# Supplementary material for: Population structure, biogeography and transmissibility of Mycobacterium tuberculosis
Source: Nat Commun. 2021 Oct 20;12:6099. doi: 10.1038/s41467-021-26248-1 (PMC8528816; doi:10.1038/s41467-021-26248-1)
Supplement: Supplementary file 4 — Supplementary Data 1 [file 41467_2021_26248_MOESM4_ESM.xlsx]

## Sheet: Supplementary_File_1E
Farhat_lab_internal_id	ncbi_id	country	lineage
00R0025	SAMN05916422	NA	2.2.1.1.1
00R0086	SAMN05918543	NA	2.2.1.1.1
00R0178	SAMN05918545	NA	4.3.i3.1
00R0223	ERS2401270	NA	4.10.i1
00R0312	ERS2401327	NA	4.3.i3.1
00R0435	ERS2401310	NA	4.10.i1
00R0453	ERS2401368	NA	4.3.i3.1
00R1399	SAMN05918548	NA	4.11
00R1549	SAMN05916225	NA	4.11
00R1566	ERS2401251	NA	4.1.i1.2.1
01R0153	SAMN05916432	NA	4.1.i1.2.1
01R0166	ERS2401238	NA	4.3.i3.1
01R0238	SAMN05918619	NA	4.3.i2
01R0239	SAMN05916424	NA	4.3.i3.1
01R0244	SAMN05918550	NA	4.1.i1.1.1.1
01R0276	SAMN05916229	NA	4.3.i4.2
01R0451	ERS2401092	NA	4.11
01R0647	ERS2401375	NA	2.2.1.1.1
01R0685	SAMN05916217	NA	4.11
01R0697	ERS2401323	NA	4.11
01R0774	SAMN05916259	NA	2.2.1.1.1
01R0878	SAMN05916386	NA	4.1.i1.2.2
01R0897	SAMN05916243	NA	4.10.i1
01R0899	SAMN05915259	NA	4.11
01R0902	SAMN05915252	NA	4.3.i2
01R0903	SAMN05918552	NA	4.3.i3.1
01R0904	SAMN05825228	NA	4.3.i3.1
01R0908	SAMN05915268	NA	4.1.i1.2.1
01R0909	SAMN05915271	NA	4
01R1018	SAMN05916232	NA	4.3.i4.2
01R1241	ERS2401376	NA	4.1.i1.1.1.1
01R1305	SAMN05915274	NA	4.11
01R1309	SAMN05830710	NA	4.1.i1.2.2
01R1321	SAMN05915261	NA	2.2.1.1.1
01R1339	ERS2401108	NA	4.11
01R1341	ERS2401387	NA	4.1.i1.2.1
01R1386	SAMN05916268	NA	4.1.i1.1.1.1
01R1387	SAMN06094078	NA	4.3.i2
01R1466	ERS2401090	NA	4.3.i4.2
01R1468	ERS2401168	NA	4.3.i3.1
01R1499	ERS2401269	NA	4.11
01R1505	SAMN05916235	NA	2.2.1.1.1
01R1540	ERS2401395	NA	2.2.1.1.1
01R1559	SAMN05915263	NA	2.2.1.1.1
01R1599	SAMN05916274	NA	4.3.i4.2
02R0016	ERS2401388	NA	4.3.i3.1
02R0099	SAMN05916240	NA	4.11
02R0119	SAMN05916278	NA	4.3.i3.1
02R0191	SAMN06094082	NA	4.1.i1.1.1.1
02R0236	SAMN06094086	NA	4.1.i1.1.1.1
02R0237	ERS2401180	NA	4.10.i1
02R0241	ERS2401340	NA	4.3.i4.2
02R0272	ERS2401273	NA	4.3.i3.1
02R0286	ERS2401280	NA	4.3.i2
02R0325	SAMN05915258	NA	4.3.i3.1
02R0328	SAMN05916288	NA	2.2.1.1.1
02R0360	ERS2401294	NA	4.1.i1.1.1.1
02R0407	ERS2401290	NA	4.1.i1.1.1.1
02R0417	SAMN05916444	NA	4.11
02R0754	ERS2401218	NA	4.3.i3.1
02R0793	ERS2401371	NA	4.1.i1.2.1
02R0812	SAMN06094109	NA	4.3.i2
02R0848	SAMN05916436	NA	4.4.1.1
02R0861	SAMN05916298	NA	4.3.i4.1
02R0890	ERS2401283	NA	4.1.i1.2.1
02R0911	ERS2401206	NA	4.3.i3.1
02R0971	ERS2401276	NA	4.1.i1.2.1
02R1076	ERS2401111	NA	4.1.i1.1.1.1
02R1101	ERS2401098	NA	4.1.i1.1.1.1
02R1106	ERS2401315	NA	4.3.i3.2
02R1114	ERS2401259	NA	4.3.i2
02R1137	ERS2401361	NA	4.3.i4.2
02R1140	ERS2401114	NA	4.10.i1
02R1142	ERS2401289	NA	4.3.i1
02R1191	ERS2401185	NA	4.1.i1.1.1.1
02R1203	ERS2401196	NA	4.1.i1.2.1
02R1210	ERS2401369	NA	4.1.i1.1.1.1
02R1244	ERS2401265	NA	4.1.i1.2.1
02R1262	ERS2401147	NA	4.3.i4.1
02R1267	ERS2401379	NA	1.1.1.1
02R1275	ERS2401106	NA	4.1.i1.2.1
02R1288	ERS2401189	NA	2.2.1.1.1
02R1444	SAMN06094110	NA	4.3.i4.2
02R1457	ERS2401086	NA	4.3.i3.1
02R1479	ERS2401303	NA	4.1.i1.2.1
02R1485	ERS2401140	NA	4.3.i3.1
02R1527	SAMN05916429	NA	4.1.i1.2.1
02R1543	ERS2401386	NA	4.4.1.1
02R1544	ERS2401216	NA	4.3.i3.1
02R1589	SAMN05916293	NA	4.1.i1.2.1
02R1641	SAMN05916448	NA	2.2.1.1.1
02R1645	SAMN05916402	NA	4.1.i1.1.1.1
02R1681	ERS2401087	NA	4.3.i2
02R1683	SAMN05916269	NA	4.3.i2
02R1685	ERS2401236	NA	4.3.i3.1
02R1687	ERS2401248	NA	4.3.i3.1
02R1709	ERS2401308	NA	4.3.i4.2
02R1723	ERS2401336	NA	4.1.i1.1.1.1
02R1726	ERS2401129	NA	4.1.i1.1.1.1
02R1728	ERS2401360	NA	4.3.i4.2
02R1742	SAMN05916400	NA	2.2.1.1.1
02R1753	ERS2401380	NA	2.2.1.1.1
02R1793	ERS2401302	NA	2.2.1.1.1
02R1825	SAMN05916284	NA	2.2.1.1.1
02R1854	ERS2401359	NA	4.3.i3.1
02R1871	ERS2401301	NA	4.1.i1.1.1.1
02R1915	ERS2401130	NA	4.3.i2
02R1940	ERS2401210	NA	4.1.i1.2.1
02R1941	ERS2401416	NA	4.1.i1.1.1.1
02R1942	ERS2401356	NA	4.11
02R1945	SAMN05915272	NA	4.3.i3.1
02R1952	ERS2401344	NA	2.2.1.1.1
03R0058	ERS2401322	NA	2.2.1.1.1
03R0068	ERS2401267	NA	4.3.i2
03R0070	ERS2401170	NA	4.3.i3.2
03R0110	ERS2401275	NA	4.1.i1.1.1.1
03R0154	NA	NA	4.3.i3.1
03R0177	ERS2401171	NA	4.3.i4.1
03R0194	ERS2401169	NA	4.3.i4.2
03R0268	ERS2401224	NA	2.2.1.1.1
03R0293	ERS2401154	NA	2.2.1.1.1
03R0319	SAMN05916295	NA	4.3.i4.2
03R0327	ERS2401179	NA	2.2.1.1.1
03R0411	ERS2401207	NA	4.3.i3.1
03R0419	SAMN06094101	NA	4.3.i4.2
03R0655	ERS2401157	NA	4.1.i1.1.1.1
03R0736	ERS2401317	NA	4.1.i1.1.1.1
03R0749	ERS2401165	NA	4.1.i1.1.1.1
03R0768	ERS2401193	NA	4.1.i1.2.1
03R0780	ERS2401198	NA	4.3.i2
03R0783	ERS2401243	NA	4.11
03R0795	ERS2401128	NA	4.3.i3.1
03R0797	ERS2401109	NA	4.1.i1.1.1.1
03R0821	ERS2401297	NA	4.3.i3.1
03R0871	ERS2401222	NA	4.3.i3.1
03R0878	ERS2401211	NA	2.2.1.1.1
03R0908	ERS2401298	NA	4.3.i2
03R0920	ERS2401246	NA	4.1.i1.1.1.1
03R0929	ERS2401159	NA	4.3.i2
03R0951	ERS2401118	NA	4.1.i1.1.1.1
03R0979	SAMN05915278	NA	4.3.i3.1
03R0986	ERS2401143	NA	4.3.i3.1
03R1082	ERS2401135	NA	4.3.i3.1
03R1084	ERS2401411	NA	2.2.1.1.1
03R1176	ERS2401191	NA	2.2.1.1.1
03R1337	ERS2401346	NA	4.3.i3.1
03R1338	ERS2401345	NA	4.11
03R1373	ERS2401406	NA	4.1.i1.2.1
03R1404	ERS2401401	NA	2.2.1.1.1
03R1451	ERS2401204	NA	4.1.i1.1.1.1
03R1465	ERS2401209	NA	4.1.i1.1.1.1
03R1504	ERS2401078	NA	2.2.1.1.1
04R0266	SAMN05918674	NA	2.2.1.1.1
04R0273	ERS2401364	NA	4.1.i1.2.1
04R0292	ERS2401256	NA	2.2.1.1.1
04R0438	ERS2401182	NA	4.3.i3.1
1479144119992T178015lib4985nextseqn0035151bp	SAMN20693073	NA	2.2.1.1.1
1479144119992T178115lib4986nextseqn0035151bp	SAMN20693074	NA	2.2.1.1.1
1479144119992T178215lib4987nextseqn0035151bp	SAMN20693075	NA	2.2.1.1.1
1479144119992T178315lib4988nextseqn0035151bp	SAMN20693076	NA	2.2.1.1.1
1479144119992T178415lib4989nextseqn0036151bp	SAMN20693077	NA	2.2.1.1.1
1479144119992T178515lib4990nextseqn0036151bp	SAMN20693078	NA	2.2.1.1.1
1479144119992T178615lib4991nextseqn0036151bp	SAMN20693079	NA	2.2.1.1.1
1479144119992T178715lib4992nextseqn0036151bp	SAMN20693080	NA	2.2.2
1479144813357T180115lib5006nextseqn0035151bp	SAMN20693081	NA	2.2.1.1.1
1479144813357T180215lib5007nextseqn0035151bp	SAMN20693082	NA	2.2.1.1.1
1479144813357T180315lib5008nextseqn0036151bp	SAMN20693083	NA	2.2.1.1.1
1479144813357T180415lib5009nextseqn0035151bp	SAMN20693084	NA	2.2.1.1.1
1479144813357T180515lib5010nextseqn0035151bp	SAMN20693085	NA	2.2.1.1.1
1479144813357T180615lib5011nextseqn0035151bp	SAMN20693086	NA	2.2.1.1.1
1479144813357T180715lib5012nextseqn0035151bp	SAMN20693087	NA	2.2.1.1.1
1479144813357T181615lib5021nextseqn0035151bp	SAMN20693088	NA	2.2.1.1.1
1479144813357T181715lib5022nextseqn0035151bp	SAMN20693089	NA	4.4.2
1479144813357T181815lib5023nextseqn0035151bp	SAMN20693090	NA	2.2.1.1.1
1479144813357T181915lib5024nextseqn0036151bp	SAMN20693091	NA	1.1.1.1
1479144813357T182015lib5025nextseqn0035151bp	SAMN20693092	NA	2.2.1.1.1
1479146369267T182115lib5026nextseqn0035151bp	SAMN20693093	NA	2.2.2
1479146369267T182215lib5027nextseqn0035151bp	SAMN20693094	NA	2.2.1.1.1
1479146369267T182315lib5028nextseqn0035151bp	SAMN20693095	NA	2.2.1.1.1
1479146369267T182415lib5029nextseqn0036151bp	SAMN20693096	NA	2.2.1.1.1
1479146369267T182515lib5030nextseqn0036151bp	SAMN20693097	NA	2.2.1.1.1
1479146369267T182615lib5031nextseqn0036151bp	SAMN20693098	NA	1.1.1
1479146369267T182715lib5032nextseqn0036151bp	SAMN20693099	NA	2.2.1.1.1
1479146369267T182815lib5033nextseqn0036151bp	SAMN20693100	NA	2.2.1.1.1
1479146369267T182915lib5034nextseqn0036151bp	SAMN20693101	NA	2.2.1.1.1
1479146369267T183015lib5035nextseqn0036151bp	SAMN20693102	NA	4.5
1479146369267T183115lib5036nextseqn0036151bp	SAMN20693103	NA	2.2.1.1.1
1479146369267T183215lib5037nextseqn0035151bp	SAMN20693104	NA	2.2.1.1.1
1479146369267T183315lib5038nextseqn0035151bp	SAMN20693105	NA	2.2.1.1.1
1479146369267T183415lib5039nextseqn0035151bp	SAMN20693106	NA	2.2.1.1.1
1479146369267T183515lib5040nextseqn0036151bp	SAMN20693107	NA	2.2.1.1.1
1479146369267T183615lib5041nextseqn0035151bp	SAMN20693108	NA	2.2.1.1.1
1479146369267T183715lib5042nextseqn0035151bp	SAMN20693109	NA	2.2.1.1.1
1479146369267T183815lib5043nextseqn0035151bp	SAMN20693110	NA	2.2.1.1.1
1479146369267T183915lib5044nextseqn0036151bp	SAMN20693111	NA	2.2.1.1.1
1479146369267T184015lib5045nextseqn0036151bp	SAMN20693112	NA	1.1.1.1
1479146369267T184115lib5046nextseqn0035151bp	SAMN20693113	NA	2.2.1.1.1
1479146369267T184215lib5047nextseqn0035151bp	SAMN20693114	NA	2.2.1.1.1
1479146369267T184315lib5048nextseqn0036151bp	SAMN20693115	NA	2.2.1.1.1
1479146369267T184415lib5049nextseqn0036151bp	SAMN20693116	NA	2.2.1.1.1
1479146369267T184515lib5050nextseqn0036151bp	SAMN20693117	NA	2.2.1.1.1
1479146369267T184615lib5051nextseqn0036151bp	SAMN20693118	NA	2.2.1.1.1,4
1479146369267T184715lib5052nextseqn0035151bp	SAMN20693119	NA	2.2.1.1.1
1479146369267T184815lib5053nextseqn0035151bp	SAMN20693120	NA	2.2.1.1.1
1479146369267T184915lib5054nextseqn0035151bp	SAMN20693121	NA	2.2.1.1.1
1479146369267T185015lib5055nextseqn0035151bp	SAMN20693122	NA	2.2.1.1.1
1479146369267T185115lib5056nextseqn0035151bp	SAMN20693123	NA	2.2.1.1.1
1479146369267T185215lib5057nextseqn0035151bp	SAMN20693124	NA	2.2.1.1.1
1479146369267T185315lib5058nextseqn0035151bp	SAMN20693125	NA	2.2.1.1.1
1479146369267T185415lib5059nextseqn0035151bp	SAMN20693126	NA	2.2.1.1.1
1479146369267T185515lib5060nextseqn0035151bp	SAMN20693127	NA	2.2.1.1.1
1479146369267T185615lib5061nextseqn0035151bp	SAMN20693128	NA	2.2.1.1.1
1479146369267T185715lib5063nextseqn0036151bp	SAMN20693129	NA	2.2.1.1.1
1479146369267T185815lib5062nextseqn0035151bp	SAMN20693130	NA	2.2.1.1.1
1479146369267T888215lib5603nextseqn0048151bp	SAMN20693131	NA	2.2.1.1.1
1479146369267T888315lib5604nextseqn0048151bp	SAMN20693132	NA	2.2.1.1.1
1479146369267T888415lib5605nextseqn0048151bp	SAMN20693133	NA	4.2.2
1479146369267T888515lib5606nextseqn0048151bp	SAMN20693134	NA	2.2.1.1.1
1479146369267T888615lib5607nextseqn0048151bp	SAMN20693135	NA	2.1
1479146369267T888715lib5608nextseqn0048151bp	SAMN20693136	NA	1.1.1.1
1479146369267T888815lib5609nextseqn0048151bp	SAMN20693137	NA	2.2.1.1.1
1479146369267T889015lib5611nextseqn0048151bp	SAMN20693138	NA	2.2.1.1.1
1479146369267T889115lib5612nextseqn0048151bp	SAMN20693139	NA	2.2.1.1.1
1479146369267T889315lib5614nextseqn0048151bp	SAMN20693140	NA	2.2.1.1.1
1479149361993T889415lib5615nextseqn0048151bp	SAMN20693141	NA	2.2.1.1.1
1479149361993T893415lib5703nextseqn0050151bp	SAMN20693142	NA	2.2.1.1.1
1479149361993T893715lib5720nextseqn0051151bp	SAMN20693143	NA	2.2.1.1.1
1479149361993T893815lib5721nextseqn0051151bp	SAMN20693144	NA	2.2.1.1.1
1479149361993T893915lib5722nextseqn0051151bp	SAMN20693145	NA	2.2.1.1.1.i3
1479149361993T894515lib5728nextseqn0051151bp	SAMN20693146	NA	2.2.1.1.1
1479149361993T894815lib5731nextseqn0051151bp	SAMN20693147	NA	2.2.1.1.1.i3
1479149361993T895015lib5732nextseqn0051151bp	SAMN20693148	NA	2.2.1.1.1
1479149361993T895115lib5733nextseqn0051151bp	SAMN20693149	NA	2.2.1.1.1.i3
1479149361993T895215lib5734nextseqn0051151bp	SAMN20693150	NA	2.2.1.1.1.i3
1479149361993T895415lib5736nextseqn0051151bp	SAMN20693151	NA	2.2.1.1.1.i3
1479150601544T895615lib5738nextseqn0051151bp	SAMN20693152	NA	2.2.1.1.1
1479150601544T895715lib5739nextseqn0051151bp	SAMN20693153	NA	2.2.1.1.1
1479150601544T895915lib5741nextseqn0051151bp	SAMN20693154	NA	2.2.1.1.1.i3
1479150601544T896015lib5742nextseqn0051151bp	SAMN20693155	NA	2.2.1.1.1
1479150601544T896215lib5744nextseqn0051151bp	SAMN20693156	NA	2.2.1.1.1.i3
1479150601544T896315lib5745nextseqn0051151bp	SAMN20693157	NA	2.2.1.1.1
1479150601544T896515lib5747nextseqn0051151bp	SAMN20693158	NA	2.2.1.1.1.i3
1479150601544T896615lib5748nextseqn0051151bp	SAMN20693159	NA	2.2.1.1.1.i3
1479150601544T896715lib5749nextseqn0051151bp	SAMN20693160	NA	2.2.1.1.1.i3
1479150601544T896815lib5750nextseqn0051151bp	SAMN20693161	NA	2.2.1.1.1
1479150601544T897115lib5752nextseqn0051151bp	SAMN20693162	NA	2.2.1.1.1.i3
1479150601544T897615lib5757nextseqn0051151bp	SAMN20693163	NA	2.2.1.1.1.i3
1479150601544T897715lib5758nextseqn0051151bp	SAMN20693164	NA	2.2.1.1.1
1479150601544T898115lib5761nextseqn0051151bp	SAMN20693165	NA	2.2.1.1.1
1479151773189T1375914lib3391nextseqn0004151bp	SAMN20693166	NA	4.3.i4.2
1479151773189T1376214lib3393nextseqn0004151bp	SAMN20693167	NA	4.3.i3.1
1479151773189T1376414lib3395nextseqn0004151bp	SAMN20693168	NA	4.1.i1.1.1.1
1479151773189T1376514lib3396nextseqn0004151bp	SAMN20693169	NA	4.3.i3.1
1479151773189T1376714lib3398nextseqn0004151bp	SAMN20693170	NA	4.3.i4.1
1479151773189T1376814lib3399nextseqn0004151bp	SAMN20693171	NA	4.1.i1.1.1.1
1479151773189T1376914lib3400nextseqn0004151bp	SAMN20693172	NA	4.1.i1.1.1.1
1479151773189T1377014lib3401nextseqn0004151bp	SAMN20693173	NA	4.3.i3.1
1479151773189T1377114lib3402nextseqn0004151bp	SAMN20693174	NA	4.1.i1.1.1.1
1479151773189T1377214lib3403nextseqn0004151bp	SAMN20693175	NA	4.1.i1.1.1.1
1479151773189T1377614lib3407nextseqn0004151bp	SAMN20693176	NA	4.3.i3.1
1479151773189T1377714lib3408nextseqn0004151bp	SAMN20693177	NA	4.3.i3.1
1479151773189T1377814lib3409nextseqn0004151bp	SAMN20693178	NA	4.10.i1
1479151773189T1377914lib3410nextseqn0004151bp	SAMN20693179	NA	4.3.i4.1
1479151773189T1378114lib3412nextseqn0004151bp	SAMN20693180	NA	4.1.i1.2.1
1479151773189T1378314lib3414nextseqn0004151bp	SAMN20693181	NA	4.3.i3.1
1479151773189T1378414lib3415nextseqn0004151bp	SAMN20693182	NA	4.3.i4.2
1479151773189T1378514lib3416nextseqn0004151bp	SAMN20693183	NA	2.2.1.1.1
1479151773189T1378614lib3417nextseqn0004151bp	SAMN20693184	NA	4.3.i4.2
1479151773189T1378914lib3420nextseqn0004151bp	SAMN20693185	NA	4.3.i3.1
1479151773189T1379114lib3422nextseqn0004151bp	SAMN20693186	NA	4.3.i3.1
1479151773189T1379214lib3423nextseqn0004151bp	SAMN20693187	NA	4.3.i3.1
1479151773189T898515lib5764nextseqn0051151bp	SAMN20693188	NA	2.2.1.1.1.i3
1479151773189T898715lib5766nextseqn0051151bp	SAMN20693189	NA	2.2.1.1.1.i3
1479151773189T898815lib5767nextseqn0051151bp	SAMN20693190	NA	2.2.1.1.1.i3
1479151773189T898915lib5768nextseqn0051151bp	SAMN20693191	NA	2.2.1.1.1
1479151773189T899115lib5770nextseqn0051151bp	SAMN20693192	NA	2.2.1.1.1
1479151773189T899215lib5771nextseqn0051151bp	SAMN20693193	NA	2.2.1.1.1
1479153938227T1379514lib3426nextseqn0004151bp	SAMN20693194	NA	4.3.i3.1
1479153938227T1379614lib3427nextseqn0004151bp	SAMN20693195	NA	4.3.i3.1
1479153938227T1379714lib3428nextseqn0004151bp	SAMN20693196	NA	4.1.i1.2.1
1479153938227T1379814lib3429nextseqn0004151bp	SAMN20693197	NA	4.3.i3.1
1479153938227T1379914lib3430nextseqn0004151bp	SAMN20693198	NA	4.1.i1.2.1
1479153938227T1380014lib3431nextseqn0004151bp	SAMN20693199	NA	2.2.1.1.1
1479153938227T1380214lib3433nextseqn0004151bp	SAMN20693200	NA	4.10.i1
1479153938227T1380314lib3434nextseqn0004151bp	SAMN20693201	NA	4.3.i4.2
1479153938227T1380414lib3435nextseqn0004151bp	SAMN20693202	NA	4.3.i3.1
1479153938227T1380514lib3436nextseqn0004151bp	SAMN20693203	NA	4.3.i4.1
1479153938227T1380714lib3437nextseqn0004151bp	SAMN20693204	NA	4.10.i1
1479153938227T1380814lib3438nextseqn0004151bp	SAMN20693205	NA	4.1.i1.1.1.1
1479153938227T1380914lib3439nextseqn0005151bp	SAMN20693206	NA	4.3.i2
1702	ERS2401348	NA	4.3.i4.2
1719	ERS2401162	NA	4.6.2.1.1.1.1
1726	ERS2401176	NA	4.3.i3.1
1727	ERS2401239	NA	4.13
1728	ERS2401252	NA	4.3.i3.1
1738	ERS2401279	NA	3.1.2
1739	ERS2401152	NA	2.2.1.1.1.i3
1741	ERS2401358	NA	4.1.i1.1.2
1742	ERS2401261	NA	4.10.i1
1744	ERS2401393	NA	4.2.2
1745	ERS2401320	NA	2.2.1.1.1
1753	ERS2401104	NA	4.1.i1.1.1.1
1756	ERS2401213	NA	4.2.1.2
1759	ERS2401151	NA	4.2.1.2
1760	ERS2401099	NA	4.3.i4.2
1761	ERS2401188	NA	4.3.i3.1
1762	ERS2401339	NA	3.1.1
1763	ERS2401396	NA	2.2.1.1.1
1766	ERS2401321	NA	3.1.1
1767	ERS2401284	NA	4.1.i2.1
1768	ERS2401274	NA	3.1.1
1770	ERS2401305	NA	3.1.1
1774	ERS2401381	NA	4.1.i1.2.1
1777	ERS2401202	NA	4.6.1.1.1.1.2
1778	ERS2401397	NA	2.2.1.1.1.i3
1780	ERS2401227	NA	3.1.1
1782	ERS2401264	NA	4.3.i3.1
1784	ERS2401282	NA	3.1.1
1785	ERS2401299	NA	4.1.i1.2.1
1786	ERS2401095	NA	4.3.i4.2
1788	ERS2401137	NA	2.2.1.1.1
1789	ERS2401144	NA	3.1.1.i1
1791	ERS2401199	NA	4.11
1793	ERS2401311	NA	4.4.2
1795	ERS2401079	NA	4
1796	ERS2401084	NA	4.2.2
1803	ERS2401367	NA	4.1.i1.2.1
1807	ERS2401231	NA	4.3.i4.2
1808	ERS2401122	NA	4.1.i1.1.1.1
1809	ERS2401318	NA	4.3.i4.2
1810	ERS2401357	NA	4.3.i4.1
1815	ERS2401080	NA	3.1.1
1821	ERS2401372	NA	4.2.1.1
1824	ERS2401281	NA	4.1.i1.2.2
1828	ERS2401123	NA	4.2.2
1830	ERS2401126	NA	4.6.2.1.1.1.2
1831	ERS2401155	NA	4.1.i1.1.1.1
1832	ERS2401407	NA	4.2.2
1833	ERS2401285	NA	4.1.i1.1.1.1
1834	ERS2401240	NA	1.2.1.1.2
1836	ERS2401266	NA	3.1.1
1837	ERS2401350	NA	4.10.i1
1841	ERS2401125	NA	1.2.2.1
1851	ERS2401400	NA	4.10.i1
1852	ERS2401229	NA	4.3.i4.1
1853	ERS2401183	NA	4.4.1.1
1854	ERS2401337	NA	4.1.i1.1.1.1
98R454	SAMN05916345	NA	4.1.i1.1.1.1
98R660	SAMN05916431	NA	4.3.i4.2
98R790	SAMN05916357	NA	2.2.1.1.1
9910364	SAMN05916349	NA	4.3.i3.1
99R1043	ERS2401161	NA	4.11
99R1083	ERS2401292	NA	4.3.i3.1
99R141	ERS2401391	NA	4.1.i1.2.1
99R576	SAMN05918557	NA	4.1.i1.2.1
99R887	SAMN06094087	NA	4.3.i4.2
99R890	SAMN05918561	NA	4.1.i1.2.1
IDR1100019254	SAMN20693207	NA	4.3
IDR1100023189	SAMN20693208	NA	4.3
IDR1200001956	SAMN20693209	NA	4.1.i1.2.1
IDR1200002066	SAMN20693210	NA	4.3.i4.2
IDR1200008928	SAMN20693211	NA	2.2.1.1.1.i3
IDR1200022433	SAMN20693212	NA	2.2.1.1.1
IDR1200022434	SAMN20693213	NA	4.10.i1
IDR1200023774	SAMN20693214	NA	4.1.i2.1
IDR1200028162	SAMN20693215	NA	4.1.i1.2.1
IDR1200030168	SAMN20693216	NA	2.2.1.1.1
IDR1300005060	SAMN20693217	NA	4.1.i1.1.1.1
IDR1300010061	SAMN20693218	NA	4.10.i1
IDR1300016371	SAMN20693219	NA	4.1.i1.1.1.1
IDR1300017766	SAMN20693220	NA	1.1.1.1
IDR1300018388	SAMN20693221	NA	4.1.i1.2.1
IDR1300019614	SAMN20693222	NA	4.1.i1.1.1.1
IDR1300021110	SAMN20693223	NA	2.2.1.1.1
IDR1300022959	SAMN20693224	NA	4.1.i1.2.1
IDR1300023467	SAMN20693225	NA	2.2.1.1.1
IDR1300033719	SAMN20693226	NA	4.1.i1.2.1
IDR1300038288	SAMN20693227	NA	4.1.i1.1.1.1
IDR1400001909	SAMN20693228	NA	3.1.1
IDR1400002530	SAMN20693229	NA	4.1.i2.1
IDR1400003506	SAMN20693230	NA	4.2.2
IDR1400004223	SAMN20693231	NA	4.10.i1
IDR1400006549	SAMN20693232	NA	4.10.i1
IDR1400007566	SAMN20693233	NA	2.2.1.1.1
IDR1400008041	SAMN20693234	NA	3.1.1
IDR1400009529	SAMN20693235	NA	4.10.i1
IDR1400011176	SAMN20693236	NA	2.2.1.1.1
IDR1400014851	SAMN20693237	NA	2.2.1.1.1
IDR1400026616	SAMN20693238	NA	2.2.1.1.1
IDR1400026773	SAMN20693239	NA	2.2.1.1.1
IDR1400028307	SAMN20693240	NA	2.2.1.1.1
IDR1400029413	SAMN20693241	NA	2.2.1.1.1
IDR1400029458	SAMN20693242	NA	4.3.i3.1
IDR1400032120	SAMN20693243	NA	3.1.1
IDR1400032281	SAMN20693244	NA	2.2.1.1.1
IDR1400032735	SAMN20693245	NA	2.2.1.1.1
IDR1400033739	SAMN20693246	NA	2.2.1.1.1
IDR1400033866	SAMN20693247	NA	4.1.i1.1.1.1
IDR1400036339	SAMN20693248	NA	2.2.1.1.1
IDR1400036823	SAMN20693249	NA	4.1.i1.2.1
IDR1500000665	SAMN20693250	NA	4.4.1.1
IDR1500003469	SAMN20693251	NA	4.3.i3.1
IDR1500006146	SAMN20693252	NA	2.2.1.1.1
IDR1500007955	SAMN20693253	NA	4.3.i3.1
IDR1500009074	SAMN20693254	NA	1.2.1.1.1
IDR1500009344	SAMN20693255	NA	4.3.i3.1
IDR1500045314	SAMN20693256	NA	1.2.1.1.2
IDR1500045852	SAMN20693257	NA	4.1.i1.2.1
IDR1500047122	SAMN20693258	NA	4.5
IDR1500048671	SAMN20693259	NA	3.1.1
IDR1500048830	SAMN20693260	NA	4.13
IDR1500049548	SAMN20693261	NA	4.4.1.1
IDR1500049762	SAMN20693262	NA	4.10.i1
IDR1500049950	SAMN20693263	NA	2.2.1.1.1
IDR1500050467	SAMN20693264	NA	4.1.i1.1.1.1
IDR1500051244	SAMN20693265	NA	4.3.i2
IDR1500051248	SAMN20693266	NA	4.1.i1.2.1
IDR1500051477	SAMN20693267	NA	3.1.1
IDR1500051828	SAMN20693268	NA	4.1.i1.2.1
IDR1500052024	SAMN20693269	NA	4.3.i4.1
IDR1500052246	SAMN20693270	NA	1.1.2
IDR1500052248	SAMN20693271	NA	2.2.1.1.1
IDR1500052791	SAMN20693272	NA	4.3.i3.1
IDR1500052794	SAMN20693273	NA	4.1.i1.1.1.1
IDR1500052969	SAMN20693274	NA	2.2.1.1.1
IDR1500053361	SAMN20693275	NA	2.2.1.1.1
IDR1500053362	SAMN20693276	NA	4.1.i1.1.1.1
IDR1500053652	SAMN20693277	NA	4.3.i2
IDR1500053660	SAMN20693278	NA	2.2.1.1.1.i1
IDR1500054144	SAMN20693279	NA	2.2.1.1.1
IDR1500054147	SAMN20693280	NA	1.2.1.1.1
IDR1500054148	SAMN20693281	NA	4.1.i1.1.2
IDR1500054445	SAMN20693282	NA	4.4.2
IDR1500054922	SAMN20693283	NA	2.2.1.1.1
IDR1500055140	SAMN20693284	NA	4.3.i3.1
IDR1500055398	SAMN20693285	NA	1.1.2
IDR1500056763	SAMN20693286	NA	4.3.i4.2
IDR1500056764	SAMN20693287	NA	4.6.2.1.1.1.1
IDR1500056766	SAMN20693288	NA	1.2.1.1.2
IDR1500056767	SAMN20693289	NA	2.2.1.1.1
IDR1500057022	SAMN20693290	NA	2.2.1.1.1
IDR1500057631	SAMN20693291	NA	4.3.i2
IDR1500057969	SAMN20693292	NA	4.3.i4.2
IDR1500057970	SAMN20693293	NA	3.1.1
IDR1500058176	SAMN20693294	NA	4.1.i1.2.2
IDR1500058475	SAMN20693295	NA	2.2.1.1.1
IDR1500059313	SAMN20693296	NA	2.2.1.1.1
IDR1500059320	SAMN20693297	NA	4.5
IDR1500059803	SAMN20693298	NA	4.3.i4.2
IDR1500059889	SAMN20693299	NA	4.3.i3.1
IDR1500061013	SAMN20693300	NA	1.2.1.1.1
IDR1500061127	SAMN20693301	NA	4.1.i1.1.1.1
IDR1500061133	SAMN20693302	NA	4.10.i2
IDR1500061908	SAMN20693303	NA	2.2.1.1.1
IDR1500061909	SAMN20693304	NA	2.2.1.1.1
IDR1500061962	SAMN20693305	NA	1.2.1.1.1
IDR1500062006	SAMN20693306	NA	4.2.2
IDR1500062042	SAMN20693307	NA	2.2.1.1.1
IDR1500062168	SAMN20693308	NA	2.2.1.1.1
IDR1500062169	SAMN20693309	NA	2.2.2
IDR1500062183	SAMN20693310	NA	4.10.i1
IDR1500062349	SAMN20693311	NA	2.2.1.1.1
IDR1500062350	SAMN20693312	NA	4
IDR1500062509	SAMN20693313	NA	1.2.1.1.2
IDR1500062511	SAMN20693314	NA	1.2.1.1.1
IDR1500062635	SAMN20693315	NA	1.1.2
IDR1500062818	SAMN20693316	NA	2.2.1.1.1
IDR1500063002	SAMN20693317	NA	4.4.1.1
IDR1500063136	SAMN20693318	NA	1.2.1.1.1
IDR1500063304	SAMN20693319	NA	4.1.i1.1.1.1
IDR1500063732	SAMN20693320	NA	3.1.1
IDR1500065550	SAMN20693321	NA	4
IDR1500065702	SAMN20693322	NA	4.3.i3.1
IDR1500065704	SAMN20693323	NA	4.1.i1.1.1.1
IDR1500066192	SAMN20693324	NA	3.1.1
IDR1500066354	SAMN20693325	NA	4.1.i1.2.1
IDR1500066660	SAMN20693326	NA	2.2.1.1.1
IDR1500066661	SAMN20693327	NA	2.2.1.1.1
IDR1500066750	SAMN20693328	NA	4.3.i2
IDR1500066946	SAMN20693329	NA	4.5
IDR1500067319	SAMN20693330	NA	3.1.1.i2
IDR1500067320	SAMN20693331	NA	1.2.2.1
IDR1500067323	SAMN20693332	NA	4.3.i3.1
IDR1500067462	SAMN20693333	NA	4.1.i1.1.1.1
IDR1500067984	SAMN20693334	NA	3.1.1
IDR1500068120	SAMN20693335	NA	3.1.1
IDR1500068721	SAMN20693336	NA	4.6.1.1.1.1.2
IDR1500068895	SAMN20693337	NA	4.1.i1.1.1.1
IDR1500068896	SAMN20693338	NA	1.2.1.1.1
IDR1500069348	SAMN20693339	NA	2.2.1.1.1
IDR1500069613	SAMN20693340	NA	2.2.2
IDR1500069614	SAMN20693341	NA	4.5
IDR1500069726	SAMN20693342	NA	2.2.1.1.1
IDR1500070283	SAMN20693343	NA	4.6.2.2
IDR1500070812	SAMN20693344	NA	2.2.1.1.2
IDR1500071331	SAMN20693345	NA	2.2.1.1.1
IDR1500071800	SAMN20693346	NA	4.3.i3.2
IDR1500071801	SAMN20693347	NA	1.2.1.1.1
IDR1500071802	SAMN20693348	NA	2.2.1.1.1.i3
IDR1500072159	SAMN20693349	NA	1.2.1.1.1
IDR1500072206	SAMN20693350	NA	3.1.1
IDR1500072381	SAMN20693351	NA	1.1.2
IDR1500072738	SAMN20693352	NA	4.3.i2
IDR1600000081	SAMN20693353	NA	2.2.1.1.1
IDR1600000150	SAMN20693354	NA	4.1.i1.2.1
IDR1600000287	SAMN20693355	NA	3.1.1
IDR1600000436	SAMN20693356	NA	4.10.i2
IDR1600000553	SAMN20693357	NA	1.1.1.2
IDR1600000568	SAMN20693358	NA	4.5
IDR1600000642	SAMN20693359	NA	1.1.1.1
IDR1600000643	SAMN20693360	NA	1.1.3
IDR1600000726	SAMN20693361	NA	4.1.i1.2.1
IDR1600001648	SAMN20693362	NA	4.1.i1.1.1.1
IDR1600001649	SAMN20693363	NA	4.3.i4.2
IDR1600001950	SAMN20693364	NA	4.1.i1.2.1
IDR1600001953	SAMN20693365	NA	4.4.1.1
IDR1600002109	SAMN20693366	NA	4.1.i1.1.1.1
IDR1600002325	SAMN20693367	NA	4.3.i3.1
IDR1600002326	SAMN20693368	NA	1.1.2
IDR1600002328	SAMN20693369	NA	2.2.1.1.1
IDR1600003443	SAMN20693370	NA	2.2.1.1.1
IDR1600003497	SAMN20693371	NA	4.2.2
IDR1600003653	SAMN20693372	NA	2.2.1.1.1
IDR1600003708	SAMN20693373	NA	4.3.i4.1
IDR1600003836	SAMN20693374	NA	4.1.i1.1.1.1
IDR1600003837	SAMN20693375	NA	4.3.i3.1
IDR1600004178	SAMN20693376	NA	3.1.1
IDR1600004382	SAMN20693377	NA	3.1.1
IDR1600004865	SAMN20693378	NA	1,4.5
IDR1600004867	SAMN20693379	NA	1.2.1.1.1
IDR1600005536	SAMN20693380	NA	3.1.1
IDR1600005538	SAMN20693381	NA	1.2.1.1.2
IDR1600005546	SAMN20693382	NA	3.1.1.i2
IDR1600005548	SAMN20693383	NA	2.2.1.1.1
IDR1600005829	SAMN20693384	NA	1.1.3
IDR1600006792	SAMN20693385	NA	3.1.1
IDR1600007779	SAMN20693386	NA	4.1.i1.1.1.1
IDR1600009864	SAMN20693387	NA	2.2.1.1.1
IDR1600009867	SAMN20693388	NA	2.2.1.1.1
IDR1600010492	SAMN20693389	NA	3.1.1
IDR1600010494	SAMN20693390	NA	4.5
IDR1600010936	SAMN20693391	NA	4.12
IDR1600011801	SAMN20693392	NA	4.3.i4.1
IDR1600012094	SAMN20693393	NA	1.2.1.1.1
IDR1600012207	SAMN20693394	NA	4.3.i2
IDR1600012456	SAMN20693395	NA	4.10.i1
IDR1600012753	SAMN20693396	NA	4.6.2.1.1.1.2
IDR1600012758	SAMN20693397	NA	4.1.i1.1.1.1
IDR1600012759	SAMN20693398	NA	4.1.i1.2.1
IDR1600014124	SAMN20693399	NA	1.2.1.1.1
IDR1600014409	SAMN20693400	NA	4.4.1.2
IDR1600015259	SAMN20693401	NA	1.1.1.1
IDR1600016611	SAMN20693402	NA	2.2.1.1.1
IDR1600016942	SAMN20693403	NA	3.1.1
IDR1600017091	SAMN20693404	NA	1.2.2.1
IDR1600017097	SAMN20693405	NA	4.3.i2
IDR1600017137	SAMN20693406	NA	2.2.1.1.1
IDR1600017477	SAMN20693407	NA	4.3.i3.1
IDR1600017794	SAMN20693408	NA	2.2.1.1.1.i3
IDR1600017905	SAMN20693409	NA	4.3.i3.1
IDR1600017938	SAMN20693410	NA	2.2.2
IDR1600018162	SAMN20693411	NA	4.3.i4.2
IDR1600018194	SAMN20693412	NA	4.3.i4.1
IDR1600018197	SAMN20693413	NA	4.10.i1
IDR1600018201	SAMN20693414	NA	4.1.i1.1.1.1
IDR1600018864	SAMN20693415	NA	1.2.1.1.2
IDR1600019639	SAMN20693416	NA	4.1.i1.1.1.1
IDR1600019640	SAMN20693417	NA	2.2.1.1.1.i3
IDR1600020177	SAMN20693418	NA	4.10.i1
IDR1600020192	SAMN20693419	NA	2.2.1.1.1
IDR1600020523	SAMN20693420	NA	4.3.i4.2
IDR1600020570	SAMN20693421	NA	4.1.i1.1.1.1
IDR1600020737	SAMN20693422	NA	4.1.i1.1.1.1
IDR1600020953	SAMN20693423	NA	2.2.2
IDR1600020957	SAMN20693424	NA	4.10.i1
IDR1600021226	SAMN20693425	NA	4.5
IDR1600021320	SAMN20693426	NA	4.1.i1.2.1
IDR1600021878	SAMN20693427	NA	4.4.1.1
IDR1600022505	SAMN20693428	NA	1.2.1.1.1
IDR1600022826	SAMN20693429	NA	2.2.1.1.1
IDR1600022827	SAMN20693430	NA	4.1.i1.2.1
IDR1600022912	SAMN20693431	NA	4.10.i1
IDR1600023111	SAMN20693432	NA	4.1.i1.1.2
IDR1600023647	SAMN20693433	NA	3.1.1
IDR1600023714	SAMN20693434	NA	1.2.1.1.1
IDR1600023715	SAMN20693435	NA	2.2.1.2
IDR1600023875	SAMN20693436	NA	4.6.2.1.1.2
IDR1600024367	SAMN20693437	NA	1.1.1.1
IDR1600024547	SAMN20693438	NA	1.2.1.1.1
IDR1600025151	SAMN20693439	NA	4.10.i1
IDR1600025154	SAMN20693440	NA	4.3.i3.1
IDR1600025156	SAMN20693441	NA	4.1.i1.2.1
IDR1600025158	SAMN20693442	NA	4.5
IDR1600025163	SAMN20693443	NA	4.3.i3.1
IDR1600025428	SAMN20693444	NA	4.4.1.1
IDR1600025432	SAMN20693445	NA	1.2.2.1
IDR1600025436	SAMN20693446	NA	4.1.i1.2.1
IDR1600026227	SAMN20693447	NA	4.1.i1.1.1.1
IDR1600026421	SAMN20693448	NA	4.6.2.1.1.1.1
IDR1600026642	SAMN20693449	NA	4.10.i1
IDR1600026643	SAMN20693450	NA	2.2.1.1.1
IDR1600026645	SAMN20693451	NA	4.1.i1.2.1
IDR1600026772	SAMN20693452	NA	4.10.i1
IDR1600027139	SAMN20693453	NA	2.2.1.1.1
IDR1600027315	SAMN20693454	NA	4.1.i1.1.1.1
IDR1600027328	SAMN20693455	NA	3.1.1.i2
IDR1600027999	SAMN20693456	NA	3.1.1
IDR1600028000	SAMN20693457	NA	4.3.i3.1
IDR1600028279	SAMN20693458	NA	4.1.i1.1.1.1
IDR1600028520	SAMN20693459	NA	4.5
IDR1600028710	SAMN20693460	NA	2.2.1.1.1
IDR1600028711	SAMN20693461	NA	2.2.1.1.1
IDR1600028712	SAMN20693462	NA	2.2.1.1.1
IDR1600029540	SAMN20693463	NA	3.1.1
IDR1600029939	SAMN20693464	NA	4.1.i1.2.1
IDR1600030763	SAMN20693465	NA	4.3.i3.1
IDR1600031131	SAMN20693466	NA	2.2.1.2
IDR1600031133	SAMN20693467	NA	1.2.1.1.1
IDR1600031529	SAMN20693468	NA	4.1.i1.1.1.1
IDR1600031875	SAMN20693469	NA	4.4.1.1
IDR1600032077	SAMN20693470	NA	4.10.i2
IDR1600032078	SAMN20693471	NA	4.1.i1.2.1
IDR1600032334	SAMN20693472	NA	2.2.1.1.1
IDR1600032721	SAMN20693473	NA	3.1.1
IDR1600033122	SAMN20693474	NA	4.1.i1.1.1.1
IDR1600033123	SAMN20693475	NA	1.1.3
IDR1600033125	SAMN20693476	NA	4.3.i3.1
IDR1600033693	SAMN20693477	NA	1.2.2.1
IDR1600034035	SAMN20693478	NA	4.3.i4.1
IDR1600034314	SAMN20693479	NA	4.1.i1.2.1
IDR1600034869	SAMN20693480	NA	2.2.2
IDR1600034870	SAMN20693481	NA	1.1.2
IDR1600035065	SAMN20693482	NA	2.2.1.1.1
IDR1600035086	SAMN20693483	NA	1.2.1.1.1
IDR1600035148	SAMN20693484	NA	2.2.1.1.1
IDR1600035227	SAMN20693485	NA	4.3.i4.1
IDR1600035377	SAMN20693486	NA	4.1.i1.2.1
IDR1600035835	SAMN20693487	NA	4.1.i1.2.1
IDR1600035837	SAMN20693488	NA	4.1.i1.2.2
IDR1600036511	SAMN20693489	NA	4.1.i1.2.1
IDR1600036513	SAMN20693490	NA	2.2.1.1.1
IDR1600037085	SAMN20693491	NA	1.1.3
IDR1600037096	SAMN20693492	NA	4.1.i1.2.1
IDR1600037099	SAMN20693493	NA	2.2.1.1.1
IDR1600037187	SAMN20693494	NA	4.1.i1.1.1.1
IDR1600037413	SAMN20693495	NA	4.1.i1.2.1
IDR1600037626	SAMN20693496	NA	4.1.i1.1.1.1
IDR1600037628	SAMN20693497	NA	2.2.1.1.1
IDR1600037632	SAMN20693498	NA	4.3.i2
IDR1600037777	SAMN20693499	NA	4.1.i1.1.1.1
IDR1600037778	SAMN20693500	NA	4.1.i1.2.1
IDR1600038976	SAMN20693501	NA	4.1.i1.1.1.1
IDR1600039182	SAMN20693502	NA	4.1.i1.2.1
IDR1600039184	SAMN20693503	NA	4.1.i1.1.1.1
IDR1600039759	SAMN20693504	NA	2.2.1.1.1.i3
IDR1600039956	SAMN20693505	NA	2.2.1.1.1
IDR1600039993	SAMN20693506	NA	4.10.i1
IDR1600040178	SAMN20693507	NA	4.5
IDR1600040333	SAMN20693508	NA	1.2.2.1
IDR1600040334	SAMN20693509	NA	4.3.i3.1
IDR1600040335	SAMN20693510	NA	4.5
IDR1600040948	SAMN20693511	NA	2.2.2
IDR1600041271	SAMN20693512	NA	4.5
IDR1600041577	SAMN20693513	NA	3.1.1
IDR1600041578	SAMN20693514	NA	4
IDR1600041579	SAMN20693515	NA	4.1.i1.1.1.1
IDR1600041936	SAMN20693516	NA	4.1.i1.1.1.1
IDR1600041998	SAMN20693517	NA	4.11
IDR1600042261	SAMN20693518	NA	4.11
IDR1600044034	SAMN20693519	NA	1.2.1.1.1
IDR1600044037	SAMN20693520	NA	4
IDR1600044038	SAMN20693521	NA	4.5
IDR1600044262	SAMN20693522	NA	4.4.1.1
IDR1600044280	SAMN20693523	NA	3.1.1
IDR1600044301	SAMN20693524	NA	4.1.i1.1.1.1
IDR1600044954	SAMN20693525	NA	4.3.i3.1
IDR1600044955	SAMN20693526	NA	2.2.1.2
IDR1600045481	SAMN20693527	NA	4.10.i1
IDR1600045994	SAMN20693528	NA	1.2.1.1.2
IDR1600046643	SAMN20693529	NA	4.10.i1
IDR1600046655	SAMN20693530	NA	4.3.i2
IDR1600047135	SAMN20693531	NA	4
IDR1600047584	SAMN20693532	NA	1.1.3
IDR1600047649	SAMN20693533	NA	4.10.i1
IDR1600048331	SAMN20693534	NA	1.1.1.1
IDR1600048388	SAMN20693535	NA	2.2.1.1.1
IDR1600048617	SAMN20693536	NA	4.1.i1.2.1
IDR1600048627	SAMN20693537	NA	3.1.1
IDR1600049248	SAMN20693538	NA	4.3.i4.2
IDR1600049307	SAMN20693539	NA	1.2.2.1
IDR1600049674	SAMN20693540	NA	1.1.2
IDR1600049832	SAMN20693541	NA	4.5
IDR1600050506	SAMN20693542	NA	2.2.1.1.1
IDR1600050510	SAMN20693543	NA	4.5
IDR1600051430	SAMN20693544	NA	4.5
IDR1600051431	SAMN20693545	NA	1.2.1.1.1
IDR1600051546	SAMN20693546	NA	1.2.1.1.1
IDR1600052366	SAMN20693547	NA	2.2.1.2
IDR1600052651	SAMN20693548	NA	1.1.2
IDR1600052673	SAMN20693549	NA	4.2.2
IDR1600053030	SAMN20693550	NA	4.3.i3.1
IDR1600053034	SAMN20693551	NA	4.3.i2
IDR1600053042	SAMN20693552	NA	2.2.1.1.1
IDR1600053044	SAMN20693553	NA	4.3.i3.1
IDR1600053046	SAMN20693554	NA	4.1.i1.1.1.1
IDR1600053047	SAMN20693555	NA	4.6.1.1.1.1.1
IDR1600053446	SAMN20693556	NA	4.2.1.1
IDR1600053447	SAMN20693557	NA	3.1.1
IDR1600053449	SAMN20693558	NA	4.1.i1.1.1.1
IDR1600054129	SAMN20693559	NA	4.1.i1.2.1
IDR1600054265	SAMN20693560	NA	4.4.1.1
IDR1600055023	SAMN20693561	NA	4.1.i1.2.1
IDR1600055553	SAMN20693562	NA	2.2.1.1.1.i3
IDR1600055748	SAMN20693563	NA	1.1.3
IDR1600055997	SAMN20693564	NA	4.1.i1.1.1.1
IDR1600056424	SAMN20693565	NA	1.2.1.1.1
IDR1600057520	SAMN20693566	NA	4.10.i1
IDR1600057546	SAMN20693567	NA	3.1.1.i1
IDR1600058060	SAMN20693568	NA	3.1.1
IDR1600058226	SAMN20693569	NA	4.3.i2
IDR1600058228	SAMN20693570	NA	4.4.1.1
IDR1600058695	SAMN20693571	NA	1.1.2
IDR1600058701	SAMN20693572	NA	2.2.1.1.1
NLA000000709	ERS2401272	NA	3.1.1.i1
NLA000001061	ERS2401287	NA	3.1.1.i1
NLA000001768	ERS2401097	NA	4.3.i3.1
NLA000001969	ERS2401300	NA	4.3.i3.1
NLA000016604	ERS2401132	NA	4.1.i1.1.1.1
NLA000016726	ERS2401404	NA	4.3.i4.2
NLA000016764	ERS2401304	NA	4.3.i4.1
NLA000017744	ERS2401113	NA	4.3.i3.1
NLA000017848	ERS2401362	NA	4.3.i3.1
NLA000017891	ERS2401127	NA	4.3.i3.1
NLA000100143	ERS2401228	NA	4.3.i3.1
NLA000100450	ERS2401220	NA	4.1.i2.1
NLA000100510	ERS2401413	NA	4.4.1.1
NLA000102124	ERS2401146	NA	4.3.i4.2
NLA000200052	ERS2401398	NA	4.6.1.1.1.1.2
NLA000200442	ERS2401262	NA	2.2.1.1.1.i3
NLA000201001	ERS2401089	NA	4.2.2
NLA000201244	ERS2401214	NA	2.2.1.1.1
NLA000202008	ERS2401260	NA	4.10.i1
NLA000300865	ERS2401392	NA	4.1.i2.1
NLA000301029	ERS2401378	NA	4.1.i1.1.1.1
NLA000301067	ERS2401312	NA	3.1.1.i1
NLA000301074	ERS2401335	NA	4.1.i2.1
NLA000301128	ERS2401081	NA	4.1.i1.1.1.1
NLA000301359	ERS2401307	NA	4.4.1.1
NLA000301652	ERS2401255	NA	2.2.1.1.1
NLA000301715	ERS2401389	NA	2.2.1.1.1
NLA000401210	ERS2401194	NA	2.2.1.1.1.i3
NLA000401230	ERS2401217	NA	2.2.1.1.1
NLA000401745	ERS2401101	NA	2.2.1.1.1.i3
NLA000500538	ERS2401354	NA	2.2.1.1.1.i3
NLA000701201	ERS2401333	NA	3.1.1
NLA000801694	ERS2401414	NA	3.1.1
NLA000801695	ERS2401116	NA	2.2.1.1.1
NLA000801696	ERS2401330	NA	2.2.1.1.1
NLA000801697	ERS2401241	NA	4.1.i1.1.1.1
NLA001000120	ERS2401403	NA	4.1.i1.1.1.1
NLA009400322	ERS2401167	NA	4.1.i2.1
NLA009401519	ERS2401291	NA	2.2.1.1.1
NLA009402429	ERS2401093	NA	4.6.1.1.1.1.2
NLA009500011	ERS2401257	NA	4.10.i2
NLA009500730	ERS2401249	NA	4.1.i1.2.1
NLA009501246	ERS2401233	NA	4.1.i1.2.2
NLA009501310	ERS2401247	NA	4.3.i3.1
NLA009600108	ERS2401244	NA	2.2.1.1.1.i3
NLA009600800	ERS2401148	NA	1.2.1.1.1
NLA009600875	ERS2401234	NA	4.3
NLA009601360	ERS2401110	NA	4.3.i3.1
NLA009601659	ERS2401184	NA	2.2.1.1.1.i3
NLA009601810	ERS2401349	NA	4.3.i3.1
NLA009700174	ERS2401139	NA	4.1.i1.1.1.1
NLA009700296	ERS2401245	NA	3.1.1.i1
NLA009701444	ERS2401373	NA	4.10.i2
NLA009701714	ERS2401197	NA	2.2.1.1.1.i3
NLA009701938	ERS2401149	NA	1.1.2
NLA009702211	ERS2401316	NA	4.3.i3.1
NLA009800926	ERS2401172	NA	2.2.1.1.1
NLA009801164	ERS2401338	NA	4.2.1.1
NLA009801500	ERS2401370	NA	2.2.2
NLA009801661	ERS2401319	NA	4.4.1.1
NLA009900180	ERS2401408	NA	2.2.1.1.1.i3
NLA009900182	ERS2401271	NA	4.1.i1.1.1.1
NLA009900478	ERS2401085	NA	4.3.i3.1
NLA009900895	ERS2401091	NA	2.2.1.1.1
NLA009901267	ERS2401331	NA	4.10.i1
NLA009901304	ERS2401117	NA	4.10.i1
NLA009901354	ERS2401088	NA	4.2.1.1
Peru2901	SAMN06010119	Peru	2.2.1.1.1
Peru2902	SAMN06010120	Peru	4.3.i4.1
Peru2903	SAMN06010121	Peru	4.1.i1.2.1
Peru2904	SAMN06010122	Peru	4.3.i4.1
Peru2906	SAMN06010124	Peru	4.3.i3.1
Peru2907	SAMN06010125	Peru	2.2.1.1.1
Peru2908	SAMN06010126	Peru	4.1.i1.2.1
Peru2910	SAMN06010128	Peru	4.1.i1.1.1.1
Peru2911	SAMN06010129	Peru	4.3.i4.2
Peru2912	SAMN06010130	Peru	4.1.i1.1.1.1
Peru2913	SAMN06010131	Peru	4.3.i3.1
Peru2914	SAMN06010132	Peru	4.3.i3.1
Peru2915	SAMN06010133	Peru	4.1.i1.1.1.1
Peru2916	SAMN06010134	Peru	4.1.i1.1.1.1
Peru2917	SAMN06010135	Peru	4.3.i3.1
Peru2918	SAMN06010136	Peru	4.11
Peru2919	SAMN06010137	Peru	4.3.i4.2
Peru2920	SAMN06010138	Peru	4.3.i2
Peru2921	SAMN06010139	Peru	4.1.i1.1.1.1
Peru2922	SAMN06010140	Peru	4.3.i4.1
Peru2923	SAMN06010141	Peru	4.3.i3.1
Peru2924	SAMN06010142	Peru	4.10.i1
Peru2925	SAMN06010143	Peru	4.10.i1
Peru2927	SAMN06010145	Peru	4.3.i3.1
Peru2928	SAMN06010146	Peru	4.3.i3.1
Peru2932	SAMN06010148	Peru	4.3.i4.2
Peru2933	SAMN06010149	Peru	4.3.i3.1
Peru2935	SAMN06010150	Peru	4.1.i1.2.1
Peru2937	SAMN06010151	Peru	4.1.i1.2.1
Peru2938	SAMN06010152	Peru	4.4.1
Peru2939	SAMN06010153	Peru	4.1.i1.2.1
Peru2942	SAMN06010156	Peru	4.3.i4.2
Peru2943	SAMN06010157	Peru	4.1.i1.1.1.1
Peru2944	SAMN06010158	Peru	4.3.i4.1
Peru2945	SAMN06010159	Peru	4.1.i1.2.1
Peru2946	SAMN06010160	Peru	4.1.i1.1.1.1
Peru2947	SAMN06010161	Peru	4.3.i3.1
Peru2948	SAMN06010162	Peru	4.3.i3.1
Peru2949	SAMN06010163	Peru	4.1.i1.1.1.1
Peru2950	SAMN06010164	Peru	4.1.i1.1.1.1
Peru2951	SAMN06010165	Peru	4.3.i4.2
Peru2952	SAMN06010166	Peru	4.3.i3.1
Peru2953	SAMN06010167	Peru	4.1.i1.2.1
Peru2954	SAMN06010168	Peru	4.3.i3.1
Peru2955	SAMN06010169	Peru	4.1.i1.1.1.1
Peru2956	SAMN06010170	Peru	4.3.i2
Peru2959	SAMN06010172	Peru	4.11
Peru2960	SAMN06010173	Peru	4.3.i3.1
Peru2961	SAMN06010174	Peru	4.1.i1.1.1.1
Peru2962	SAMN06010175	Peru	4.1.i1.1.1.1
Peru2964	SAMN06010177	Peru	2.2.1.1.1
Peru2965	SAMN06010178	Peru	4.11
Peru2966	SAMN06010179	Peru	4.3.i2
Peru2967	SAMN06010180	Peru	4.3.i3.1
Peru2969	SAMN06010182	Peru	4.3.i3.1
Peru2970	SAMN06010183	Peru	4.3.i3.1
Peru2971	SAMN06010184	Peru	4.3.i3.1
Peru2972	SAMN06010185	Peru	4.3.i4.2
Peru2973	SAMN06010186	Peru	4.1.i1.1.1.1
Peru2974	SAMN06010187	Peru	4.3.i3.1
Peru2975	SAMN06010188	Peru	4.3.i3.1
Peru2976	SAMN06010189	Peru	4.3.i3.1
Peru2977	SAMN06010190	Peru	4.3.i3.1
Peru2978	SAMN06010191	Peru	4.3.i3.1
Peru2979	SAMN06010192	Peru	4.3.i3.1
Peru2980	SAMN06010193	Peru	4.1.i1.2.1
Peru2981	SAMN06010194	Peru	4.3.i3.1
Peru3001	SAMN06010195	Peru	4.3.i2
Peru3002	SAMN06010196	Peru	4.1.i1.1.1.1
Peru3003	SAMN06010197	Peru	4.3.i3.1
Peru3004	SAMN06010198	Peru	4.3.i2
Peru3005	SAMN06010199	Peru	4.3.i4.1
Peru3006	SAMN06010200	Peru	4.11
Peru3007	SAMN06010201	Peru	4.3.i4.2
Peru3008	SAMN06010202	Peru	4.3.i3.1
Peru3009	SAMN06010203	Peru	4.3.i3.1
Peru3010	SAMN06010204	Peru	4.3.i3.1
Peru3011	SAMN06010205	Peru	4.3.i2
Peru3012	SAMN06010206	Peru	4.3.i3.1
Peru3013	SAMN06010207	Peru	4.3.i3.1
Peru3014	SAMN06010208	Peru	4.3.i4.2
Peru3015	SAMN06010209	Peru	4.1.i1.1.1.1
Peru3017	SAMN06010211	Peru	4.3.i3.1
Peru3019	SAMN06010213	Peru	4.3.i2
Peru3020	SAMN06010214	Peru	4.3.i3.1
Peru3022	SAMN06010216	Peru	2.2.1.1.1
Peru3023	SAMN06010217	Peru	4.10.i1
Peru3024	SAMN06010218	Peru	4.3.i3.1
Peru3026	SAMN06010220	Peru	4.1.i1.2.1
Peru3027	SAMN06010221	Peru	4.1.i1.1.1.1
Peru3029	SAMN06010222	Peru	4.1.i1.1.1.1
Peru3030	SAMN06010223	Peru	4.3.i3.1
Peru3031	SAMN06010224	Peru	4.11
Peru3032	SAMN06010225	Peru	4.1.i1.1.1.1
Peru3033	SAMN06010226	Peru	4.3.i3.1
Peru3037	SAMN06010227	Peru	4.3.i3.1
Peru3038	SAMN06010228	Peru	4.3.i3.1
Peru3039	SAMN06010229	Peru	4.3.i4.2
Peru3040	SAMN06010230	Peru	4.3.i4.2
Peru3041	SAMN06010231	Peru	4.1.i1.1.1.1
Peru3042	SAMN06010232	Peru	4.1.i1.1.1.1
Peru3043	SAMN06010233	Peru	4.3.i3.1
Peru3044	SAMN06010234	Peru	4.1.i1.1.1.1
Peru3045	SAMN06010235	Peru	4.3.i3.1
Peru3046	SAMN06010236	Peru	4.3.i3.1
Peru3047	SAMN06010237	Peru	4.1.i1.1.1.1
Peru3048	SAMN06010238	Peru	4.3.i3.1
Peru3049	SAMN06010239	Peru	4.3.i3.1
Peru3052	SAMN06010240	Peru	4.3.i4.1
Peru3054	SAMN06010241	Peru	4.3.i3.1
Peru3055	SAMN06010242	Peru	4.1.i1.1.1.1
Peru3056	SAMN06010243	Peru	4.11
Peru3057	SAMN06010244	Peru	4.3.i3.1
Peru3058	SAMN06010245	Peru	4.3.i3.1
Peru3059	SAMN06010246	Peru	2.2.1.1.1
Peru3060	SAMN06010247	Peru	4.11
Peru3061	SAMN06010248	Peru	4.3.i3.1
Peru3062	SAMN06010249	Peru	4.3.i3.1
Peru3063	SAMN06010250	Peru	4.3.i3.1
Peru3064	SAMN06010251	Peru	4.1.i1.1.1.1
Peru3066	SAMN06010253	Peru	4.3.i3.1
Peru3067	SAMN06010254	Peru	4.3.i3.1
Peru3068	SAMN06010255	Peru	4.3.i3.1
Peru3069	SAMN06010256	Peru	4.1.i1.1.1.1
Peru3070	SAMN06010257	Peru	4.3.i3.1
Peru3253	SAMN06010410	Peru	4.3.i4.2
Peru3255	SAMN06010355	Peru	4.3.i3.1
Peru3257	SAMN06010431	Peru	4.3.i3.1
Peru3258	SAMN06010364	Peru	4.3.i2
Peru3261	SAMN06010468	Peru	4.3.i3.1
Peru3262	SAMN06010408	Peru	4.11
Peru3263	SAMN06010326	Peru	4.3.i3.1
Peru3264	SAMN06010337	Peru	4.3.i3.1
Peru3265	SAMN06010435	Peru	4.3.i3.1
Peru3266	SAMN06010387	Peru	4.1.i1.2.1
Peru3267	SAMN06010327	Peru	4.1.i1.1.1.1
Peru3268	SAMN06010422	Peru	4.3.i3.1
Peru3270	SAMN06010467	Peru	4.3.i3.1
Peru3271	SAMN06010463	Peru	4.3.i3.1
Peru3272	SAMN06010369	Peru	4.1.i1.1.1.1
Peru3274	SAMN06010360	Peru	4.1.i1.1.1.1
Peru3275	SAMN06010319	Peru	4.3.i2
Peru3276	SAMN06010481	Peru	4.3.i3.1
Peru3277	SAMN06010427	Peru	4.3.i3.1
Peru3278	SAMN06010480	Peru	4.1.i1.2.1
Peru3279	SAMN06010464	Peru	4.1.i1.2.1
Peru3281	SAMN06010331	Peru	4.3.i3.1
Peru3282	SAMN06010430	Peru	2.2.1.1.1
Peru3283	SAMN06010406	Peru	4.1.i1.1.1.1
Peru3284	SAMN06010402	Peru	4.1.i1.2.2
Peru3285	SAMN06010420	Peru	4.3.i4.2
Peru3286	SAMN06010455	Peru	4.3.i4.2
Peru3287	SAMN06010479	Peru	4.1.i1.1.1.1
Peru3288	SAMN06010462	Peru	4.3.i3.1
Peru3289	SAMN06010333	Peru	4.3.i3.1
Peru3290	SAMN06010472	Peru	4.3.i3.1
Peru3291	SAMN06010491	Peru	4.3.i3.1
Peru3292	SAMN05918520	Peru	4.1.i1.1.1.1
Peru3293	SAMN06010476	Peru	4.3.i3.1
Peru3294	SAMN06010446	Peru	2.2.1.1.1
Peru3295	SAMN06010407	Peru	4.1.i1.1.1.1
Peru3296	SAMN06010478	Peru	4.1.i1.1.1.1
Peru3297	SAMN05918521	Peru	4.1.i1.1.1.1
Peru3298	SAMN06010433	Peru	4.1.i1.1.1.1
Peru3299	SAMN06010328	Peru	4.3.i3.1
Peru3300	SAMN06010383	Peru	4.3.i4.1
Peru3301	SAMN06010392	Peru	4.3.i3.1
Peru3302	SAMN06010405	Peru	4.1.i1.1.1.1
Peru3303	SAMN06010460	Peru	4.3.i2
Peru3304	SAMN06010366	Peru	4.3.i3.1
Peru3305	SAMN06010477	Peru	4.3.i3.1
Peru3306	SAMN06010458	Peru	4.3.i3.1
Peru3307	SAMN06010475	Peru	4.3.i3.1
Peru3308	SAMN06010411	Peru	2.2.1.1.1
Peru3309	SAMN06010372	Peru	4.3.i4.2
Peru3311	SAMN06010438	Peru	4.3.i3.1
Peru3312	SAMN06010345	Peru	4.3.i2
Peru3313	SAMN06010465	Peru	4.3.i3.1
Peru3314	SAMN06010474	Peru	4.3.i4.2
Peru3315	SAMN06010484	Peru	4.3.i3.1
Peru3316	SAMN06010336	Peru	4.3.i3.1
Peru3318	SAMN06010473	Peru	4.1.i1.1.1.1
Peru3319	SAMN06010426	Peru	4.3.i3.1
Peru3320	SAMN06010459	Peru	4.1.i1.1.1.1
Peru3321	SAMN06010412	Peru	4.3.i2
Peru3322	SAMN06010368	Peru	4.10.i1
Peru3323	SAMN06010470	Peru	4.3.i3.1
Peru3324	SAMN05918522	Peru	4.10.i1
Peru3325	SAMN06010417	Peru	4.3.i4.1
Peru3326	SAMN06010342	Peru	4.1.i1.1.1.1
Peru3327	SAMN06010363	Peru	4.3.i3.1
Peru3328	SAMN06010347	Peru	2.2.1.1.2
Peru3329	SAMN06010461	Peru	4.3.i3.1
Peru3330	SAMN06010449	Peru	4.3.i3.1
Peru3331	SAMN06010483	Peru	4.3.i3.1
Peru3332	SAMN06010469	Peru	4.11
Peru3333	SAMN06010457	Peru	4.3.i3.1
Peru3334	SAMN06010456	Peru	4.3.i4.1
Peru3335	SAMN06010399	Peru	4.3.i3.1
Peru3338	SAMN06010443	Peru	4.3.i4.1
Peru3339	SAMN06010365	Peru	4.1.i1.2.1
Peru3340	SAMN06010398	Peru	4.1.i1.2.1
Peru3341	SAMN06010377	Peru	4.3.i4.1
Peru3342	SAMN06010370	Peru	4.11
Peru3346	SAMN06010428	Peru	4.3.i3.1
Peru3347	SAMN06010444	Peru	4.4.1.1
Peru3348	SAMN06010385	Peru	4.3.i3.1
Peru3349	SAMN06010321	Peru	4.1.i1.2.1
Peru3350	SAMN06010350	Peru	4.3.i3.1
Peru3351	SAMN06010329	Peru	4.3.i3.1
Peru3352	SAMN06010454	Peru	4.3.i3.1
Peru3353	SAMN06010401	Peru	4.3.i3.1
Peru3354	SAMN06010418	Peru	4.1.i1.1.1.1
Peru3356	SAMN06010493	Peru	4.3.i4.2
Peru3357	SAMN06010490	Peru	4.3.i3.1
Peru3358	SAMN06010344	Peru	4.3.i3.1
Peru3359	SAMN06010488	Peru	4.1.i1.1.1.1
Peru3361	SAMN06010453	Peru	4.3.i3.1
Peru3362	SAMN06010403	Peru	4.3.i3.1
Peru3363	SAMN06010419	Peru	4.3.i3.1
Peru3366	SAMN06010374	Peru	4.3.i3.1
Peru3367	SAMN06010322	Peru	4.11
Peru3368	SAMN06010367	Peru	4.1.i1.1.1.1
Peru3369	SAMN06010332	Peru	4.10.i1
Peru3370	SAMN06010452	Peru	4.3.i3.1
Peru3371	SAMN06010404	Peru	4.3.i3.1
Peru3372	SAMN06010423	Peru	4.1.i1.1.1.1
Peru3373	SAMN06010439	Peru	4.3.i3.1
Peru3375	SAMN06010394	Peru	4.1.i1.1.1.1
Peru3376	SAMN06010362	Peru	4.11
Peru3377	SAMN06010343	Peru	4.3.i3.1
Peru3378	SAMN06010325	Peru	4.3.i3.1
Peru3379	SAMN06010451	Peru	2.2.1.1.1
Peru3380	SAMN05918524	Peru	4.3.i3.1
Peru3381	SAMN06010424	Peru	4.3.i3.1
Peru3382	SAMN06010441	Peru	4.3.i3.1
Peru3383	SAMN06010378	Peru	4.3.i3.1
Peru3384	SAMN06010371	Peru	4.3.i3.1
Peru3385	SAMN05918525	Peru	4.3.i3.1
Peru3386	SAMN06010339	Peru	4.3.i2
Peru3388	SAMN06010450	Peru	4.3.i4.1
Peru3390	SAMN06010425	Peru	4.3.i3.1
Peru3392	SAMN06010397	Peru	2.2.1.1.1
Peru3393	SAMN06010390	Peru	2.2.1.1.1
Peru3395	SAMN06010357	Peru	4.3.i3.1
Peru3397	SAMN06010485	Peru	4.3.i3.1
Peru3398	SAMN06010487	Peru	4.3.i3.1
Peru3399	SAMN06010432	Peru	2.2.1.1.1
Peru3400	SAMN06010486	Peru	4.1.i1.1.1.1
Peru3401	SAMN06010391	Peru	4.3.i3.1
Peru3402	SAMN06010380	Peru	4.3.i3.1
Peru3403	SAMN06010338	Peru	4.3.i3.1
Peru3404	SAMN06010349	Peru	4.3.i3.1
Peru3405	SAMN06010358	Peru	4.11
Peru3407	SAMN06010413	Peru	4.11
Peru3408	SAMN06010492	Peru	4.11
Peru3410	SAMN06010384	Peru	4.3.i4.1
Peru3411	SAMN06010388	Peru	4.3.i4.2
Peru3412	SAMN06010382	Peru	4.3.i3.1
Peru3413	SAMN06010389	Peru	2.2.1.1.1
Peru3414	SAMN06010353	Peru	4.3.i3.1
Peru3415	SAMN06010352	Peru	4.3.i3.1
Peru3416	SAMN06010324	Peru	4.3.i3.1
Peru3417	SAMN06010395	Peru	4.3.i3.1
Peru3418	SAMN06010361	Peru	4.11
Peru3419	SAMN06010379	Peru	4.1.i1.1.1.1
Peru3420	SAMN06010466	Peru	4.10.i1
Peru3421	SAMN06010373	Peru	4.3.i4.1
Peru3422	SAMN06010348	Peru	4.1.i1.1.1.1
Peru3423	SAMN06010330	Peru	4.3.i3.1
Peru3424	SAMN06010354	Peru	4.3.i4.2
Peru3425	SAMN06010340	Peru	4.3.i4.1
Peru3426	SAMN06010421	Peru	4.3.i3.1
Peru3427	SAMN06010489	Peru	4.3.i3.1
Peru3428	SAMN06010396	Peru	4.1.i1.1.1.1
Peru3429	SAMN06010323	Peru	4.3.i3.1
Peru3430	SAMN06010346	Peru	2.2.1.1.1
Peru3431	SAMN06010393	Peru	4.1.i1.1.1.1
Peru3432	SAMN06010375	Peru	4.3.i4.2
Peru3433	SAMN06010416	Peru	4.3.i3.1
Peru3434	SAMN06010359	Peru	2.2.1.1.1
Peru3435	SAMN06010386	Peru	4.3.i4.1
Peru3528	SAMN06010320	Peru	4.3.i3.1
Peru3962	SAMN05918917	Peru	4.1.i1.1.1.1
Peru3963	SAMN05918918	Peru	4.10.i1
Peru3965	SAMN05918920	Peru	4.10.i1
Peru3966	SAMN05918921	Peru	4.3.i2
Peru3969	SAMN05918924	Peru	4.10.i1
Peru3971	SAMN05918926	Peru	4.1.i1.1.1.1
Peru3972	SAMN05918927	Peru	4.10.i1
Peru3973	SAMN05918526	Peru	4.11
Peru3974	SAMN05918928	Peru	4.1.i1.1.1.1
Peru3975	SAMN05918929	Peru	4.1.i1.1.1.1
Peru3976	SAMN05918930	Peru	4.3.i3.1
Peru3977	SAMN05918931	Peru	4.1.i1.1.1.2
Peru3978	SAMN05918932	Peru	4.3.i3.1
Peru3979	SAMN05918933	Peru	4.1.i1.1.1.1
Peru3980	SAMN05918934	Peru	4.3.i2
Peru3981	SAMN05918935	Peru	4.3.i3.1
Peru3982	SAMN05918936	Peru	4.11
Peru3983	SAMN05918937	Peru	4.3.i3.1
Peru3984	SAMN05918938	Peru	4.10.i1
Peru3985	SAMN05918939	Peru	4.3.i3.1
Peru3986	SAMN05918940	Peru	4.1.i1.1.1.1
Peru3987	SAMN05918941	Peru	4.3.i4.1
Peru3989	SAMN05918943	Peru	4.1.i1.1.1.1
Peru3990	SAMN05918944	Peru	4.1.i1.1.1.1
Peru3991	SAMN05918527	Peru	4.1.i1.1.1.1
Peru3992	SAMN05918945	Peru	4.1.i1.1.1.1
Peru3993	SAMN05918946	Peru	4.1.i1.1.1.1
Peru3994	SAMN05918528	Peru	4.1.i1.1.1.1
Peru3995	SAMN05918947	Peru	4.1.i1.1.1.1
Peru3996	SAMN05918948	Peru	4.1.i1.1.1.1
Peru3997	SAMN05918949	Peru	4.1.i1.1.1.1
Peru3998	SAMN05918950	Peru	4.1.i1.1.1.1
Peru3999	SAMN05918951	Peru	4.1.i2.2
Peru4000	SAMN05918952	Peru	4.1.i1.1.1.1
Peru4001	SAMN05918953	Peru	4.3.i2
Peru4002	SAMN05918954	Peru	4.3.i2
Peru4003	SAMN05918955	Peru	2.2.1.1.1
Peru4005	SAMN05918956	Peru	4.3.i2
Peru4007	SAMN05918957	Peru	4.1.i1.1.1.1
Peru4008	SAMN05918958	Peru	4.3.i3.1
Peru4009	SAMN05918959	Peru	4.3.i2
Peru4010	SAMN05918960	Peru	4.11
Peru4012	SAMN05918531	Peru	4.10.i1
Peru4013	SAMN05918532	Peru	2.2.1.1.1
Peru4015	SAMN05918534	Peru	4.1.i1.1.1.1
Peru4016	SAMN05919545	Peru	4.1.i1.1.1.1
Peru4017	SAMN05919546	Peru	4.1.i1.1.1.1
Peru4019	SAMN05918535	Peru	4.1.i1.1.1.1
Peru4020	SAMN05918536	Peru	4.3.i2
Peru4021	SAMN05918537	Peru	4.1.i1.1.1.1
Peru4023	SAMN05918538	Peru	4.11
Peru4024	SAMN05919547	Peru	4.1.i1.1.1.1
Peru4025	SAMN05919548	Peru	4.1.i1.2.1
Peru4026	SAMN05919549	Peru	4.3.i2
Peru4029	SAMN05919551	Peru	4.1.i1.1.1.1
Peru4030	SAMN05919552	Peru	4.3.i4.2
Peru4032	SAMN05919554	Peru	4.1.i1.1.1.1
Peru4033	SAMN05919555	Peru	4.3.i3.1
Peru4034	SAMN05919556	Peru	4.11
Peru4035	SAMN05919557	Peru	4.1.i1.1.1.1
Peru4038	SAMN05919559	Peru	4.1.i1.1.1.1
Peru4041	SAMN05919562	Peru	4.3.i3.1
Peru4042	SAMN05919563	Peru	4.3.i2
Peru4044	SAMN05919565	Peru	4.11
Peru4045	SAMN05919566	Peru	4.1.i1.1.1.1
Peru4046	SAMN05919567	Peru	4.3.i2
Peru4047	SAMN05919568	Peru	4.3.i3.1
Peru4048	SAMN05919569	Peru	4.10.i1
Peru4049	SAMN05919570	Peru	4.3.i4.1
Peru4050	SAMN05919571	Peru	4
Peru4051	SAMN05919572	Peru	4.3.i2
Peru4052	SAMN05919573	Peru	4
Peru4053	SAMN05919574	Peru	4.3.i2
Peru4054	SAMN05919575	Peru	4.3.i3.1
Peru4055	SAMN05919576	Peru	4.11
Peru4056	SAMN05919577	Peru	4.3.i2
Peru4057	SAMN05919578	Peru	4.11
Peru4058	SAMN05919579	Peru	4.1.i1.2.1
Peru4059	SAMN05919580	Peru	4.3.i3.1
Peru4061	SAMN05919582	Peru	4.3.i2
Peru4062	SAMN05919583	Peru	4.10.i1
Peru4063	SAMN05919584	Peru	4.1.i1.1.1.1
Peru4064	SAMN05919585	Peru	4.3.i3.1
Peru4066	SAMN05919587	Peru	4.1.i1.1.1.1
Peru4067	SAMN05919588	Peru	4.1.i1.1.1.1
Peru4068	SAMN05919589	Peru	4.3.i3.1
Peru4069	SAMN05919590	Peru	4.1.i1.1.1.1
Peru4070	SAMN05919591	Peru	4.3.i2
Peru4072	SAMN05919593	Peru	4.1.i1.1.1.1
Peru4073	SAMN05919594	Peru	4.3.i2
Peru4074	SAMN05919595	Peru	4.3.i3.1
Peru4075	SAMN05919596	Peru	4.1.i1.1.1.1
Peru4076	SAMN05919597	Peru	4.1.i1.1.1.1
Peru4077	SAMN05919598	Peru	4.1.i1.1.1.1
Peru4080	SAMN05919601	Peru	4.1.i1.1.1.1
Peru4082	SAMN05919603	Peru	2.2.1.1.1.i1
Peru4083	SAMN05919604	Peru	4.3.i3.1
Peru4084	SAMN05919605	Peru	4.3.i2
Peru4085	SAMN05919606	Peru	4.3.i3.1
Peru4086	SAMN05919607	Peru	4.11
Peru4087	SAMN05919608	Peru	4.1.i1.2.1
Peru4089	SAMN05918540	Peru	4.3.i2
Peru4090	SAMN05919610	Peru	4.3.i3.1
Peru4091	SAMN05919611	Peru	4.11
Peru4093	SAMN05919613	Peru	4.1.i1.1.1.1
Peru4095	SAMN05919615	Peru	4.10.i1
Peru4096	SAMN05919616	Peru	4.1.i1.1.1.1
Peru4097	SAMN05919617	Peru	4.1.i1.2.1
Peru4098	SAMN05919618	Peru	2.2.1.1.1
Peru4100	SAMN05919620	Peru	4.1.i1.1.1.1
Peru4103	SAMN05919623	Peru	4.1.i1.1.1.1
Peru4104	SAMN05919624	Peru	4.3.i3.1
Peru4105	SAMN05919625	Peru	4.5
Peru4106	SAMN05919626	Peru	4.3.i3.1
Peru4107	SAMN05919627	Peru	4.1.i1.1.1.1
Peru4109	SAMN05919629	Peru	2.2.1.1.1
Peru4110	SAMN05919630	Peru	4.3.i3.1
Peru4111	SAMN05919631	Peru	4.1.i1.2.1
Peru4112	SAMN05919632	Peru	4.1.i1.1.1.1
Peru4113	SAMN05919633	Peru	4.1.i1.1.1.1
Peru4116	SAMN05919635	Peru	4.1.i1.1.1.1
Peru4117	SAMN05919636	Peru	4.3.i3.1
Peru4118	SAMN05919637	Peru	4
Peru4120	SAMN05919639	Peru	4.1.i1.1.1.1
Peru4121	SAMN05919640	Peru	4.1.i1.1.1.1
Peru4122	SAMN05919641	Peru	4.1.i1.1.1.1
Peru4123	SAMN05919642	Peru	4.1.i1.1.1.1
Peru4124	SAMN05919643	Peru	2.2.1.1.1
Peru4125	SAMN05919644	Peru	4.3.i3.1
Peru4126	SAMN05919645	Peru	4.1.i1.2.2
Peru4128	SAMN05919647	Peru	4.1.i1.2.1
Peru4129	SAMN05919648	Peru	4.1.i1.2.1
Peru4130	SAMN05919649	Peru	4.1.i1.2.1
Peru4131	SAMN05919650	Peru	4.1.i1.1.1.1
Peru4132	SAMN05919651	Peru	4.1.i1.2.2
Peru4133	SAMN05919652	Peru	4.3.i3.1
Peru4134	SAMN05919653	Peru	4.3.i3.1
Peru4135	SAMN05919654	Peru	4.1.i1.1.1.1
Peru4136	SAMN05919655	Peru	4.1.i1.1.1.1
Peru4137	SAMN05919656	Peru	4.3.i4.1
Peru4138	SAMN05919657	Peru	4.3.i3.1
Peru4139	SAMN05919658	Peru	4.1.i1.1.1.1
Peru4140	SAMN05919659	Peru	4.1.i1.1.1.1
Peru4141	SAMN05919660	Peru	4.3.i4.2
Peru4142	SAMN05918541	Peru	4.1.i1.1.1.1
Peru4144	SAMN05919662	Peru	4.3.i3.1
Peru4146	SAMN05919664	Peru	4.10.i1
Peru4147	SAMN05919665	Peru	4.3.i2
Peru4148	SAMN05919666	Peru	4.3.i2
Peru4151	SAMN05919668	Peru	4.10.i1
Peru4152	SAMN05919669	Peru	4.3.i2
Peru4153	SAMN05919670	Peru	4.1.i1.2.1
Peru4301	SAMN05918556	Peru	2.2.1.1.1
Peru4304	SAMN05918562	Peru	2.2.1.1.1
Peru4305	SAMN05918558	Peru	4.1.i1.1.1.1
Peru4306	SAMN05918560	Peru	4.3.i4.1
Peru4308	SAMN05918563	Peru	4.1.i1.1.1.1
Peru4309	SAMN05918564	Peru	4.3.i3.1
Peru4311	SAMN05918553	Peru	4.3.i3.1
Peru4312	SAMN05918542	Peru	4.1.i1.2.1
Peru4314	SAMN05918544	Peru	4.3.i2
Peru4316	SAMN05918549	Peru	4.1.i1.1.1.1
Peru4317	SAMN05918555	Peru	4.3.i3.1
Peru4318	SAMN05918551	Peru	2.2.1.1.1
Peru4321	SAMN05918547	Peru	4.1.i1.1.1.1
Peru4323	SAMN05918546	Peru	2.2.1.1.1
Peru4324	SAMN05918554	Peru	4.3.i3.1
Peru4454	SAMN05918568	Peru	4.11
Peru4455	SAMN05918569	Peru	4.1.i1.1.1.1
Peru4456	SAMN05918570	Peru	4.3.i3.1
Peru4457	SAMN05918571	Peru	2.2.1.1.1
Peru4458	SAMN05918572	Peru	4.1.i1.1.1.1
Peru4459	SAMN05918573	Peru	4.1.i1.1.1.1
Peru4460	SAMN05918574	Peru	4.11
Peru4461	SAMN05918575	Peru	4.3.i4.2
Peru4462	SAMN05918576	Peru	4.3.i3.1
Peru4463	SAMN05918577	Peru	4.3.i2
Peru4464	SAMN05918578	Peru	4.1.i1.1.1.1
Peru4465	SAMN05918579	Peru	4.3.i3.1
Peru4466	SAMN05918580	Peru	4.3.i4.2
Peru4467	SAMN05918581	Peru	4.3.i4.1
Peru4468	SAMN05918582	Peru	4.1.i1.1.1.1
Peru4469	SAMN05918583	Peru	4.3.i2
Peru4470	SAMN05918584	Peru	4.3.i3.1
Peru4471	SAMN05918585	Peru	2.2.1.1.1
Peru4473	SAMN05918586	Peru	4.1.i1.1.1.1
Peru4474	SAMN05918587	Peru	4.3.i3.1
Peru4475	SAMN05918588	Peru	4.3.i4.2
Peru4476	SAMN05918589	Peru	4.3.i2
Peru4477	SAMN05918590	Peru	4.3.i3.1
Peru4478	SAMN05918591	Peru	4.3.i3.1
Peru4479	SAMN05918592	Peru	2.2.1.1.1
Peru4481	SAMN05918594	Peru	4.1.i1.2.1
Peru4482	SAMN05918595	Peru	4.1.i1.1.1.1
Peru4483	SAMN05918596	Peru	4.3.i3.1
Peru4484	SAMN05918597	Peru	2.2.1.1.1
Peru4485	SAMN05918598	Peru	4.1.i1.1.1.1
Peru4486	SAMN05918599	Peru	4.3.i3.1
Peru4487	SAMN05918600	Peru	4.3.i3.1
Peru4488	SAMN05918601	Peru	2.2.1.1.1
Peru4489	SAMN05918602	Peru	4.1.i1.1.1.1
Peru4490	SAMN05918603	Peru	4.3.i3.1
Peru4491	SAMN05918604	Peru	4.3.i3.1
Peru4492	SAMN05918605	Peru	4.11
Peru4493	SAMN05918606	Peru	4.1.i1.1.1.1
Peru4494	SAMN05918607	Peru	4.3.i3.1
Peru4496	SAMN05918609	Peru	4.3.i3.1
Peru4497	SAMN05918610	Peru	4.11
Peru4498	SAMN05918611	Peru	4.11
Peru4499	SAMN05918612	Peru	4.3.i3.1
Peru4515	SAMN05918615	Peru	4.11
Peru4516	SAMN05918616	Peru	4.1.i1.2.1
Peru4517	SAMN05918617	Peru	4.3.i4.2
Peru4521	SAMN05918621	Peru	4.11
Peru4522	SAMN05918622	Peru	4.3.i4.1
Peru4523	SAMN05918623	Peru	4.1.i1.1.1.1
Peru4524	SAMN05918624	Peru	4.3.i4.1
Peru4526	SAMN05918626	Peru	4.11
Peru4527	SAMN05918627	Peru	2.2.1.1.1
Peru4528	SAMN05918628	Peru	2.2.1.1.1
Peru4529	SAMN05918629	Peru	4.1.i1.1.1.1
Peru4530	SAMN05918630	Peru	4.1.i1.2.1
Peru4532	SAMN05918632	Peru	4.3.i3.1
Peru4533	SAMN05918633	Peru	4.3.i3.1
Peru4534	SAMN05918634	Peru	4.3.i3.1
Peru4535	SAMN05918635	Peru	4.3.i3.1
Peru4539	SAMN05918639	Peru	4.3.i4.2
Peru4540	SAMN05918640	Peru	4.3.i3.1
Peru4541	SAMN05918641	Peru	4.3.i3.1
Peru4543	SAMN05918643	Peru	4.1.i1.2.2
Peru4544	SAMN05918644	Peru	4.1.i1.1.1.1
Peru4545	SAMN05918645	Peru	4.1.i1.2.1
Peru4546	SAMN05918646	Peru	4.10.i1
Peru4547	SAMN05918647	Peru	4.11
Peru4548	SAMN05918648	Peru	4.3.i3.1
Peru4549	SAMN05918649	Peru	4.11
Peru4550	SAMN05918650	Peru	4.1.i1.1.1.1
Peru4551	SAMN05918651	Peru	4.1.i1.1.1.1
Peru4552	SAMN05918652	Peru	4.3.i3.1
Peru4553	SAMN05918653	Peru	4.11
Peru4554	SAMN05918654	Peru	4.1.i1.1.1.1
Peru4555	SAMN05918655	Peru	4.3.i4.2
Peru4556	SAMN05918656	Peru	4.4.1.1
Peru4557	SAMN05918657	Peru	4.1.i1.1.1.1
Peru4558	SAMN05918658	Peru	4.1.i1.2.1
Peru4559	SAMN05918659	Peru	4.3.i3.1
Peru4561	SAMN05918661	Peru	4.3.i3.1
Peru4562	SAMN05918662	Peru	4.1.i1.2.1
Peru4563	SAMN05918663	Peru	4.1.i1.1.1.1
Peru4564	SAMN05918664	Peru	4.1.i1.1.1.1
Peru4565	SAMN05918665	Peru	4.11
Peru4567	SAMN05918667	Peru	4.1.i1.1.1.1
Peru4568	SAMN05918668	Peru	4.3.i4.2
Peru4569	SAMN05918669	Peru	4.3.i4.2
Peru4570	SAMN05918670	Peru	4.1.i1.2.1
Peru4571	SAMN05918671	Peru	2.2.1.1.1
Peru4572	SAMN05918672	Peru	4.1.i1.1.1.1
Peru4573	SAMN05918673	Peru	4.3.i2
Peru4575	SAMN05918675	Peru	4.1.i1.1.1.1
Peru4576	SAMN05918676	Peru	4.3.i4.2
Peru4577	SAMN05918677	Peru	4.11
Peru4578	SAMN05918678	Peru	4.3.i3.1
Peru4579	SAMN05918679	Peru	4.1.i1.1.1.1
Peru4580	SAMN05918680	Peru	4.10.i1
Peru4581	SAMN05918681	Peru	4.1.i1.1.1.1
Peru4582	SAMN05918682	Peru	4.11
Peru4583	SAMN05918683	Peru	4.1.i1.1.1.1
Peru4584	SAMN05918684	Peru	4.1.i1.1.1.1
Peru4585	SAMN05918685	Peru	4.3.i3.1
Peru4586	SAMN05918686	Peru	4.3.i3.1
Peru4587	SAMN05918687	Peru	4.3.i3.1
Peru4588	SAMN05918688	Peru	4.3.i3.1
Peru4590	SAMN05918690	Peru	4.1.i1.1.1.1
Peru4591	SAMN05918691	Peru	4.1.i1.1.1.2
Peru4592	SAMN05918692	Peru	4.1.i1.1.1.1
Peru4593	SAMN05918693	Peru	4.1.i1.1.1.1
Peru4594	SAMN05918694	Peru	4.3.i3.1
Peru4595	SAMN05918695	Peru	4.1.i1.1.1.1
Peru4596	SAMN05918696	Peru	4.1.i1.1.1.1
Peru4597	SAMN05918697	Peru	4.3.i3.1
Peru4598	SAMN05918698	Peru	4.3.i2
Peru4599	SAMN05918699	Peru	4.1.i1.1.1.1
Peru4600	SAMN05918700	Peru	4.1.i1.1.1.1
Peru4601	SAMN05918701	Peru	4.1.i1.1.1.1
Peru4602	SAMN05918702	Peru	4.3.i4.2
Peru4604	SAMN05918704	Peru	4.3.i3.1
Peru4605	SAMN05918705	Peru	4.3.i3.1
Peru4606	SAMN05918706	Peru	2.2.1.1.1
Peru4607	SAMN05918707	Peru	4.3.i3.1
Peru4608	SAMN05918708	Peru	2.2.1.1.1
Peru4609	SAMN05918709	Peru	4.1.i1.2.1
Peru4610	SAMN05918710	Peru	4.3.i4.2
Peru4611	SAMN05918711	Peru	4.4.1.1
Peru4612	SAMN05918712	Peru	4.10.i1
Peru4613	SAMN05918713	Peru	4.6.1.1.1.1.2
Peru4614	SAMN05918714	Peru	4.6.1.1.1.1.2
Peru4615	SAMN05918715	Peru	2.2.1.1.1
Peru4616	SAMN05918716	Peru	4.10.i1
Peru4617	SAMN05918717	Peru	4.6.1.1.1.1.2
Peru4618	SAMN05918718	Peru	4.6.1.1.1.1.2
Peru4619	SAMN05918719	Peru	4.6.1.1.1.1.2
Peru4620	SAMN05918720	Peru	4.1.i1.1.1.1
Peru4622	SAMN05918722	Peru	2.2.1.1.1
Peru4623	SAMN05918723	Peru	4.1.i1.2.1
Peru4625	SAMN05918724	Peru	4.1.i1.1.1.1
Peru4626	SAMN05918725	Peru	4.1.i1.1.1.1
Peru4627	SAMN05918726	Peru	2.2.1.1.1
Peru4629	SAMN05918728	Peru	4.1.i1.1.1.1
Peru4631	SAMN05918730	Peru	4.10.i1
Peru4633	SAMN05918732	Peru	4.3.i3.1
Peru4634	SAMN05918733	Peru	4.3.i3.1
Peru4635	SAMN05918734	Peru	2.2.1.1.1
Peru4636	SAMN05918735	Peru	2.2.1.2,4.10.i1
Peru4646	SAMN05918736	Peru	4.11
Peru4647	SAMN05918737	Peru	4.11
Peru4649	SAMN05918739	Peru	4.1.i1.1.1.1
Peru4650	SAMN05918740	Peru	4.1.i1.1.1.1
Peru4651	SAMN05918741	Peru	4.1.i1.2.1
Peru4652	SAMN05918742	Peru	4.11
Peru4653	SAMN05918743	Peru	4.3.i3.1
Peru4654	SAMN05918744	Peru	4.3.i4.2
Peru4655	SAMN05918745	Peru	4.1.i1.1.1.1
Peru4656	SAMN05918746	Peru	4.1.i1.1.1.1
Peru4657	SAMN05918747	Peru	4.3.i3.1
Peru4658	SAMN05918748	Peru	4.1.i1.1.1.1
Peru4659	SAMN05918749	Peru	4.1.i1.2.1
Peru4660	SAMN05918750	Peru	4.3.i4.1
Peru4661	SAMN05918751	Peru	4.3.i4.2
Peru4662	SAMN05918752	Peru	4.3.i3.1
Peru4663	SAMN05918753	Peru	4.10.i1
Peru4664	SAMN05918754	Peru	4.3.i4.2
Peru4665	SAMN05918755	Peru	4.3.i4.1
Peru4666	SAMN05918756	Peru	4.3.i2
Peru4667	SAMN05918757	Peru	4.1.i1.1.1.1
Peru4668	SAMN05918758	Peru	4.11
Peru4669	SAMN05918759	Peru	4.3.i3.1
Peru4670	SAMN05918760	Peru	4.11
Peru4671	SAMN05918761	Peru	4.11
Peru4672	SAMN05918762	Peru	4.3.i4.1
Peru4673	SAMN05918763	Peru	4.10.i1
Peru4674	SAMN05918764	Peru	4.1.i1.2.1
Peru4675	SAMN05918765	Peru	4.3.i4.2
Peru4676	SAMN05918766	Peru	4.1.i1.2.1
Peru4677	SAMN05918767	Peru	4.3.i4.2
Peru4678	SAMN05918768	Peru	2.2.1.1.1
Peru4679	SAMN05918769	Peru	4.1.i1.1.1.1
Peru4680	SAMN05918770	Peru	4.3.i3.1
Peru4681	SAMN05918771	Peru	2.2.1.1.1
Peru4683	SAMN05918773	Peru	4.11
Peru4684	SAMN05918774	Peru	4.1.i1.1.1.1
Peru4685	SAMN05918775	Peru	4.11
Peru4686	SAMN05918776	Peru	4.3.i4.2
Peru4687	SAMN05918777	Peru	2.1
Peru4688	SAMN05918778	Peru	4.3.i3.1
Peru4689	SAMN05918779	Peru	4.11
Peru4690	SAMN05918780	Peru	4.1.i1.2.1
Peru4691	SAMN05915249	Peru	4.11
Peru4692	SAMN05915250	Peru	4.10.i1
Peru4693	SAMN05915251	Peru	4.3.i3.1
Peru4696	SAMN05915254	Peru	4.11
Peru4697	SAMN05915255	Peru	4.1.i1.1.1.1
Peru4699	SAMN05915256	Peru	4.10.i1
Peru4704	SAMN05830711	Peru	4.3.i4.1
Peru4705	SAMN05915257	Peru	4.1.i1.2.1
Peru4708	SAMN05915260	Peru	4.3.i3.1
Peru4710	SAMN05915262	Peru	4.3.i3.1
Peru4712	SAMN05915264	Peru	4.3.i3.1
Peru4713	SAMN05915265	Peru	4.1.i1.1.1.1
Peru4715	SAMN05915267	Peru	4.3.i4.1
Peru4717	SAMN05915269	Peru	4.4.1
Peru4721	SAMN05915273	Peru	4.3.i1
Peru4723	SAMN05915275	Peru	4.3.i4.1
Peru4724	SAMN05915276	Peru	2.2.1.1.1
Peru4725	SAMN05915277	Peru	4.3.i2
Peru4727	SAMN05915279	Peru	4.3.i3.1
Peru4728	SAMN05915280	Peru	4.3.i4.2
Peru4731	SAMN05915283	Peru	4.3.i4.2
Peru4732	SAMN05915284	Peru	4.1.i1.1.1.1
Peru4733	SAMN05915285	Peru	4.1.i1.1.1.1
Peru4734	SAMN05915286	Peru	4.1.i1.2.1
Peru4735	SAMN05915287	Peru	4.10.i1
Peru4736	SAMN05915288	Peru	4.1.i1.2.1
Peru4737	SAMN05915289	Peru	4.1.i1.2.1
Peru4738	SAMN05915290	Peru	4.3.i4.2
Peru4739	SAMN05915291	Peru	4.3.i3.1
Peru4740	SAMN05915292	Peru	4.1.i1.2.1
Peru4741	SAMN05915293	Peru	4.3.i3.1
Peru4897	SAMN05916218	Peru	4.3.i3.1
Peru4898	SAMN05916219	Peru	2.2.1.1.1
Peru4899	SAMN05916220	Peru	4.3.i3.2
Peru4900	SAMN05916221	Peru	4.11
Peru4901	SAMN05916222	Peru	4.1.i1.2.1
Peru4902	SAMN05916223	Peru	4.3.i4.1
Peru4903	SAMN05916224	Peru	4.3.i3.1
Peru4905	SAMN05916226	Peru	4.1.i1.2.1
Peru4907	SAMN05916228	Peru	4.3.i3.2
Peru4909	SAMN05916230	Peru	4.1.i1.1.1.1
Peru4910	SAMN05916231	Peru	4.4.1
Peru4912	SAMN05916233	Peru	4.3.i3.1
Peru4915	SAMN05916236	Peru	4.1.i1.2.1
Peru4916	SAMN05916237	Peru	4.3.i3.1
Peru4918	SAMN05916239	Peru	4.11
Peru4921	SAMN05916242	Peru	4.3.i3.1
Peru4923	SAMN05916244	Peru	4.1.i1.2.1
Peru4924	SAMN05916245	Peru	4.11
Peru4926	SAMN05916247	Peru	4.3.i4.2
Peru4927	SAMN05916248	Peru	4.1.i1.1.1.1
Peru4929	SAMN05916250	Peru	4.1.i1.2.1
Peru4930	SAMN05916251	Peru	4.3.i4.1
Peru4931	SAMN05916252	Peru	4.1.i1.1.1.1
Peru4932	SAMN05916253	Peru	4.11
Peru4933	SAMN05916254	Peru	2.2.1.1.1
Peru4934	SAMN05916255	Peru	4.1.i1.1.1.1
Peru4935	SAMN05916256	Peru	4.3.i3.1
Peru4936	SAMN05916257	Peru	4.11
Peru4937	SAMN05916258	Peru	4.11
Peru4939	SAMN05916260	Peru	4.11
Peru4940	SAMN05916261	Peru	2.2.1.1.1
Peru4941	SAMN05916262	Peru	2.2.1.1.1
Peru4942	SAMN05916263	Peru	4.3.i3.1
Peru4943	SAMN05916264	Peru	4.3.i4.2
Peru4944	SAMN05916265	Peru	4.3.i2
Peru4946	SAMN05916267	Peru	4.4.1.1
Peru4950	SAMN05916271	Peru	4.10.i1
Peru4952	SAMN05916273	Peru	4.1.i1.2.1
Peru4954	SAMN05916275	Peru	4.10.i1
Peru4955	SAMN05916276	Peru	4.3.i3.1
Peru4958	SAMN05916279	Peru	4.3.i3.1
Peru4959	SAMN05916280	Peru	4.3.i3.1
Peru4960	SAMN05916281	Peru	4.3.i3.1
Peru4961	SAMN05916282	Peru	4.11
Peru4962	SAMN05916283	Peru	4.3.i3.1
Peru4964	SAMN05916285	Peru	4.1.i1.2.1
Peru4966	SAMN05916287	Peru	4.3.i3.1
Peru4968	SAMN05916289	Peru	4.1.i1.2.1
Peru4969	SAMN05916290	Peru	4.1.i1.1.1.1
Peru4970	SAMN05916291	Peru	4.3.i3.1
Peru4971	SAMN05916292	Peru	4.1.i1.1.1.1
Peru4975	SAMN05916296	Peru	4.1.i1.2.1
Peru4976	SAMN05916297	Peru	4.3.i3.1
Peru4978	SAMN05916299	Peru	4.3.i3.1
Peru4979	SAMN05916300	Peru	4.1.i1.1.1.1
Peru4980	SAMN05916301	Peru	4.3.i3.1
Peru4983	SAMN05916304	Peru	4.1.i1.1.1.1
Peru4984	SAMN05916305	Peru	4.3.i3.1
Peru4985	SAMN05916306	Peru	2.2.1.1.1
Peru4987	SAMN05916308	Peru	4.3.i3.1
Peru4988	SAMN05916309	Peru	4.11
Peru4989	SAMN05916310	Peru	2.2.1.1.1
Peru4990	SAMN05916311	Peru	4.1.i1.1.1.1
Peru4991	SAMN05916312	Peru	4.3.i3.1
Peru4992	SAMN05916313	Peru	4.3.i4.2
Peru4993	SAMN05916314	Peru	4.1.i1.1.1.1
Peru4995	SAMN05916316	Peru	4.3.i3.1
Peru4997	SAMN05916318	Peru	4.11
Peru4998	SAMN05916319	Peru	2.2.1.1.1
Peru4999	SAMN05916320	Peru	4.3.i3.1
Peru5000	SAMN05916321	Peru	4.1.i1.2.1
Peru5001	SAMN05916322	Peru	4.1.i1.1.1.1
Peru5002	SAMN05916323	Peru	4.1.i1.1.1.1
Peru5003	SAMN05916324	Peru	4.11
Peru5004	SAMN05916325	Peru	4.3.i3.1
Peru5007	SAMN05916327	Peru	2.2.1.1.1
Peru5008	SAMN05916328	Peru	4.1.i1.2.1
Peru5009	SAMN05916329	Peru	4.1.i1.1.1.1
Peru5011	SAMN05916331	Peru	4.3.i3.1
Peru5012	SAMN05916332	Peru	4.11
Peru5013	SAMN05916333	Peru	4
Peru5015	SAMN05916335	Peru	4.3.i4.2
Peru5017	SAMN05916337	Peru	4.3.i3.1
Peru5019	SAMN05916339	Peru	4.1.i1.2.1
Peru5020	SAMN05916340	Peru	4.1.i1.1.1.1
Peru5021	SAMN05916341	Peru	4.1.i1.1.1.1
Peru5022	SAMN05916342	Peru	4.1.i1.1.1.1
Peru5023	SAMN05916343	Peru	4.1.i1.1.1.1
Peru5024	SAMN05916344	Peru	4.3.i3.1
Peru5027	SAMN05916347	Peru	2.2.1.1.1
Peru5030	SAMN05916350	Peru	4.1.i1.2.1
Peru5031	SAMN05916351	Peru	4.1.i1.2.1
Peru5032	SAMN05916352	Peru	4.3.i2
Peru5033	SAMN05916353	Peru	4.1.i1.1.1.1
Peru5034	SAMN05916354	Peru	2.2.1.1.1
Peru5035	SAMN05916355	Peru	2.2.1.1.1
Peru5036	SAMN05916356	Peru	4.11
Peru5038	SAMN05916358	Peru	4.1.i1.2.1
Peru5070	SAMN05916382	Peru	4.3.i3.1
Peru5071	SAMN05916383	Peru	4.10.i1
Peru5072	SAMN05916384	Peru	4.1.i1.2.1
Peru5073	SAMN05916385	Peru	4.3.i3.1
Peru5075	SAMN05916387	Peru	4.1.i1.1.1.1
Peru5076	SAMN05916388	Peru	4.11
Peru5077	SAMN05916389	Peru	4.1.i1.1.1.1
Peru5078	SAMN05916390	Peru	4.3.i3.1
Peru5079	SAMN05916391	Peru	4.1.i1.1.1.1
Peru5080	SAMN05916392	Peru	2.2.1.1.1
Peru5081	SAMN05916393	Peru	4.3.i4.2
Peru5083	SAMN05916395	Peru	4.1.i1.1.1.1
Peru5084	SAMN05916396	Peru	4.3.i3.1
Peru5086	SAMN05916398	Peru	4.3.i4.2
Peru5087	SAMN05916399	Peru	4.1.i1.1.1.1
Peru5089	SAMN05916401	Peru	4.3.i3.1
Peru5091	SAMN05916403	Peru	4.3.i3.1
Peru5092	SAMN05916404	Peru	4
Peru5093	SAMN05916405	Peru	4.1.i1.1.1.1
Peru5094	SAMN05916406	Peru	4.3.i4.2
Peru5095	SAMN05916407	Peru	4.3.i4.1
Peru5096	SAMN05916408	Peru	4.1.i1.1.1.1
Peru5099	SAMN05916411	Peru	4.3.i2
Peru5100	SAMN05916412	Peru	4.10.i1
Peru5101	SAMN05916413	Peru	4.3.i3.1
Peru5102	SAMN05916414	Peru	4.3.i3.1
Peru5104	SAMN05916416	Peru	4.1.i1.2.1
Peru5105	SAMN05916417	Peru	4.1.i1.1.1.1
Peru5106	SAMN05916418	Peru	4.3.i3.1
Peru5107	SAMN05916419	Peru	4.1.i1.1.1.1
Peru5108	SAMN05916420	Peru	4.1.i1.1.1.1
Peru5109	SAMN05916421	Peru	4.1.i1.1.1.1
Peru5111	SAMN05916423	Peru	4.3.i4.2
Peru5113	SAMN05916425	Peru	4.3.i4.1
Peru5114	SAMN05916426	Peru	4.11
Peru5115	SAMN05916427	Peru	4.11
Peru5116	SAMN05916428	Peru	4.1.i1.2.1
Peru5118	SAMN05916430	Peru	2.2.1.1.1
Peru5121	SAMN05916433	Peru	4.10.i1
Peru5122	SAMN05916434	Peru	4.3.i3.1
Peru5123	SAMN05916435	Peru	4.1.i1.1.1.1
Peru5125	SAMN05916437	Peru	4.1.i1.2.1
Peru5126	SAMN05916438	Peru	2.2.1.1.1
Peru5127	SAMN05916439	Peru	4.3.i3.1
Peru5128	SAMN05916440	Peru	4.3.i4.2
Peru5129	SAMN05916441	Peru	4.1.i1.2.1
Peru5130	SAMN05916442	Peru	4.3.i3.2
Peru5131	SAMN05916443	Peru	4.3.i3.1
Peru5133	SAMN05916445	Peru	4.3.i3.1
Peru5134	SAMN06094068	Peru	4.1.i1.1.1.1
Peru5135	SAMN06094069	Peru	4.11
Peru5136	SAMN06094070	Peru	4.1.i1.1.1.1
Peru5137	SAMN06094071	Peru	4.1.i1.2.1
Peru5138	SAMN06094072	Peru	2.2.1.1.1
Peru5141	SAMN05916446	Peru	4.3.i3.1
Peru5142	SAMN05916447	Peru	4.1.i1.1.1.1
Peru5145	SAMN06094075	Peru	2.2.1.1.1
Peru5147	SAMN05916451	Peru	2.2.1.1.1
Peru5148	SAMN05916452	Peru	4.3.i4.2
Peru5149	SAMN05916453	Peru	4.1.i1.1.1.1
Peru5150	SAMN05916454	Peru	4.1.i1.1.1.1
Peru5152	SAMN05916456	Peru	4.3.i3.1
Peru5153	SAMN05916457	Peru	4.11
Peru5154	SAMN05916458	Peru	4.3.i3.1
Peru5155	SAMN05916459	Peru	4.3.i3.1
Peru5156	SAMN05916460	Peru	4.10.i1
Peru5409	SAMN06094077	Peru	4.3.i3.1
Peru5411	SAMN06094079	Peru	4.1.i1.2.1
Peru5412	SAMN06094080	Peru	4.3.i3.1
Peru5413	SAMN06094081	Peru	4.1.i1.2.1
Peru5415	SAMN06094083	Peru	4.3.i4.1
Peru5416	SAMN06094084	Peru	4.10.i1
Peru5417	SAMN06094085	Peru	2.2.1.1.1
Peru5423	SAMN06094090	Peru	4.1.i1.1.1.1
Peru5425	SAMN06094092	Peru	4.1.i1.1.1.1
Peru5428	SAMN06094095	Peru	4.1.i1.1.1.1
Peru5429	SAMN06094096	Peru	4.3.i3.1
Peru5430	SAMN06094097	Peru	4.1.i1.1.1.1
Peru5432	SAMN06094099	Peru	4.3.i4.2
Peru5433	SAMN06094100	Peru	4.10.i1
Peru5435	SAMN06094102	Peru	4.3.i4.1
Peru5438	SAMN06094105	Peru	4.3.i3.1
Peru5439	SAMN06094106	Peru	2.2.1.1.1
Peru5444	SAMN06094111	Peru	4.1.i1.1.1.1
Peru5445	SAMN06094112	Peru	4.11
Peru5446	SAMN06094113	Peru	4.10.i1
Peru5447	SAMN06094114	Peru	4.1.i1.1.1.1
Peru5448	SAMN06094115	Peru	4.10.i1
Peru5449	SAMN06094116	Peru	4.3.i4.1
Peru5450	SAMN06094117	Peru	4.1.i1.1.1.1
Peru5454	SAMN06094121	Peru	4.3.i3.1
Peru5455	SAMN06094122	Peru	4.3.i4.1
SAMEA1015922	SAMEA1015922	Russia	2.2.1.1.1.i3
SAMEA1015923	SAMEA1015923	Russia	2.2.1.1.1.i3
SAMEA1015929	SAMEA1015929	Russia	2.2.1.1.1.i3
SAMEA1015931	SAMEA1015931	Russia	4.2.1.1
SAMEA1015932	SAMEA1015932	Russia	2.2.1.1.1
SAMEA1015933	SAMEA1015933	Russia	2.2.1.1.1
SAMEA1015935	SAMEA1015935	Russia	4.1.i1.1.1.1
SAMEA1015936	SAMEA1015936	Russia	4.10.i1
SAMEA1015939	SAMEA1015939	Russia	4.3.i3.1
SAMEA1015940	SAMEA1015940	Russia	4.2.1.1
SAMEA1015941	SAMEA1015941	Russia	2.2.1.1.1.i3
SAMEA1015943	SAMEA1015943	Russia	2.2.1.1.1
SAMEA1015944	SAMEA1015944	Russia	4.10.i1
SAMEA1015949	SAMEA1015949	Russia	2.2.1.1.1
SAMEA1015951	SAMEA1015951	Russia	2.2.1.1.1.i3
SAMEA1015954	SAMEA1015954	Russia	4.10.i1
SAMEA1015957	SAMEA1015957	NA	2.2.1.1.1
SAMEA1015958	SAMEA1015958	Russia	4.10.i1
SAMEA1015959	SAMEA1015959	Russia	4.3.i3.1
SAMEA1015960	SAMEA1015960	Russia	2.2.1.1.1.i3
SAMEA1015961	SAMEA1015961	Russia	2.2.1.1.1.i3
SAMEA1015962	SAMEA1015962	Russia	2.2.1.1.1.i3
SAMEA1015968	SAMEA1015968	NA	2.2.1.1.1
SAMEA1015969	SAMEA1015969	Russia	2.2.1.1.1.i3
SAMEA1015973	SAMEA1015973	Russia	2.2.1.1.1.i3
SAMEA1015977	SAMEA1015977	Russia	4.2.1.1
SAMEA1015978	SAMEA1015978	Russia	2.2.1.1.1.i3
SAMEA1015979	SAMEA1015979	Russia	2.2.1.1.1.i3
SAMEA1015980	SAMEA1015980	Russia	4.10.i1
SAMEA1015982	SAMEA1015982	Russia	2.2.1.1.1.i3
SAMEA1015985	SAMEA1015985	Russia	2.2.1.1.1.i3
SAMEA1015986	SAMEA1015986	Russia	2.2.1.1.1.i3
SAMEA1015987	SAMEA1015987	Russia	2.2.1.1.1.i3
SAMEA1015988	SAMEA1015988	Russia	4.1.i1.1.1.1
SAMEA1015989	SAMEA1015989	Russia	4.3.i3.1
SAMEA1015990	SAMEA1015990	Russia	2.2.1.1.1
SAMEA1015991	SAMEA1015991	Russia	2.2.1.1.1.i3
SAMEA1015995	SAMEA1015995	Russia	2.2.1.1.1.i3
SAMEA1015996	SAMEA1015996	Russia	2.2.1.1.1.i3
SAMEA1015997	SAMEA1015997	Russia	4.2.1.1
SAMEA1015998	SAMEA1015998	Russia	2.2.1.1.1
SAMEA1016000	SAMEA1016000	Russia	4.10.i1
SAMEA1016002	SAMEA1016002	NA	2.2.1.1.1.i3
SAMEA1016004	SAMEA1016004	Russia	2.2.1.1.1.i3
SAMEA1016005	SAMEA1016005	NA	4.10.i1
SAMEA1016006	SAMEA1016006	Russia	2.2.1.1.1
SAMEA1016007	SAMEA1016007	Russia	2.2.1.1.1
SAMEA1016008	SAMEA1016008	NA	2.2.1.1.2
SAMEA1016010	SAMEA1016010	Russia	2.2.1.1.1.i3
SAMEA1016013	SAMEA1016013	Russia	2.2.1.1.1
SAMEA1016015	SAMEA1016015	Russia	4.3.i4.1
SAMEA1016018	SAMEA1016018	Russia	2.2.1.1.1.i3
SAMEA1016019	SAMEA1016019	Russia	4.2.1.1
SAMEA1016021	SAMEA1016021	Russia	4.3.i3.1
SAMEA1016023	SAMEA1016023	Russia	2.2.1.1.1.i3
SAMEA1016024	SAMEA1016024	Russia	4.2.1.1
SAMEA1016025	SAMEA1016025	Russia	4.1.i1.1.1.1
SAMEA1016029	SAMEA1016029	Russia	4.2.1.2
SAMEA1016030	SAMEA1016030	Russia	4.3.i3.1
SAMEA1016033	SAMEA1016033	Russia	2.2.1.1.1
SAMEA1016034	SAMEA1016034	Russia	2.2.1.1.1.i3
SAMEA1016039	SAMEA1016039	Russia	2.2.1.1.1
SAMEA1016044	SAMEA1016044	Russia	2.2.1.1.1.i3
SAMEA1016045	SAMEA1016045	Russia	4.3.i3.1
SAMEA1016047	SAMEA1016047	Russia	4.3.i3.1
SAMEA1016051	SAMEA1016051	Russia	4.2.1.1
SAMEA1016052	SAMEA1016052	Russia	2.2.1.1.1.i3
SAMEA1016053	SAMEA1016053	Russia	2.2.1.1.1.i3
SAMEA1016054	SAMEA1016054	Russia	2.2.1.1.1.i3
SAMEA1016060	SAMEA1016060	Russia	2.2.1.1.1.i3
SAMEA1016061	SAMEA1016061	Russia	4.2.1.1
SAMEA1016063	SAMEA1016063	Russia	4.3.i3.1
SAMEA1016071	SAMEA1016071	Russia	2.2.1.1.1.i3
SAMEA1016072	SAMEA1016072	Russia	4.10.i1
SAMEA1016073	SAMEA1016073	Russia	2.2.1.1.1.i3
SAMEA1016075	SAMEA1016075	Russia	4.1.i1.1.1.1
SAMEA1016077	SAMEA1016077	Russia	4.3.i3.1
SAMEA1016078	SAMEA1016078	Russia	2.2.1.1.1
SAMEA1016080	SAMEA1016080	Russia	4.1.i1.1.1.1
SAMEA1016081	SAMEA1016081	Russia	4.2.1.2
SAMEA1016082	SAMEA1016082	Russia	2.2.1.1.1.i3
SAMEA1016088	SAMEA1016088	Russia	4.3.i3.1
SAMEA1016089	SAMEA1016089	Russia	2.2.1.1.1.i3
SAMEA1016090	SAMEA1016090	Russia	4.10.i1
SAMEA1016091	SAMEA1016091	Russia	4.3.i3.1
SAMEA1016093	SAMEA1016093	Russia	2.2.1.1.1.i3
SAMEA1016097	SAMEA1016097	Russia	2.2.1.1.1
SAMEA1016098	SAMEA1016098	Russia	2.2.1.1.1
SAMEA1016100	SAMEA1016100	Russia	2.2.1.1.1.i3
SAMEA1016101	SAMEA1016101	Russia	2.2.1.1.1.i3
SAMEA1016103	SAMEA1016103	Russia	2.2.1.1.1.i3
SAMEA1016104	SAMEA1016104	Russia	4.1.i1.1.1.1
SAMEA1016109	SAMEA1016109	Russia	2.2.1.1.1.i3
SAMEA1016114	SAMEA1016114	Russia	4.10.i1
SAMEA1016117	SAMEA1016117	Russia	2.2.1.1.1.i3
SAMEA1016118	SAMEA1016118	Russia	2.2.1.1.1
SAMEA1016120	SAMEA1016120	Russia	2.2.1.1.1.i3
SAMEA1016122	SAMEA1016122	Russia	2.2.1.1.1.i3
SAMEA1016124	SAMEA1016124	Russia	2.2.1.1.1.i3
SAMEA1016126	SAMEA1016126	Russia	4.2.1.1
SAMEA1016128	SAMEA1016128	Russia	4.1.i1.1.1.1
SAMEA1016129	SAMEA1016129	Russia	2.2.1.1.1.i3
SAMEA1016130	SAMEA1016130	Russia	4.2.1.1
SAMEA1016134	SAMEA1016134	Russia	4.2.1.1
SAMEA1016143	SAMEA1016143	Russia	2.2.1.1.1.i3
SAMEA1016145	SAMEA1016145	Russia	4.2.1.1
SAMEA1016146	SAMEA1016146	Russia	2.2.1.1.1.i3
SAMEA1016147	SAMEA1016147	Russia	2.2.1.1.1
SAMEA1016148	SAMEA1016148	Russia	4.3.i3.1
SAMEA1016152	SAMEA1016152	Russia	2.2.1.1.1.i3
SAMEA1016158	SAMEA1016158	Russia	4.10.i1
SAMEA1016159	SAMEA1016159	Russia	2.2.1.1.1.i3
SAMEA1016161	SAMEA1016161	Russia	4.10.i1
SAMEA1016162	SAMEA1016162	Russia	4.2.1.1
SAMEA1016163	SAMEA1016163	Russia	2.2.1.1.1.i3
SAMEA1016165	SAMEA1016165	Russia	2.2.1.1.1.i3
SAMEA1016166	SAMEA1016166	Russia	2.2.1.1.1.i3
SAMEA1016167	SAMEA1016167	Russia	2.2.1.1.1.i3
SAMEA1016171	SAMEA1016171	Russia	2.2.1.1.1
SAMEA1016172	SAMEA1016172	Russia	2.2.1.1.1.i3
SAMEA1016174	SAMEA1016174	Russia	2.2.1.1.1.i3
SAMEA1016175	SAMEA1016175	Russia	2.2.1.1.1
SAMEA1016176	SAMEA1016176	Russia	2.2.1.1.1.i3
SAMEA1016178	SAMEA1016178	Russia	4.1.i1.1.1.1
SAMEA1016181	SAMEA1016181	Russia	4.2.1.1
SAMEA1016182	SAMEA1016182	Russia	2.2.1.1.1.i3
SAMEA1016184	SAMEA1016184	Russia	4.10.i1
SAMEA1016185	SAMEA1016185	Russia	2.2.1.1.1.i3
SAMEA1016186	SAMEA1016186	Russia	4.1.i1.1.1.1
SAMEA1016187	SAMEA1016187	Russia	2.2.1.1.1.i3
SAMEA1016190	SAMEA1016190	Russia	4.10.i1
SAMEA1016191	SAMEA1016191	Russia	4.3.i3.1
SAMEA1016194	SAMEA1016194	Russia	2.2.1.1.1.i3
SAMEA1016196	SAMEA1016196	Russia	2.2.1.1.1
SAMEA1016197	SAMEA1016197	Russia	2.2.1.1.1
SAMEA1016198	SAMEA1016198	Russia	4.3.i3.1
SAMEA1016201	SAMEA1016201	Russia	4.1.i1.1.1.1
SAMEA1016202	SAMEA1016202	Russia	2.2.1.1.1.i3
SAMEA1018838	SAMEA1018838	United Kingdom	4.6.2.1.1.1.1
SAMEA1018839	SAMEA1018839	United Kingdom	4.1.i1.1.1.1
SAMEA1018840	SAMEA1018840	United Kingdom	4.10.i1
SAMEA1018843	SAMEA1018843	United Kingdom	4.10.i1
SAMEA1018844	SAMEA1018844	United Kingdom	4.1.i1.2.1
SAMEA1018845	SAMEA1018845	United Kingdom	3.1.1.i1
SAMEA1018846	SAMEA1018846	United Kingdom	4.10.i1
SAMEA1018848	SAMEA1018848	United Kingdom	4.1.i1.2.1
SAMEA1018849	SAMEA1018849	United Kingdom	3.1.1.i1
SAMEA1018850	SAMEA1018850	United Kingdom	4.1.i1.2.1
SAMEA1018853	SAMEA1018853	United Kingdom	4.10.i1
SAMEA1018855	SAMEA1018855	United Kingdom	4.10.i1
SAMEA1018856	SAMEA1018856	United Kingdom	4.1.i1.2.1
SAMEA1018857	SAMEA1018857	United Kingdom	4.10.i1
SAMEA1018859	SAMEA1018859	United Kingdom	4.1.i1.2.1
SAMEA1018863	SAMEA1018863	United Kingdom	3.1.1.i1
SAMEA1018864	SAMEA1018864	United Kingdom	1.1.2
SAMEA1018866	SAMEA1018866	United Kingdom	4.10.i1
SAMEA1018869	SAMEA1018869	United Kingdom	4.10.i1
SAMEA1018870	SAMEA1018870	United Kingdom	4.10.i1
SAMEA1018871	SAMEA1018871	United Kingdom	3.1.1.i1
SAMEA1018872	SAMEA1018872	United Kingdom	4.10.i1
SAMEA1018878	SAMEA1018878	United Kingdom	4.1.i1.2.1
SAMEA1018881	SAMEA1018881	United Kingdom	4.1.i1.2.1
SAMEA1018883	SAMEA1018883	United Kingdom	4.10.i1
SAMEA1018884	SAMEA1018884	United Kingdom	4.1.i1.2.1
SAMEA1018885	SAMEA1018885	United Kingdom	3.1.1
SAMEA1018886	SAMEA1018886	United Kingdom	4.10.i1
SAMEA1018889	SAMEA1018889	United Kingdom	3.1.1.i1
SAMEA1018890	SAMEA1018890	United Kingdom	3.1.1
SAMEA1018891	SAMEA1018891	United Kingdom	4.10.i1
SAMEA1018892	SAMEA1018892	United Kingdom	3.1.1.i1
SAMEA1018896	SAMEA1018896	United Kingdom	4.6.2.1.1.2
SAMEA1018897	SAMEA1018897	United Kingdom	4.1.i1.2.1
SAMEA1018898	SAMEA1018898	United Kingdom	4.1.i1.2.1
SAMEA1018899	SAMEA1018899	United Kingdom	4.3.i3.1
SAMEA1018900	SAMEA1018900	United Kingdom	3.1.1.i1
SAMEA1018901	SAMEA1018901	United Kingdom	2.2.1.1.1.i1
SAMEA1018904	SAMEA1018904	United Kingdom	1.2.2.1
SAMEA1018905	SAMEA1018905	United Kingdom	4.1.i1.2.1
SAMEA1018906	SAMEA1018906	United Kingdom	4.10.i1
SAMEA1018907	SAMEA1018907	United Kingdom	3.1.1.i1
SAMEA1018908	SAMEA1018908	United Kingdom	4.6.2.1.1.2
SAMEA1018911	SAMEA1018911	United Kingdom	4.1.i1.2.1
SAMEA1018912	SAMEA1018912	United Kingdom	4.1.i1.2.1
SAMEA1018913	SAMEA1018913	United Kingdom	4.6.2.1.1.1.1
SAMEA1018914	SAMEA1018914	United Kingdom	3.1.1.i1
SAMEA1018916	SAMEA1018916	United Kingdom	1.2.2.2
SAMEA1018918	SAMEA1018918	United Kingdom	4.1.i1.2.1
SAMEA1018920	SAMEA1018920	United Kingdom	4.10.i1
SAMEA1018921	SAMEA1018921	United Kingdom	3.1.1.i1
SAMEA1018923	SAMEA1018923	United Kingdom	2.2.1.1.1.i1
SAMEA1018924	SAMEA1018924	United Kingdom	4.1.i1.2.1
SAMEA1018925	SAMEA1018925	United Kingdom	4.1.i1.2.1
SAMEA1018927	SAMEA1018927	United Kingdom	4.4.1.1
SAMEA1018928	SAMEA1018928	United Kingdom	4.1.i1.2.1
SAMEA1018929	SAMEA1018929	United Kingdom	4.1.i1.1.1.1
SAMEA1018931	SAMEA1018931	United Kingdom	3.1.1
SAMEA1018934	SAMEA1018934	United Kingdom	4.3.i4.2
SAMEA1018935	SAMEA1018935	United Kingdom	2.2.1.1.1
SAMEA1018936	SAMEA1018936	United Kingdom	3.1.1
SAMEA1018941	SAMEA1018941	United Kingdom	4.1.i1.1.1.1
SAMEA1018943	SAMEA1018943	United Kingdom	3.1.1.i1
SAMEA1018945	SAMEA1018945	United Kingdom	4.1.i1.1.1.1
SAMEA1018948	SAMEA1018948	United Kingdom	4.1.i1.2.1
SAMEA1018949	SAMEA1018949	United Kingdom	4.1.i1.2.1
SAMEA1018950	SAMEA1018950	United Kingdom	3.1.1.i2
SAMEA1018957	SAMEA1018957	United Kingdom	4.1.i1.2.1
SAMEA1018958	SAMEA1018958	United Kingdom	1.1.2
SAMEA1018959	SAMEA1018959	United Kingdom	4.1.i1.2.1
SAMEA1018960	SAMEA1018960	United Kingdom	4.1.i1.1.1.1
SAMEA1018962	SAMEA1018962	United Kingdom	2.2.1.1.1.i1
SAMEA1018963	SAMEA1018963	United Kingdom	4.1.i1.2.1
SAMEA1018967	SAMEA1018967	United Kingdom	4.10.i1
SAMEA1018968	SAMEA1018968	United Kingdom	3.1.1.i2
SAMEA1018969	SAMEA1018969	United Kingdom	4.3.i4.2
SAMEA1018972	SAMEA1018972	United Kingdom	4.10.i1
SAMEA1018973	SAMEA1018973	United Kingdom	4.4.1.1
SAMEA1018975	SAMEA1018975	United Kingdom	4.10.i1
SAMEA1018976	SAMEA1018976	United Kingdom	4.10.i1
SAMEA1018977	SAMEA1018977	United Kingdom	2.2.1.1.1.i1
SAMEA1018980	SAMEA1018980	United Kingdom	3.1.1.i1
SAMEA1018981	SAMEA1018981	United Kingdom	4.1.i1.2.1
SAMEA1018983	SAMEA1018983	United Kingdom	4.10.i1
SAMEA1018985	SAMEA1018985	United Kingdom	4.10.i1
SAMEA1018987	SAMEA1018987	United Kingdom	4.10.i1
SAMEA1018989	SAMEA1018989	United Kingdom	4.10.i1
SAMEA1018990	SAMEA1018990	United Kingdom	3.1.1
SAMEA1018993	SAMEA1018993	United Kingdom	4.3.i1
SAMEA1018994	SAMEA1018994	United Kingdom	3.1.1
SAMEA1018995	SAMEA1018995	United Kingdom	4.10.i1
SAMEA1018998	SAMEA1018998	United Kingdom	4.10.i1
SAMEA1018999	SAMEA1018999	United Kingdom	4.10.i1
SAMEA1019001	SAMEA1019001	United Kingdom	4.10.i1
SAMEA1019002	SAMEA1019002	United Kingdom	3.1.1.i1
SAMEA1019003	SAMEA1019003	United Kingdom	4.3.i4.2
SAMEA1019004	SAMEA1019004	United Kingdom	4.10.i1
SAMEA1019006	SAMEA1019006	United Kingdom	4.10.i1
SAMEA1019008	SAMEA1019008	United Kingdom	3.1.1.i1
SAMEA1019010	SAMEA1019010	United Kingdom	4.3.i1
SAMEA1019011	SAMEA1019011	United Kingdom	4.10.i1
SAMEA1019012	SAMEA1019012	United Kingdom	4.10.i1
SAMEA1019013	SAMEA1019013	United Kingdom	4.13
SAMEA1019014	SAMEA1019014	United Kingdom	1.2.2.1
SAMEA1019016	SAMEA1019016	United Kingdom	4.10.i1
SAMEA1019017	SAMEA1019017	United Kingdom	4.10.i1
SAMEA1019021	SAMEA1019021	United Kingdom	4.10.i1
SAMEA1019022	SAMEA1019022	United Kingdom	4.4.1.2
SAMEA1019024	SAMEA1019024	United Kingdom	4.1.i1.2.1
SAMEA1019028	SAMEA1019028	United Kingdom	4.1.i1.2.1
SAMEA1019029	SAMEA1019029	United Kingdom	4.6.2.1.1.1.1
SAMEA1019031	SAMEA1019031	United Kingdom	4.10.i1
SAMEA1019032	SAMEA1019032	United Kingdom	4.10.i1
SAMEA1019033	SAMEA1019033	United Kingdom	4.1.i1.2.1
SAMEA1019034	SAMEA1019034	United Kingdom	4.1.i1.1.1.1
SAMEA1019036	SAMEA1019036	United Kingdom	4.1.i1.2.1
SAMEA1019037	SAMEA1019037	United Kingdom	4.3.i4.2
SAMEA1019041	SAMEA1019041	United Kingdom	4.1.i1.2.1
SAMEA1019043	SAMEA1019043	United Kingdom	4.10.i1
SAMEA1019047	SAMEA1019047	United Kingdom	4.1.i1.1.1.1
SAMEA1019048	SAMEA1019048	United Kingdom	3.1.1
SAMEA1019049	SAMEA1019049	United Kingdom	4.10.i1
SAMEA1019050	SAMEA1019050	United Kingdom	1.1.2
SAMEA1019052	SAMEA1019052	NA	4.10.i1
SAMEA1019053	SAMEA1019053	United Kingdom	4.3.i3.1
SAMEA1019054	SAMEA1019054	United Kingdom	1.2.2.1
SAMEA1019055	SAMEA1019055	United Kingdom	1.1.2
SAMEA1019056	SAMEA1019056	United Kingdom	3.1.1.i1
SAMEA1019058	SAMEA1019058	United Kingdom	4.10.i1
SAMEA1019062	SAMEA1019062	United Kingdom	4.3.i3.1
SAMEA1019064	SAMEA1019064	United Kingdom	4.10.i1
SAMEA1019065	SAMEA1019065	United Kingdom	3.1.1
SAMEA1019066	SAMEA1019066	United Kingdom	4.1.i1.1.1.1
SAMEA1019067	SAMEA1019067	United Kingdom	3.1.1.i1
SAMEA1019068	SAMEA1019068	United Kingdom	4.10.i1
SAMEA1019071	SAMEA1019071	United Kingdom	4.10.i1
SAMEA1019075	SAMEA1019075	United Kingdom	4.10.i1
SAMEA1019077	SAMEA1019077	United Kingdom	4.10.i1
SAMEA1019080	SAMEA1019080	United Kingdom	1.2.2.2
SAMEA1019082	SAMEA1019082	United Kingdom	4.1.i1.2.1
SAMEA1019084	SAMEA1019084	United Kingdom	4.1.i1.2.1
SAMEA1019085	SAMEA1019085	United Kingdom	4.10.i1
SAMEA1019088	SAMEA1019088	United Kingdom	4.1.i1.2.1
SAMEA1019093	SAMEA1019093	United Kingdom	4.3.i3.1
SAMEA1019095	SAMEA1019095	United Kingdom	4.1.i1.2.1
SAMEA1019099	SAMEA1019099	United Kingdom	4.10.i1
SAMEA1019100	SAMEA1019100	United Kingdom	4.1.i1.1.1.1
SAMEA1019101	SAMEA1019101	United Kingdom	4.10.i1
SAMEA1019102	SAMEA1019102	United Kingdom	3.1.1.i1
SAMEA1019108	SAMEA1019108	United Kingdom	4.10.i1
SAMEA1019109	SAMEA1019109	United Kingdom	3.1.1.i1
SAMEA1019110	SAMEA1019110	United Kingdom	4.10.i1
SAMEA1019113	SAMEA1019113	United Kingdom	1.1.2
SAMEA1019119	SAMEA1019119	United Kingdom	4.10.i1
SAMEA1019120	SAMEA1019120	United Kingdom	3.1.1.i1
SAMEA1019121	SAMEA1019121	United Kingdom	4.1.i1.2.1
SAMEA1019123	SAMEA1019123	United Kingdom	4.1.i1.2.1
SAMEA1019126	SAMEA1019126	United Kingdom	4.1.i1.1.1.1
SAMEA1019133	SAMEA1019133	United Kingdom	4.1.i1.2.1
SAMEA1019134	SAMEA1019134	United Kingdom	4.1.i1.2.1
SAMEA1019137	SAMEA1019137	United Kingdom	4.2.2
SAMEA1019139	SAMEA1019139	United Kingdom	4.1.i1.2.1
SAMEA1019142	SAMEA1019142	United Kingdom	1.2.2.2
SAMEA1019143	SAMEA1019143	United Kingdom	4.2.2
SAMEA1019145	SAMEA1019145	United Kingdom	4.1.i1.2.1
SAMEA1019146	SAMEA1019146	United Kingdom	4.1.i1.2.1
SAMEA1019150	SAMEA1019150	United Kingdom	4.3.i3.1
SAMEA1019151	SAMEA1019151	United Kingdom	4.4.1.1
SAMEA1019155	SAMEA1019155	United Kingdom	1.1.2
SAMEA1019157	SAMEA1019157	NA	4.1.i1.2.1
SAMEA1019163	SAMEA1019163	United Kingdom	4.1.i1.2.1
SAMEA1019164	SAMEA1019164	United Kingdom	1.2.2.1
SAMEA1019166	SAMEA1019166	United Kingdom	4.1.i1.2.1
SAMEA1019167	SAMEA1019167	United Kingdom	4.1.i1.2.1
SAMEA1019169	SAMEA1019169	United Kingdom	4.1.i1.2.1
SAMEA1019171	SAMEA1019171	United Kingdom	4.1.i1.2.1
SAMEA1019174	SAMEA1019174	United Kingdom	4.1.i1.2.1
SAMEA1019178	SAMEA1019178	United Kingdom	2.2.1.1.1
SAMEA1019179	SAMEA1019179	United Kingdom	4.1.i1.2.1
SAMEA1019181	SAMEA1019181	United Kingdom	3.1.1
SAMEA1019183	SAMEA1019183	United Kingdom	4.1.i1.2.1
SAMEA1019184	SAMEA1019184	United Kingdom	4.10.i1
SAMEA1019185	SAMEA1019185	United Kingdom	4.1.i1.1.1.1
SAMEA1019189	SAMEA1019189	United Kingdom	4.10.i1
SAMEA1019192	SAMEA1019192	United Kingdom	4.1.i1.2.1
SAMEA1019194	SAMEA1019194	United Kingdom	4.10.i1
SAMEA1019196	SAMEA1019196	United Kingdom	4.1.i1.2.2
SAMEA1019197	SAMEA1019197	United Kingdom	4.1.i1.2.1
SAMEA1019198	SAMEA1019198	United Kingdom	1.2.2.1
SAMEA1019200	SAMEA1019200	NA	3.1.1.i1
SAMEA1019202	SAMEA1019202	United Kingdom	4.1.i1.2.1
SAMEA1019204	SAMEA1019204	United Kingdom	3.1.1.i2
SAMEA1019210	SAMEA1019210	United Kingdom	4.1.i1.1.1.1
SAMEA1019211	SAMEA1019211	United Kingdom	3.1.1
SAMEA1019212	SAMEA1019212	United Kingdom	4.10.i1
SAMEA1019214	SAMEA1019214	United Kingdom	3.2.1
SAMEA1019215	SAMEA1019215	United Kingdom	4.1.i1.2.1
SAMEA1019217	SAMEA1019217	United Kingdom	4.10.i1
SAMEA1019219	SAMEA1019219	United Kingdom	3.1.1.i1
SAMEA1019222	SAMEA1019222	United Kingdom	3.1.1.i2
SAMEA1019224	SAMEA1019224	United Kingdom	3.1.1.i1
SAMEA1019228	SAMEA1019228	United Kingdom	4.1.i1.2.1
SAMEA1019229	SAMEA1019229	United Kingdom	4.10.i1
SAMEA1019233	SAMEA1019233	United Kingdom	4.3.i4.2
SAMEA1019241	SAMEA1019241	United Kingdom	4.1.i1.2.1
SAMEA1019244	SAMEA1019244	United Kingdom	3.2.1
SAMEA1019245	SAMEA1019245	United Kingdom	3.1.1.i1
SAMEA1019246	SAMEA1019246	United Kingdom	3.1.1.i1
SAMEA1019248	SAMEA1019248	United Kingdom	4.10.i1
SAMEA1019249	SAMEA1019249	United Kingdom	4.1.i1.2.1
SAMEA1019250	SAMEA1019250	United Kingdom	4.1.i1.2.1
[truncated: 7,575 more rows]
