# Supplementary material for: Population structure, biogeography and transmissibility of Mycobacterium tuberculosis
Source: Nat Commun. 2021 Oct 20;12:6099. doi: 10.1038/s41467-021-26248-1 (PMC8528816; doi:10.1038/s41467-021-26248-1)
Supplement: Supplementary file 7 — Supplementary Data 4 [file 41467_2021_26248_MOESM7_ESM.xlsx]

## Sheet: Sheet1
BioSample	isolation_country	collection_year	tag	lineage_hierarchical	lineage
SAMEA787746	Uganda	2005	patric,ncbi	4.2.1.2.2.1.1	4.4.1.1
SAMEA968080	Netherlands	1992	patric,ncbi	4.2.1.2.1.1.i1	4.3.i2
SAMEA787745	Uganda	2004	patric,ncbi	3.1.1.i2	3.1.1.i2
SAMEA968103	Netherlands	2001	patric,ncbi	4.2.1.2.1.1.i3.1	4.3.i4.2
SAMEA787732	Uganda	2005	patric,ncbi	3.2.2	3.2.2
SAMEA968194	Netherlands	1996	patric,ncbi	1.2.1.1.1	1.2.1.1.1
SAMEA968141	Netherlands	1995	patric,ncbi	2.2.1.1.1	2.2.1.1.1
SAMEA968079	Netherlands	1992	patric,ncbi	4.2.1.2.1.1.i1	4.3.i2
SAMEA787734	Uganda	2004	patric,ncbi	4.2.1.1.1.1.1.1.i2	4.10.i2
SAMEA787742	Uganda	2003	patric,ncbi	4.2.1.2.1.1.i3.1	4.3.i4.2
SAMEA1706706	Netherlands	1998	patric,ncbi	4.1.i1.1.1.1	4.1.i1.1.1.1
SAMEA787720	Uganda	2004	patric,ncbi	4.2.1.2.1.1.i4.1	4.3.i3.1
SAMEA787735	Uganda	2004	patric,ncbi	4.2.1.1.1.2.2.1.1.1.2	4.6.1.1.1.1.2
SAMEA1706664	Netherlands	1995	patric,ncbi	2.2.1.1.1	2.2.1.1.1
SAMEA968120	Netherlands	2002	patric,ncbi	1.2.1.1.1	1.2.1.1.1
SAMEA787756	Uganda	2005	patric,ncbi	4.2.1.2.1.1.i3.1	4.3.i4.2
SAMEA1019131	United Kingdom	2006	patric,ncbi	3.1.1	3.1.1
SAMEA1019118	United Kingdom	2006	patric,ncbi
SAMEA968152	Estonia	2005	patric,ncbi	2.2.1.1.1	2.2.1.1.1
SAMEA787716	Uganda	2004	patric,ncbi	4.2.1.2.2.1.1	4.4.1.1
SAMEA968077	Netherlands	1997	patric,ncbi	4.1.i1.1.1.1	4.1.i1.1.1.1
SAMEA3246143	Ethiopia		patric,ncbi	7.0
SAMEA968098	Netherlands	2002	patric,ncbi	4.1.i1.1.1.1	4.1.i1.1.1.1
SAMEA968131	Netherlands	2004	patric,ncbi	4.2.1.2.1.1.i3.2	4.3.i4.1
SAMEA787714	Uganda	2005	patric,ncbi	4.2.1.1.1.2.2.1.1.1.2	4.6.1.1.1.1.2
SAMEA787748	Uganda	2003	patric,ncbi	4.2.1.1.1.1.1.1.i1	4.10.i1
SAMEA787717	Uganda	2004	patric,ncbi	4.2.1.1.1.2.2.1.1.1.2	4.6.1.1.1.1.2
SAMEA787728	Uganda	2006	patric,ncbi	3.1.1.i2	3.1.1.i2
SAMEA1707226	Russia	2009	patric,ncbi	2.2.1.1.1.i3	2.2.1.1.1.i3
SAMEA1019097	United Kingdom	2007	patric,ncbi	4.2.1.2.2.2	4.4.2
SAMEA2682726	Peru	2008	patric,ncbi
SAMEA787703	Uganda	2005	patric,ncbi	3.2.2	3.2.2
SAMEA787754	Uganda	2004	patric,ncbi	4.2.1.1.1.2.2.1.1.1.2	4.6.1.1.1.1.2
SAMEA1019270	United Kingdom	2010	patric,ncbi
SAMEA1706680	Netherlands	2001	patric,ncbi	4.2.1.2.1.1.i3.1	4.3.i4.2
SAMEA968189	Netherlands	1999	patric,ncbi	1.2.1.1.1	1.2.1.1.1
SAMEA968208	Netherlands	1998	patric,ncbi	1.2.1.1.1	1.2.1.1.1
SAMEA1706682	Netherlands	1995	patric,ncbi	4.2.1.2.1.1.i3.1	4.3.i4.2
SAMEA787752	Uganda	2005	patric,ncbi	2.2.1.1.1	2.2.1.1.1
SAMEA1706654	Netherlands	1997	patric,ncbi	4.2.1.1.1.1.1.1.i1	4.10.i1
SAMN08199302	Guatemala	2011	patric,ncbi	4.2.1.2.1.1.i1	4.3.i2
SAMN06141171	Denmark	1998	patric,ncbi	4.2.1.1.2	4.5
SAMEA1523387	South Africa		patric,ncbi	4.0
SAMEA2682672	Peru	2008	patric,ncbi	4.2.1.1.1.1.1.1.i1	4.10.i1
SAMEA1523362	South Africa		patric,ncbi	1.2.2.1	1.2.2.1
SAMEA1523356	South Africa		patric,ncbi	1.2.2.1	1.2.2.1
SAMEA2683025	Peru	2011	patric,ncbi	2.2.1.1.1	2.2.1.1.1
SAMEA2682731	Peru	2009	patric,ncbi	4.1.i1.2.1	4.1.i1.2.1
SAMEA2683107	Peru	2011	patric,ncbi	4.1.i1.2.1	4.1.i1.2.1
SAMEA1403945	Russia	2009	patric,ncbi	4.2.2.2.1	4.2.1.1
SAMEA1706699	Netherlands	1998	patric,ncbi	4.2.1.2.1.1.i3.1	4.3.i4.2
SAMEA2683125	Peru	2012	patric,ncbi	4.2.1.2.1.1.i3.2	4.3.i4.1
SAMEA2683062	Peru	2011	patric,ncbi	4.1.i1.1.1.1	4.1.i1.1.1.1
SAMEA2683095	Peru	2011	patric,ncbi	4.2.1.2.1.1.i1	4.3.i2
SAMEA2683105	Peru	2012	patric,ncbi	4.1.i1.1.1.1	4.1.i1.1.1.1
SAMEA2682826	Peru	2009	patric,ncbi	4.1.i1.1.1.1	4.1.i1.1.1.1
SAMEA1706666	Netherlands	1994	patric,ncbi	4.2.1.2.1.1.i3.1	4.3.i4.2
SAMEA2683034	Peru	2011	patric,ncbi	4.2.1.2.1.1.i3.2	4.3.i4.1
SAMEA2683069	Peru	2011	patric,ncbi	4.2.1.2.1.1.i4.1	4.3.i3.1
SAMEA2683124	Peru	2012	patric,ncbi	4.2.1.2.1.1.i4.1	4.3.i3.1
SAMEA2683078	Peru	2011	patric,ncbi	4.2.1.2.1.1.i3.1	4.3.i4.2
SAMEA2682949	Peru	2009	patric,ncbi	4.2.1.2.1.1.i2	4.3.i1
SAMEA2683128	Peru	2012	patric,ncbi	4.2.1.2.1.1.i4.1	4.3.i3.1
SAMEA2682954	Peru	2009	patric,ncbi	4.1.i1.1.1.1	4.1.i1.1.1.1
SAMEA2682930	Peru	2009	patric,ncbi	4.2.1.2.1.1.i4.1	4.3.i3.1
SAMEA1707188	Russia	2009	patric,ncbi	2.2.1.1.1	2.2.1.1.1
SAMEA1018876	United Kingdom	2007	patric,ncbi	4.2.1.2.1.1.i3.1	4.3.i4.2
SAMEA1706667	Netherlands	2004	patric,ncbi	2.2.1.1.1	2.2.1.1.1
SAMEA1403778	Russia	2009	patric,ncbi	2.2.1.1.1.i3	2.2.1.1.1.i3
SAMEA787724	Uganda	2006	patric,ncbi	4.2.1.1.1.1.1.1.i1	4.10.i1
SAMEA2683108	Peru	2012	patric,ncbi	4.2.1.2.1.1.i4.1	4.3.i3.1
SAMEA2682737	Peru	2009	patric,ncbi	4.2.1.2.1.1.i4.1	4.3.i3.1
SAMEA2683053	Peru	2011	patric,ncbi	4.2.1.2.1.1.i4.1	4.3.i3.1
SAMEA2683071	Peru	2011	patric,ncbi	4.2.1.2.1.1.i4.1	4.3.i3.1
SAMEA2683022	Peru	2011	patric,ncbi	4.1.i1.2.1	4.1.i1.2.1
SAMEA1469508	Russia	2009	patric,ncbi	2.2.1.1.1.i3	2.2.1.1.1.i3
SAMEA1403840	Russia	2009	patric,ncbi	2.2.1.1.1.i3	2.2.1.1.1.i3
SAMEA1707134	Russia	2010	patric,ncbi	2.2.1.1.1.i3	2.2.1.1.1.i3
SAMEA1706690	Netherlands	1995	patric,ncbi	4.2.1.2.1.1.i3.1	4.3.i4.2
SAMEA1706695	Netherlands	1998	patric,ncbi	4.1.i1.1.1.1	4.1.i1.1.1.1
SAMEA2682815	Peru	2009	patric,ncbi	4.1.i1.2.1	4.1.i1.2.1
SAMEA2683130	Peru	2012	patric,ncbi	4.2.1.2.1.1.i4.1	4.3.i3.1
SAMEA968127	Netherlands	2008	patric,ncbi	2.2.1.1.1	2.2.1.1.1
SAMEA968204	Netherlands	1995	patric,ncbi	4.2.2.1	4.2.2
SAMEA2682829	Peru	2009	patric,ncbi	4.2.1.2.1.1.i3.1	4.3.i4.2
SAMEA2683056	Peru	2011	patric,ncbi	4.1.i1.2.2	4.1.i1.2.2
SAMEA2682800	Peru	2009	patric,ncbi	2.2.1.1.1	2.2.1.1.1
SAMEA968130	Netherlands	1999	patric,ncbi	4.2.2.1	4.2.2
SAMEA968121	Netherlands	1998	patric,ncbi	2.2.2	2.2.2
SAMEA1317625	South Africa		patric,ncbi	4.1.i1.2.1	4.1.i1.2.1
SAMEA1317636	South Africa		patric,ncbi	4.2.1.2.1.1.i4.1	4.3.i3.1
SAMEA1317639	South Africa		patric,ncbi	4.1.i1.2.1	4.1.i1.2.1
SAMEA1317651	South Africa		patric,ncbi	4.2.1.1.1.1.1.1.i1	4.10.i1
SAMEA1523369	South Africa		patric,ncbi	4.1.i1.1.2	4.1.i1.1.2
SAMEA1523372	South Africa		patric,ncbi	4.2.1.2.1.1.i1	4.3.i2
SAMEA1317617	South Africa		patric,ncbi	4.2.1.2.1.1.i4.1	4.3.i3.1
SAMEA1317657	South Africa		patric,ncbi	4.2.1.2.1.1.i1	4.3.i2
SAMEA1317660	South Africa		patric,ncbi	4.2.1.2.2.1.1	4.4.1.1
SAMEA1523388	South Africa		patric,ncbi	4.2.1.1.1.1.1.1.i1	4.10.i1
SAMEA1523374	Thailand		patric,ncbi	4.2.1.2.2.2	4.4.2
SAMEA1317654	South Africa		patric,ncbi	4.1.i1.2.1	4.1.i1.2.1
SAMEA1317674	South Africa		patric,ncbi	4.2.1.2.1.1.i4.1	4.3.i3.1
SAMEA1317666	South Africa		patric,ncbi	4.2.1.2.1.1.i1	4.3.i2
SAMEA2682769	Peru	2009	patric,ncbi	4.2.1.1.1.1.1.1.i2	4.10.i2
SAMEA2682695	Peru	2009	patric,ncbi	4.2.1.1.1.1.2	4.11
SAMEA2683096	Peru	2011	patric,ncbi	4.2.1.2.1.1.i1	4.3.i2
SAMEA2682691	Peru	2008	patric,ncbi	4.2.1.1.1.1.1.1.i1	4.10.i1
SAMEA2682960	Peru	2009	patric,ncbi	4.2.1.2.1.1.i4.1	4.3.i3.1
SAMEA2682821	Peru	2009	patric,ncbi	4.2.1.1.1.1.2	4.11
SAMEA1403971	Russia	2008	patric,ncbi	4.2.1.2.1.1.i4.1	4.3.i3.1
SAMEA1707164	Russia	2009	patric,ncbi	4.2.1.1.1.1.1.1.i1	4.10.i1
SAMEA1016091	Russia	2008	patric,ncbi	4.2.1.2.1.1.i4.1	4.3.i3.1
SAMEA1403619	Russia	2009	patric,ncbi	4.2.1.1.1.1.1.1.i1	4.10.i1
SAMEA1403624	Russia	2008	patric,ncbi	4.2.1.1.1.1.1.1.i1	4.10.i1
SAMEA1707375	Russia	2008	patric,ncbi	4.2.1.1.1.1.1.1.i1	4.10.i1
SAMEA1317626	South Africa		patric,ncbi	4.2.1.2.1.1.i1	4.3.i2
SAMEA1317649	South Africa		patric,ncbi	4.2.1.2.1.1.i1	4.3.i2
SAMEA1317661	South Africa		patric,ncbi	3.1.1	3.1.1
SAMEA1317648	South Africa		patric,ncbi	4.2.1.2.2.1.1	4.4.1.1
SAMEA2682813	Peru	2009	patric,ncbi	4.1.i1.2.1	4.1.i1.2.1
SAMEA2682861	Peru	2009	patric,ncbi	4.2.1.1.1.1.2	4.11
SAMEA2683110	Peru	2012	patric,ncbi	4.1.i1.1.1.1	4.1.i1.1.1.1
SAMEA1016162	Russia	2008	patric,ncbi	4.2.2.2.1	4.2.1.1
SAMEA2682939	Peru	1800	patric,ncbi	4.2.1.2.1.1.i3.1	4.3.i4.2
SAMEA2682710	Peru	2008	patric,ncbi	4.2.1.2.1.1.i4.1	4.3.i3.1
SAMEA2682836	Peru	2009	patric,ncbi	4.2.1.2.1.1.i4.1	4.3.i3.1
SAMEA2682750	Peru	2009	patric,ncbi	4.1.i1.1.1.1	4.1.i1.1.1.1
SAMEA2683040	Peru	2011	patric,ncbi	4.2.1.2.1.1.i3.1	4.3.i4.2
SAMEA2683064	Peru	2011	patric,ncbi	4.2.1.2.1.1.i4.1	4.3.i3.1
SAMEA2682854	Peru	2009	patric,ncbi	4.2.1.2.1.1.i3.1	4.3.i4.2
SAMEA2683072	Peru	2011	patric,ncbi	4.2.1.2.1.1.i3.1	4.3.i4.2
SAMEA2682882	Peru	2009	patric,ncbi	4.1.i1.1.1.1	4.1.i1.1.1.1
SAMEA1707419	Russia	2008	patric,ncbi	4.2.1.2.1.1.i4.1	4.3.i3.1
SAMEA1403745	Russia	2009	patric,ncbi	4.2.1.1.1.1.1.1.i1	4.10.i1
SAMEA1317620	South Africa		patric,ncbi	2.2.1.1.1	2.2.1.1.1
SAMEA1317668	South Africa		patric,ncbi	2.2.1.1.1	2.2.1.1.1
SAMEA1523381	South Africa		patric,ncbi	2.2.1.1.1	2.2.1.1.1
SAMEA1317675	South Africa		patric,ncbi	3.1.1	3.1.1
SAMEA1523386	South Africa		patric,ncbi	2.2.1.1.1	2.2.1.1.1
SAMEA1523380	South Africa		patric,ncbi	2.2.1.1.1	2.2.1.1.1
SAMEA1317665	South Africa		patric,ncbi	2.2.1.1.1	2.2.1.1.1
SAMEA1317628	South Africa		patric,ncbi	2.2.1.1.1	2.2.1.1.1
SAMEA1317659	South Africa		patric,ncbi	2.2.1.1.1	2.2.1.1.1
SAMEA2682699	Peru	2008	patric,ncbi	4.1.i1.2.1	4.1.i1.2.1
SAMEA2682743	Peru	2009	patric,ncbi	4.1.i1.2.1	4.1.i1.2.1
SAMEA2683043	Peru	2010	patric,ncbi	4.2.1.2.1.1.i3.1	4.3.i4.2
SAMEA2683047	Peru	2011	patric,ncbi	4.2.1.2.1.1.i4.1	4.3.i3.1
SAMEA2682822	Peru	2009	patric,ncbi	4.2.1.2.1.1.i4.1	4.3.i3.1
SAMEA2682932	Peru	2010	patric,ncbi	4.1.i1.1.1.1	4.1.i1.1.1.1
SAMEA2683005	Peru	2011	patric,ncbi	4.2.1.2.1.1.i4.1	4.3.i3.1
SAMEA2682692	Peru	2009	patric,ncbi	4.2.1.2.1.1.i1	4.3.i2
SAMEA2682789	Peru	2009	patric,ncbi	4.2.1.2.1.1.i4.1	4.3.i3.1
SAMEA2682683	Peru	2009	patric,ncbi	4.2.1.1.1.1.2	4.11
SAMEA2683117	Peru	2012	patric,ncbi	4.2.1.2.1.1.i4.1	4.3.i3.1
SAMEA2682675	Peru	2009	patric,ncbi	4.1.i1.1.1.1	4.1.i1.1.1.1
SAMEA2682721	Peru	2009	patric,ncbi	4.1.i1.2.1	4.1.i1.2.1
SAMEA2682966	Peru	2010	patric,ncbi	4.1.i1.2.1	4.1.i1.2.1
SAMEA2682818	Peru	2009	patric,ncbi	4.2.1.2.1.1.i4.1	4.3.i3.1
SAMEA2682989	Peru	2011	patric,ncbi	4.2.1.2.1.1.i4.1	4.3.i3.1
SAMEA2682679	Peru	2009	patric,ncbi	4.2.1.1.1.1.2	4.11
SAMEA2682734	Peru	2009	patric,ncbi	4.2.1.2.1.1.i3.1	4.3.i4.2
SAMEA2682984	Peru	2011	patric,ncbi	4.2.1.2.1.1.i4.1	4.3.i3.1
SAMEA2682940	Peru	2009	patric,ncbi	4.2.1.1.1.1.2	4.11
SAMEA1403867	Russia	2009	patric,ncbi	2.2.1.1.1.i3	2.2.1.1.1.i3
SAMEA1469511	United Kingdom	2011	patric,ncbi	2.2.1.1.1	2.2.1.1.1
SAMEA1016052	Russia	2008	patric,ncbi	2.2.1.1.1.i3	2.2.1.1.1.i3
SAMEA1016071	Russia	2008	patric,ncbi	2.2.1.1.1.i3	2.2.1.1.1.i3
SAMEA1016118	Russia	2008	patric,ncbi	2.2.1.1.1	2.2.1.1.1
SAMEA1403569	Russia	2009	patric,ncbi	2.2.1.1.1.i3	2.2.1.1.1.i3
SAMEA1403606	Russia	2009	patric,ncbi	2.2.1.1.1.i3	2.2.1.1.1.i3
SAMEA1403695	Russia	2008	patric,ncbi	2.2.1.1.1	2.2.1.1.1
SAMEA1403773	Russia	2009	patric,ncbi	2.2.1.1.1	2.2.1.1.1
SAMEA1707132	Russia	2008	patric,ncbi	2.2.1.1.1.i3	2.2.1.1.1.i3
SAMEA1707139	Russia	2008	patric,ncbi	2.2.1.1.1.i3	2.2.1.1.1.i3
SAMEA1707391	Russia	2010	patric,ncbi	2.2.1.1.1.i3	2.2.1.1.1.i3
SAMEA1707509	Russia	2009	patric,ncbi	1.1.1.1.1	1.1.1.1
SAMEA1707538	Russia	2009	patric,ncbi	4.1.i1.1.1.1	4.1.i1.1.1.1
SAMEA1019078	United Kingdom	2005	patric,ncbi	4.2.1.1.1.1.1.1.i1	4.10.i1
SAMEA1706684	Netherlands	1995	patric,ncbi	4.1.i1.1.1.1	4.1.i1.1.1.1
SAMEA1016129	Russia	2008	patric,ncbi	2.2.1.1.1.i3	2.2.1.1.1.i3
SAMEA1403662	Russia	2009	patric,ncbi	2.2.1.1.1	2.2.1.1.1
SAMEA1403751	Russia	2009	patric,ncbi	2.2.1.1.1	2.2.1.1.1
SAMEA1317643	South Africa		patric,ncbi	2.2.1.1.1.i2	2.2.1.1.1.i2
SAMEA1523364	South Africa		patric,ncbi	2.2.1.1.1	2.2.1.1.1
SAMEA1317631	South Africa		patric,ncbi	2.2.1.1.1	2.2.1.1.1
SAMEA1523383	Malaysia		patric,ncbi	2.2.1.1.1	2.2.1.1.1
SAMEA2682964	Peru	2011	patric,ncbi	4.2.1.2.1.1.i4.1	4.3.i3.1
SAMEA2682876	Peru	2009	patric,ncbi	4.2.1.2.1.1.i4.1	4.3.i3.1
SAMEA2682703	Peru	2008	patric,ncbi	2.2.1.1.1	2.2.1.1.1
SAMEA1469517	United Kingdom	2011	patric,ncbi	2.2.1.1.1	2.2.1.1.1
SAMEA1469523	United Kingdom	2011	patric,ncbi	2.2.1.1.1.i3	2.2.1.1.1.i3
SAMEA1015941	Russia	2009	patric,ncbi	2.2.1.1.1.i3	2.2.1.1.1.i3
SAMEA1403625	Russia	2008	patric,ncbi	2.2.1.1.1.i3	2.2.1.1.1.i3
SAMEA1403824	Russia	2009	patric,ncbi	2.2.1.1.1.i3	2.2.1.1.1.i3
SAMEA1403917	Russia	2009	patric,ncbi	2.2.1.1.1.i3	2.2.1.1.1.i3
SAMEA1404031	Russia	2008	patric,ncbi	2.2.1.1.1.i3	2.2.1.1.1.i3
SAMEA1707323	Russia	2010	patric,ncbi	2.2.1.1.1.i3	2.2.1.1.1.i3
SAMEA1706691	Netherlands	1998	patric,ncbi	4.1.i1.1.1.1	4.1.i1.1.1.1
SAMEA1317677	South Africa		patric,ncbi	4.2.1.2.2.1.1	4.4.1.1
SAMEA1523354	South Africa		patric,ncbi	4.2.1.1.1.1.1.1.i2	4.10.i2
SAMEA1403866	Russia	2008	patric,ncbi	4.2.1.1.1.1.1.1.i1	4.10.i1
SAMEA968168	Netherlands	1996	patric,ncbi	4.2.2.1	4.2.2
SAMN07765903	Canada	2005	patric,ncbi	4.2.1.2.2.2	4.4.2
SAMEA2682860	Peru	2010	patric,ncbi	4.2.1.1.1.1.1.1.i1	4.10.i1
SAMEA2682863	Peru	2009	patric,ncbi	4.2.1.2.1.1.i4.1	4.3.i3.1
SAMEA2682687	Peru	2008	patric,ncbi	2.2.1.1.1	2.2.1.1.1
SAMN07236487	Thailand	2003	patric,ncbi	2.2.1.1.1	2.2.1.1.1
SAMN07236360	Thailand	2008	patric,ncbi	2.2.1.1.1	2.2.1.1.1
SAMN07236317	Thailand	2012	patric,ncbi	2.2.1.1.1	2.2.1.1.1
SAMN07236380	Thailand	2009	patric,ncbi	2.1	2.1
SAMN07236271	Thailand	2006	patric,ncbi	2.2.1.1.1	2.2.1.1.1
SAMN07236457	Thailand	2003	patric,ncbi	1.2.1.1.1	1.2.1.1.1
SAMN07236338	Thailand	2006	patric,ncbi	2.2.1.1.1	2.2.1.1.1
SAMN07236283	Thailand	2009	patric,ncbi	1.1.1.1.1	1.1.1.1
SAMN07236515	Thailand	2007	patric,ncbi	2.1	2.1
SAMN07236292	Thailand	2009	patric,ncbi	2.2.1.1.1	2.2.1.1.1
SAMN07236254	Thailand	2006	patric,ncbi	1.1.1.1.1	1.1.1.1
SAMN07236513	Thailand	2007	patric,ncbi	2.2.1.1.1	2.2.1.1.1
SAMN07236434	Thailand	2009	patric,ncbi	1.1.1.1.1	1.1.1.1
SAMN07236310	Thailand	2012	patric,ncbi	1.1.1.1.1	1.1.1.1
SAMN07236277	Thailand	2008	patric,ncbi	4.2.2.2.2	4.2.1.2
SAMN07236305	Thailand	2012	patric,ncbi	2.1	2.1
SAMN07236481	Thailand	1999	patric,ncbi	2.2.1.1.1	2.2.1.1.1
SAMN07236272	Thailand	2007	patric,ncbi	1.1.1.1.1	1.1.1.1
SAMN07236431	Thailand	2008	patric,ncbi	4.2.1.1.2	4.5
SAMN07236426	Thailand	2007	patric,ncbi	2.2.1.1.1	2.2.1.1.1
SAMN07236399	Thailand	2010	patric,ncbi	2.2.1.1.1	2.2.1.1.1
SAMN07236411	Thailand	2012	patric,ncbi	2.2.1.1.1	2.2.1.1.1
SAMN07236370	Thailand	2009	patric,ncbi	2.2.1.1.1	2.2.1.1.1
SAMN07236397	Thailand	2010	patric,ncbi	4.2.2.1	4.2.2
SAMN07236410	Thailand	2012	patric,ncbi	4.2.2.1	4.2.2
SAMN07236402	Thailand	2010	patric,ncbi	2.2.1.1.1	2.2.1.1.1
SAMN07236373	Thailand	2009	patric,ncbi	2.2.1.1.1	2.2.1.1.1
SAMN07236390	Thailand	2010	patric,ncbi	2.2.1.1.1	2.2.1.1.1
SAMN07236449	Thailand	2000	patric,ncbi	1.1.1.1.1	1.1.1.1
SAMN07236321	Thailand	2013	patric,ncbi	2.2.1.1.1	2.2.1.1.1
SAMN07236371	Thailand	2009	patric,ncbi	2.2.1.1.1	2.2.1.1.1
SAMN07236413	Thailand	2012	patric,ncbi	2.2.1.1.1	2.2.1.1.1
SAMN07236252	Thailand	2004	patric,ncbi	2.2.1.1.1	2.2.1.1.1
SAMN07236409	Thailand	2012	patric,ncbi	2.2.1.1.1	2.2.1.1.1
SAMN07236306	Thailand	2012	patric,ncbi	2.2.1.1.1	2.2.1.1.1
SAMN07236358	Thailand	2008	patric,ncbi	2.2.1.1.1	2.2.1.1.1
SAMN07236287	Thailand	2009	patric,ncbi	2.2.1.1.1	2.2.1.1.1
SAMN07236420	Thailand	2008	patric,ncbi	2.2.1.1.1	2.2.1.1.1
SAMN07360952	Thailand	2010	patric,ncbi	2.2.1.1.1	2.2.1.1.1
SAMN07236267	Thailand	2006	patric,ncbi	2.2.1.1.1	2.2.1.1.1
SAMN07236452	Thailand	2000	patric,ncbi	1.2.1.1.2	1.2.1.1.2
SAMN07236264	Thailand	2007	patric,ncbi	2.2.1.1.1	2.2.1.1.1
SAMN07236524	Thailand	2008	patric,ncbi	2.2.1.1.1	2.2.1.1.1
SAMN07236446	Thailand	2000	patric,ncbi	2.2.1.1.1	2.2.1.1.1
SAMN02673326	Mali	2010	patric,ncbi	2.2.1.1.1	2.2.1.1.1
SAMN02673327	Mali	2007	patric,ncbi	4.1.i2.1	4.1.i2.1
SAMN02673329	Mali	2007	patric,ncbi	4.2.1.1.1.2.1.1.1.1.2	4.6.2.1.1.1.2
SAMEA961577	United Kingdom	2003	patric,ncbi	4.1.i1.2.1	4.1.i1.2.1
SAMEA104394388	Germany		patric	4.1.i1.1.1.1	4.1.i1.1.1.1
SAMEA104394389	Germany		patric	4.2.1.1.1.1.1.1.i1	4.10.i1
SAMEA104394391	Germany		patric	4.1.i1.1.1.1	4.1.i1.1.1.1
SAMEA104394393	Germany		patric	4.1.i1.2.2	4.1.i1.2.2
SAMEA104394397	Germany		patric	4.2.1.2.1.1.i1	4.3.i2
SAMEA104394412	Germany		patric	4.1.i1.1.1.1	4.1.i1.1.1.1
SAMEA104394413	Germany		patric
SAMEA104394417	Germany		patric	4.2.1.1.1.1.1.1.i1	4.10.i1
SAMEA104394418	Germany		patric	4.1.i1.1.1.1	4.1.i1.1.1.1
SAMEA104394423	Germany		patric
SAMEA104394426	Germany		patric	4.2.1.2.1.1.i4.1	4.3.i3.1
SAMEA104394436	Eswatini		patric	4.2.1.1.1.1.1.1.i2	4.10.i2
SAMEA104394441	Germany		patric	4.1.i1.1.1.1	4.1.i1.1.1.1
SAMEA104394442	Germany		patric	3.1.1.i2	3.1.1.i2
SAMEA104394449	Germany		patric	1.2.1.1.1	1.2.1.1.1
SAMEA104394454	Germany		patric	2.2.1.1.1	2.2.1.1.1
SAMEA104394463	Germany		patric	4.2.1.1.1.1.1.1.i1	4.10.i1
SAMEA104394465	Germany		patric	4.1.i1.1.1.1	4.1.i1.1.1.1
SAMEA104394471	Germany		patric	4.0
SAMEA104394477	Germany		patric	4.1.i1.1.1.1	4.1.i1.1.1.1
SAMEA104394481	Germany		patric	2.2.1.1.1	2.2.1.1.1
SAMEA104394488	Germany		patric	4.2.1.2.2.1.1	4.4.1.1
SAMEA104394493	Germany		patric	4.1.i1.1.2	4.1.i1.1.2
SAMEA104394494	Germany		patric	4.1.i1.1.1.1	4.1.i1.1.1.1
SAMEA104394498	Germany		patric	4.2.1.2.1.1.i2	4.3.i1
SAMEA104394511	Germany		patric	4.2.1.1.1.1.1.1.i1	4.10.i1
SAMEA104394513	Germany		patric	4.2.1.1.1.1.1.1.i1	4.10.i1
SAMEA104394521	Germany		patric	4.0
SAMEA104394528	Eswatini		patric	4.2.1.2.1.1.i3.1	4.3.i4.2
SAMEA104394536	Eswatini		patric	4.2.1.2.1.1.i1	4.3.i2
SAMEA104394539	Eswatini		patric	4.2.1.2.1.1.i1	4.3.i2
SAMEA104394555	Eswatini		patric	4.2.1.2.1.1.i3.1	4.3.i4.2
SAMEA104394558	Germany		patric	3.1.1	3.1.1
SAMEA104394561	Germany		patric	3.1.1	3.1.1
SAMEA104394567	Germany		patric	1.1.1.1.1	1.1.1.1
SAMEA104394571	Eswatini		patric	4.2.1.2.2.1.1	4.4.1.1
SAMEA104394572	Eswatini		patric	4.2.1.1.1.1.1.1.i2	4.10.i2
SAMEA104394580	Eswatini		patric	4.2.1.2.1.1.i3.1	4.3.i4.2
SAMEA104394581	Eswatini		patric	4.2.1.2.1.1.i1	4.3.i2
SAMEA104394583	Germany		patric	4.1.i2.1	4.1.i2.1
SAMEA104394590	Eswatini		patric	4.2.1.2.1.1.i1	4.3.i2
SAMEA104394596	Eswatini		patric	4.1.i1.2.1	4.1.i1.2.1
SAMEA104394605	Eswatini		patric	2.2.1.1.1	2.2.1.1.1
SAMEA104394615	Eswatini		patric	2.2.1.1.1	2.2.1.1.1
SAMEA104394624	Eswatini		patric	4.1.i1.1.1.1	4.1.i1.1.1.1
SAMEA104394630	Eswatini		patric	4.1.i1.1.1.1	4.1.i1.1.1.1
SAMEA104394632	Germany		patric	4.2.1.2.1.1.i4.1	4.3.i3.1
SAMEA104394636	Eswatini		patric	4.2.1.2.1.1.i1	4.3.i2
SAMEA104394637	Germany		patric	4.1.i1.1.1.1	4.1.i1.1.1.1
SAMEA104394639	Eswatini		patric	2.2.1.1.1	2.2.1.1.1
SAMEA104394647	Germany		patric	4.2.1.1.1.2.1.1.1.1.1	4.6.2.1.1.1.1
SAMEA104394654	Germany		patric	1.2.1.1.1	1.2.1.1.1
SAMEA104394657	Eswatini		patric	2.2.1.1.1	2.2.1.1.1
SAMEA104394658	Eswatini		patric	4.1.i1.2.1	4.1.i1.2.1
SAMEA104394661	Germany		patric	3.1.2	3.1.2
SAMEA2534178	Germany		patric	4.1.i1.1.1.1	4.1.i1.1.1.1
SAMEA104394683	Germany		patric	4.2.1.1.1.2.1.1.1.1.1	4.6.2.1.1.1.1
SAMEA104394686	Germany		patric	4.2.1.1.1.2.1.1.1.1.2	4.6.2.1.1.1.2
SAMEA104394688	Germany		patric
SAMEA104394690	Germany		patric	4.1.i1.1.1.1	4.1.i1.1.1.1
SAMEA104394695	Germany		patric	3.1.2	3.1.2
SAMEA104394696	Germany		patric	4.1.i1.1.1.1	4.1.i1.1.1.1
SAMEA104394698	Germany		patric	4.1.i1.1.1.1	4.1.i1.1.1.1
SAMEA104394700	Germany		patric	4.2.1.1.1.1.1.1.i1	4.10.i1
SAMEA104394702	Germany		patric	4.2.2.1	4.2.2
SAMEA104394706	Germany		patric	4.2.1.1.1.1.1.1.i1	4.10.i1
SAMEA104394712	Germany		patric	1.1.2	1.1.2
SAMEA1100851	United Kingdom		patric,ncbi	1.1.2	1.1.2
SAMEA1100860	United Kingdom		patric,ncbi	4.2.1.1.1.1.1.1.i1	4.10.i1
SAMEA1100856	United Kingdom		patric,ncbi	2.2.1.1.1	2.2.1.1.1
SAMEA1100878	United Kingdom		patric,ncbi	4.2.1.2.1.1.i1	4.3.i2
SAMEA1100886	United Kingdom		patric,ncbi	2.2.1.1.1	2.2.1.1.1
SAMEA1101273	Peru		patric,ncbi	4.2.1.2.1.1.i1	4.3.i2
SAMEA1101274	Peru		patric,ncbi	4.2.1.2.1.1.i4.1	4.3.i3.1
SAMEA1101278	Peru		patric,ncbi	4.1.i1.1.1.1	4.1.i1.1.1.1
SAMEA1101279	Peru		patric,ncbi	4.2.1.2.1.1.i4.1	4.3.i3.1
SAMEA1101281	Peru		patric,ncbi	4.2.1.2.1.1.i3.2	4.3.i4.1
SAMEA1101283	Peru		patric,ncbi	4.2.1.2.1.1.i3.1	4.3.i4.2
SAMEA1101284	Peru		patric,ncbi	4.2.1.2.1.1.i4.1	4.3.i3.1
SAMEA1101289	Peru		patric,ncbi	2.2.1.1.1	2.2.1.1.1
SAMEA1101292	Peru		patric,ncbi	4.1.i1.1.1.1	4.1.i1.1.1.1
SAMEA1101293	Peru		patric,ncbi	4.2.1.2.1.1.i4.1	4.3.i3.1
SAMEA1101294	Peru		patric,ncbi	1.2.1.1.1	1.2.1.1.1
SAMEA1101302	Peru		patric,ncbi	2.2.1.1.1	2.2.1.1.1
SAMEA1101303	Peru		patric,ncbi	4.1.i1.1.1.1	4.1.i1.1.1.1
SAMEA1101306	Peru		patric,ncbi	4.1.i1.1.1.1	4.1.i1.1.1.1
SAMEA1101307	Peru		patric,ncbi	4.1.i1.1.1.1	4.1.i1.1.1.1
SAMEA1101318	Peru		patric,ncbi	4.2.1.1.1.1.2	4.11
SAMEA1101333	Peru		patric,ncbi	4.1.i1.1.1.1	4.1.i1.1.1.1
SAMEA1101335	Peru		patric,ncbi	4.2.1.2.1.1.i2	4.3.i1
SAMEA1101340	Peru		patric,ncbi	2.2.1.1.1	2.2.1.1.1
SAMEA1101364	Peru		patric,ncbi	4.2.1.2.1.1.i4.2	4.3.i3.2
SAMEA1101368	Peru		patric,ncbi	4.1.i1.1.1.1	4.1.i1.1.1.1
SAMEA1101379	Peru		patric,ncbi	4.2.1.2.1.1.i3.1	4.3.i4.2
SAMEA1101381	Peru		patric,ncbi	4.2.1.2.1.1.i4.1	4.3.i3.1
SAMEA1101385	Peru		patric,ncbi	4.1.i1.1.1.1	4.1.i1.1.1.1
SAMEA1101391	Peru		patric,ncbi	4.1.i1.1.1.1	4.1.i1.1.1.1
SAMEA1101432	Peru		patric,ncbi	2.2.1.1.1	2.2.1.1.1
SAMEA1101435	Peru		patric,ncbi	4.2.1.2.1.1.i4.1	4.3.i3.1
SAMEA1101436	Peru		patric,ncbi	4.2.1.1.1.1.2	4.11
SAMEA1101437	Peru		patric,ncbi	4.2.1.2.1.1.i4.1	4.3.i3.1
SAMEA1101442	Peru		patric,ncbi	2.2.1.1.1	2.2.1.1.1
SAMEA1101445	Peru		patric,ncbi	2.2.1.1.1	2.2.1.1.1
SAMEA1101446	Peru		patric,ncbi	4.2.1.2.1.1.i1	4.3.i2
SAMEA1101448	Pakistan		patric,ncbi	3.1.1.i2	3.1.1.i2
SAMEA1101450	Pakistan		patric,ncbi	3.1.1	3.1.1
SAMEA1101457	Pakistan		patric,ncbi	2.2.1.1.1	2.2.1.1.1
SAMEA1101458	Pakistan		patric,ncbi	4.2.1.1.1.1.1.1.i1	4.10.i1
SAMEA1101491	Pakistan		patric,ncbi	1.2.2.1	1.2.2.1
SAMEA1101501	Pakistan		patric,ncbi	3.1.1	3.1.1
SAMEA1101508	Pakistan		patric,ncbi	1.1.2	1.1.2
SAMEA1101512	Pakistan		patric,ncbi	3.1.1	3.1.1
SAMEA1101531	Pakistan		patric,ncbi	3.1.1	3.1.1
SAMEA1101550	Pakistan		patric,ncbi	4.2.2.1	4.2.2
SAMEA1101553	Pakistan		patric,ncbi	3.1.1	3.1.1
SAMEA1101554	Pakistan		patric,ncbi	3.1.1.i2	3.1.1.i2
SAMEA1101593	Pakistan		patric,ncbi	3.1.1	3.1.1
SAMEA1101595	Pakistan		patric,ncbi	3.1.1	3.1.1
SAMEA1101599	Italy		patric,ncbi	2.2.1.1.1	2.2.1.1.1
SAMEA1101602	Pakistan		patric,ncbi	3.1.1	3.1.1
SAMEA1101603	Pakistan		patric,ncbi	3.1.1	3.1.1
SAMEA1101605	Pakistan		patric,ncbi	3.1.1	3.1.1
SAMEA1101615	Pakistan		patric,ncbi	3.1.1	3.1.1
SAMEA1101619	Pakistan		patric,ncbi	3.1.1	3.1.1
SAMEA1101620	Pakistan		patric,ncbi	3.1.1	3.1.1
SAMEA1101623	Pakistan		patric,ncbi	3.1.1	3.1.1
SAMEA1101624	Pakistan		patric,ncbi	3.1.1	3.1.1
SAMEA1101625	Pakistan		patric,ncbi	2.2.1.1.1	2.2.1.1.1
SAMEA1101628	Pakistan		patric,ncbi	3.1.1	3.1.1
SAMEA1101674	Pakistan		patric,ncbi	3.1.1	3.1.1
SAMEA1101675	Pakistan		patric,ncbi	4.1.i1.2.1	4.1.i1.2.1
SAMEA1101681	Pakistan		patric,ncbi	4.2.1.1.1.1.1.1.i2	4.10.i2
SAMEA1101685	Pakistan		patric,ncbi	4.2.1.1.1.1.1.1.i2	4.10.i2
SAMEA1101686	Pakistan		patric,ncbi	3.1.2	3.1.2
SAMEA1101687	Pakistan		patric,ncbi	3.1.1	3.1.1
SAMEA1101695	Pakistan		patric,ncbi	4.2.1.1.2	4.5
SAMEA1101702	Pakistan		patric,ncbi	3.1.1	3.1.1
SAMEA1101714	Pakistan		patric,ncbi	1.1.2	1.1.2
SAMEA1101728	Pakistan		patric,ncbi	3.1.1	3.1.1
SAMEA1101735	Pakistan		patric,ncbi	3.1.1	3.1.1
SAMEA1101738	Pakistan		patric,ncbi	4.2.1.1.1.1.1.1.i2	4.10.i2
SAMEA1101747	Pakistan		patric,ncbi	3.1.1	3.1.1
SAMEA1101749	Pakistan		patric,ncbi	3.1.1	3.1.1
SAMEA1101750	Pakistan		patric,ncbi	3.1.1	3.1.1
SAMEA1101751	Pakistan		patric,ncbi	4.2.1.1.1.1.1.1.i1	4.10.i1
SAMEA1101759	Pakistan		patric,ncbi	3.1.1	3.1.1
SAMEA1101761	Pakistan		patric,ncbi	3.1.1	3.1.1
SAMEA1101762	Pakistan		patric,ncbi	3.1.1	3.1.1
SAMEA1101765	Pakistan		patric,ncbi	3.1.1	3.1.1
SAMEA1101767	Pakistan		patric,ncbi	3.1.1	3.1.1
SAMEA1101768	Pakistan		patric,ncbi	3.1.1	3.1.1
SAMEA1101786	Pakistan		patric,ncbi	3.1.1	3.1.1
SAMEA1101788	Pakistan		patric,ncbi	3.1.1	3.1.1
SAMEA1101793	Pakistan		patric,ncbi	3.1.1	3.1.1
SAMEA1101815	Pakistan		patric,ncbi	3.1.1	3.1.1
SAMEA1101816	Pakistan		patric,ncbi	3.1.1	3.1.1
SAMEA1101833	Italy		patric,ncbi	2.2.1.1.1.i3	2.2.1.1.1.i3
SAMEA1101834	Pakistan		patric,ncbi	3.1.1	3.1.1
SAMEA1101840	Pakistan		patric,ncbi	3.1.1	3.1.1
SAMEA1101877	Pakistan		patric,ncbi	3.1.1	3.1.1
SAMEA1101880	Pakistan		patric,ncbi	3.1.1	3.1.1
SAMEA1101884	Pakistan		patric,ncbi	3.1.1	3.1.1
SAMEA1101885	Pakistan		patric,ncbi	4.2.2.1	4.2.2
SAMEA1102215	Pakistan		patric,ncbi	3.1.1.i2	3.1.1.i2
SAMEA1102221	Pakistan		patric,ncbi	3.1.1	3.1.1
SAMEA1102224	Pakistan		patric,ncbi	4.2.1.1.1.1.1.1.i1	4.10.i1
SAMEA1102232	Pakistan		patric,ncbi	1.1.2	1.1.2
SAMEA1102245	Pakistan		patric,ncbi	3.1.1	3.1.1
SAMEA1102249	Pakistan		patric,ncbi	3.1.1	3.1.1
SAMEA1102256	Pakistan		patric,ncbi	3.1.1	3.1.1
SAMEA1102260	Pakistan		patric,ncbi	3.1.1	3.1.1
SAMEA1102267	Pakistan		patric,ncbi	3.1.1	3.1.1
SAMEA1102282	Pakistan		patric,ncbi	3.1.1	3.1.1
SAMEA1102284	Pakistan		patric,ncbi	3.1.1	3.1.1
SAMEA1102286	Pakistan		patric,ncbi	3.1.1	3.1.1
SAMEA1102289	Pakistan		patric,ncbi	4.2.1.1.1.2.1.1.1.1.1	4.6.2.1.1.1.1
SAMEA1102294	Pakistan		patric,ncbi	2.2.1.1.1	2.2.1.1.1
SAMEA1102305	Pakistan		patric,ncbi	3.1.1	3.1.1
SAMEA1102307	Pakistan		patric,ncbi	3.1.1	3.1.1
SAMEA1102309	Pakistan		patric,ncbi	3.1.1	3.1.1
SAMEA1102311	Pakistan		patric,ncbi	4.1.i1.2.1	4.1.i1.2.1
SAMEA1102318	Pakistan		patric,ncbi	4.2.1.1.1.1.1.1.i1	4.10.i1
SAMEA1102327	Pakistan		patric,ncbi	3.1.1	3.1.1
SAMEA1102328	Pakistan		patric,ncbi	3.1.1	3.1.1
SAMEA1102338	Pakistan		patric,ncbi	3.1.1	3.1.1
SAMEA1102344	Pakistan		patric,ncbi	4.2.1.1.1.1.1.1.i2	4.10.i2
SAMEA1102348	Pakistan		patric,ncbi	3.1.1	3.1.1
SAMEA1102351	Pakistan		patric,ncbi	3.1.1	3.1.1
SAMEA1102353	Pakistan		patric,ncbi	1.1.2	1.1.2
SAMEA1102357	Italy		patric,ncbi	2.2.1.1.1.i3	2.2.1.1.1.i3
SAMEA1102360	Italy		patric,ncbi	2.2.1.1.2	2.2.1.1.2
SAMEA1102365	Italy		patric,ncbi	3.1.1	3.1.1
SAMEA1102403	Italy		patric,ncbi	2.2.1.1.1.i3	2.2.1.1.1.i3
SAMEA1102405	Italy		patric,ncbi	2.2.1.1.1	2.2.1.1.1
SAMEA1102418	Italy		patric,ncbi	4.2.1.1.1.1.2	4.11
SAMEA1102462	Italy		patric,ncbi	4.2.1.1.1.1.1.1.i1	4.10.i1
SAMEA1102557	Italy		patric,ncbi	4.2.1.1.1.2.1.1.1.1.1	4.6.2.1.1.1.1
SAMEA1102572	Italy		patric,ncbi	4.2.1.2.1.1.i4.1	4.3.i3.1
SAMEA1102588	Italy		patric,ncbi	5.0
SAMEA1102638	Italy		patric,ncbi	2.2.1.1.1.i3	2.2.1.1.1.i3
SAMEA1102639	Italy		patric,ncbi	2.2.1.1.2	2.2.1.1.2
SAMEA1102644	Italy		patric,ncbi	4.2.1.1.1.1.1.1.i1	4.10.i1
SAMEA1102655	Italy		patric,ncbi	2.2.1.1.1.i3	2.2.1.1.1.i3
SAMEA1102734	Italy		patric,ncbi	4.2.1.2.1.1.i2	4.3.i1
SAMEA1102736	Italy		patric,ncbi	4.2.1.2.2.1.1	4.4.1.1
SAMEA1102737	Italy		patric,ncbi	4.2.1.1.1.1.1.1.i1	4.10.i1
SAMEA1102739	Italy		patric,ncbi	4.2.1.2.1.1.i3.1	4.3.i4.2
SAMEA1102746	Italy		patric,ncbi	2.2.1.1.1	2.2.1.1.1
SAMEA1102752	Italy		patric,ncbi	4.2.1.1.1.1.1.1.i1	4.10.i1
SAMEA1102776	Italy		patric,ncbi	3.1.1	3.1.1
SAMEA1102794	Italy		patric,ncbi	3.1.1	3.1.1
SAMEA1102820	Italy		patric,ncbi	4.2.1.2.1.1.i3.2	4.3.i4.1
SAMEA1102828	Italy		patric,ncbi	4.2.1.2.1.1.i4.1	4.3.i3.1
SAMEA1102836	Italy		patric,ncbi	4.1.i1.1.1.1	4.1.i1.1.1.1
SAMEA1103097	Italy		patric,ncbi	4.2.1.1.1.1.1.1.i1	4.10.i1
SAMEA1103101	Italy		patric,ncbi	4.1.i1.1.1.1	4.1.i1.1.1.1
SAMEA1103104	Italy		patric,ncbi	4.2.1.2.1.2	4.13
SAMEA1103106	Italy		patric,ncbi	4.2.1.1.1.1.1.1.i1	4.10.i1
SAMEA1103108	Italy		patric,ncbi	2.2.1.1.1.i3	2.2.1.1.1.i3
SAMEA1103113	Italy		patric,ncbi	2.2.1.1.1	2.2.1.1.1
SAMEA1103118	Italy		patric,ncbi	4.1.i1.1.1.1	4.1.i1.1.1.1
SAMEA1103119	Italy		patric,ncbi	2.2.1.1.1	2.2.1.1.1
SAMEA1103123	Italy		patric,ncbi	2.2.1.1.1.i3	2.2.1.1.1.i3
SAMEA1103133	Italy		patric,ncbi	4.2.2.2.1	4.2.1.1
SAMEA1103137	Italy		patric,ncbi	4.2.1.1.1.1.1.1.i2	4.10.i2
SAMEA1103141	Italy		patric,ncbi	4.1.i1.1.1.1	4.1.i1.1.1.1
SAMEA1103142	Italy		patric,ncbi	2.2.1.1.1.i3	2.2.1.1.1.i3
SAMEA1103145	Pakistan		patric,ncbi	2.2.1.1.1	2.2.1.1.1
SAMEA1103148	Italy		patric,ncbi	4.2.1.2.1.1.i4.1	4.3.i3.1
SAMEA1103150	Italy		patric,ncbi	2.2.1.1.1.i3	2.2.1.1.1.i3
SAMEA1103153	Pakistan		patric,ncbi	4.2.1.1.1.1.1.1.i2	4.10.i2
SAMEA1117566	United Kingdom		patric,ncbi	3.1.1	3.1.1
SAMEA1117569	United Kingdom		patric,ncbi	4.2.1.1.2	4.5
SAMEA1117573	United Kingdom		patric,ncbi	4.2.1.1.1.1.1.1.i2	4.10.i2
SAMEA1117584	United Kingdom		patric,ncbi	4.2.1.1.1.1.1.1.i1	4.10.i1
SAMEA1117586	United Kingdom		patric,ncbi	3.1.1.i1	3.1.1.i1
SAMEA1117593	United Kingdom		patric,ncbi	4.1.i1.2.1	4.1.i1.2.1
SAMEA1117597	United Kingdom		patric,ncbi	3.1.2	3.1.2
SAMEA1117615	United Kingdom		patric,ncbi	1.2.1.1.1	1.2.1.1.1
SAMEA1117620	United Kingdom		patric,ncbi	3.1.1	3.1.1
SAMEA1117638	United Kingdom		patric,ncbi	3.1.1	3.1.1
SAMEA1117642	United Kingdom		patric,ncbi	3.1.1	3.1.1
SAMEA1117643	United Kingdom		patric,ncbi	3.1.1	3.1.1
SAMEA1117645	United Kingdom		patric,ncbi	2.2.1.1.1	2.2.1.1.1
SAMEA1117663	United Kingdom		patric,ncbi	3.1.1	3.1.1
SAMEA1117668	United Kingdom		patric,ncbi	3.1.1.i2	3.1.1.i2
SAMEA1117685	United Kingdom		patric,ncbi	4.1.i1.1.1.1	4.1.i1.1.1.1
SAMEA1117687	United Kingdom		patric,ncbi	2.2.1.1.1	2.2.1.1.1
SAMEA1117688	United Kingdom		patric,ncbi	1.1.2	1.1.2
SAMEA1117702	United Kingdom		patric,ncbi	4.2.1.2.1.1.i3.1	4.3.i4.2
SAMEA1117704	United Kingdom		patric,ncbi	3.1.1.i2	3.1.1.i2
SAMEA1117706	United Kingdom		patric,ncbi	1.2.2.1	1.2.2.1
SAMEA1117710	United Kingdom		patric,ncbi	4.1.i1.2.1	4.1.i1.2.1
SAMEA1117712	United Kingdom		patric,ncbi	4.2.1.1.1.2.2.1.1.2	4.6.1.1.1.2
SAMEA1117713	United Kingdom		patric,ncbi	5.0
SAMEA1117715	United Kingdom		patric,ncbi	1.1.1.2	1.1.3
SAMEA1117723	United Kingdom		patric,ncbi	2.2.1.1.1	2.2.1.1.1
SAMEA1117730	United Kingdom		patric,ncbi
SAMEA1117732	United Kingdom		patric,ncbi	3.1.1	3.1.1
SAMEA1117733	United Kingdom		patric,ncbi	2.2.1.1.1.i3	2.2.1.1.1.i3
SAMEA1117734	United Kingdom		patric,ncbi	4.1.i1.1.1.1	4.1.i1.1.1.1
SAMEA1117735	United Kingdom		patric,ncbi	3.1.1	3.1.1
SAMEA1117741	United Kingdom		patric,ncbi	4.1.i1.1.1.1	4.1.i1.1.1.1
SAMEA1117752	United Kingdom		patric,ncbi	4.2.1.2.1.1.i3.1	4.3.i4.2
SAMEA1117756	United Kingdom		patric,ncbi
SAMEA1117757	United Kingdom		patric,ncbi	4.1.i1.2.1	4.1.i1.2.1
SAMEA1117758	United Kingdom		patric,ncbi	3.1.1	3.1.1
SAMEA1117765	United Kingdom		patric,ncbi	1.1.2	1.1.2
SAMEA1117771	United Kingdom		patric,ncbi	4.2.1.1.1.2.2.1.2	4.6.1.1.2
SAMEA1117772	United Kingdom		patric,ncbi	2.2.1.1.1	2.2.1.1.1
SAMEA1117774	United Kingdom		patric,ncbi	4.2.2.2.1	4.2.1.1
SAMEA1117779	United Kingdom		patric,ncbi	1.2.2.1	1.2.2.1
SAMEA1117790	United Kingdom		patric,ncbi	4.1.i1.2.1	4.1.i1.2.1
SAMEA1117791	United Kingdom		patric,ncbi	4.2.1.1.1.2.2.1.1.2	4.6.1.1.1.2
SAMEA1117801	United Kingdom		patric,ncbi	3.1.1	3.1.1
SAMEA1117810	United Kingdom		patric,ncbi	3.1.1	3.1.1
SAMEA1117812	United Kingdom		patric,ncbi	1.1.1.2	1.1.3
SAMEA1117822	United Kingdom		patric,ncbi	4.2.1.1.1.1.1.1.i1	4.10.i1
SAMEA1117826	United Kingdom		patric,ncbi	4.1.i1.1.1.1	4.1.i1.1.1.1
SAMEA1117827	United Kingdom		patric,ncbi	4.2.1.2.2.1.1	4.4.1.1
SAMEA1117839	United Kingdom		patric,ncbi	3.1.1	3.1.1
SAMEA1117842	United Kingdom		patric,ncbi	3.1.1	3.1.1
SAMEA1117849	United Kingdom		patric,ncbi	4.1.i1.2.1	4.1.i1.2.1
SAMEA1117851	United Kingdom		patric,ncbi	3.1.1	3.1.1
SAMEA1117856	United Kingdom		patric,ncbi
SAMEA1117865	United Kingdom		patric,ncbi	4.1.i1.1.1.1	4.1.i1.1.1.1
SAMEA1117870	United Kingdom		patric,ncbi	4.2.1.2.1.1.i4.1	4.3.i3.1
SAMEA1117873	United Kingdom		patric,ncbi	1.1.1.2	1.1.3
SAMEA1117881	United Kingdom		patric,ncbi	2.2.1.1.1.i3	2.2.1.1.1.i3
SAMEA1117886	United Kingdom		patric,ncbi	3.1.1	3.1.1
SAMEA1117887	United Kingdom		patric,ncbi	4.2.1.1.1.1.1.1.i1	4.10.i1
SAMEA1117888	United Kingdom		patric,ncbi	3.1.1.i1	3.1.1.i1
SAMEA1117890	United Kingdom		patric,ncbi	3.1.1	3.1.1
SAMEA1117895	United Kingdom		patric,ncbi	2.2.1.1.1.i3	2.2.1.1.1.i3
SAMEA1117896	United Kingdom		patric,ncbi	4.2.1.1.1.1.1.1.i1	4.10.i1
SAMEA1117903	United Kingdom		patric,ncbi	3.1.1	3.1.1
SAMEA1117908	United Kingdom		patric,ncbi	3.1.1.i2	3.1.1.i2
SAMEA1117912	United Kingdom		patric,ncbi	1.1.1.2	1.1.3
SAMEA1117916	United Kingdom		patric,ncbi	4.2.1.2.1.1.i1	4.3.i2
SAMEA1117917	United Kingdom		patric,ncbi	2.2.1.1.1	2.2.1.1.1
SAMEA1117922	United Kingdom		patric,ncbi	3.1.1	3.1.1
SAMEA1117923	United Kingdom		patric,ncbi	2.2.1.1.1	2.2.1.1.1
SAMEA1117943	United Kingdom		patric,ncbi	3.1.1	3.1.1
SAMEA1117948	United Kingdom		patric,ncbi	4.2.1.1.1.1.1.1.i1	4.10.i1
SAMEA1117966	United Kingdom		patric,ncbi	1.1.2	1.1.2
SAMEA1117973	United Kingdom		patric,ncbi	4.2.2.2.2	4.2.1.2
SAMEA1117976	United Kingdom		patric,ncbi	3.1.1.i1	3.1.1.i1
SAMEA1118001	United Kingdom		patric,ncbi	3.1.1.i2	3.1.1.i2
SAMEA1118005	United Kingdom		patric,ncbi	3.1.1	3.1.1
SAMEA1118008	United Kingdom		patric,ncbi	3.1.1	3.1.1
SAMEA1118009	United Kingdom		patric,ncbi	3.1.2	3.1.2
SAMEA1118012	United Kingdom		patric,ncbi	4.2.1.1.1.1.1.1.i1	4.10.i1
SAMEA1118015	United Kingdom		patric,ncbi	4.1.i1.2.1	4.1.i1.2.1
SAMEA1118019	United Kingdom		patric,ncbi
SAMEA1118025	United Kingdom		patric,ncbi	4.1.i1.2.1	4.1.i1.2.1
SAMEA1118029	United Kingdom		patric,ncbi	1.2.1.1.1	1.2.1.1.1
SAMEA1118034	United Kingdom		patric,ncbi	4.2.1.2.1.1.i4.1	4.3.i3.1
SAMEA1118036	United Kingdom		patric,ncbi	4.2.1.1.1.1.1.1.i1	4.10.i1
SAMEA1118049	United Kingdom		patric,ncbi	3.1.1	3.1.1
SAMEA1118059	United Kingdom		patric,ncbi	4.2.2.2.1	4.2.1.1
SAMEA1118071	United Kingdom		patric,ncbi	4.2.1.2.1.1.i1	4.3.i2
SAMEA1118072	United Kingdom		patric,ncbi	4.2.1.1.2	4.5
SAMEA1118075	United Kingdom		patric,ncbi	4.2.1.2.1.1.i3.1	4.3.i4.2
SAMEA1118081	United Kingdom		patric,ncbi	4.2.1.2.1.1.i4.1	4.3.i3.1
SAMEA1118083	United Kingdom		patric,ncbi	4.2.1.1.2	4.5
SAMEA1118092	United Kingdom		patric,ncbi	4.1.i1.1.1.1	4.1.i1.1.1.1
SAMEA1118095	United Kingdom		patric,ncbi	2.2.1.1.1	2.2.1.1.1
SAMEA1118096	United Kingdom		patric,ncbi	1.2.1.1.1	1.2.1.1.1
SAMEA1118097	United Kingdom		patric,ncbi	3.1.1	3.1.1
SAMEA1118101	United Kingdom		patric,ncbi	4.1.i1.1.1.1	4.1.i1.1.1.1
SAMEA1118102	United Kingdom		patric,ncbi
SAMEA1118103	United Kingdom		patric,ncbi	4.1.i1.1.1.1	4.1.i1.1.1.1
SAMEA1118108	United Kingdom		patric,ncbi	3.1.1	3.1.1
SAMEA1118114	United Kingdom		patric,ncbi	4.1.i1.2.1	4.1.i1.2.1
SAMEA1118118	United Kingdom		patric,ncbi	1.1.2	1.1.2
SAMEA1118121	United Kingdom		patric,ncbi	4.2.1.2.1.1.i4.1	4.3.i3.1
SAMEA1118133	United Kingdom		patric,ncbi	4.2.1.2.2.1.1	4.4.1.1
SAMEA1118134	United Kingdom		patric,ncbi	3.1.1	3.1.1
SAMEA1118135	United Kingdom		patric,ncbi
SAMEA1118137	United Kingdom		patric,ncbi
SAMEA1118139	United Kingdom		patric,ncbi	3.1.1	3.1.1
SAMEA1118141	United Kingdom		patric,ncbi	4.1.i1.2.1	4.1.i1.2.1
SAMEA1118142	United Kingdom		patric,ncbi	4.1.i1.2.1	4.1.i1.2.1
SAMEA1118144	United Kingdom		patric,ncbi	1.2.2.1	1.2.2.1
SAMEA1118149	United Kingdom		patric,ncbi	3.1.1.i2	3.1.1.i2
SAMEA1118160	United Kingdom		patric,ncbi	2.2.1.1.1	2.2.1.1.1
SAMEA1118163	United Kingdom		patric,ncbi	4.2.1.1.1.2.1.1.1.1.1	4.6.2.1.1.1.1
SAMEA1118164	United Kingdom		patric,ncbi	4.2.1.1.1.1.1.1.i1	4.10.i1
SAMEA1118168	United Kingdom		patric,ncbi	4.2.1.1.2	4.5
SAMEA1118172	United Kingdom		patric,ncbi	1.2.1.1.1	1.2.1.1.1
SAMEA1118185	United Kingdom		patric,ncbi	4.2.1.2.1.1.i3.1	4.3.i4.2
SAMEA1118187	United Kingdom		patric,ncbi	4.2.2.2.1	4.2.1.1
SAMEA1118189	United Kingdom		patric,ncbi	4.0
SAMEA1118198	United Kingdom		patric,ncbi	1.1.1.2	1.1.3
SAMEA1118206	United Kingdom		patric,ncbi	4.1.i1.1.1.1	4.1.i1.1.1.1
SAMEA1118208	United Kingdom		patric,ncbi	1.2.1.1.1	1.2.1.1.1
SAMEA1118221	United Kingdom		patric,ncbi	4.2.2.2.1	4.2.1.1
SAMEA1118225	United Kingdom		patric,ncbi	4.2.1.2.1.1.i3.1	4.3.i4.2
SAMEA1118229	United Kingdom		patric,ncbi	3.1.1	3.1.1
SAMEA1118249	United Kingdom		patric,ncbi	3.1.1	3.1.1
SAMEA1118250	United Kingdom		patric,ncbi	4.1.i1.1.1.1	4.1.i1.1.1.1
SAMEA1118252	United Kingdom		patric,ncbi	1.1.2	1.1.2
SAMEA1118254	United Kingdom		patric,ncbi	4.2.1.2.1.1	4.3
SAMEA1118255	United Kingdom		patric,ncbi	3.1.1.i2	3.1.1.i2
SAMEA1118265	United Kingdom		patric,ncbi	4.1.i1.1.1.1	4.1.i1.1.1.1
SAMEA1118266	United Kingdom		patric,ncbi
SAMEA1118268	United Kingdom		patric,ncbi	4.1.i1.2.1	4.1.i1.2.1
SAMEA1118276	United Kingdom		patric,ncbi	4.2.1.2.1.1.i3.2	4.3.i4.1
SAMEA1118279	United Kingdom		patric,ncbi	4.1.i1.2.1	4.1.i1.2.1
SAMEA1118281	United Kingdom		patric,ncbi	2.2.1.1.1	2.2.1.1.1
SAMEA1118293	United Kingdom		patric,ncbi	3.1.1	3.1.1
SAMEA1118300	United Kingdom		patric,ncbi	3.1.1	3.1.1
SAMEA1118304	United Kingdom		patric,ncbi	4.2.1.1.1.2.1.1.1.1.1	4.6.2.1.1.1.1
SAMEA1118323	United Kingdom		patric,ncbi	4.2.1.1.1.2.1.1.1.2	4.6.2.1.1.2
SAMEA1118324	United Kingdom		patric,ncbi	3.1.1	3.1.1
SAMEA1118333	United Kingdom		patric,ncbi	1.1.2	1.1.2
SAMEA1118334	United Kingdom		patric,ncbi	4.2.2.2.1	4.2.1.1
SAMEA1118337	United Kingdom		patric,ncbi	1.2.1.1.1	1.2.1.1.1
SAMEA1118338	United Kingdom		patric,ncbi	2.2.1.1.1	2.2.1.1.1
SAMEA1118340	United Kingdom		patric,ncbi	3.1.1	3.1.1
SAMEA1118341	United Kingdom		patric,ncbi	3.1.1	3.1.1
SAMEA1118344	United Kingdom		patric,ncbi	3.1.1	3.1.1
SAMEA1118345	United Kingdom		patric,ncbi	3.1.1.i2	3.1.1.i2
SAMEA1118349	United Kingdom		patric,ncbi	4.2.2.2.1	4.2.1.1
SAMEA1118351	United Kingdom		patric,ncbi	4.2.1.2.1.1.i3.1	4.3.i4.2
SAMEA1118360	United Kingdom		patric,ncbi	4.2.1.1.1.2.1.1.1.1.1	4.6.2.1.1.1.1
SAMEA1118363	United Kingdom		patric,ncbi	3.1.1	3.1.1
SAMEA1118364	United Kingdom		patric,ncbi	3.1.1	3.1.1
SAMEA1118369	United Kingdom		patric,ncbi	4.2.1.1.1.1.1.1.i1	4.10.i1
SAMEA1118376	United Kingdom		patric,ncbi
SAMEA1118379	United Kingdom		patric,ncbi	3.1.1.i1	3.1.1.i1
SAMEA1118382	United Kingdom		patric,ncbi	3.1.1	3.1.1
SAMEA1118393	United Kingdom		patric,ncbi	3.1.1	3.1.1
SAMEA1118407	United Kingdom		patric,ncbi	4.2.1.1.1.1.1.1.i1	4.10.i1
SAMEA1118411	United Kingdom		patric,ncbi	1.2.1.1.2	1.2.1.1.2
SAMEA1118425	United Kingdom		patric,ncbi	4.2.1.1.1.1.1.1.i1	4.10.i1
SAMEA1118429	United Kingdom		patric,ncbi	3.1.2	3.1.2
SAMEA1118430	United Kingdom		patric,ncbi	3.1.1	3.1.1
SAMEA1118454	United Kingdom		patric,ncbi	4.1.i1.1.1.1	4.1.i1.1.1.1
SAMEA1118455	United Kingdom		patric,ncbi	4.2.1.1.1.2.1.1.2	4.6.2.1.2
SAMEA1118457	United Kingdom		patric,ncbi	3.1.1	3.1.1
SAMEA1118460	United Kingdom		patric,ncbi	4.1.i1.2.1	4.1.i1.2.1
SAMEA1118461	United Kingdom		patric,ncbi	4.2.1.1.1.1.1.1.i2	4.10.i2
SAMEA1118462	United Kingdom		patric,ncbi	4.2.1.1.1.1.1.1.i1	4.10.i1
SAMEA1118463	United Kingdom		patric,ncbi	2.2.1.1.1	2.2.1.1.1
SAMEA1118466	United Kingdom		patric,ncbi	3.1.1	3.1.1
SAMEA1118469	United Kingdom		patric,ncbi	4.2.1.1.1.1.1.1.i1	4.10.i1
SAMEA1118470	United Kingdom		patric,ncbi	3.1.1	3.1.1
SAMEA1118473	United Kingdom		patric,ncbi	4.2.1.2.1.1.i3.1	4.3.i4.2
SAMEA1118486	United Kingdom		patric,ncbi	4.1.i1.1.1.1	4.1.i1.1.1.1
SAMEA1118498	United Kingdom		patric,ncbi	4.2.1.1.1.1.1.1.i1	4.10.i1
SAMEA1118513	United Kingdom		patric,ncbi	3.1.1.i2	3.1.1.i2
SAMEA1118522	United Kingdom		patric,ncbi	4.2.1.2.2.2	4.4.2
SAMEA1118526	United Kingdom		patric,ncbi	4.2.1.2.1.1.i4.2	4.3.i3.2
SAMEA1118529	United Kingdom		patric,ncbi	3.1.1	3.1.1
SAMEA1118539	United Kingdom		patric,ncbi	1.1.2	1.1.2
SAMEA1118541	United Kingdom		patric,ncbi	4.1.i1.1.1.1	4.1.i1.1.1.1
SAMEA1118562	United Kingdom		patric,ncbi
SAMEA1118577	United Kingdom		patric,ncbi	4.2.1.1.1.1.1.1.i1	4.10.i1
SAMEA1118584	United Kingdom		patric,ncbi	4.1.i1.1.1.1	4.1.i1.1.1.1
SAMEA1118585	United Kingdom		patric,ncbi	4.1.i1.1.1.1	4.1.i1.1.1.1
SAMEA1118588	United Kingdom		patric,ncbi	4.2.1.2.1.1.i3.1	4.3.i4.2
SAMEA1118593	United Kingdom		patric,ncbi	4.2.1.2.1.1.i3.1	4.3.i4.2
SAMEA1118594	United Kingdom		patric,ncbi	3.1.1.i2	3.1.1.i2
SAMEA1118611	United Kingdom		patric,ncbi	4.1.i1.1.1.1	4.1.i1.1.1.1
SAMEA1118612	United Kingdom		patric,ncbi	4.2.1.1.1.1.1.1.i1	4.10.i1
SAMEA1118631	United Kingdom		patric,ncbi	1.2.1.1.1	1.2.1.1.1
SAMEA1118635	United Kingdom		patric,ncbi	4.2.1.1.1.1.1.1.i1	4.10.i1
SAMEA1118637	United Kingdom		patric,ncbi	4.2.1.1.1.2.1.1.1.2	4.6.2.1.1.2
SAMEA1118640	United Kingdom		patric,ncbi	1.1.1.2	1.1.3
SAMEA1118645	United Kingdom		patric,ncbi	3.1.1	3.1.1
SAMEA1118656	United Kingdom		patric,ncbi	3.1.1.i2	3.1.1.i2
SAMEA1118658	United Kingdom		patric,ncbi	4.0
SAMEA1118661	United Kingdom		patric,ncbi	4.2.2.2.1	4.2.1.1
SAMEA1118662	United Kingdom		patric,ncbi	4.2.1.2.1.1.i3.2	4.3.i4.1
SAMEA1118664	United Kingdom		patric,ncbi	4.1.i1.1.1.1	4.1.i1.1.1.1
SAMEA1118672	United Kingdom		patric,ncbi	3.1.1	3.1.1
SAMEA1118682	United Kingdom		patric,ncbi	4.1.i1.2.1	4.1.i1.2.1
SAMEA1118683	United Kingdom		patric,ncbi	4.2.2.2.1	4.2.1.1
SAMEA1118684	United Kingdom		patric,ncbi	3.1.1	3.1.1
SAMEA1118686	United Kingdom		patric,ncbi	4.2.1.1.1.2.1.1.1.1.1	4.6.2.1.1.1.1
SAMEA1118689	United Kingdom		patric,ncbi	3.2.1	3.2.1
SAMEA1118691	United Kingdom		patric,ncbi	3.1.1	3.1.1
SAMEA1118701	United Kingdom		patric,ncbi	4.2.1.2.2.1.2	4.4.1.2
SAMEA1118711	United Kingdom		patric,ncbi
SAMEA1118712	United Kingdom		patric,ncbi	4.1.i1.1.1.1	4.1.i1.1.1.1
SAMEA1118717	United Kingdom		patric,ncbi	4.1.i1.1.1.1	4.1.i1.1.1.1
SAMEA1118718	United Kingdom		patric,ncbi	2.2.1.1.1	2.2.1.1.1
SAMEA1118721	United Kingdom		patric,ncbi	1.1.2	1.1.2
SAMEA1118723	United Kingdom		patric,ncbi	3.1.1	3.1.1
SAMEA1118725	United Kingdom		patric,ncbi	3.1.1	3.1.1
SAMEA1118732	United Kingdom		patric,ncbi	1.2.1.1.1	1.2.1.1.1
SAMEA1118736	United Kingdom		patric,ncbi	3.1.1	3.1.1
SAMEA1118739	United Kingdom		patric,ncbi	4.1.i1.2.1	4.1.i1.2.1
SAMEA1118740	United Kingdom		patric,ncbi	3.1.1	3.1.1
SAMEA1118741	United Kingdom		patric,ncbi	4.1.i1.2.1	4.1.i1.2.1
SAMEA1118747	United Kingdom		patric,ncbi	2.2.1.1.1	2.2.1.1.1
SAMEA1118750	United Kingdom		patric,ncbi	3.1.1	3.1.1
SAMEA1118769	United Kingdom		patric,ncbi	3.1.1	3.1.1
SAMEA1118772	United Kingdom		patric,ncbi	3.1.1	3.1.1
SAMEA1118776	United Kingdom		patric,ncbi	4.2.1.1.1.1.1.1.i1	4.10.i1
SAMEA1118777	United Kingdom		patric,ncbi	1.1.2	1.1.2
SAMEA1118782	United Kingdom		patric,ncbi	3.1.1	3.1.1
SAMEA1118784	United Kingdom		patric,ncbi	4.2.1.1.1.2.1.2	4.6.2.2
SAMEA1118786	United Kingdom		patric,ncbi	3.1.1	3.1.1
SAMEA1118787	United Kingdom		patric,ncbi	4.1.i1.2.1	4.1.i1.2.1
SAMEA1118789	United Kingdom		patric,ncbi	4.2.2.2.1	4.2.1.1
SAMEA1118796	United Kingdom		patric,ncbi	3.1.1	3.1.1
SAMEA1118820	United Kingdom		patric,ncbi	3.1.1	3.1.1
SAMEA1118828	United Kingdom		patric,ncbi	1.1.2	1.1.2
SAMEA1118829	United Kingdom		patric,ncbi	4.2.1.1.1.2.2.2	4.6.1.2
SAMEA1118833	United Kingdom		patric,ncbi	4.1.i1.2.1	4.1.i1.2.1
SAMEA1118834	United Kingdom		patric,ncbi	4.2.1.1.1.1.1.1.i1	4.10.i1
SAMEA1118842	United Kingdom		patric,ncbi	4.2.1.1.1.1.1.1.i1	4.10.i1
SAMEA1118852	United Kingdom		patric,ncbi
SAMEA1118855	United Kingdom		patric,ncbi	3.1.1	3.1.1
SAMEA1118865	United Kingdom		patric,ncbi	3.1.1	3.1.1
SAMEA1118868	United Kingdom		patric,ncbi	1.2.2.1	1.2.2.1
SAMEA1118872	United Kingdom		patric,ncbi	3.1.1	3.1.1
SAMEA1118878	United Kingdom		patric,ncbi	2.2.1.1.1	2.2.1.1.1
SAMEA1118879	United Kingdom		patric,ncbi	3.1.1	3.1.1
SAMEA1118881	United Kingdom		patric,ncbi	4.2.1.2.2.1.1	4.4.1.1
SAMEA1118891	United Kingdom		patric,ncbi	4.1.i1.1.1.1	4.1.i1.1.1.1
SAMEA1118895	United Kingdom		patric,ncbi	2.2.1.1.1.i3	2.2.1.1.1.i3
SAMEA1118906	United Kingdom		patric,ncbi	5.0
SAMEA1118912	United Kingdom		patric,ncbi	1.2.1.2	1.2.1.2
SAMEA1118913	United Kingdom		patric,ncbi	3.1.1	3.1.1
SAMEA1118921	United Kingdom		patric,ncbi	4.2.2.1	4.2.2
SAMEA1118934	United Kingdom		patric,ncbi	1.1.2	1.1.2
SAMEA1118936	United Kingdom		patric,ncbi	4.2.1.1.1.1.1.1.i2	4.10.i2
SAMEA1118942	United Kingdom		patric,ncbi	3.1.1	3.1.1
SAMEA1118947	United Kingdom		patric,ncbi	3.1.1	3.1.1
SAMEA1118948	United Kingdom		patric,ncbi	3.1.1	3.1.1
SAMEA1118949	United Kingdom		patric,ncbi	3.1.1	3.1.1
SAMEA1118955	United Kingdom		patric,ncbi	3.1.1	3.1.1
SAMEA1118957	United Kingdom		patric,ncbi	1.1.1.2	1.1.3
SAMEA1118964	United Kingdom		patric,ncbi	2.2.1.1.1	2.2.1.1.1
SAMEA1118978	United Kingdom		patric,ncbi	3.1.1	3.1.1
SAMEA1118980	United Kingdom		patric,ncbi	3.1.1	3.1.1
SAMEA1118982	United Kingdom		patric,ncbi	3.1.1	3.1.1
SAMEA1118984	United Kingdom		patric,ncbi	3.1.1	3.1.1
SAMEA1118991	United Kingdom		patric,ncbi	4.2.1.2.2.1.2	4.4.1.2
SAMEA1118995	United Kingdom		patric,ncbi	4.2.1.2.1.1.i3.2	4.3.i4.1
SAMEA1118998	United Kingdom		patric,ncbi	4.1.i1.2.1	4.1.i1.2.1
SAMEA1119007	United Kingdom		patric,ncbi	3.1.1	3.1.1
SAMEA1119013	United Kingdom		patric,ncbi	3.1.1	3.1.1
SAMEA1119019	United Kingdom		patric,ncbi	3.1.1	3.1.1
SAMEA1119020	United Kingdom		patric,ncbi	4.0
SAMEA1119025	United Kingdom		patric,ncbi	4.2.2.1	4.2.2
SAMEA1119031	United Kingdom		patric,ncbi	2.2.1.1.1.i3	2.2.1.1.1.i3
SAMEA1119041	United Kingdom		patric,ncbi	3.1.1	3.1.1
SAMEA1119044	United Kingdom		patric,ncbi	1.1.2	1.1.2
SAMEA1119063	United Kingdom		patric,ncbi	4.2.1.2.1.1.i3.2	4.3.i4.1
SAMEA1119068	United Kingdom		patric,ncbi	3.1.1	3.1.1
SAMEA1119072	United Kingdom		patric,ncbi	4.2.1.2.1.1.i3.1	4.3.i4.2
SAMEA1119076	United Kingdom		patric,ncbi	4.2.1.1.1.1.1.1.i1	4.10.i1
SAMEA1119082	United Kingdom		patric,ncbi	1.1.2	1.1.2
SAMEA1119085	United Kingdom		patric,ncbi	3.1.1.i2	3.1.1.i2
SAMEA1119089	United Kingdom		patric,ncbi	4.1.i1.2.1	4.1.i1.2.1
SAMEA1119094	United Kingdom		patric,ncbi	3.1.1	3.1.1
SAMEA1119097	United Kingdom		patric,ncbi	3.1.1	3.1.1
SAMEA1119100	United Kingdom		patric,ncbi	4.2.1.1.1.2.1.1.1.1.1	4.6.2.1.1.1.1
SAMEA1119108	United Kingdom		patric,ncbi	4.1.i1.1.1.1	4.1.i1.1.1.1
SAMEA1119112	United Kingdom		patric,ncbi	4.1.i1.1.1.1	4.1.i1.1.1.1
SAMEA1119114	United Kingdom		patric,ncbi	1.2.2.2	1.2.2.2
SAMEA1119118	United Kingdom		patric,ncbi	4.1.i1.2.1	4.1.i1.2.1
SAMEA1119130	United Kingdom		patric,ncbi	3.1.1	3.1.1
SAMEA1119133	United Kingdom		patric,ncbi	3.1.1	3.1.1
SAMEA1119137	United Kingdom		patric,ncbi	4.2.2.1	4.2.2
SAMEA1119138	United Kingdom		patric,ncbi	4.1.i1.2.1	4.1.i1.2.1
SAMEA1119142	United Kingdom		patric,ncbi	3.1.1.i2	3.1.1.i2
SAMEA1119145	United Kingdom		patric,ncbi	3.1.1	3.1.1
SAMEA1119147	United Kingdom		patric,ncbi	4.2.1.2.2.2	4.4.2
SAMEA1119155	United Kingdom		patric,ncbi	3.1.1	3.1.1
SAMEA1119157	United Kingdom		patric,ncbi	4.2.1.1.1.1.1.1.i1	4.10.i1
SAMEA1119165	United Kingdom		patric,ncbi	4.2.1.2.2.1.1	4.4.1.1
SAMEA1119176	United Kingdom		patric,ncbi	4.2.1.2.1.2	4.13
SAMEA1119188	United Kingdom		patric,ncbi	3.1.1	3.1.1
SAMEA1119191	United Kingdom		patric,ncbi	3.1.1	3.1.1
SAMEA1119197	United Kingdom		patric,ncbi	3.1.1	3.1.1
SAMEA1119198	United Kingdom		patric,ncbi	4.2.1.1.1.1.1.1.i1	4.10.i1
SAMEA1119215	United Kingdom		patric,ncbi	1.1.2	1.1.2
SAMEA1119240	United Kingdom		patric,ncbi	3.1.1.i1	3.1.1.i1
SAMEA1119249	United Kingdom		patric,ncbi	3.1.1	3.1.1
SAMEA1119256	United Kingdom		patric,ncbi	3.1.1	3.1.1
SAMEA1119259	United Kingdom		patric,ncbi	4.2.1.2.2.2	4.4.2
SAMEA1119261	United Kingdom		patric,ncbi	3.1.1	3.1.1
SAMEA1119264	United Kingdom		patric,ncbi	3.1.1	3.1.1
SAMEA1119270	United Kingdom		patric,ncbi	1.2.2.1	1.2.2.1
SAMEA1119274	United Kingdom		patric,ncbi	4.1.i1.1.1.1	4.1.i1.1.1.1
SAMEA1119275	United Kingdom		patric,ncbi	4.2.1.1.1.1.1.1.i1	4.10.i1
SAMEA1119277	United Kingdom		patric,ncbi	4.1.i1.1.1.1	4.1.i1.1.1.1
SAMEA1119289	United Kingdom		patric,ncbi	4.1.i1.2.1	4.1.i1.2.1
SAMEA1119294	United Kingdom		patric,ncbi	4.2.1.1.1.1.1.1.i1	4.10.i1
SAMEA1119296	United Kingdom		patric,ncbi	3.1.1	3.1.1
SAMEA1119299	United Kingdom		patric,ncbi	4.2.1.1.1.2.1.1.1.1.1	4.6.2.1.1.1.1
SAMEA1119301	United Kingdom		patric,ncbi	4.2.2.2.2	4.2.1.2
SAMEA1119304	United Kingdom		patric,ncbi	2.2.1.1.1	2.2.1.1.1
SAMEA1119309	United Kingdom		patric,ncbi	5.0
SAMEA1119325	United Kingdom		patric,ncbi
SAMEA1119327	United Kingdom		patric,ncbi	4.1.i1.1.1.1	4.1.i1.1.1.1
SAMEA1119335	United Kingdom		patric,ncbi	1.1.2	1.1.2
SAMEA1119345	United Kingdom		patric,ncbi	3.1.1	3.1.1
SAMEA1119352	United Kingdom		patric,ncbi	4.2.1.2.1.1.i3.2	4.3.i4.1
SAMEA1119358	United Kingdom		patric,ncbi	4.2.1.1.2	4.5
SAMEA1119360	United Kingdom		patric,ncbi	3.1.1.i1	3.1.1.i1
SAMEA1119371	United Kingdom		patric,ncbi
SAMEA1119372	United Kingdom		patric,ncbi
SAMEA1119388	United Kingdom		patric,ncbi	4.2.1.2.1.1.i3	4.3.i4
SAMEA1119393	United Kingdom		patric,ncbi	4.2.1.2.2.1.1	4.4.1.1
SAMEA1119399	United Kingdom		patric,ncbi	4.1.i1.2.1	4.1.i1.2.1
SAMEA1119404	United Kingdom		patric,ncbi	3.1.1	3.1.1
SAMEA1119413	United Kingdom		patric,ncbi	4.2.2.1	4.2.2
SAMEA1119427	United Kingdom		patric,ncbi	3.1.1	3.1.1
SAMEA1119442	United Kingdom		patric,ncbi	3.1.1	3.1.1
SAMEA1119443	United Kingdom		patric,ncbi	4.2.1.1.1.1.1.1.i1	4.10.i1
SAMEA1119444	United Kingdom		patric,ncbi	4.1.i1.1.1.1	4.1.i1.1.1.1
SAMEA1119447	United Kingdom		patric,ncbi	3.1.1	3.1.1
SAMEA1119454	United Kingdom		patric,ncbi	4.2.1.1.1.1.1.1.i1	4.10.i1
SAMEA1119459	United Kingdom		patric,ncbi	3.1.1.i2	3.1.1.i2
SAMEA1119473	United Kingdom		patric,ncbi	3.1.1	3.1.1
SAMEA1119478	United Kingdom		patric,ncbi	3.1.1	3.1.1
SAMEA1119479	United Kingdom		patric,ncbi	1.2.1.1.1	1.2.1.1.1
SAMEA1119489	United Kingdom		patric,ncbi	3.1.1	3.1.1
SAMEA1119497	United Kingdom		patric,ncbi	4.1.i1.2.1	4.1.i1.2.1
SAMEA1119500	United Kingdom		patric,ncbi	4.2.1.2.1.1.i4.1	4.3.i3.1
SAMEA1119504	United Kingdom		patric,ncbi	3.1.1	3.1.1
SAMEA1119506	United Kingdom		patric,ncbi	3.1.1.i2	3.1.1.i2
SAMEA1119507	United Kingdom		patric,ncbi	3.1.1	3.1.1
SAMEA1119515	United Kingdom		patric,ncbi	3.1.1	3.1.1
SAMEA1119516	United Kingdom		patric,ncbi	4.1.i1.2.1	4.1.i1.2.1
SAMEA1119518	United Kingdom		patric,ncbi	4.2.1.1.1.1.1.1.i1	4.10.i1
SAMEA1119521	United Kingdom		patric,ncbi	4.2.1.2.1.1.i4.1	4.3.i3.1
SAMEA1119526	United Kingdom		patric,ncbi	4.2.1.1.1.1.1.1.i1	4.10.i1
SAMEA1119527	United Kingdom		patric,ncbi	4.2.1.1.1.1.1.1.i1	4.10.i1
SAMEA1119530	United Kingdom		patric,ncbi	6.0
SAMEA1119534	United Kingdom		patric,ncbi	4.2.1.2.1.1.i4.1	4.3.i3.1
SAMEA1119535	United Kingdom		patric,ncbi	3.1.1	3.1.1
SAMEA1119543	United Kingdom		patric,ncbi	2.2.1.1.1	2.2.1.1.1
SAMEA1119550	United Kingdom		patric,ncbi	3.1.1	3.1.1
SAMEA1119551	United Kingdom		patric,ncbi	4.2.1.2.1.1.i4.1	4.3.i3.1
SAMEA1119552	United Kingdom		patric,ncbi	1.1.1.1.1	1.1.1.1
SAMEA1119557	United Kingdom		patric,ncbi	4.1.i1.1.1.1	4.1.i1.1.1.1
SAMEA1119563	United Kingdom		patric,ncbi	4.1.i1.1.1.1	4.1.i1.1.1.1
SAMEA1119566	United Kingdom		patric,ncbi	1.2.2.1	1.2.2.1
SAMEA1119567	United Kingdom		patric,ncbi	4.2.1.2.1.1.i1	4.3.i2
SAMEA1119569	United Kingdom		patric,ncbi	3.1.1	3.1.1
SAMEA1119574	United Kingdom		patric,ncbi	4.1.i1.2.1	4.1.i1.2.1
SAMEA1119575	United Kingdom		patric,ncbi	4.2.1.2.1.1.i3.1	4.3.i4.2
SAMEA1119576	United Kingdom		patric,ncbi	4.0
SAMEA1119577	United Kingdom		patric,ncbi	4.1.i1.2.1	4.1.i1.2.1
SAMEA1119579	United Kingdom		patric,ncbi	2.2.1.1.1.i3	2.2.1.1.1.i3
SAMEA1119581	United Kingdom		patric,ncbi	4.1.i1.2.1	4.1.i1.2.1
SAMEA1119585	United Kingdom		patric,ncbi	3.1.1.i2	3.1.1.i2
SAMEA1119588	United Kingdom		patric,ncbi	2.2.2	2.2.2
SAMEA1119589	United Kingdom		patric,ncbi	4.2.1.1.1.1.1.1.i1	4.10.i1
SAMEA1119593	United Kingdom		patric,ncbi	4.1.i1.1.1.1	4.1.i1.1.1.1
SAMEA1119594	United Kingdom		patric,ncbi	3.1.1.i2	3.1.1.i2
SAMEA1119597	United Kingdom		patric,ncbi	3.1.1	3.1.1
SAMEA1119598	United Kingdom		patric,ncbi	3.1.1	3.1.1
SAMEA1119603	United Kingdom		patric,ncbi	2.2.1.1.1	2.2.1.1.1
SAMEA1119610	United Kingdom		patric,ncbi	4.1.i1.2.1	4.1.i1.2.1
SAMEA1119615	United Kingdom		patric,ncbi	4.1.i1.1.1.1	4.1.i1.1.1.1
SAMEA1119618	United Kingdom		patric,ncbi	1.1.2	1.1.2
SAMEA1119619	United Kingdom		patric,ncbi	3.1.1	3.1.1
SAMEA1119631	United Kingdom		patric,ncbi	1.1.2	1.1.2
SAMEA1119638	United Kingdom		patric,ncbi	4.1.i1.2.1	4.1.i1.2.1
SAMEA1119641	United Kingdom		patric,ncbi	2.2.1.1.1	2.2.1.1.1
SAMEA1119647	United Kingdom		patric,ncbi	3.1.1	3.1.1
SAMEA1119654	United Kingdom		patric,ncbi	4.2.1.2.1.1.i1	4.3.i2
SAMEA1119656	United Kingdom		patric,ncbi	4.2.1.2.1.1.i4.1	4.3.i3.1
SAMEA1119657	United Kingdom		patric,ncbi	4.1.i1.1.1.1	4.1.i1.1.1.1
SAMEA1119662	United Kingdom		patric,ncbi	3.1.1	3.1.1
SAMEA1119665	United Kingdom		patric,ncbi	4.2.1.1.1.2.2.1.1.1.1	4.6.1.1.1.1.1
SAMEA1119670	United Kingdom		patric,ncbi	4.2.1.2.1.1.i3.2	4.3.i4.1
SAMEA1119677	United Kingdom		patric,ncbi	4.1.i1.1.1.1	4.1.i1.1.1.1
SAMEA1119682	United Kingdom		patric,ncbi
SAMEA1119697	United Kingdom		patric,ncbi	3.1.1	3.1.1
SAMEA1119698	United Kingdom		patric,ncbi	3.1.1	3.1.1
SAMEA1119705	United Kingdom		patric,ncbi	3.1.1	3.1.1
SAMEA1119717	United Kingdom		patric,ncbi	4.2.1.1.1.2.1.1.1.1.1	4.6.2.1.1.1.1
SAMEA1119718	United Kingdom		patric,ncbi	3.1.1	3.1.1
SAMEA1119719	United Kingdom		patric,ncbi	3.1.1	3.1.1
SAMEA1119720	United Kingdom		patric,ncbi	3.1.1	3.1.1
SAMEA1119725	United Kingdom		patric,ncbi	3.1.1	3.1.1
SAMEA1119732	United Kingdom		patric,ncbi	4.2.1.1.1.1.1.1.i1	4.10.i1
SAMEA1119738	United Kingdom		patric,ncbi	4.1.i1.2.1	4.1.i1.2.1
SAMEA1119749	United Kingdom		patric,ncbi	4.1.i1.1.1.1	4.1.i1.1.1.1
SAMEA1119752	United Kingdom		patric,ncbi	1.1.2	1.1.2
SAMEA1119758	United Kingdom		patric,ncbi	3.1.1	3.1.1
SAMEA1119772	United Kingdom		patric,ncbi	2.2.1.1.1.i3	2.2.1.1.1.i3
SAMEA1119774	United Kingdom		patric,ncbi	3.1.2	3.1.2
SAMEA1119783	United Kingdom		patric,ncbi	3.1.1.i2	3.1.1.i2
SAMEA1119791	United Kingdom		patric,ncbi	4.2.1.2.1.1.i4.1	4.3.i3.1
SAMEA1119797	United Kingdom		patric,ncbi	1.1.2	1.1.2
SAMEA1119799	United Kingdom		patric,ncbi	1.2.1.1.1	1.2.1.1.1
SAMEA1119805	United Kingdom		patric,ncbi	3.1.1	3.1.1
SAMEA1119810	United Kingdom		patric,ncbi
SAMEA1119812	United Kingdom		patric,ncbi	4.2.1.1.1.1.1.1.i1	4.10.i1
SAMEA1119819	United Kingdom		patric,ncbi	4.2.2.2.1	4.2.1.1
SAMEA1119820	United Kingdom		patric,ncbi	4.2.1.1.1.1.1.1.i1	4.10.i1
SAMEA1119825	United Kingdom		patric,ncbi	3.1.1	3.1.1
SAMEA1119830	United Kingdom		patric,ncbi	4.1.i1.1.1.1	4.1.i1.1.1.1
SAMEA1119831	United Kingdom		patric,ncbi	4.1.i1.1.1.1	4.1.i1.1.1.1
SAMEA1119832	United Kingdom		patric,ncbi	4.2.1.1.1.1.1.1.i1	4.10.i1
SAMEA1119839	United Kingdom		patric,ncbi	2.2.1.1.1.i3	2.2.1.1.1.i3
SAMEA1119850	United Kingdom		patric,ncbi	2.2.1.1.1	2.2.1.1.1
SAMEA1119852	United Kingdom		patric,ncbi	4.1.i1.1.1.1	4.1.i1.1.1.1
SAMEA1119860	United Kingdom		patric,ncbi	2.2.1.1.1	2.2.1.1.1
SAMEA1119861	United Kingdom		patric,ncbi	4.2.1.2.1.1.i2	4.3.i1
SAMEA1119866	United Kingdom		patric,ncbi	1.1.2	1.1.2
SAMEA1119867	United Kingdom		patric,ncbi	4.2.1.1.2	4.5
SAMEA1119870	United Kingdom		patric,ncbi	1.1.2	1.1.2
SAMEA1119876	United Kingdom		patric,ncbi	3.1.1.i2	3.1.1.i2
SAMEA1119890	United Kingdom		patric,ncbi	4.2.1.1.1.1.1.1.i1	4.10.i1
SAMEA1119895	United Kingdom		patric,ncbi	1.1.1.2	1.1.3
SAMEA1119900	United Kingdom		patric,ncbi	1.2.2.1	1.2.2.1
SAMEA1119902	United Kingdom		patric,ncbi	3.1.1	3.1.1
SAMEA1119904	United Kingdom		patric,ncbi	4.2.2.1	4.2.2
SAMEA1119905	United Kingdom		patric,ncbi	4.2.1.1.1.1.1.1.i1	4.10.i1
SAMEA1119910	United Kingdom		patric,ncbi	3.1.1	3.1.1
SAMEA1119913	United Kingdom		patric,ncbi	4.2.1.1.1.1.1.1.i1	4.10.i1
SAMEA1119918	United Kingdom		patric,ncbi	3.1.1.i2	3.1.1.i2
SAMEA1119924	United Kingdom		patric,ncbi	4.2.1.2.1.1.i3.1	4.3.i4.2
SAMEA1119925	United Kingdom		patric,ncbi	3.1.1.i1	3.1.1.i1
SAMEA1119926	United Kingdom		patric,ncbi	3.1.1.i2	3.1.1.i2
SAMEA1119930	United Kingdom		patric,ncbi	4.2.1.2.2.1.1	4.4.1.1
SAMEA1119937	United Kingdom		patric,ncbi	3.1.1	3.1.1
SAMEA1119938	United Kingdom		patric,ncbi	1.2.2.1	1.2.2.1
SAMEA1397264	United Kingdom		patric,ncbi	3.2.1	3.2.1
SAMEA1397267	United Kingdom		patric,ncbi	3.1.1	3.1.1
SAMEA1397280	United Kingdom		patric,ncbi	2.2.1.1.1	2.2.1.1.1
SAMEA1397281	United Kingdom		patric,ncbi	4.2.1.2.1.1.i2	4.3.i1
SAMEA1397284	United Kingdom		patric,ncbi	3.1.1	3.1.1
SAMEA1397285	United Kingdom		patric,ncbi	4.2.1.2.1.1.i4.1	4.3.i3.1
SAMEA1397289	United Kingdom		patric,ncbi	4.1.i1.1.1.1	4.1.i1.1.1.1
SAMEA1397290	United Kingdom		patric,ncbi	1.1.2	1.1.2
SAMEA1397292	United Kingdom		patric,ncbi	4.2.1.1.1.1.1.1.i1	4.10.i1
SAMEA1397294	United Kingdom		patric,ncbi	2.2.1.1.1	2.2.1.1.1
SAMEA1397299	United Kingdom		patric,ncbi	2.2.1.1.1	2.2.1.1.1
SAMEA1397300	United Kingdom		patric,ncbi	1.2.2.1	1.2.2.1
SAMEA1397301	United Kingdom		patric,ncbi	3.1.1	3.1.1
SAMEA1397304	United Kingdom		patric,ncbi	1.2.2.1	1.2.2.1
SAMEA1397305	United Kingdom		patric,ncbi	3.1.1.i1	3.1.1.i1
SAMEA1397312	United Kingdom		patric,ncbi	3.1.1.i1	3.1.1.i1
SAMEA1397315	United Kingdom		patric,ncbi	3.1.1	3.1.1
SAMEA1397316	United Kingdom		patric,ncbi	2.2.1.1.1	2.2.1.1.1
SAMEA1397321	United Kingdom		patric,ncbi	3.1.1	3.1.1
SAMEA1397330	United Kingdom		patric,ncbi	4.2.1.2.1.1.i4.1	4.3.i3.1
SAMEA1397342	United Kingdom		patric,ncbi	2.2.1.1.1	2.2.1.1.1
SAMEA1397343	United Kingdom		patric,ncbi	2.2.1.1.1	2.2.1.1.1
SAMEA1397344	United Kingdom		patric,ncbi	1.2.2.1	1.2.2.1
SAMEA1397347	United Kingdom		patric,ncbi	4.2.1.2.1.1.i1	4.3.i2
SAMEA1397348	United Kingdom		patric,ncbi	3.1.1	3.1.1
SAMEA1397352	United Kingdom		patric,ncbi	3.1.1	3.1.1
SAMEA1397356	United Kingdom		patric,ncbi	3.1.1	3.1.1
SAMEA1397368	United Kingdom		patric,ncbi	4.2.1.1.1.1.1.1.i1	4.10.i1
SAMEA1397378	United Kingdom		patric,ncbi	3.1.1	3.1.1
SAMEA1397381	United Kingdom		patric,ncbi	3.1.1	3.1.1
SAMEA1397382	United Kingdom		patric,ncbi	4.2.1.2.1.1.i1	4.3.i2
SAMEA1397385	United Kingdom		patric,ncbi	4.1.i1.2.1	4.1.i1.2.1
SAMEA1397390	United Kingdom		patric,ncbi	4.2.1.1.1.1.1.1.i1	4.10.i1
SAMEA1397391	United Kingdom		patric,ncbi	4.1.i1.2.1	4.1.i1.2.1
SAMEA1397404	United Kingdom		patric,ncbi	1.2.1.1.1	1.2.1.1.1
SAMEA1397407	United Kingdom		patric,ncbi	1.2.2.1	1.2.2.1
SAMEA1397408	United Kingdom		patric,ncbi	3.1.1	3.1.1
SAMEA1397412	United Kingdom		patric,ncbi	1.1.1.1.1	1.1.1.1
SAMEA1397413	United Kingdom		patric,ncbi	2.2.1.1.1.i3	2.2.1.1.1.i3
SAMEA1397417	United Kingdom		patric,ncbi	4.1.i1.1.1.1	4.1.i1.1.1.1
SAMEA1397418	United Kingdom		patric,ncbi	4.1.i1.2.1	4.1.i1.2.1
SAMEA1397419	United Kingdom		patric,ncbi	3.1.1	3.1.1
SAMEA1397421	United Kingdom		patric,ncbi	4.2.1.1.1.1.1.1.i1	4.10.i1
SAMEA1397422	United Kingdom		patric,ncbi	4.1.i1.2.1	4.1.i1.2.1
SAMEA1397424	United Kingdom		patric,ncbi	2.2.1.1.1	2.2.1.1.1
SAMEA1397431	United Kingdom		patric,ncbi	3.1.1	3.1.1
SAMEA1397438	United Kingdom		patric,ncbi	4.1.i1.1.2	4.1.i1.1.2
SAMEA1397440	United Kingdom		patric,ncbi
SAMEA1397443	United Kingdom		patric,ncbi	3.1.1	3.1.1
SAMEA1397444	United Kingdom		patric,ncbi	4.2.2.2.1	4.2.1.1
SAMEA1397450	United Kingdom		patric,ncbi	3.1.1	3.1.1
SAMEA1397455	United Kingdom		patric,ncbi	4.2.1.2.1.1.i2	4.3.i1
SAMEA1397458	United Kingdom		patric,ncbi	4.2.1.1.1.2.1.1.1.1.2	4.6.2.1.1.1.2
SAMEA1397459	United Kingdom		patric,ncbi	4.2.2.2.2	4.2.1.2
SAMEA1397461	United Kingdom		patric,ncbi	4.1.i1.2.1	4.1.i1.2.1
SAMEA1397470	United Kingdom		patric,ncbi	4.2.2.1	4.2.2
SAMEA1397474	United Kingdom		patric,ncbi	3.1.1	3.1.1
SAMEA1397475	United Kingdom		patric,ncbi	1.1.2	1.1.2
SAMEA1397477	United Kingdom		patric,ncbi	3.1.1	3.1.1
SAMEA1397478	United Kingdom		patric,ncbi	1.1.1.2	1.1.3
SAMEA1397480	United Kingdom		patric,ncbi	4.2.1.1.1.1.1.1.i1	4.10.i1
SAMEA1397482	United Kingdom		patric,ncbi	4.2.1.2.1.1.i1	4.3.i2
SAMEA1397488	United Kingdom		patric,ncbi	4.2.1.1.1.1.1.1.i1	4.10.i1
SAMEA1397498	United Kingdom		patric,ncbi	2.2.1.1.1	2.2.1.1.1
SAMEA1397500	United Kingdom		patric,ncbi
SAMEA1397503	United Kingdom		patric,ncbi	3.1.1.i1	3.1.1.i1
SAMEA1397512	United Kingdom		patric,ncbi	4.1.i1.1.1.1	4.1.i1.1.1.1
SAMEA1397516	United Kingdom		patric,ncbi
SAMEA1397518	United Kingdom		patric,ncbi	3.1.1	3.1.1
SAMEA1919463	United Kingdom		patric,ncbi	4.2.2.2.1	4.2.1.1
SAMEA2399484	United Kingdom		patric,ncbi	3.1.1	3.1.1
SAMEA2399487	United Kingdom		patric,ncbi	3.1.1.i2	3.1.1.i2
SAMEA2399494	United Kingdom		patric,ncbi	3.1.1	3.1.1
SAMEA2591384	United Kingdom		patric,ncbi	3.1.1	3.1.1
SAMEA2591391	United Kingdom		patric,ncbi	4.2.1.1.1.2.1.1.2	4.6.2.1.2
SAMEA2591392	United Kingdom		patric,ncbi	3.1.2	3.1.2
SAMEA2709654	South Africa		patric,ncbi	4.2.1.2.1.1.i3.1	4.3.i4.2
SAMEA2709656	South Africa		patric,ncbi	2.2.1.1.1	2.2.1.1.1
SAMEA2709658	South Africa		patric,ncbi	4.2.1.2.2.1.1	4.4.1.1
SAMEA2709662	South Africa		patric,ncbi	2.2.1.1.1	2.2.1.1.1
SAMEA2709668	South Africa		patric,ncbi	2.2.1.1.1	2.2.1.1.1
SAMEA2709676	South Africa		patric,ncbi	4.2.1.2.2.1.1	4.4.1.1
SAMEA2709685	South Africa		patric,ncbi	4.1.i1.2.1	4.1.i1.2.1
SAMEA2709686	South Africa		patric,ncbi	4.2.1.2.1.1.i4.1	4.3.i3.1
SAMEA2709693	South Africa		patric	2.2.1.1.1.i2	2.2.1.1.1.i2
SAMEA2709694	South Africa		patric	2.2.1.1.1	2.2.1.1.1
SAMEA2709704	South Africa		patric	3.1.1	3.1.1
SAMEA2709707	South Africa		patric	1.2.2.1	1.2.2.1
SAMEA2709716	South Africa		patric	4.2.1.2.1.1.i1	4.3.i2
SAMEA2709721	South Africa		patric	4.2.1.1.1.1.1.1.i1	4.10.i1
SAMEA2709727	South Africa		patric	4.2.1.2.2.1.1	4.4.1.1
SAMEA2709733	South Africa		patric	4.2.1.2.1.1.i1	4.3.i2
SAMEA2709740	South Africa		patric	4.1.i1.2.1	4.1.i1.2.1
SAMEA2709750	South Africa		patric,ncbi	4.2.1.2.1.1.i1	4.3.i2
SAMEA2709755	South Africa		patric,ncbi	4.1.i1.2.1	4.1.i1.2.1
SAMEA2709756	South Africa		patric,ncbi	4.1.i1.2.1	4.1.i1.2.1
SAMEA2709761	South Africa		patric,ncbi	4.2.1.1.1.1.1.1.i1	4.10.i1
SAMEA2709765	South Africa		patric,ncbi	4.1.i1.1.1.1	4.1.i1.1.1.1
SAMEA2709768	South Africa		patric,ncbi	2.2.1.1.1	2.2.1.1.1
SAMEA2709773	South Africa		patric,ncbi	2.2.1.1.1	2.2.1.1.1
SAMEA2709781	South Africa		patric,ncbi	4.2.1.2.1.1.i1	4.3.i2
SAMEA2709788	South Africa		patric,ncbi	4.2.1.2.1.1.i4.1	4.3.i3.1
SAMEA2709790	South Africa		patric,ncbi	4.1.i1.1.1.1	4.1.i1.1.1.1
SAMEA2709801	South Africa		patric,ncbi	2.2.1.1.1	2.2.1.1.1
SAMEA2709802	South Africa		patric,ncbi	4.2.1.2.1.1.i3.1	4.3.i4.2
SAMEA2709813	South Africa		patric,ncbi	4.2.1.2.2.1.1	4.4.1.1
SAMEA2709816	South Africa		patric,ncbi	2.2.1.1.1	2.2.1.1.1
SAMEA2709828	South Africa		patric,ncbi	4.1.i1.1.1.1	4.1.i1.1.1.1
SAMEA2709829	South Africa		patric,ncbi	4.1.i1.1.1.2	4.1.i1.1.1.2
SAMEA2709836	South Africa		patric,ncbi	4.2.1.2.2.1.1	4.4.1.1
SAMEA2709837	South Africa		patric,ncbi	4.2.1.2.1.1.i4.1	4.3.i3.1
SAMEA2709839	South Africa		patric,ncbi	4.2.1.2.1.1.i1	4.3.i2
SAMEA2709843	South Africa		patric,ncbi	2.2.1.1.1	2.2.1.1.1
SAMEA2709845	South Africa		patric,ncbi	2.2.1.1.1.i2	2.2.1.1.1.i2
SAMEA2709850	South Africa		patric,ncbi	2.2.1.1.1	2.2.1.1.1
SAMEA2709855	South Africa		patric,ncbi	4.2.1.2.1.1.i1	4.3.i2
SAMEA2709860	South Africa		patric,ncbi	4.2.1.2.1.1.i1	4.3.i2
SAMEA2709862	South Africa		patric,ncbi	2.2.1.1.1	2.2.1.1.1
SAMEA2709863	South Africa		patric,ncbi	4.2.1.2.1.1.i4.1	4.3.i3.1
SAMEA2709865	South Africa		patric,ncbi	4.2.1.2.1.1.i1	4.3.i2
SAMEA2709886	South Africa		patric,ncbi	1.2.2.1	1.2.2.1
SAMEA2709898	South Africa		patric,ncbi	4.2.1.2.1.1.i4.1	4.3.i3.1
SAMEA2781614	South Africa		patric,ncbi	4.1.i1.1.1.1	4.1.i1.1.1.1
SAMEA3146348	South Africa		patric,ncbi	4.2.1.1.1.1.1.1.i1	4.10.i1
SAMEA3146354	South Africa		patric,ncbi	2.2.1.1.1	2.2.1.1.1
SAMEA3170442	South Africa		patric,ncbi	4.2.1.2.1.1.i3.1	4.3.i4.2
SAMEA3170443	South Africa		patric,ncbi	4.2.1.2.1.1.i4.1	4.3.i3.1
SAMEA3170453	South Africa		patric,ncbi	4.2.1.2.1.1.i4.1	4.3.i3.1
SAMEA3174279	South Africa		patric,ncbi	3.1.1.i1	3.1.1.i1
SAMEA3174280	South Africa		patric,ncbi	4.2.1.2.1.1.i1	4.3.i2
SAMEA3174282	South Africa		patric,ncbi	4.2.1.2.1.1.i1	4.3.i2
SAMEA3174289	South Africa		patric,ncbi	4.2.1.2.1.1.i3.1	4.3.i4.2
SAMEA3174684	South Africa		patric,ncbi	4.2.1.2.2.1.1	4.4.1.1
SAMEA3174686	South Africa		patric,ncbi	4.2.1.2.2.1.1	4.4.1.1
SAMEA3176562	South Africa		patric,ncbi	4.2.1.2.2.1.1	4.4.1.1
SAMEA3176569	South Africa		patric,ncbi	2.2.1.1.1	2.2.1.1.1
SAMEA3176570	South Africa		patric,ncbi	4.2.1.1.1.1.1.1.i1	4.10.i1
SAMEA3178645	South Africa		patric,ncbi	4.2.1.2.2.1.1	4.4.1.1
SAMEA3178650	South Africa		patric,ncbi	4.1.i1.2.1	4.1.i1.2.1
SAMEA3178653	South Africa		patric,ncbi	4.1.i1.2.1	4.1.i1.2.1
SAMEA3178654	South Africa		patric,ncbi	4.2.1.2.2.1.1	4.4.1.1
SAMEA3178841	South Africa		patric,ncbi	4.1.i1.2.1	4.1.i1.2.1
SAMEA3178848	South Africa		patric,ncbi	4.2.1.2.2.1.1	4.4.1.1
SAMEA3178923	South Africa		patric,ncbi	2.2.1.1.1	2.2.1.1.1
SAMEA3178925	South Africa		patric,ncbi	4.1.i1.2.1	4.1.i1.2.1
SAMEA3178974	South Africa		patric,ncbi	3.1.1.i1	3.1.1.i1
SAMEA3179975	South Africa		patric,ncbi	4.2.1.2.1.1.i1	4.3.i2
SAMEA3199762	South Africa		patric,ncbi	4.2.1.2.2.1.1	4.4.1.1
SAMEA3199771	South Africa		patric,ncbi	4.1.i1.2.1	4.1.i1.2.1
SAMEA3209542	South Africa		patric,ncbi	2.2.1.1.1	2.2.1.1.1
SAMEA3209543	South Africa		patric,ncbi	1.2.2.2	1.2.2.2
SAMEA3209547	South Africa		patric,ncbi	2.2.1.1.1	2.2.1.1.1
SAMEA3209555	South Africa		patric,ncbi
SAMEA3218105	South Africa		patric,ncbi	2.2.1.1.1	2.2.1.1.1
SAMEA3218108	South Africa		patric,ncbi	4.2.1.2.1.1.i3.1	4.3.i4.2
SAMEA3218113	South Africa		patric,ncbi	2.2.1.1.1	2.2.1.1.1
SAMEA3218114	South Africa		patric,ncbi	4.1.i1.1.1.1	4.1.i1.1.1.1
SAMEA3220390	South Africa		patric,ncbi	4.2.1.1.1.1.1.1.i1	4.10.i1
SAMEA3220392	South Africa		patric,ncbi	4.2.1.1.1.1.1.1.i1	4.10.i1
SAMEA3221064	South Africa		patric,ncbi	4.2.1.2.1.1.i1	4.3.i2
SAMEA3221065	South Africa		patric,ncbi	2.2.2	2.2.2
SAMEA3221066	South Africa		patric,ncbi	3.1.1	3.1.1
SAMEA3221069	South Africa		patric,ncbi
SAMEA3221071	South Africa		patric,ncbi	4.1.i1.2.1	4.1.i1.2.1
SAMEA3221075	South Africa		patric,ncbi	2.2.1.1.1.i2	2.2.1.1.1.i2
SAMEA3231172	South Africa		patric,ncbi	4.2.1.2.2.1.1	4.4.1.1
SAMEA3231173	South Africa		patric,ncbi	4.2.1.2.2.1.1	4.4.1.1
SAMEA3231174	South Africa		patric,ncbi	2.2.1.1.1	2.2.1.1.1
SAMEA3231294	South Africa		patric,ncbi	4.2.1.2.2.1.1	4.4.1.1
SAMEA3232883	South Africa		patric,ncbi	4.2.1.1.1.1.1.1.i2	4.10.i2
SAMEA3232890	South Africa		patric,ncbi	4.2.1.2.2.1.1	4.4.1.1
SAMEA3232894	South Africa		patric,ncbi	4.2.1.2.1.1.i3.1	4.3.i4.2
SAMEA3233424	South Africa		patric,ncbi	2.2.1.1.1	2.2.1.1.1
SAMEA3233426	South Africa		patric,ncbi	3.1.1	3.1.1
SAMEA3233428	South Africa		patric,ncbi	4.2.1.2.2.1.1	4.4.1.1
SAMEA3233432	South Africa		patric,ncbi	2.2.1.1.1.i2	2.2.1.1.1.i2
SAMEA3234148	South Africa		patric,ncbi	4.2.1.2.1.1.i4.1	4.3.i3.1
SAMEA3234154	South Africa		patric,ncbi	2.2.1.1.1	2.2.1.1.1
SAMEA3242427	South Africa		patric,ncbi	2.2.1.1.1	2.2.1.1.1
SAMEA3242433	South Africa		patric,ncbi	2.2.1.1.1	2.2.1.1.1
SAMEA3242435	South Africa		patric,ncbi	4.2.1.2.2.1.1	4.4.1.1
SAMEA3242445	South Africa		patric,ncbi	2.2.1.1.1.i2	2.2.1.1.1.i2
SAMEA3242451	South Africa		patric,ncbi	2.2.2	2.2.2
SAMEA3242484	South Africa		patric,ncbi	4.2.1.2.1.1.i1	4.3.i2
SAMEA3242490	South Africa		patric,ncbi	4.2.1.1.1.1.1.1.i1	4.10.i1
SAMEA3243537	South Africa		patric,ncbi	2.2.1.1.1	2.2.1.1.1
SAMEA3243777	South Africa		patric,ncbi	2.2.1.1.1	2.2.1.1.1
SAMEA3244206	South Africa		patric,ncbi	4.2.1.1.1.1.1.1.i1	4.10.i1
SAMEA3245216	South Africa		patric,ncbi	2.2.1.1.1	2.2.1.1.1
SAMEA3245724	South Africa		patric,ncbi	2.2.1.1.1.i2	2.2.1.1.1.i2
SAMEA3249615	South Africa		patric,ncbi	4.1.i1.1.1.1	4.1.i1.1.1.1
SAMEA3250472	South Africa		patric,ncbi	4.1.i1.1.2	4.1.i1.1.2
SAMEA3250474	South Africa		patric,ncbi	1.2.2.1	1.2.2.1
SAMEA3252734	South Africa		patric,ncbi	2.2.1.1.1	2.2.1.1.1
SAMEA3252930	South Africa		patric,ncbi	4.1.i1.2.1	4.1.i1.2.1
SAMEA3252934	South Africa		patric,ncbi	1.2.2.1	1.2.2.1
SAMEA3257234	South Africa		patric,ncbi	4.1.i1.2.1	4.1.i1.2.1
SAMEA3257549	South Africa		patric,ncbi	4.2.1.2.1.1.i1	4.3.i2
SAMEA3257644	South Africa		patric,ncbi	4.1.i1.1.2	4.1.i1.1.2
SAMEA3257645	South Africa		patric,ncbi	4.2.1.2.1.1.i1	4.3.i2
SAMEA3257647	South Africa		patric,ncbi	4.1.i1.2.1	4.1.i1.2.1
SAMEA3257653	South Africa		patric,ncbi	4.1.i1.2.1	4.1.i1.2.1
SAMEA3257654	South Africa		patric,ncbi	4.2.1.2.2.1.1	4.4.1.1
SAMEA3258486	South Africa		patric,ncbi	4.1.i1.2.1	4.1.i1.2.1
SAMEA3262663	South Africa		patric,ncbi	4.2.1.2.1.1.i4.1	4.3.i3.1
SAMEA3262665	South Africa		patric,ncbi	4.2.1.2.1.1.i1	4.3.i2
SAMEA3262975	South Africa		patric,ncbi	2.2.1.1.1.i2	2.2.1.1.1.i2
SAMEA3267255	South Africa		patric,ncbi	2.2.2	2.2.2
SAMEA3268268	South Africa		patric,ncbi	4.1.i1.2.1	4.1.i1.2.1
SAMEA3268270	South Africa		patric,ncbi	2.2.1.1.1	2.2.1.1.1
SAMEA3268274	South Africa		patric,ncbi	1.2.2.2	1.2.2.2
SAMEA3271650	South Africa		patric,ncbi	4.1.i1.1.1.2	4.1.i1.1.1.2
SAMEA3271652	South Africa		patric,ncbi	2.2.2	2.2.2
SAMEA3271654	South Africa		patric,ncbi	4.1.i1.2.1	4.1.i1.2.1
SAMEA3271664	South Africa		patric,ncbi	4.2.1.2.1.1.i1	4.3.i2
SAMEA3271669	South Africa		patric,ncbi	2.2.1.1.1	2.2.1.1.1
SAMEA3271672	South Africa		patric,ncbi	2.2.1.1.1	2.2.1.1.1
SAMEA3271673	South Africa		patric,ncbi	4.1.i1.2.1	4.1.i1.2.1
SAMEA3275651	South Africa		patric,ncbi	4.2.1.1.1.1.1.1.i1	4.10.i1
SAMEA3275654	South Africa		patric,ncbi	4.2.1.1.1.1.1.1.i1	4.10.i1
SAMEA3282735	South Africa		patric,ncbi	4.2.1.2.1.1.i1	4.3.i2
SAMEA3283870	South Africa		patric,ncbi	2.2.1.1.1	2.2.1.1.1
SAMEA3284771	South Africa		patric,ncbi	4.2.1.2.1.1.i1	4.3.i2
SAMEA3290229	South Africa		patric,ncbi	4.2.1.1.1.1.1.1.i2	4.10.i2
SAMEA3301266	South Africa		patric,ncbi	4.1.i1.1.1.1	4.1.i1.1.1.1
SAMEA3301274	South Africa		patric,ncbi	4.1.i1.2.1	4.1.i1.2.1
SAMEA3301275	South Africa		patric,ncbi	4.2.1.1.1.1.1.1.i1	4.10.i1
SAMEA3303367	South Africa		patric,ncbi	4.1.i1.1.1.1	4.1.i1.1.1.1
SAMEA3303369	South Africa		patric,ncbi	4.1.i1.2.1	4.1.i1.2.1
SAMEA3303370	South Africa		patric,ncbi	2.2.2	2.2.2
SAMEA3303371	South Africa		patric,ncbi	4.2.1.2.2.1.1	4.4.1.1
SAMEA3305007	South Africa		patric,ncbi	2.2.1.1.1.i2	2.2.1.1.1.i2
SAMEA3305012	South Africa		patric,ncbi	4.2.1.2.1.1.i1	4.3.i2
SAMEA3305491	South Africa		patric,ncbi	2.2.1.1.1	2.2.1.1.1
SAMEA3305492	South Africa		patric,ncbi	4.1.i1.2.1	4.1.i1.2.1
SAMEA3305495	South Africa		patric,ncbi	4.2.1.2.1.1.i1	4.3.i2
SAMEA3305535	South Africa		patric,ncbi	4.2.1.2.1.1.i1	4.3.i2
SAMEA3305608	South Africa		patric,ncbi	4.2.1.1.1.1.1.1.i1	4.10.i1
SAMEA3305610	South Africa		patric,ncbi	4.2.1.1.1.1.1.1.i1	4.10.i1
SAMEA3305612	South Africa		patric,ncbi	4.2.1.2.1.1.i3.1	4.3.i4.2
SAMEA3305613	South Africa		patric,ncbi	4.2.1.2.1.1.i1	4.3.i2
SAMEA3305650	South Africa		patric,ncbi	2.2.1.1.1	2.2.1.1.1
SAMEA3305651	South Africa		patric,ncbi	2.2.2	2.2.2
SAMEA3308013	South Africa		patric,ncbi	4.1.i1.2.1	4.1.i1.2.1
SAMEA3310080	South Africa		patric,ncbi	4.2.1.1.1.1.1.1.i1	4.10.i1
SAMEA3310081	South Africa		patric,ncbi	2.2.1.1.1	2.2.1.1.1
SAMEA3310085	South Africa		patric,ncbi	4.1.i1.1.1.1	4.1.i1.1.1.1
SAMEA3310092	South Africa		patric,ncbi	4.2.1.2.1.1.i3.1	4.3.i4.2
SAMEA3310094	South Africa		patric,ncbi	2.2.1.1.1	2.2.1.1.1
SAMEA3316422	Spain		patric,ncbi	1.2.2.1	1.2.2.1
SAMEA3316423	Spain		patric,ncbi	4.1.i1.1.1.1	4.1.i1.1.1.1
SAMEA3334375	Spain		patric,ncbi	4.2.1.1.1.1.1.1.i1	4.10.i1
SAMEA3340423	Spain		patric,ncbi	4.2.1.1.1.1.1.1.i1	4.10.i1
SAMEA3340426	Spain		patric,ncbi	4.2.1.2.1.1.i3.2	4.3.i4.1
SAMEA3346010	Spain		patric,ncbi	4.2.1.2.1.1.i4.1	4.3.i3.1
SAMEA3346011	Spain		patric,ncbi	4.2.1.1.1.1.1.1.i1	4.10.i1
SAMEA3346012	Spain		patric,ncbi	4.1.i1.1.1.1	4.1.i1.1.1.1
SAMEA3346013	Spain		patric,ncbi	4.2.1.1.1.1.1.1.i1	4.10.i1
SAMEA3346014	Spain		patric,ncbi
SAMEA3357581	Belgium		patric,ncbi	4.2.1.2.2.1.1	4.4.1.1
SAMEA3357584	Belgium		patric,ncbi	2.2.1.1.1	2.2.1.1.1
SAMEA3359352	Belgium		patric,ncbi	4.1.i1.1.1.1	4.1.i1.1.1.1
SAMEA3359355	Belgium		patric,ncbi	4.1.i1.1.1.1	4.1.i1.1.1.1
SAMEA3359383	Belgium		patric,ncbi	2.2.1.1.1.i3	2.2.1.1.1.i3
SAMEA3359389	Belgium		patric,ncbi	2.2.1.1.1	2.2.1.1.1
SAMEA3359392	Belgium		patric,ncbi	4.2.1.2.1.1.i3.1	4.3.i4.2
SAMEA3360000	Belgium		patric,ncbi	4.2.1.2.2.1.1	4.4.1.1
SAMEA3360005	Belgium		patric,ncbi	4.1.i1.1.1.1	4.1.i1.1.1.1
SAMEA3360008	Belgium		patric,ncbi	2.2.1.1.1	2.2.1.1.1
SAMEA3360014	Belgium		patric,ncbi	4.2.1.1.1.2.2.1.1.1.2	4.6.1.1.1.1.2
SAMEA3367539	Belgium		patric,ncbi	4.1.i1.1.1.1	4.1.i1.1.1.1
SAMEA3367540	Belgium		patric,ncbi	2.2.1.1.1	2.2.1.1.1
SAMEA3367545	Belgium		patric,ncbi	4.2.1.2.1.1.i2	4.3.i1
SAMEA3367549	Belgium		patric,ncbi	4.2.1.1.1.1.1.1.i1	4.10.i1
SAMEA3367554	Belgium		patric,ncbi	4.1.i1.1.1.1	4.1.i1.1.1.1
SAMEA3369660	Belgium		patric,ncbi	4.1.i1.1.1.1	4.1.i1.1.1.1
SAMEA3369667	Belgium		patric,ncbi
SAMEA3374100	Belgium		patric,ncbi	2.2.1.1.1.i3	2.2.1.1.1.i3
SAMEA3374102	Belgium		patric,ncbi	2.2.1.1.1	2.2.1.1.1
SAMEA3375492	Belgium		patric,ncbi
SAMEA3376850	Belgium		patric,ncbi	4.2.1.2.1.1.i4.1	4.3.i3.1
SAMEA3376851	Belgium		patric,ncbi	4.2.1.2.1.1.i3.1	4.3.i4.2
SAMEA3377030	Belgium		patric,ncbi	4.2.1.2.2.1.1	4.4.1.1
SAMEA3377032	Belgium		patric,ncbi	4.2.1.2.2.1.1	4.4.1.1
SAMEA3388833	Belgium		patric,ncbi	4.2.2.2.2	4.2.1.2
SAMEA3390414	Belgium		patric,ncbi	4.1.i1.1.1.1	4.1.i1.1.1.1
SAMEA3392387	Belgium		patric,ncbi	2.2.1.1.1	2.2.1.1.1
SAMEA3392389	Belgium		patric,ncbi	4.2.1.2.1.1	4.3
SAMEA3392391	Belgium		patric,ncbi	4.2.1.1.1.1.1.1.i1	4.10.i1
SAMEA3392507	Belgium		patric,ncbi	4.2.2.2.1	4.2.1.1
SAMEA3392513	Belgium		patric,ncbi	4.2.1.2.2.1.1	4.4.1.1
SAMEA3392515	Belgium		patric,ncbi	4.1.i1.1.2	4.1.i1.1.2
SAMEA3392613	Belgium		patric,ncbi	2.2.1.1.1.i3	2.2.1.1.1.i3
SAMEA3392619	Peru		patric,ncbi	4.2.1.2.1.1.i1	4.3.i2
SAMEA3392623	Peru		patric,ncbi	4.2.1.2.1.1.i4.1	4.3.i3.1
SAMEA3392626	Netherlands		patric,ncbi	4.2.2.1	4.2.2
SAMEA3392629	Peru		patric,ncbi	4.2.1.1.1.1.2	4.11
SAMEA3392630	Netherlands		patric,ncbi	4.2.1.1.1.2.2.1.1.1.2	4.6.1.1.1.1.2
SAMEA3392635	Peru		patric,ncbi	4.1.i1.1.1.1	4.1.i1.1.1.1
SAMEA3392665	Netherlands		patric,ncbi	4.2.1.2.1.1.i3.1	4.3.i4.2
SAMEA3392669	Peru		patric,ncbi	2.2.1.1.1	2.2.1.1.1
SAMEA3392673	Peru		patric,ncbi	4.2.1.2.1.1.i4.1	4.3.i3.1
SAMEA3393047	Netherlands		patric,ncbi	4.2.1.2.1.1.i4.1	4.3.i3.1
SAMEA3393048	Peru		patric,ncbi	4.2.1.1.1.1.1.1.i1	4.10.i1
SAMEA3393049	Peru		patric,ncbi	4.1.i1.1.1.1	4.1.i1.1.1.1
SAMEA3400985	Netherlands		patric,ncbi
SAMEA3400990	Peru		patric,ncbi	4.2.1.2.1.1.i1	4.3.i2
SAMEA3400993	Peru		patric,ncbi	4.2.1.2.1.1.i4.1	4.3.i3.1
SAMEA3401009	Netherlands		patric,ncbi	2.2.1.1.1	2.2.1.1.1
SAMEA3401015	Peru		patric,ncbi	4.2.1.2.1.1.i4.1	4.3.i3.1
SAMEA3401495	Netherlands		patric,ncbi	4.2.2.2.2	4.2.1.2
SAMEA3401665	Netherlands		patric,ncbi	2.2.1.1.1.i3	2.2.1.1.1.i3
SAMEA3401670	Peru		patric,ncbi	4.1.i1.1.1.1	4.1.i1.1.1.1
SAMEA3401926	Peru		patric,ncbi	4.1.i1.1.1.1	4.1.i1.1.1.1
SAMEA3401931	Peru		patric,ncbi	4.2.1.2.1.1.i4.2	4.3.i3.2
SAMEA3401967	Peru		patric,ncbi	4.2.1.1.1.1.1.1.i1	4.10.i1
SAMEA3401971	Netherlands		patric,ncbi	2.2.1.1.1.i3	2.2.1.1.1.i3
SAMEA3401974	Peru		patric,ncbi	4.2.1.1.1.1.2	4.11
SAMEA3402851	Peru		patric,ncbi	4.2.1.2.1.1.i1	4.3.i2
SAMEA3402868	Peru		patric,ncbi	4.2.1.2.1.1.i4.1	4.3.i3.1
SAMEA3402873	Peru		patric,ncbi	4.1.i1.2.1	4.1.i1.2.1
SAMEA3402915	Peru		patric,ncbi	4.1.i1.2.1	4.1.i1.2.1
SAMEA3402922	Netherlands		patric,ncbi	4.2.1.2.1.1.i3.2	4.3.i4.1
SAMEA3402925	Peru		patric,ncbi	4.2.1.2.1.1.i3.1	4.3.i4.2
SAMEA3402933	Netherlands		patric,ncbi	1.2.1.1.2	1.2.1.1.2
SAMEA3402935	Peru		patric,ncbi	4.2.1.2.2.1.1	4.4.1.1
SAMEA3403345	Peru		patric,ncbi	4.1.i1.1.1.1	4.1.i1.1.1.1
SAMEA3403351	Netherlands		patric,ncbi	4.2.1.2.1.1.i4.1	4.3.i3.1
SAMEA3403838	Netherlands		patric,ncbi	4.2.1.1.1.1.1.1.i2	4.10.i2
SAMEA3403845	Netherlands		patric,ncbi	4.2.1.2.1.1.i4.1	4.3.i3.1
SAMEA3403846	Peru		patric,ncbi	4.1.i1.2.1	4.1.i1.2.1
SAMEA3403847	Netherlands		patric,ncbi	3.1.1	3.1.1
SAMEA3403851	Peru		patric,ncbi	4.2.1.1.1.1.1.1.i1	4.10.i1
SAMEA3404130	Peru		patric,ncbi	4.2.1.2.1.1.i1	4.3.i2
SAMEA3404166	Peru		patric,ncbi	4.1.i1.1.1.1	4.1.i1.1.1.1
SAMEA3404169	Peru		patric,ncbi	4.2.1.2.1.1.i4.1	4.3.i3.1
SAMEA3404174	Peru		patric,ncbi	4.2.1.2.1.1.i1	4.3.i2
SAMEA3404182	Netherlands		patric,ncbi	4.2.1.2.1.1.i3.2	4.3.i4.1
SAMEA3404183	Netherlands		patric,ncbi	3.1.1	3.1.1
SAMEA3404186	Peru		patric,ncbi	4.2.1.2.1.1.i3.1	4.3.i4.2
SAMEA3414201	Netherlands		patric,ncbi	3.1.1	3.1.1
SAMEA3414206	Peru		patric,ncbi	2.2.1.1.1	2.2.1.1.1
SAMEA3414415	Netherlands		patric,ncbi
SAMEA3414463	Netherlands		patric,ncbi	4.2.1.2.1.1.i3.2	4.3.i4.1
SAMEA3416662	Netherlands		patric,ncbi	4.2.1.1.1.1.1.1.i2	4.10.i2
SAMEA3416670	Netherlands		patric,ncbi	4.1.i1.2.1	4.1.i1.2.1
SAMEA3420839	Peru		patric,ncbi	4.1.i1.2.1	4.1.i1.2.1
SAMEA3420848	Peru		patric,ncbi	2.2.1.1.1	2.2.1.1.1
SAMEA3420858	United Kingdom		patric,ncbi	4.2.2.2.1	4.2.1.1
SAMEA3420861	United Kingdom		patric,ncbi	3.1.1	3.1.1
SAMEA3420864	United Kingdom		patric,ncbi	2.2.1.1.1	2.2.1.1.1
SAMEA3420868	United Kingdom		patric,ncbi	4.2.1.2.1.1.i3.1	4.3.i4.2
SAMEA3420874	United Kingdom		patric,ncbi	4.2.1.1.1.2.1.1.1.1.1	4.6.2.1.1.1.1
SAMEA3420928	United Kingdom		patric,ncbi	4.1.i1.2.2	4.1.i1.2.2
SAMEA3420929	United Kingdom		patric,ncbi	4.2.2.2.1	4.2.1.1
SAMEA3420933	United Kingdom		patric,ncbi	1.2.1.1.2	1.2.1.1.2
SAMEA3420954	United Kingdom		patric,ncbi	2.2.1.1.1	2.2.1.1.1
SAMEA3421006	United Kingdom		patric,ncbi	3.1.2	3.1.2
SAMEA3421012	United Kingdom		patric,ncbi	2.2.1.1.1	2.2.1.1.1
SAMEA3421119	United Kingdom		patric,ncbi	3.1.1	3.1.1
SAMEA3421127	United Kingdom		patric,ncbi	4.2.1.2.1.1.i3.1	4.3.i4.2
SAMEA3421134	United Kingdom		patric,ncbi	3.1.1.i2	3.1.1.i2
SAMEA3421166	United Kingdom		patric,ncbi	2.2.1.1.1	2.2.1.1.1
SAMEA3421167	United Kingdom		patric,ncbi	3.1.1	3.1.1
SAMEA3421169	United Kingdom		patric,ncbi	3.1.1.i2	3.1.1.i2
SAMEA3421177	United Kingdom		patric,ncbi	3.1.1	3.1.1
SAMEA3421180	United Kingdom		patric,ncbi	3.1.1	3.1.1
SAMEA3421181	United Kingdom		patric,ncbi	4.1.i1.2.1	4.1.i1.2.1
SAMEA3421182	United Kingdom		patric,ncbi	3.1.1	3.1.1
SAMEA3421184	United Kingdom		patric,ncbi	4.2.1.1.1.2.1.1.1.1.1	4.6.2.1.1.1.1
SAMEA3421188	United Kingdom		patric,ncbi	2.2.1.1.1	2.2.1.1.1
SAMEA3430654	United Kingdom		patric,ncbi	2.2.1.1.1.i3	2.2.1.1.1.i3
SAMEA3430666	United Kingdom		patric,ncbi	4.2.1.1.2	4.5
SAMEA3430667	United Kingdom		patric,ncbi	4.1.i2.1	4.1.i2.1
SAMEA3430668	United Kingdom		patric,ncbi	4.2.2.2.1	4.2.1.1
SAMEA3430670	United Kingdom		patric,ncbi	2.2.1.1.1	2.2.1.1.1
SAMEA3430671	United Kingdom		patric,ncbi	2.2.1.1.1	2.2.1.1.1
SAMEA3430674	United Kingdom		patric,ncbi	4.2.1.2.1.1.i3.1	4.3.i4.2
SAMEA3430675	United Kingdom		patric,ncbi	2.2.1.1.1.i3	2.2.1.1.1.i3
SAMEA3430684	United Kingdom		patric,ncbi	4.1.i1.1.1.1	4.1.i1.1.1.1
SAMEA3430685	United Kingdom		patric,ncbi	3.1.1.i1	3.1.1.i1
SAMEA3430690	United Kingdom		patric,ncbi	2.2.1.1.1	2.2.1.1.1
SAMEA3430695	United Kingdom		patric,ncbi	1.1.2	1.1.2
SAMEA3432785	United Kingdom		patric,ncbi	3.1.1	3.1.1
SAMEA3432791	United Kingdom		patric,ncbi	3.1.1.i2	3.1.1.i2
SAMEA3432794	United Kingdom		patric,ncbi	2.2.1.1.1	2.2.1.1.1
SAMEA3432798	United Kingdom		patric,ncbi	4.2.1.2.1.1.i4.1	4.3.i3.1
SAMEA3432804	United Kingdom		patric,ncbi	2.2.1.1.1	2.2.1.1.1
SAMEA3432813	United Kingdom		patric,ncbi	2.2.1.1.1	2.2.1.1.1
SAMEA3432852	United Kingdom		patric,ncbi	2.2.1.1.1	2.2.1.1.1
SAMEA3432855	United Kingdom		patric,ncbi	4.2.2.1	4.2.2
SAMEA3432957	United Kingdom		patric,ncbi	2.2.1.1.1	2.2.1.1.1
SAMEA3432960	United Kingdom		patric,ncbi	4.1.i1.1.1.1	4.1.i1.1.1.1
SAMEA3432967	United Kingdom		patric,ncbi	2.2.1.1.1	2.2.1.1.1
SAMEA3432970	United Kingdom		patric,ncbi	4.2.1.1.1.2.1.1.1.1	4.6.2.1.1.1
SAMEA3432971	United Kingdom		patric,ncbi	3.1.1.i2	3.1.1.i2
SAMEA3432972	United Kingdom		patric,ncbi	4.1.i1.2.2	4.1.i1.2.2
SAMEA3436333	United Kingdom		patric,ncbi	3.1.1	3.1.1
SAMEA3436980	United Kingdom		patric,ncbi	4.2.1.1.1.2.1.1.1.1	4.6.2.1.1.1
SAMEA3436983	United Kingdom		patric,ncbi	4.2.1.2.1.1.i4.1	4.3.i3.1
SAMEA3436984	United Kingdom		patric,ncbi	3.1.1	3.1.1
SAMEA3436990	United Kingdom		patric,ncbi	4.2.2.1	4.2.2
SAMEA3436991	United Kingdom		patric,ncbi	2.2.1.1.1	2.2.1.1.1
SAMEA3436994	United Kingdom		patric,ncbi	2.2.1.1.1.i3	2.2.1.1.1.i3
SAMEA3437033	United Kingdom		patric,ncbi	2.2.1.1.1	2.2.1.1.1
SAMEA3437034	United Kingdom		patric,ncbi	2.2.1.1.1.i3	2.2.1.1.1.i3
SAMEA3442609	United Kingdom		patric,ncbi	1.1.2	1.1.2
SAMEA3442615	United Kingdom		patric,ncbi	4.2.1.1.1.2.1.1.1.1	4.6.2.1.1.1
SAMEA3442731	United Kingdom		patric,ncbi	4.1.i1.1.1.1	4.1.i1.1.1.1
SAMEA3442734	United Kingdom		patric,ncbi	3.1.1	3.1.1
SAMEA3443138	United Kingdom		patric,ncbi	2.2.1.1.1	2.2.1.1.1
SAMEA3443141	United Kingdom		patric,ncbi	4.1.i1.1.1.1	4.1.i1.1.1.1
SAMEA3443144	United Kingdom		patric,ncbi	2.2.1.1.1.i3	2.2.1.1.1.i3
SAMEA3443148	United Kingdom		patric,ncbi	4.2.1.1.1.1.1.1.i1	4.10.i1
SAMEA3443149	United Kingdom		patric,ncbi	2.2.1.1.1	2.2.1.1.1
SAMEA3443158	United Kingdom		patric,ncbi	3.1.1	3.1.1
SAMEA3443167	United Kingdom		patric,ncbi	3.1.1	3.1.1
SAMEA3443171	United Kingdom		patric,ncbi	4.2.1.1.1.2.1.1.1.1	4.6.2.1.1.1
SAMEA3443173	United Kingdom		patric,ncbi	2.2.1.1.1.i3	2.2.1.1.1.i3
SAMEA3443174	United Kingdom		patric,ncbi	2.2.1.1.1	2.2.1.1.1
SAMEA3443175	United Kingdom		patric,ncbi	3.1.1	3.1.1
SAMEA3443177	United Kingdom		patric,ncbi	2.2.1.1.1.i3	2.2.1.1.1.i3
SAMEA3443188	United Kingdom		patric,ncbi	2.2.1.1.1	2.2.1.1.1
SAMEA3443194	United Kingdom		patric,ncbi	2.2.1.2	2.2.1.2
SAMEA3443360	United Kingdom		patric,ncbi	2.2.1.1.1	2.2.1.1.1
SAMEA3443365	United Kingdom		patric,ncbi	2.2.1.1.1.i3	2.2.1.1.1.i3
SAMEA3443372	United Kingdom		patric,ncbi	1.2.2.1	1.2.2.1
SAMEA3443375	United Kingdom		patric,ncbi	4.2.2.1	4.2.2
SAMEA3443784	United Kingdom		patric,ncbi	2.2.1.1.1.i3	2.2.1.1.1.i3
SAMEA3443785	United Kingdom		patric,ncbi	2.2.1.1.1.i3	2.2.1.1.1.i3
SAMEA3443786	United Kingdom		patric,ncbi	2.2.1.1.1.i3	2.2.1.1.1.i3
SAMEA3444029	United Kingdom		patric,ncbi	1.2.2.1	1.2.2.1
SAMEA3444042	United Kingdom		patric,ncbi	2.2.1.1.1.i3	2.2.1.1.1.i3
SAMEA3444046	United Kingdom		patric,ncbi	2.2.1.1.1.i3	2.2.1.1.1.i3
SAMEA3444047	United Kingdom		patric,ncbi	2.2.1.1.1	2.2.1.1.1
SAMEA3444048	United Kingdom		patric,ncbi	2.2.1.1.1	2.2.1.1.1
SAMEA3444051	United Kingdom		patric,ncbi	4.2.1.1.2	4.5
SAMEA3444104	United Kingdom		patric,ncbi	2.2.2	2.2.2
SAMEA3444105	United Kingdom		patric,ncbi	4.2.1.2.1.1.i3.1	4.3.i4.2
SAMEA3444107	United Kingdom		patric,ncbi	3.1.1	3.1.1
SAMEA3444108	United Kingdom		patric,ncbi	3.1.1	3.1.1
SAMEA3444489	United Kingdom		patric,ncbi	2.2.1.1.1	2.2.1.1.1
SAMEA3444495	Netherlands		patric,ncbi	4.2.1.1.1.1.1.1.i1	4.10.i1
SAMEA3444513	Netherlands		patric,ncbi	4.1.i1.1.1.1	4.1.i1.1.1.1
SAMEA3444535	Netherlands		patric,ncbi	2.2.1.1.1	2.2.1.1.1
SAMEA3444544	Netherlands		patric,ncbi	4.1.i1.1.1.2	4.1.i1.1.1.2
SAMEA3444549	Netherlands		patric,ncbi	2.2.1.1.1	2.2.1.1.1
SAMEA3444551	Netherlands		patric,ncbi	4.2.2.1	4.2.2
SAMEA3444552	Netherlands		patric,ncbi	3.1.1.i1	3.1.1.i1
SAMEA3444555	Netherlands		patric,ncbi
SAMEA3444867	Netherlands		patric,ncbi	3.1.1.i1	3.1.1.i1
SAMEA3444870	Netherlands		patric,ncbi	4.2.1.1.1.1.1.1.i1	4.10.i1
SAMEA3445000	Netherlands		patric,ncbi	4.2.2.2.2	4.2.1.2
SAMEA3445005	Netherlands		patric,ncbi
SAMEA3445009	Netherlands		patric,ncbi	4.1.i1.1.1.1	4.1.i1.1.1.1
SAMEA3445044	Netherlands		patric,ncbi	4.1.i1.1.1.1	4.1.i1.1.1.1
SAMEA3445046	Netherlands		patric,ncbi	3.1.1	3.1.1
SAMEA3445052	Netherlands		patric,ncbi	3.1.1.i1	3.1.1.i1
SAMEA3445246	Netherlands		patric,ncbi	4.2.1.2.2.1.2	4.4.1.2
SAMEA3445265	Netherlands		patric,ncbi
SAMEA3445273	Netherlands		patric,ncbi	3.1.2	3.1.2
SAMEA3445338	Netherlands		patric,ncbi	1.1.1.1	1.1.1
SAMEA3445340	Netherlands		patric,ncbi	3.1.1.i1	3.1.1.i1
SAMEA3445344	Netherlands		patric,ncbi	1.2.2.1	1.2.2.1
SAMEA3445355	Netherlands		patric,ncbi
SAMEA3446424	Netherlands		patric,ncbi	3.1.1.i1	3.1.1.i1
SAMEA3446428	Netherlands		patric,ncbi	3.1.1	3.1.1
SAMEA3446554	Netherlands		patric,ncbi	1.1.1.2	1.1.3
SAMEA3446555	Netherlands		patric,ncbi	3.1.1	3.1.1
SAMEA3446744	Netherlands		patric,ncbi	1.2.1.1.1	1.2.1.1.1
SAMEA3446747	Netherlands		patric,ncbi	4.2.1.2.1.1.i3.2	4.3.i4.1
SAMEA3446748	Netherlands		patric,ncbi	4.2.1.2.2.2	4.4.2
SAMEA3446750	Netherlands		patric,ncbi	2.2.1.1.1	2.2.1.1.1
SAMEA3446751	Netherlands		patric,ncbi	1.1.1.2	1.1.3
SAMEA3446754	Netherlands		patric,ncbi	4.2.1.2.1.1.i4.1	4.3.i3.1
SAMEA3447558	Netherlands		patric,ncbi	2.2.1.1.1	2.2.1.1.1
SAMEA3447559	Netherlands		patric,ncbi	4.1.i1.1.1.1	4.1.i1.1.1.1
SAMEA3447564	Netherlands		patric,ncbi	1.2.1.1.1	1.2.1.1.1
SAMEA3447566	Netherlands		patric,ncbi	4.2.1.1.1.1.1.1.i1	4.10.i1
SAMEA3447581	Netherlands		patric,ncbi	4.2.1.1.1.2.1.1.2	4.6.2.1.2
SAMEA3447585	Netherlands		patric,ncbi	2.2.1.1.1	2.2.1.1.1
SAMEA3447592	Netherlands		patric,ncbi	4.2.1.2.1.1.i2	4.3.i1
SAMEA3447597	Netherlands		patric,ncbi	4.1.i1.1.1.1	4.1.i1.1.1.1
SAMEA3447606	Netherlands		patric,ncbi	4.2.1.1.1.1.1.1.i1	4.10.i1
SAMEA3447607	Netherlands		patric,ncbi	4.2.2.1	4.2.2
SAMEA3447611	Netherlands		patric,ncbi	4.2.1.2.1.1.i3.2	4.3.i4.1
SAMEA3447618	Netherlands		patric,ncbi	4.2.1.1.1.1.1.1.i2	4.10.i2
SAMEA3447625	Netherlands		patric,ncbi	3.1.1.i1	3.1.1.i1
SAMEA3447630	Netherlands		patric,ncbi	4.2.1.2.1.1.i3.2	4.3.i4.1
SAMEA3447631	Netherlands		patric,ncbi	5.0
SAMEA3447632	Netherlands		patric,ncbi	4.0
SAMEA3447634	Netherlands		patric,ncbi	3.1.1	3.1.1
SAMEA3447635	Netherlands		patric,ncbi	1.2.2.2	1.2.2.2
SAMEA3447642	Netherlands		patric,ncbi	4.1.i1.1.1.1	4.1.i1.1.1.1
SAMEA3447644	Netherlands		patric,ncbi	4.2.1.2.1.1.i2	4.3.i1
SAMEA3447645	Netherlands		patric,ncbi	4.2.1.1.1.1.1.1.i1	4.10.i1
SAMEA3447646	Netherlands		patric,ncbi	4.1.i2.2	4.1.i2.2
SAMEA3447653	Netherlands		patric,ncbi	4.2.2.1	4.2.2
SAMEA3447655	Netherlands		patric,ncbi	4.2.1.1.1.1.1.1.i1	4.10.i1
SAMEA3448151	Netherlands		patric,ncbi	1.2.1.1.1	1.2.1.1.1
SAMEA3448155	Netherlands		patric,ncbi	4.1.i1.1.1.1	4.1.i1.1.1.1
SAMEA3448195	Netherlands		patric,ncbi	1.2.2.1	1.2.2.1
SAMEA3448213	Netherlands		patric,ncbi	4.2.2.1	4.2.2
SAMEA3448214	Netherlands		patric,ncbi	3.1.1	3.1.1
SAMEA3448215	Netherlands		patric,ncbi	4.2.1.1.1.1.1.1.i1	4.10.i1
SAMEA3448723	Netherlands		patric,ncbi	4.0
SAMEA3448729	Netherlands		patric,ncbi	4.2.1.2.1.2	4.13
SAMEA3448752	Netherlands		patric,ncbi	3.1.1	3.1.1
SAMEA3449412	Netherlands		patric,ncbi	4.2.1.1.1.2.2.1.1.1.2	4.6.1.1.1.1.2
SAMEA3449450	Netherlands		patric,ncbi	4.2.1.1.1.2.1.1.2	4.6.2.1.2
SAMEA3449451	Netherlands		patric,ncbi	4.1.i1.1.1.1	4.1.i1.1.1.1
SAMEA3449482	Netherlands		patric,ncbi	4.2.1.1.1.1.1.1.i1	4.10.i1
SAMEA3449484	Netherlands		patric,ncbi	4.2.1.2.1.1.i4.1	4.3.i3.1
SAMEA3449485	Netherlands		patric,ncbi	3.1.1	3.1.1
SAMEA3449492	Netherlands		patric,ncbi	4.2.1.2.1.1.i3.1	4.3.i4.2
SAMEA3449495	Netherlands		patric,ncbi	3.1.2	3.1.2
SAMEA3449651	Netherlands		patric,ncbi	4.2.1.2.1.1.i3.2	4.3.i4.1
SAMEA3449655	Netherlands		patric,ncbi	4.2.1.2.1.1.i4.1	4.3.i3.1
SAMEA3449708	Netherlands		patric,ncbi	4.2.1.2.1.1.i2	4.3.i1
SAMEA3449709	Netherlands		patric,ncbi	4.1.i1.1.1.1	4.1.i1.1.1.1
SAMEA3449710	Netherlands		patric,ncbi	3.1.1	3.1.1
SAMEA3449711	Netherlands		patric,ncbi	4.2.1.1.1.2.1.1.2	4.6.2.1.2
SAMEA3449881	Netherlands		patric,ncbi	4.2.1.1.1.1.1.1.i1	4.10.i1
SAMEA3449885	Netherlands		patric,ncbi	4.2.1.2.1.2	4.13
SAMEA3449887	Netherlands		patric,ncbi	4.2.1.2.1.1.i3.2	4.3.i4.1
SAMEA3449888	Netherlands		patric,ncbi	4.1.i1.1.1.1	4.1.i1.1.1.1
SAMEA3450050	Netherlands		patric,ncbi	4.1.i1.1.1.1	4.1.i1.1.1.1
SAMEA3450060	Netherlands		patric,ncbi	1.2.1.2	1.2.1.2
SAMEA3450061	Netherlands		patric,ncbi	3.1.1	3.1.1
SAMEA3450063	Netherlands		patric,ncbi	2.2.1.1.1	2.2.1.1.1
SAMEA3450069	Netherlands		patric,ncbi	4.1	4.1
SAMEA3451115	Netherlands		patric,ncbi	1.1.2	1.1.2
SAMEA3451142	Netherlands		patric,ncbi	4.2.1.1.1.1.1.1.i1	4.10.i1
SAMEA3451150	Netherlands		patric,ncbi	1.2.1.1.1	1.2.1.1.1
SAMEA3451192	Netherlands		patric,ncbi	4.2.1.2.1.1.i2	4.3.i1
SAMEA3451202	Netherlands		patric,ncbi	4.0
SAMEA3451208	Netherlands		patric,ncbi	3.1.1	3.1.1
SAMEA3451214	Netherlands		patric,ncbi	4.2.1.1.1.1.1.1.i1	4.10.i1
SAMEA3451223	Netherlands		patric,ncbi	4.2.1.2.1.1.i4.1	4.3.i3.1
SAMEA3451228	Netherlands		patric,ncbi	3.1.1	3.1.1
SAMEA3451229	Netherlands		patric,ncbi	4.1.i1.1.1.1	4.1.i1.1.1.1
SAMEA3451340	Netherlands		patric,ncbi
SAMEA3451341	Netherlands		patric,ncbi	1.1.1.1	1.1.1
SAMEA3451348	Netherlands		patric,ncbi	1.1.1.1.1	1.1.1.1
SAMEA3451349	Netherlands		patric,ncbi	3.2.2	3.2.2
SAMEA3451354	Netherlands		patric,ncbi	4.2.1.2.1.1.i4.1	4.3.i3.1
SAMEA2517419	Germany		patric	4.1.i1.1.1.1	4.1.i1.1.1.1
SAMEA2517423	Germany		patric	4.1.i1.1.1.1	4.1.i1.1.1.1
SAMEA2533437	Eswatini		patric	4.2.1.2.2.1.1	4.4.1.1
SAMEA2533465	Turkmenistan		patric	2.2.1.1.1.i3	2.2.1.1.1.i3
SAMEA2533473	Eswatini		patric	4.2.1.2.1.1.i1	4.3.i2
SAMEA2533580	Thailand		patric	2.2.1.1.1	2.2.1.1.1
SAMEA2533609	Turkmenistan		patric	2.2.1.1.1.i3	2.2.1.1.1.i3
SAMEA2533682	Eswatini		patric	2.2.1.1.1	2.2.1.1.1
SAMEA2533708	Germany		patric
SAMEA2533740	Thailand		patric	2.2.1.1.1	2.2.1.1.1
SAMEA2533751	Turkmenistan		patric	2.2.1.1.1.i3	2.2.1.1.1.i3
SAMEA2533777	Russia		patric	2.2.1.1.1	2.2.1.1.1
SAMEA2533836	Germany		patric	4.1.i1.1.1.1	4.1.i1.1.1.1
SAMEA2533844	Eswatini		patric	4.2.1.2.2.1.1	4.4.1.1
SAMEA2533850	Russia		patric	2.2.1.1.1	2.2.1.1.1
SAMEA2533855	Eswatini		patric	1.2.2.1	1.2.2.1
SAMEA2534000	Eswatini		patric	4.2.1.1.1.1.1.1.i1	4.10.i1
SAMEA2534085	Turkmenistan		patric	2.2.2	2.2.2
SAMEA2534092	Eswatini		patric	2.2.1.1.1	2.2.1.1.1
SAMEA2534121	Eswatini		patric	4.0
SAMEA2534182	Kazakhstan		patric	2.2.1.1.1.i3	2.2.1.1.1.i3
SAMEA2534303	Eswatini		patric	4.1.i1.2.1	4.1.i1.2.1
SAMEA2534394	Eswatini		patric	4.2.1.2.2.1.1	4.4.1.1
SAMEA2534425	Eswatini		patric	4.2.1.2.2.1.1	4.4.1.1
SAMEA2534635	Eswatini		patric	4.2.1.1.1.1.1.1.i1	4.10.i1
SAMEA2534642	Russia		patric	2.2.1.1.1	2.2.1.1.1
SAMEA2534841	Eswatini		patric	4.1.i1.2.1	4.1.i1.2.1
SAMEA2534906	Eswatini		patric	4.2.1.2.1.1.i1	4.3.i2
SAMEA2534919	Eswatini		patric	4.2.1.1.1.1.1.1.i1	4.10.i1
SAMEA2534928	Eswatini		patric	4.2.1.2.2.1.1	4.4.1.1
SAMEA2534974	Eswatini		patric	4.2.1.2.2.1.1	4.4.1.1
SAMEA2535031	Germany		patric	4.2.2.2.2	4.2.1.2
SAMEA2535052	Eswatini		patric	4.2.1.2.2.1.1	4.4.1.1
SAMEA2535054	Eswatini		patric	4.1.i1.2.1	4.1.i1.2.1
SAMEA2535162	Eswatini		patric	1.2.2.1	1.2.2.1
SAMEA2535210	Eswatini		patric	4.1.i1.2.1	4.1.i1.2.1
SAMEA2535259	Eswatini		patric	4.1.i1.2.1	4.1.i1.2.1
SAMEA104172482	Serbia		patric	4.2.1.1.1.1.1.1.i1	4.10.i1
SAMEA104172421	Serbia		patric	2.2.1.1.1	2.2.1.1.1
SAMEA104172440	Serbia		patric	4.2.2.1	4.2.2
SAMEA104172475	Serbia		patric	4.2.1.1.1.1.1.1.i1	4.10.i1
SAMEA104172451	Serbia		patric	4.2.2.1	4.2.2
SAMEA104172466	Serbia		patric	4.2.2.1	4.2.2
SAMEA104172483	Serbia		patric	4.2.1.1.1.1.1.1.i1	4.10.i1
SAMEA104172434	Serbia		patric	4.2.2.1	4.2.2
SAMEA104172485	Serbia		patric	4.2.1.1.1.1.1.1.i1	4.10.i1
SAMEA104172512	Serbia		patric	4.1.i1.1.1.1	4.1.i1.1.1.1
SAMEA104172503	Serbia		patric	4.1.i1.1.1.1	4.1.i1.1.1.1
SAMEA104172464	Serbia		patric	4.2.2.1	4.2.2
SAMEA104172446	Serbia		patric	4.2.2.1	4.2.2
SAMEA104172499	Serbia		patric	4.1.i1.1.1.1	4.1.i1.1.1.1
SAMEA104172479	Serbia		patric	4.2.1.1.1.1.1.1.i1	4.10.i1
SAMEA104172423	Serbia		patric	2.2.1.1.1	2.2.1.1.1
SAMEA104172509	Serbia		patric	4.1.i1.1.1.1	4.1.i1.1.1.1
SAMEA104172510	Serbia		patric	4.1.i1.1.1.1	4.1.i1.1.1.1
SAMEA104172455	Serbia		patric	4.2.2.1	4.2.2
SAMEA104172426	Serbia		patric	2.2.1.1.1	2.2.1.1.1
SAMEA104172427	Serbia		patric	2.2.1.1.1	2.2.1.1.1
SAMEA104172478	Serbia		patric	4.2.1.1.1.1.1.1.i1	4.10.i1
SAMEA104172422	Serbia		patric	2.2.1.1.1	2.2.1.1.1
SAMEA104172511	Serbia		patric	4.1.i1.1.1.1	4.1.i1.1.1.1
SAMN01908743	China		patric,ncbi	2.2.1.1.1	2.2.1.1.1
SAMN01908745	China		patric,ncbi	2.2.1.1.1	2.2.1.1.1
SAMN01908746	China		patric,ncbi	2.2.1.1.1	2.2.1.1.1
SAMN01908748	China		patric,ncbi	2.2.1.1.1	2.2.1.1.1
SAMN01908750	China		patric,ncbi	2.2.1.1.1	2.2.1.1.1
SAMN01908755	China		patric,ncbi	2.2.1.1.1	2.2.1.1.1
SAMN01908756	China		patric,ncbi	2.2.1.1.1	2.2.1.1.1
SAMN01908757	China		patric,ncbi	2.2.1.1.1	2.2.1.1.1
SAMN01908760	China		patric,ncbi	2.2.1.1.1	2.2.1.1.1
SAMN01908765	China		patric,ncbi	2.2.1.1.1	2.2.1.1.1
SAMN01908768	China		patric,ncbi	2.2.1.1.1	2.2.1.1.1
SAMN01908775	China		patric,ncbi	4.2.1.1.2	4.5
SAMN01908776	China		patric,ncbi	2.2.1.1.1	2.2.1.1.1
SAMN01908779	China		patric,ncbi	2.2.1.1.1	2.2.1.1.1
SAMN01908781	China		patric,ncbi	4.2.1.1.2	4.5
SAMN01908783	China		patric,ncbi	2.2.1.1.1	2.2.1.1.1
SAMN01908785	China		patric,ncbi	2.2.1.1.1	2.2.1.1.1
SAMN01908791	China		patric,ncbi	4.2.1.1.2	4.5
SAMN01908793	China		patric,ncbi	4.2.1.1.2	4.5
SAMN01908795	China		patric,ncbi	2.2.1.1.1	2.2.1.1.1
SAMN01908801	China		patric,ncbi	2.2.1.1.1	2.2.1.1.1
SAMN01908803	China		patric,ncbi	2.2.1.1.1	2.2.1.1.1
SAMN01908804	China		patric,ncbi	2.2.1.1.1	2.2.1.1.1
SAMN01908812	China		patric,ncbi	2.2.1.1.1	2.2.1.1.1
SAMN01908815	China		patric,ncbi	2.2.1.1.1	2.2.1.1.1
SAMN01908818	China		patric,ncbi	2.2.1.1.1	2.2.1.1.1
SAMN01908823	China		patric,ncbi	2.2.1.1.1	2.2.1.1.1
SAMN01908827	China		patric,ncbi	2.2.1.1.1	2.2.1.1.1
SAMN01908828	China		patric,ncbi	2.2.2	2.2.2
SAMN01908830	China		patric,ncbi	2.2.1.1.1.i3	2.2.1.1.1.i3
SAMN01908834	China		patric,ncbi	2.2.1.1.1	2.2.1.1.1
SAMN01908835	China		patric,ncbi	2.2.1.1.1	2.2.1.1.1
SAMN01908838	China		patric,ncbi	2.2.1.1.1	2.2.1.1.1
SAMN01908839	China		patric,ncbi	2.2.1.1.1	2.2.1.1.1
SAMN01908841	China		patric,ncbi	2.2.1.1.1	2.2.1.1.1
SAMN01908848	China		patric,ncbi	2.2.2	2.2.2
SAMN01908849	China		patric,ncbi	2.2.1.1.1	2.2.1.1.1
SAMN01908851	China		patric,ncbi	2.2.1.1.1	2.2.1.1.1
SAMN01908853	China		patric,ncbi	2.2.1.1.1	2.2.1.1.1
SAMN01908855	China		patric,ncbi	4.2.1.2.2.2	4.4.2
SAMN01908858	China		patric,ncbi	2.2.1.1.1	2.2.1.1.1
SAMN01908859	China		patric,ncbi	4.2.1.2.2.2	4.4.2
SAMN01908863	China		patric,ncbi	2.2.1.1.1	2.2.1.1.1
SAMN01908866	China		patric,ncbi	2.2.1.1.1	2.2.1.1.1
SAMN01908867	China		patric,ncbi	2.2.1.1.1	2.2.1.1.1
SAMN01908870	China		patric,ncbi	4.2.1.1.2	4.5
SAMN01908871	China		patric,ncbi	2.2.1.1.1	2.2.1.1.1
SAMN01908873	China		patric,ncbi	2.2.1.1.1	2.2.1.1.1
SAMN01908886	China		patric,ncbi	4.2.1.2.2.2	4.4.2
SAMN01908888	China		patric,ncbi	2.2.1.1.1	2.2.1.1.1
SAMN01908890	China		patric,ncbi	2.2.1.1.1	2.2.1.1.1
SAMN01908891	China		patric,ncbi	2.2.1.1.1	2.2.1.1.1
SAMN01908892	China		patric,ncbi	4.2.1.1.2	4.5
SAMN01908893	China		patric,ncbi	2.2.1.1.1	2.2.1.1.1
SAMN01908894	China		patric,ncbi	2.2.1.1.1	2.2.1.1.1
SAMN01908896	China		patric,ncbi	4.2.1.1.2	4.5
SAMN01908899	China		patric,ncbi	2.2.1.1.1	2.2.1.1.1
SAMN05276309	United Kingdom	2015	patric,ncbi	4.2.2.2.1	4.2.1.1
SAMN05276370	United Kingdom	2015	patric,ncbi	4.1.i1.2.1	4.1.i1.2.1
SAMN05276379	United Kingdom	2015	patric,ncbi	4.1.i1.1.1.1	4.1.i1.1.1.1
SAMN05276389	United Kingdom	2015	patric,ncbi	2.2.1.1.1	2.2.1.1.1
SAMN05276438	United Kingdom	2015	patric,ncbi	4.2.1.1.1.2.1.2	4.6.2.2
SAMN05276536	United Kingdom	2015	patric,ncbi	4.2.1.1.1.1.1.1.i1	4.10.i1
SAMN07331225	Australia	2015	patric,ncbi	4.2.2.1	4.2.2
SAMN07331226	Australia	2014	patric,ncbi	2.2.1.1.1	2.2.1.1.1
SAMN07331232	Australia	2007	patric,ncbi	4.2.1.2.1.1.i4.1	4.3.i3.1
SAMN07660378	United Kingdom	2016	patric,ncbi	3.1.1	3.1.1
SAMN07660026	United Kingdom		patric
SAMN07658420	United Kingdom	2016	patric,ncbi	1.1.2	1.1.2
SAMN07659342	United Kingdom	2016	patric,ncbi	3.1.1.i1	3.1.1.i1
SAMN07659966	United Kingdom	2016	patric,ncbi	3.1.1	3.1.1
SAMN07660359	United Kingdom	2016	patric,ncbi	3.1.2	3.1.2
SAMN07659097	United Kingdom	2016	patric,ncbi	4.1.i1.2.1	4.1.i1.2.1
SAMN07658374	United Kingdom	2016	patric,ncbi	3.1.1	3.1.1
SAMN07659718	United Kingdom	2016	patric,ncbi
SAMN07658404	United Kingdom	2016	patric,ncbi	4.2.1.1.1.1.1.1.i1	4.10.i1
SAMN07658891	United Kingdom	2016	patric,ncbi	4.1.i1.1.1.1	4.1.i1.1.1.1
SAMN07660248	United Kingdom	2016	patric,ncbi	4.1.i1.1.1.1	4.1.i1.1.1.1
SAMN07660455	United Kingdom		patric
SAMN07659997	United Kingdom	2016	patric,ncbi	4.1.i1.2.1	4.1.i1.2.1
SAMN07658625	United Kingdom	2016	patric,ncbi	4.2.1.1.1.1.1.1.i1	4.10.i1
SAMN07660377	United Kingdom	2016	patric,ncbi	2.2.1.1.1	2.2.1.1.1
SAMN07658310	United Kingdom	2016	patric,ncbi	3.1.1	3.1.1
SAMN07658672	United Kingdom	2016	patric,ncbi	4.1.i1.1.1.1	4.1.i1.1.1.1
SAMN07658894	United Kingdom	2016	patric,ncbi	4.2.1.2.1.1.i2	4.3.i1
SAMN07658885	United Kingdom	2016	patric,ncbi	4.2.1.1.1.1.1.1.i2	4.10.i2
SAMN07658780	United Kingdom	2016	patric,ncbi	3.1.1.i1	3.1.1.i1
SAMN07659048	United Kingdom	2016	patric,ncbi	4.2.1.2.2.1.2	4.4.1.2
SAMN07659981	United Kingdom	2016	patric,ncbi	2.2.1.1.1.i3	2.2.1.1.1.i3
SAMN07660435	United Kingdom	2016	patric,ncbi	1.1.2	1.1.2
SAMN07660078	United Kingdom	2016	patric,ncbi	4.1.i1.1.1.1	4.1.i1.1.1.1
SAMN07660463	United Kingdom	2016	patric,ncbi	4.1.i1.1.1.1	4.1.i1.1.1.1
SAMN07658574	United Kingdom		patric
SAMN07660005	United Kingdom	2016	patric,ncbi	4.1.i1.2.1	4.1.i1.2.1
SAMN07658357	United Kingdom	2016	patric,ncbi	3.1.1	3.1.1
SAMN07658912	United Kingdom	2016	patric,ncbi	4.1.i1.2.1	4.1.i1.2.1
SAMN07659632	United Kingdom	2016	patric,ncbi	1.1.2	1.1.2
SAMN07658352	United Kingdom	2016	patric,ncbi	4.2.1.2.1.1.i1	4.3.i2
SAMN07659007	United Kingdom	2016	patric,ncbi	1.2.2.1	1.2.2.1
SAMN07659770	United Kingdom	2016	patric,ncbi	3.1.1	3.1.1
SAMN07659410	United Kingdom	2016	patric,ncbi	3.1.1	3.1.1
SAMN07658679	United Kingdom	2016	patric,ncbi	3.1.1	3.1.1
SAMN07660002	United Kingdom	2016	patric,ncbi	4.1.i1.2.1	4.1.i1.2.1
SAMN07658795	United Kingdom	2016	patric,ncbi	4.1.i1.1.1.1	4.1.i1.1.1.1
SAMN07660067	United Kingdom	2016	patric,ncbi	1.2.2.1	1.2.2.1
SAMN07659508	United Kingdom	2016	patric,ncbi	3.1.1.i2	3.1.1.i2
SAMN07658134	United Kingdom	2016	patric,ncbi	1.1.2	1.1.2
SAMN07659917	United Kingdom	2016	patric,ncbi	4.1.i1.1.1.1	4.1.i1.1.1.1
SAMN07659621	United Kingdom	2016	patric,ncbi	3.1.1	3.1.1
SAMN07659052	United Kingdom	2016	patric,ncbi	4.2.1.1.1.1.1.1.i1	4.10.i1
SAMN07659803	United Kingdom	2016	patric,ncbi	4.2.1.1.1.1.1.1.i1	4.10.i1
SAMN07658256	United Kingdom	2016	patric,ncbi	4.2.1.1.1.1.1.1.i1	4.10.i1
SAMN07658817	United Kingdom	2016	patric,ncbi	4.2.1.2.1.1.i3.1	4.3.i4.2
SAMN07659606	United Kingdom	2016	patric,ncbi	4.2.1.2.1.1.i3.1	4.3.i4.2
SAMN07659910	United Kingdom	2016	patric,ncbi	3.1.1	3.1.1
SAMN07659443	United Kingdom	2016	patric,ncbi	3.1.2	3.1.2
SAMN07659017	United Kingdom	2016	patric,ncbi	2.2.1.1.1	2.2.1.1.1
SAMN07658585	United Kingdom	2016	patric,ncbi	3.1.2	3.1.2
SAMN07660040	United Kingdom	2016	patric,ncbi	3.1.1	3.1.1
SAMN07658851	United Kingdom	2016	patric,ncbi	2.2.1.1.1.i3	2.2.1.1.1.i3
SAMN07659991	United Kingdom	2016	patric,ncbi	3.1.1	3.1.1
SAMN07658393	United Kingdom	2016	patric,ncbi	3.1.1	3.1.1
SAMN07660316	United Kingdom	2016	patric,ncbi	4.2.2.1	4.2.2
SAMN07658781	United Kingdom	2016	patric,ncbi	3.1.1.i1	3.1.1.i1
SAMN07659115	United Kingdom	2016	patric,ncbi	2.2.1.1.1	2.2.1.1.1
SAMN07659642	United Kingdom	2016	patric,ncbi	3.1.1.i2	3.1.1.i2
SAMN07658193	United Kingdom	2016	patric,ncbi
SAMN07660314	United Kingdom	2016	patric,ncbi	3.1.2	3.1.2
SAMN07658868	United Kingdom	2016	patric,ncbi	3.1.1.i1	3.1.1.i1
SAMN07659108	United Kingdom	2016	patric,ncbi	4.2.1.2.1.1.i4.1	4.3.i3.1
SAMN07659077	United Kingdom	2016	patric,ncbi	2.2.1.1.1.i2	2.2.1.1.1.i2
SAMN07660440	United Kingdom	2016	patric,ncbi	3.1.1.i1	3.1.1.i1
SAMN07658538	United Kingdom	2016	patric,ncbi	4.2.1.2.1.1.i2	4.3.i1
SAMN07658489	United Kingdom	2016	patric,ncbi	1.2.2.1	1.2.2.1
SAMN07659844	United Kingdom	2016	patric,ncbi	1.1.2	1.1.2
SAMN07660234	United Kingdom	2016	patric,ncbi	4.1.i1.2.1	4.1.i1.2.1
SAMN07658632	United Kingdom	2016	patric,ncbi	4.1.i1.1.1.1	4.1.i1.1.1.1
SAMN07659455	United Kingdom	2016	patric,ncbi	1.1.2	1.1.2
SAMN07660228	United Kingdom	2016	patric,ncbi	4.2.1.1.1.2.1.1.1.1.1	4.6.2.1.1.1.1
SAMN07659025	United Kingdom	2016	patric,ncbi	4.2.1.1.1.1.1.1.i1	4.10.i1
SAMN07658257	United Kingdom	2016	patric,ncbi	4.2.1.2.1.1.i3.1	4.3.i4.2
SAMN07658527	United Kingdom	2016	patric,ncbi	2.2.1.1.1	2.2.1.1.1
SAMN07658901	United Kingdom	2016	patric,ncbi	3.1.1.i2	3.1.1.i2
SAMN07659517	United Kingdom	2016	patric,ncbi	3.1.1	3.1.1
SAMN07659475	United Kingdom	2016	patric,ncbi	4.1.i1.1.1.1	4.1.i1.1.1.1
SAMN07659425	United Kingdom		patric
SAMN07658144	United Kingdom	2016	patric,ncbi	4.1.i1.2.1	4.1.i1.2.1
SAMN07659555	United Kingdom	2016	patric,ncbi	4.2.1.1.1.1.1.1.i1	4.10.i1
SAMN07660323	United Kingdom	2016	patric,ncbi	2.2.1.1.1	2.2.1.1.1
SAMN07658969	United Kingdom	2016	patric,ncbi	1.1.1.2	1.1.3
SAMN07658322	United Kingdom	2016	patric,ncbi	4.2.1.1.1.1.1.1.i1	4.10.i1
SAMN07659937	United Kingdom	2016	patric,ncbi	4.2.1.2.2.1.1	4.4.1.1
SAMN07658389	United Kingdom	2016	patric,ncbi	4.1.i1.2.1	4.1.i1.2.1
SAMN07660313	United Kingdom	2016	patric,ncbi	3.1.1	3.1.1
SAMN07658613	United Kingdom	2016	patric,ncbi	4.2.1.1.1.1.1.1.i1	4.10.i1
SAMN07658317	United Kingdom	2016	patric,ncbi	4.2.1.2.1.1.i4.1	4.3.i3.1
SAMN07660206	United Kingdom	2016	patric,ncbi	3.1.1	3.1.1
SAMN07658546	United Kingdom	2016	patric,ncbi	3.1.1	3.1.1
SAMN07658562	United Kingdom	2016	patric,ncbi	3.1.1.i1	3.1.1.i1
SAMN07660160	United Kingdom	2016	patric,ncbi	1.1.2	1.1.2
SAMN07659326	United Kingdom	2016	patric,ncbi	1.2.2.1	1.2.2.1
SAMN07660085	United Kingdom	2016	patric,ncbi	3.1.1	3.1.1
SAMN07660015	United Kingdom	2016	patric,ncbi	4.2.1.1.1.1.1.1.i1	4.10.i1
SAMN07658511	United Kingdom	2016	patric,ncbi	4.1.i1.1.1.1	4.1.i1.1.1.1
SAMN07659432	United Kingdom	2016	patric,ncbi	3.1.1	3.1.1
SAMN07659532	United Kingdom	2016	patric,ncbi	3.1.1	3.1.1
SAMN07658858	United Kingdom	2016	patric,ncbi	3.1.1	3.1.1
SAMN07658992	United Kingdom	2016	patric,ncbi	3.1.1	3.1.1
SAMN07658994	United Kingdom	2016	patric,ncbi	4.1.i1.2.1	4.1.i1.2.1
SAMN07658820	United Kingdom	2016	patric,ncbi	3.1.1	3.1.1
SAMN07658140	United Kingdom	2016	patric,ncbi	4.1.i1.1.1.1	4.1.i1.1.1.1
SAMN07658978	United Kingdom	2016	patric,ncbi	3.1.1	3.1.1
SAMN07659524	United Kingdom	2016	patric,ncbi	4.1.i1.2.1	4.1.i1.2.1
SAMN07659715	United Kingdom	2016	patric,ncbi	4.1.i1.1.1.1	4.1.i1.1.1.1
SAMN07660401	United Kingdom	2016	patric,ncbi	4.2.1.2.2.1.1	4.4.1.1
SAMN07660461	United Kingdom	2016	patric,ncbi	2.2.1.1.1.i3	2.2.1.1.1.i3
SAMN07659885	United Kingdom	2016	patric,ncbi	3.1.1	3.1.1
SAMN07660153	United Kingdom	2016	patric,ncbi	2.2.1.1.1	2.2.1.1.1
SAMN07659824	United Kingdom	2016	patric,ncbi	3.1.1	3.1.1
SAMN07658457	United Kingdom	2016	patric,ncbi	1.2.2.1	1.2.2.1
SAMN07978249	Australia	2009	patric,ncbi	2.2.1.1.1	2.2.1.1.1
SAMN07978255	Australia	2013	patric,ncbi	3.1.1	3.1.1
SAMN07978262	Australia	2011	patric,ncbi	4.2.1.2.1.1.i1	4.3.i2
SAMN07978261	Australia	2015	patric,ncbi	4.1.i1.1.1.1	4.1.i1.1.1.1
SAMN07978265	Australia	2013	patric,ncbi	4.2.1.1.2	4.5
SAMN07978245	Australia	2014	patric,ncbi	2.1	2.1
SAMN09090350	Italy		patric,ncbi	4.2.1.2.2.1.2	4.4.1.2
SAMN09090353	Italy		patric,ncbi	4.2.1.1.1.1.1.1.i1	4.10.i1
SAMN09090356	Italy		patric,ncbi	4.1.i1.1.1.1	4.1.i1.1.1.1
SAMN09090365	Italy		patric,ncbi	2.2.1.1.1.i3	2.2.1.1.1.i3
SAMN09090367	Italy		patric,ncbi	4.2.1.2.1.1.i4.1	4.3.i3.1
SAMN09090375	Italy		patric,ncbi	4.1.i1.1.1.1	4.1.i1.1.1.1
SAMN09090388	Italy		patric,ncbi	4.2.1.2.2.1.2	4.4.1.2
SAMN09090406	Italy		patric,ncbi	4.2.1.2.2.1.1	4.4.1.1
SAMN09090407	Italy		patric,ncbi	4.2.1.2.1.1.i4.1	4.3.i3.1
SAMN09090411	Italy		patric,ncbi	4.1.i1.1.1.1	4.1.i1.1.1.1
SAMN09090416	Italy		patric,ncbi	6.0
SAMN09090420	Italy		patric,ncbi	4.2.1.2.1.1.i3.1	4.3.i4.2
SAMN09090424	Italy		patric,ncbi	4.2.1.2.1.1.i3.1	4.3.i4.2
SAMN09090426	Italy		patric,ncbi	4.2.1.2.1.1.i4.1	4.3.i3.1
SAMN09090433	Italy		patric,ncbi	2.2.2	2.2.2
SAMN09090444	Italy		patric,ncbi	6.0
SAMN09090446	Italy		patric,ncbi	4.2.1.2.1.1.i3.1	4.3.i4.2
SAMN09090474	Italy		patric,ncbi
SAMN09090486	Italy		patric,ncbi	4.1.i1.1.1.1	4.1.i1.1.1.1
SAMN09090493	Italy		patric,ncbi	4.1.i1.1.1.1	4.1.i1.1.1.1
SAMN09090517	Italy		patric,ncbi	4.1.i1.1.1.1	4.1.i1.1.1.1
SAMN09090518	Italy		patric,ncbi	4.1.i1.1.1.1	4.1.i1.1.1.1
SAMN09090532	Italy		patric,ncbi	2.2.1.1.1	2.2.1.1.1
SAMN09090537	Italy		patric,ncbi	2.2.1.1.1.i3	2.2.1.1.1.i3
SAMN09090553	Italy		patric,ncbi	4.2.1.2.2.1.1	4.4.1.1
SAMN09090558	Italy		patric,ncbi	4.2.1.1.1.2.1.1.1.1.1	4.6.2.1.1.1.1
SAMN09090568	Italy		patric,ncbi	4.1.i1.1.1.1	4.1.i1.1.1.1
SAMN09090587	Italy		patric,ncbi	4.2.1.2.1.1.i4.1	4.3.i3.1
SAMN09090592	Italy		patric,ncbi	4.2.1.2.2.1.1	4.4.1.1
SAMN09090593	Italy		patric,ncbi	2.2.1.1.1	2.2.1.1.1
SAMN09090600	Italy		patric,ncbi	4.2.1.1.1.1.1.1.i1	4.10.i1
SAMN09090606	Italy		patric,ncbi	1.1.2	1.1.2
SAMN09090612	Italy		patric,ncbi	4.2.2.1	4.2.2
SAMN09090621	Italy		patric,ncbi	1.2.2.1	1.2.2.1
SAMN09090627	Italy		patric,ncbi	6.0
SAMN09090629	Italy		patric,ncbi	4.2.1.2.1.1.i4.1	4.3.i3.1
SAMN09090630	Italy		patric,ncbi	4.2.1.2.1.1.i3.1	4.3.i4.2
SAMN09090635	Italy		patric,ncbi	4.2.1.1.1.1.1.1.i1	4.10.i1
SAMN09090636	Italy		patric,ncbi	4.1.i1.1.1.1	4.1.i1.1.1.1
SAMN06563651	Philippines	2010	patric,ncbi	4.2.1.2.1.1.i3.1	4.3.i4.2
SAMEA3231655	Argentina	2013	patric,ncbi	4.1.i1.1.1.1	4.1.i1.1.1.1
SAMEA3231663	Argentina	2013	patric,ncbi	4.1.i1.1.1.1	4.1.i1.1.1.1
SAMEA3231665	Argentina	2013	patric,ncbi	4.1.i1.1.1.1	4.1.i1.1.1.1
SAMEA3231676	Argentina	2013	patric,ncbi	4.1.i1.1.1.1	4.1.i1.1.1.1
SAMEA3231694	Argentina	2013	patric,ncbi	4.1.i1.1.1.1	4.1.i1.1.1.1
SAMEA3231712	Argentina	2013	patric,ncbi	4.1.i1.1.1.1	4.1.i1.1.1.1
SAMEA3231718	Argentina	2013	patric,ncbi	4.1.i1.1.1.1	4.1.i1.1.1.1
SAMEA3231720	Argentina	2013	patric,ncbi	4.1.i1.1.1.1	4.1.i1.1.1.1
SAMEA3231724	Argentina	2013	patric,ncbi	4.1.i1.1.1.1	4.1.i1.1.1.1
SAMEA3231729	Argentina	2013	patric,ncbi	4.1.i1.1.1.1	4.1.i1.1.1.1
SAMEA3231731	Argentina	2013	patric,ncbi	4.1.i1.1.1.1	4.1.i1.1.1.1
SAMEA3231732	Argentina	2013	patric,ncbi	4.1.i1.1.1.1	4.1.i1.1.1.1
SAMEA3231592	Argentina	2013	patric,ncbi	4.1.i1.1.1.1	4.1.i1.1.1.1
SAMEA3231606	Argentina	2013	patric,ncbi	4.1.i1.1.1.1	4.1.i1.1.1.1
SAMEA3231610	Argentina	2013	patric,ncbi	4.1.i1.1.1.1	4.1.i1.1.1.1
SAMEA3231616	Argentina	2013	patric,ncbi	4.1.i1.1.1.1	4.1.i1.1.1.1
SAMEA3231622	Argentina	2013	patric,ncbi	4.1.i1.1.1.1	4.1.i1.1.1.1
SAMEA3231625	Argentina	2013	patric,ncbi	4.1.i1.1.1.1	4.1.i1.1.1.1
SAMEA3231640	Argentina	2013	patric,ncbi	4.1.i1.1.1.1	4.1.i1.1.1.1
SAMEA3231641	Argentina	2013	patric,ncbi	4.1.i1.1.1.1	4.1.i1.1.1.1
SAMEA3231772	Argentina	2013	patric,ncbi	4.1.i1.1.1.1	4.1.i1.1.1.1
SAMEA3231730	Argentina	2013	patric,ncbi	4.1.i1.1.1.1	4.1.i1.1.1.1
SAMN10659534	India	2016	patric,ncbi	1.1.2	1.1.2
SAMEA787719	Uganda	2004	patric,ncbi	3.2.2	3.2.2
SAMEA787706	Uganda	2003	patric,ncbi	4.1.i1.2.1	4.1.i1.2.1
SAMN09492285	Canada	2008	patric,ncbi	4.1.i1.2.1	4.1.i1.2.1
SAMN09492288	Canada	2009	patric,ncbi	4.1.i1.2.1	4.1.i1.2.1
SAMN07766172	Canada	2010	patric,ncbi	4.1.i1.1.1.1	4.1.i1.1.1.1
SAMN07766455	Canada	2014	patric,ncbi	1.2.1.1.1	1.2.1.1.1
SAMN10592336	Russia	2017	patric,ncbi	2.2.1.1.1	2.2.1.1.1
SAMN10592345	Russia	2017	patric,ncbi	2.2.1.1.1	2.2.1.1.1
SAMEA787722	Uganda	2004	patric,ncbi	4.2.1.2.1.1.i3.1	4.3.i4.2
SAMEA968176	Netherlands	1994	patric,ncbi	4.2.1.2.1.1.i1	4.3.i2
SAMEA968124	Netherlands	1999	patric,ncbi	4.1.i1.1.1.1	4.1.i1.1.1.1
SAMEA968212	Netherlands	1999	patric,ncbi	4.1.i1.1.1.1	4.1.i1.1.1.1
SAMEA787709	Uganda	2003	patric,ncbi	3.1.1.i2	3.1.1.i2
SAMEA787721	Uganda	2003	patric,ncbi	4.2.1.1.1.2.2.1.1.1.2	4.6.1.1.1.1.2
SAMEA968172	Netherlands	1999	patric,ncbi	4.2.1.2.1.1.i3.1	4.3.i4.2
SAMEA968169	Netherlands	2000	patric,ncbi	4.1.i1.1.1.1	4.1.i1.1.1.1
SAMEA787747	Uganda	2004	patric,ncbi	1.1.2	1.1.2
SAMEA1706685	Netherlands	1994	patric,ncbi	4.2.1.2.1.1.i2	4.3.i1
SAMEA787736	Uganda	2003	patric,ncbi	3.1.1.i1	3.1.1.i1
SAMEA787744	Uganda	2003	patric,ncbi	3.2.2	3.2.2
SAMEA1016016	United Kingdom	2003	patric,ncbi	4.2.1.2.1.1.i4.1	4.3.i3.1
SAMEA1706677	Netherlands	1996	patric,ncbi	4.1.i1.1.1.1	4.1.i1.1.1.1
SAMEA787731	Uganda	2004	patric,ncbi	3.2.2	3.2.2
SAMEA787750	Uganda	2003	patric,ncbi	3.1.1.i2	3.1.1.i2
SAMEA1015960	Russia	2008	patric,ncbi	2.2.1.1.1.i3	2.2.1.1.1.i3
SAMEA1706675	Netherlands	1997	patric,ncbi	2.2.1.1.1	2.2.1.1.1
SAMEA1018862	United Kingdom	2005	patric,ncbi
SAMEA1018909	United Kingdom	2007	patric,ncbi	4.1.i1.2.1	4.1.i1.2.1
SAMEA787704	Uganda	2005	patric,ncbi	4.2.1.1.1.1.1.1.i1	4.10.i1
SAMEA1019136	United Kingdom	2005	patric,ncbi
SAMEA968214	Netherlands	1999	patric,ncbi	4.1.i1.1.1.1	4.1.i1.1.1.1
SAMEA1019094	United Kingdom	2008	patric,ncbi
SAMEA1706665	Netherlands	1997	patric,ncbi	4.2.1.2.2.1.2	4.4.1.2
SAMEA1706674	Netherlands	1997	patric,ncbi	4.2.1.2.1.1.i3.1	4.3.i4.2
SAMEA1706693	Netherlands	1998	patric,ncbi	4.2.2.1	4.2.2
SAMEA968140	Netherlands	2003	patric,ncbi	2.2.1.1.1	2.2.1.1.1
SAMEA1706663	Netherlands	1997	patric,ncbi	4.2.1.2.2.1.2	4.4.1.2
SAMEA1403615	Russia	2008	patric,ncbi	2.2.1.1.1.i3	2.2.1.1.1.i3
SAMEA968142	Netherlands	2002	patric,ncbi	2.2.1.1.1	2.2.1.1.1
SAMEA787708	Uganda	2004	patric,ncbi	4.2.1.1.1.2.2.1.1.1.2	4.6.1.1.1.1.2
SAMEA1019237	United Kingdom	2009	patric,ncbi	4.1.i1.2.1	4.1.i1.2.1
SAMEA1019295	United Kingdom	2006	patric,ncbi	4.1.i1.2.1	4.1.i1.2.1
SAMEA787715	Uganda	2005	patric,ncbi	4.2.1.1.1.2.2.1.1.1.2	4.6.1.1.1.1.2
SAMEA787730	Uganda	2005	patric,ncbi	4.1.i1.2.1	4.1.i1.2.1
SAMEA1016151	Russia	2009	patric,ncbi	2.2.1.1.1.i3	2.2.1.1.1.i3
SAMEA1019297	United Kingdom	2011	patric,ncbi	3.1.1.i1	3.1.1.i1
SAMEA1018858	United Kingdom	2006	patric,ncbi	1.2.2.2	1.2.2.2
SAMEA787702	Uganda	2004	patric,ncbi	4.2.1.2.1.1.i3.1	4.3.i4.2
SAMEA1019239	United Kingdom	2008	patric,ncbi	4.1.i1.2.1	4.1.i1.2.1
SAMEA1019128	United Kingdom	2007	patric,ncbi	5.0
SAMEA1706679	Netherlands	1997	patric,ncbi	4.2.1.2.1.1.i3.1	4.3.i4.2
SAMEA3250476	Ethiopia		patric,ncbi	7.0
SAMEA1706709	Netherlands	1998	patric,ncbi	4.2.1.2.2.1.2	4.4.1.2
SAMEA968147	Netherlands	2008	patric,ncbi	2.2.1.1.1	2.2.1.1.1
SAMEA968143	Netherlands	2000	patric,ncbi	2.2.1.1.1	2.2.1.1.1
SAMEA968076	Netherlands	2006	patric,ncbi	4.1.i1.1.1.1	4.1.i1.1.1.1
SAMEA968117	Estonia	2005	patric,ncbi	2.2.1.1.1	2.2.1.1.1
SAMEA2682686	Peru	2009	patric,ncbi	4.2.1.2.1.1.i4.1	4.3.i3.1
SAMEA2682995	Peru	2011	patric,ncbi	2.2.1.1.1	2.2.1.1.1
SAMN08199266	Guatemala	2010	patric,ncbi	4.2.1.2.1.1.i1	4.3.i2
SAMEA2682885	Peru	2009	patric,ncbi	4.2.1.1.1.1.1.1.i1	4.10.i1
SAMEA1469527	United Kingdom	2011	patric,ncbi	4.1.i1.1.1.1	4.1.i1.1.1.1
SAMN08199301	Guatemala	2011	patric,ncbi	4.1.i1.2.1	4.1.i1.2.1
SAMEA1523373	South Africa		patric,ncbi	3.1.1.i1	3.1.1.i1
SAMEA2682677	Peru	2009	patric,ncbi	4.2.1.2.1.1.i3.1	4.3.i4.2
SAMEA1523378	South Africa		patric,ncbi	3.1.1.i1	3.1.1.i1
SAMEA1404039	Russia	2009	patric,ncbi	2.2.1.1.1.i3	2.2.1.1.1.i3
SAMEA968171	Netherlands	1999	patric,ncbi	4.1.i1.1.1.1	4.1.i1.1.1.1
SAMEA2682904	Peru	2009	patric,ncbi	4.2.1.2.1.1.i1	4.3.i2
SAMEA2682752	Peru	2009	patric,ncbi	4.1.i1.1.1.1	4.1.i1.1.1.1
SAMEA2683066	Peru	2011	patric,ncbi	4.1.i1.1.1.1	4.1.i1.1.1.1
SAMEA787726	Uganda	2006	patric,ncbi	4.1.i1.2.1	4.1.i1.2.1
SAMEA2682839	Peru	2009	patric,ncbi	4.2.1.2.1.1.i3.1	4.3.i4.2
SAMEA2682900	Peru	2009	patric,ncbi	4.2.1.1.1.1.2	4.11
SAMEA2682981	Peru	2011	patric,ncbi	4.2.1.1.1.1.2	4.11
SAMEA2682987	Peru	2011	patric,ncbi	4.2.1.2.1.1.i4.1	4.3.i3.1
SAMEA2683080	Peru	2011	patric,ncbi	4.2.1.1.1.1.2	4.11
SAMEA2682920	Peru	2010	patric,ncbi	4.2.1.2.1.1.i4.1	4.3.i3.1
SAMEA2683099	Peru	2012	patric,ncbi	4.2.1.2.1.1.i4.1	4.3.i3.1
SAMEA2683141	Peru	2011	patric,ncbi	4.1.i1.1.1.1	4.1.i1.1.1.1
SAMEA2683083	Peru	2011	patric,ncbi	4.2.1.2.1.1.i1	4.3.i2
SAMEA2683087	Peru	2011	patric,ncbi	4.2.1.2.1.1.i4.1	4.3.i3.1
SAMEA2682809	Peru	2009	patric,ncbi	4.1.i1.1.1.1	4.1.i1.1.1.1
SAMEA2683048	Peru	2011	patric,ncbi	4.2.1.2.1.1.i4.1	4.3.i3.1
SAMEA968075	Netherlands	2003	patric,ncbi	4.1.i1.1.1.1	4.1.i1.1.1.1
SAMEA2682736	Peru	2009	patric,ncbi	4.1.i1.2.2	4.1.i1.2.2
SAMEA2682764	Peru	2009	patric,ncbi	4.2.1.2.1.1.i3.1	4.3.i4.2
SAMEA2682976	Peru	2011	patric,ncbi	4.1.i1.1.1.1	4.1.i1.1.1.1
SAMEA2683037	Peru	2011	patric,ncbi	4.2.1.2.1.1.i4.1	4.3.i3.1
SAMEA2683018	Peru	2011	patric,ncbi	2.2.1.1.1	2.2.1.1.1
SAMEA2682875	Peru	2009	patric,ncbi	4.2.1.2.1.1.i4.1	4.3.i3.1
SAMEA1706698	Netherlands	1999	patric,ncbi	4.1.i1.1.1.1	4.1.i1.1.1.1
SAMEA1016157	United Kingdom	2001	patric,ncbi	4.2.1.1.1.1.1.1.i1	4.10.i1
SAMEA2683092	Peru	2007	patric,ncbi	2.2.1.1.1	2.2.1.1.1
SAMEA2683094	Peru	2011	patric,ncbi	4.2.1.2.1.1.i4.1	4.3.i3.1
SAMEA2682795	Peru	2009	patric,ncbi	2.2.1.1.1	2.2.1.1.1
SAMEA2682722	Peru	2009	patric,ncbi	2.2.1.1.1	2.2.1.1.1
SAMEA2682929	Peru	2009	patric,ncbi	4.1.i1.1.1.1	4.1.i1.1.1.1
SAMEA2683148	Peru	2012	patric,ncbi	4.2.1.2.1.1.i4.1	4.3.i3.1
SAMEA1706660	Netherlands	1995	patric,ncbi	2.2.1.1.1	2.2.1.1.1
SAMEA2682820	Peru	2009	patric,ncbi	4.2.1.1.1.1.2	4.11
SAMEA2682943	Peru	2009	patric,ncbi	2.2.1.1.1	2.2.1.1.1
SAMEA968199	Netherlands	2004	patric,ncbi	4.2.2.1	4.2.2
SAMEA2683020	Peru	2011	patric,ncbi	4.2.1.2.1.1.i3.1	4.3.i4.2
SAMEA787740	Uganda	2004	patric,ncbi	4.2.1.2.1.1.i3.1	4.3.i4.2
SAMEA1706708	Netherlands	2003	patric,ncbi	2.2.1.1.1	2.2.1.1.1
SAMEA1018974	United Kingdom	2009	patric,ncbi	1.1.2	1.1.2
SAMEA968128	Netherlands	2005	patric,ncbi	2.2.1.1.1	2.2.1.1.1
SAMEA1317624	South Africa		patric,ncbi	4.2.1.2.1.1.i1	4.3.i2
SAMEA1317673	South Africa		patric,ncbi	4.2.1.2.1.1.i4.1	4.3.i3.1
SAMEA1317637	South Africa		patric,ncbi	4.0
SAMEA1317635	South Africa		patric,ncbi	4.2.1.2.1.1.i1	4.3.i2
SAMEA1523377	South Africa		patric,ncbi	4.2.1.1.1.1.1.1.i1	4.10.i1
SAMEA1317618	South Africa		patric,ncbi	4.1.i1.1.1.1	4.1.i1.1.1.1
SAMEA1317627	South Africa		patric,ncbi	4.0
SAMEA1317676	South Africa		patric,ncbi	4.2.1.2.1.1.i1	4.3.i2
SAMEA1317669	South Africa		patric,ncbi	4.2.1.2.1.1.i1	4.3.i2
SAMEA1317632	South Africa		patric,ncbi	4.2.1.1.1.1.1.1.i1	4.10.i1
SAMEA1317658	South Africa		patric,ncbi	4.2.1.2.2.1.1	4.4.1.1
SAMEA2683057	Peru	2011	patric,ncbi	4.1.i1.1.1.1	4.1.i1.1.1.1
SAMEA1707142	Russia	2010	patric,ncbi	4.2.1.1.1.1.1.1.i1	4.10.i1
SAMEA1707567	Russia	2008	patric,ncbi	4.1.i1.2.1	4.1.i1.2.1
SAMEA1016072	Russia	2008	patric,ncbi	4.2.1.1.1.1.1.1.i1	4.10.i1
SAMEA1403629	Russia	2008	patric,ncbi	4.2.1.1.1.1.1.1.i1	4.10.i1
SAMEA1403801	Russia	2009	patric,ncbi	4.2.1.1.1.1.1.1.i1	4.10.i1
SAMEA1403864	Russia	2009	patric,ncbi	4.2.1.2.1.1.i4.1	4.3.i3.1
SAMEA1469504	Russia	2008	patric,ncbi	4.2.2.2.1	4.2.1.1
SAMEA1707400	Russia	2008	patric,ncbi	4.2.2.2.1	4.2.1.1
SAMEA968099	Netherlands	1994	patric,ncbi	4.2.2.1	4.2.2
SAMEA1015927	Russia	2009	patric,ncbi	4.2.1.2.1.1.i4.1	4.3.i3.1
SAMEA1523371	Malaysia		patric,ncbi	4.2.1.2.2.2	4.4.2
SAMEA1523357	South Africa		patric,ncbi	4.2.1.2.1.1.i4.1	4.3.i3.1
SAMEA2682700	Peru	2009	patric,ncbi	4.2.1.2.1.1.i4.1	4.3.i3.1
SAMEA2683019	Peru	2011	patric,ncbi	4.2.1.2.1.1.i3.1	4.3.i4.2
SAMEA2682723	Peru	2009	patric,ncbi	4.2.1.2.1.1.i4.1	4.3.i3.1
SAMEA2683052	Peru	2011	patric,ncbi	4.2.1.2.1.1.i3.1	4.3.i4.2
SAMEA2683016	Peru	2011	patric,ncbi	4.2.1.2.1.1.i4.1	4.3.i3.1
SAMEA2682956	Peru	2009	patric,ncbi	4.2.1.2.1.1.i4.2	4.3.i3.2
SAMEA1317630	South Africa		patric,ncbi
SAMEA1317667	South Africa		patric,ncbi	4.2.1.2.1.1.i4.1	4.3.i3.1
SAMEA2683136	Peru	2012	patric,ncbi	4.1.i1.1.1.1	4.1.i1.1.1.1
SAMEA2682765	Peru	2009	patric,ncbi	4.1.i1.1.1.1	4.1.i1.1.1.1
SAMEA2682906	Peru	2010	patric,ncbi	4.1.i1.1.1.1	4.1.i1.1.1.1
SAMEA2683051	Peru	2011	patric,ncbi	4.2.1.2.1.1.i4.1	4.3.i3.1
SAMEA2683076	Peru	2011	patric,ncbi	4.1.i1.2.1	4.1.i1.2.1
SAMEA2682915	Peru	2009	patric,ncbi	4.1.i1.1.1.1	4.1.i1.1.1.1
SAMEA2682935	Peru	2009	patric,ncbi	4.2.1.2.1.1.i3.1	4.3.i4.2
SAMEA1523366	Thailand		patric,ncbi	2.2.1.1.1	2.2.1.1.1
SAMEA1317641	South Africa		patric,ncbi	2.2.1.1.1	2.2.1.1.1
SAMEA1523359	Thailand		patric,ncbi	2.2.1.1.1	2.2.1.1.1
SAMEA1523358	Malaysia		patric,ncbi	1.2.1.1.1	1.2.1.1.1
SAMEA1317622	South Africa		patric,ncbi	2.2.1.1.1	2.2.1.1.1
SAMEA1317647	South Africa		patric,ncbi	2.2.1.1.1	2.2.1.1.1
SAMEA1317671	South Africa		patric,ncbi	2.2.1.1.1	2.2.1.1.1
SAMEA1317633	South Africa		patric,ncbi	2.2.1.1.1	2.2.1.1.1
SAMEA2682883	Peru	2010	patric,ncbi	4.2.1.2.1.1.i4.1	4.3.i3.1
SAMEA2683144	Peru	2012	patric,ncbi	4.1.i1.2.1	4.1.i1.2.1
SAMEA2682817	Peru	2009	patric,ncbi	4.2.1.2.1.1.i4.1	4.3.i3.1
SAMEA2682874	Peru	2009	patric,ncbi	4.2.1.2.1.1.i4.1	4.3.i3.1
SAMEA2682725	Peru	2009	patric,ncbi	4.2.1.2.1.1.i3.1	4.3.i4.2
SAMEA2682744	Peru	2009	patric,ncbi	4.2.1.2.1.1.i3.1	4.3.i4.2
SAMEA2682728	Peru	2009	patric,ncbi	4.1.i1.1.1.1	4.1.i1.1.1.1
SAMEA2682773	Peru	2009	patric,ncbi	4.1.i1.2.1	4.1.i1.2.1
SAMEA2682805	Peru	2009	patric,ncbi	4.1.i1.2.1	4.1.i1.2.1
SAMEA2682848	Peru	2009	patric,ncbi	4.2.1.2.1.1.i4.1	4.3.i3.1
SAMEA2682852	Peru	2009	patric,ncbi	4.2.1.2.1.1.i3.1	4.3.i4.2
SAMEA2683134	Peru	2012	patric,ncbi	4.2.1.1.1.1.2	4.11
SAMEA2682877	Peru	2010	patric,ncbi	4.2.1.2.1.1.i4.1	4.3.i3.1
SAMEA2683001	Peru	2011	patric,ncbi	4.2.1.1.1.1.2	4.11
SAMEA2682975	Peru	2010	patric,ncbi
SAMEA2682753	Peru	2009	patric,ncbi	4.2.1.2.1.1.i4.1	4.3.i3.1
SAMEA2682977	Peru	2011	patric,ncbi	4.2.1.1.1.1.2	4.11
SAMEA2682925	Peru	2009	patric,ncbi	4.2.1.2.1.1.i4.1	4.3.i3.1
SAMEA1469509	United Kingdom	2011	patric,ncbi	2.2.1.1.1	2.2.1.1.1
SAMEA1469518	United Kingdom	2011	patric,ncbi	2.2.1.1.1.i3	2.2.1.1.1.i3
SAMEA1018917	United Kingdom	2007	patric,ncbi	4.2.1.2.2.2	4.4.2
SAMEA1016010	Russia	2009	patric,ncbi	2.2.1.1.1.i3	2.2.1.1.1.i3
SAMEA1403563	Russia	2009	patric,ncbi	2.2.1.1.1.i3	2.2.1.1.1.i3
SAMEA1403611	Russia	2009	patric,ncbi	2.2.1.1.1.i3	2.2.1.1.1.i3
SAMEA1403646	Russia	2009	patric,ncbi	2.2.1.1.1	2.2.1.1.1
SAMEA1403747	Russia	2009	patric,ncbi	2.2.1.1.1.i3	2.2.1.1.1.i3
SAMEA1404017	Russia	2009	patric,ncbi	2.2.1.1.1.i3	2.2.1.1.1.i3
SAMEA1469529	Russia	2009	patric,ncbi	2.2.1.1.1.i3	2.2.1.1.1.i3
SAMEA1707186	Russia	2008	patric,ncbi	2.2.1.1.1.i3	2.2.1.1.1.i3
SAMEA1707335	Russia	2010	patric,ncbi	2.2.1.1.1.i3	2.2.1.1.1.i3
SAMEA1707346	Russia	2009	patric,ncbi	2.2.1.1.1.i3	2.2.1.1.1.i3
SAMEA1707359	Russia	2008	patric,ncbi	2.2.1.1.1.i3	2.2.1.1.1.i3
SAMEA968162	Netherlands	1994	patric,ncbi	4.2.2.1	4.2.2
SAMEA968100	Netherlands	1994	patric,ncbi	4.2.2.1	4.2.2
SAMEA968163	Netherlands	2003	patric,ncbi	4.2.2.1	4.2.2
SAMEA1016082	Russia	2008	patric,ncbi	2.2.1.1.1.i3	2.2.1.1.1.i3
SAMEA1317672	South Africa		patric,ncbi	2.2.1.1.1	2.2.1.1.1
SAMEA1317638	South Africa		patric,ncbi	2.2.1.1.1	2.2.1.1.1
SAMEA1317623	South Africa		patric,ncbi	2.2.1.1.1	2.2.1.1.1
SAMEA1317621	South Africa		patric,ncbi	2.2.1.1.1.i2	2.2.1.1.1.i2
SAMEA1523367	Thailand		patric,ncbi	2.2.1.1.1	2.2.1.1.1
SAMEA1317645	South Africa		patric,ncbi	2.2.1.1.1	2.2.1.1.1
SAMEA2682991	Peru	2011	patric,ncbi	4.2.1.2.1.1.i4.1	4.3.i3.1
SAMEA2682706	Peru	2009	patric,ncbi	4.2.1.2.1.1.i4.1	4.3.i3.1
SAMEA2683054	Peru	2011	patric,ncbi	4.2.1.2.1.1.i3.1	4.3.i4.2
[truncated: 15,432 more rows]
