# Supplementary material for: Population structure, biogeography and transmissibility of Mycobacterium tuberculosis
Source: Nat Commun. 2021 Oct 20;12:6099. doi: 10.1038/s41467-021-26248-1 (PMC8528816; doi:10.1038/s41467-021-26248-1)
Supplement: Supplementary file 8 — Supplementary Data 5 [file 41467_2021_26248_MOESM8_ESM.zip]

Archive with 1 entries (1 files):
- Supplementary_Data_5.pdf
