# Supplementary material for: Population structure, biogeography and transmissibility of Mycobacterium tuberculosis
Source: Nat Commun. 2021 Oct 20;12:6099. doi: 10.1038/s41467-021-26248-1 (PMC8528816; doi:10.1038/s41467-021-26248-1)
Supplement: Supplementary file 9 — Supplementary Data 6 [file 41467_2021_26248_MOESM9_ESM.xlsx]

## Sheet: Sheet1
BioSample	lineage	lineage_hierarchical	Study
SAMN08295251	1.1.3	1.1.1.2	Bangladesh
SAMN08295252	4.1.i1.2.1	4.1.i1.2.1	Bangladesh
SAMN08295253	1.2.2.1	1.2.2.1	Bangladesh
SAMN08295254	1.1.2	1.1.2	Bangladesh
SAMN08295256	1.2.2.1	1.2.2.1	Bangladesh
SAMN08295258	1.2.2.1	1.2.2.1	Bangladesh
SAMN08295259	1.2.2.1	1.2.2.1	Bangladesh
SAMN08295260	1.1.2	1.1.2	Bangladesh
SAMN08379656	4.10.i1	4.2.1.1.1.1.1.1.i1	Azerbaijan
SAMN08379657	2.2.1.1.1.i3	2.2.1.1.1.i3	Azerbaijan
SAMN08379658	2.2.1.1.1.i3	2.2.1.1.1.i3	Azerbaijan
SAMN08379659	2.2.1.1.1.i3	2.2.1.1.1.i3	Azerbaijan
SAMN08379660	2.2.1.1.1.i3	2.2.1.1.1.i3	Azerbaijan
SAMN08379661	4.2.1.1	4.2.2.2.1	Azerbaijan
SAMN08379662	4.3.i3.1	4.2.1.2.1.1.i4.1	Azerbaijan
SAMN08379663	2.2.1.1.1.i3	2.2.1.1.1.i3	Azerbaijan
SAMN08379664	2.2.1.1.1.i3	2.2.1.1.1.i3	Azerbaijan
SAMN08379665	4.3.i3.1	4.2.1.2.1.1.i4.1	Azerbaijan
SAMN08379666	2.2.1.1.1.i3	2.2.1.1.1.i3	Azerbaijan
SAMN08379667	4.2.1.2	4.2.2.2.2	Azerbaijan
SAMN08379668	4.2.1.1	4.2.2.2.1	Azerbaijan
SAMN08379669	4.3.i3.1	4.2.1.2.1.1.i4.1	Azerbaijan
SAMN08379670	4.10.i1	4.2.1.1.1.1.1.1.i1	Azerbaijan
SAMN08379671	4.3.i3.1	4.2.1.2.1.1.i4.1	Azerbaijan
SAMN08379672	2.2.1.1.1.i3	2.2.1.1.1.i3	Azerbaijan
SAMN08379673	2.2.1.1.1.i3	2.2.1.1.1.i3	Azerbaijan
SAMN08379674	4.3.i3.1	4.2.1.2.1.1.i4.1	Azerbaijan
SAMN08379675	2.2.1.1.1.i3	2.2.1.1.1.i3	Azerbaijan
SAMN08379676	4.10.i1	4.2.1.1.1.1.1.1.i1	Azerbaijan
SAMN08379677	2.2.1.1.1.i3	2.2.1.1.1.i3	Azerbaijan
SAMN08379678	4.10.i1	4.2.1.1.1.1.1.1.i1	Azerbaijan
SAMN08379679	4.10.i1	4.2.1.1.1.1.1.1.i1	Azerbaijan
SAMN08379680	2.2.1.1.1.i3	2.2.1.1.1.i3	Azerbaijan
SAMN08379681	4.3.i3.1	4.2.1.2.1.1.i4.1	Azerbaijan
SAMN08379682	4.3.i3.1	4.2.1.2.1.1.i4.1	Azerbaijan
SAMN08379683	2.2.1.1.1	2.2.1.1.1	Azerbaijan
SAMN08379684	4.1.i1.1.1.1	4.1.i1.1.1.1	Azerbaijan
SAMN08379685	4.10.i1	4.2.1.1.1.1.1.1.i1	Azerbaijan
SAMN08379686	2.2.1.1.1.i3	2.2.1.1.1.i3	Azerbaijan
SAMN08379687	4.10.i1	4.2.1.1.1.1.1.1.i1	Azerbaijan
SAMN08379688	2.2.1.1.1.i3	2.2.1.1.1.i3	Azerbaijan
SAMN08379689	2.2.1.1.1.i3	2.2.1.1.1.i3	Azerbaijan
SAMN08379690	2.2.1.1.1.i3	2.2.1.1.1.i3	Azerbaijan
SAMN08379691	2.2.1.1.1.i3	2.2.1.1.1.i3	Azerbaijan
SAMN08379692	2.2.1.1.1	2.2.1.1.1	Azerbaijan
SAMN08379693	2.2.1.1.1.i3	2.2.1.1.1.i3	Azerbaijan
SAMN08379694	2.2.1.1.1.i3	2.2.1.1.1.i3	Azerbaijan
SAMN08379696	2.2.1.1.1.i3	2.2.1.1.1.i3	Azerbaijan
SAMN08379697	4.3.i3.1	4.2.1.2.1.1.i4.1	Azerbaijan
SAMN08379698	2.2.1.1.1.i3	2.2.1.1.1.i3	Azerbaijan
SAMN08379699	4.10.i1	4.2.1.1.1.1.1.1.i1	Azerbaijan
SAMN08379700	4.10.i1	4.2.1.1.1.1.1.1.i1	Azerbaijan
SAMN08379701	4.1.i1.1.1.1	4.1.i1.1.1.1	Azerbaijan
SAMN08379702	2.2.1.1.1.i3	2.2.1.1.1.i3	Azerbaijan
SAMN08379703	2.2.1.1.1.i3	2.2.1.1.1.i3	Azerbaijan
SAMN08379704	4.1.i1.1.1.1	4.1.i1.1.1.1	Azerbaijan
SAMN08379705	4.10.i1	4.2.1.1.1.1.1.1.i1	Azerbaijan
SAMN08379706	4.3.i3.1	4.2.1.2.1.1.i4.1	Azerbaijan
SAMN08379707	2.2.1.1.1.i3	2.2.1.1.1.i3	Azerbaijan
SAMN08379708	2.2.1.1.1.i3	2.2.1.1.1.i3	Azerbaijan
SAMN08379710	4.3.i3.1	4.2.1.2.1.1.i4.1	Azerbaijan
SAMN08379711	2.2.1.1.1.i3	2.2.1.1.1.i3	Azerbaijan
SAMN08379712	4.1.i1.1.1.1	4.1.i1.1.1.1	Azerbaijan
SAMN08379713	4.3.i3.1	4.2.1.2.1.1.i4.1	Azerbaijan
SAMN08379714	2.2.1.1.1.i3	2.2.1.1.1.i3	Azerbaijan
SAMN08379715	4.10.i1	4.2.1.1.1.1.1.1.i1	Azerbaijan
SAMN08379716	4.2.1.2	4.2.2.2.2	Azerbaijan
SAMN08379717	2.2.1.1.1.i3	2.2.1.1.1.i3	Azerbaijan
SAMN08379718	4.10.i1	4.2.1.1.1.1.1.1.i1	Azerbaijan
SAMN08379719	2.2.1.1.1.i3	2.2.1.1.1.i3	Azerbaijan
SAMN08379720	2.2.1.1.1.i3	2.2.1.1.1.i3	Azerbaijan
SAMN08379721	2.2.1.1.1.i3	2.2.1.1.1.i3	Azerbaijan
SAMN08379722	2.2.1.1.1.i3	2.2.1.1.1.i3	Azerbaijan
SAMN08379723	4.3.i3.1	4.2.1.2.1.1.i4.1	Azerbaijan
SAMN08379724	4.10.i1	4.2.1.1.1.1.1.1.i1	Azerbaijan
SAMN08379725	2.2.1.1.1.i3	2.2.1.1.1.i3	Azerbaijan
SAMN08379726	2.2.1.1.1.i3	2.2.1.1.1.i3	Azerbaijan
SAMN08379727	2.2.1.1.1.i3	2.2.1.1.1.i3	Azerbaijan
SAMN08379728	2.2.1.1.1.i3	2.2.1.1.1.i3	Azerbaijan
SAMN08379729	4.10.i1	4.2.1.1.1.1.1.1.i1	Azerbaijan
SAMN08379730	2.2.1.1.1.i3	2.2.1.1.1.i3	Azerbaijan
SAMN08379731	2.2.1.1.1	2.2.1.1.1	Azerbaijan
SAMN08379732	2.2.1.1.1.i3	2.2.1.1.1.i3	Azerbaijan
SAMN08379733	4.2.1.2	4.2.2.2.2	Azerbaijan
SAMN08379734	2.2.1.1.1.i3	2.2.1.1.1.i3	Azerbaijan
SAMN08379735	4.2.1.1	4.2.2.2.1	Azerbaijan
SAMN08379736	2.2.1.1.1.i3	2.2.1.1.1.i3	Azerbaijan
SAMN08379737	2.2.1.1.2	2.2.1.1.2	Azerbaijan
SAMN08379738	2.2.1.1.1	2.2.1.1.1	Azerbaijan
SAMN08379739	4.3.i3.1	4.2.1.2.1.1.i4.1	Azerbaijan
SAMN08379740	2.2.1.1.1.i3	2.2.1.1.1.i3	Azerbaijan
SAMN08379741	2.2.1.1.1.i3	2.2.1.1.1.i3	Azerbaijan
SAMN08379742	2.2.1.1.1.i3	2.2.1.1.1.i3	Azerbaijan
SAMN08379743	4.10.i1	4.2.1.1.1.1.1.1.i1	Azerbaijan
SAMN08379744	2.2.1.1.1.i3	2.2.1.1.1.i3	Azerbaijan
SAMN08379745	4.10.i1	4.2.1.1.1.1.1.1.i1	Azerbaijan
SAMN08379746	2.2.1.1.1.i3	2.2.1.1.1.i3	Azerbaijan
SAMN08379747	4.3.i3.1	4.2.1.2.1.1.i4.1	Azerbaijan
SAMN08379749	4.3.i3.1	4.2.1.2.1.1.i4.1	Azerbaijan
SAMN08379750	2.2.1.1.1.i3	2.2.1.1.1.i3	Azerbaijan
SAMN08379751	2.2.1.1.1.i3	2.2.1.1.1.i3	Azerbaijan
SAMN08379752	2.2.1.1.1.i3	2.2.1.1.1.i3	Azerbaijan
SAMN08379753	2.2.1.1.1	2.2.1.1.1	Azerbaijan
SAMN08379754	2.2.1.1.1.i3	2.2.1.1.1.i3	Azerbaijan
SAMN08379755	2.2.1.1.1.i3	2.2.1.1.1.i3	Azerbaijan
SAMN08379756	2.2.1.1.1.i3	2.2.1.1.1.i3	Azerbaijan
SAMN08379757	2.2.1.1.1.i3	2.2.1.1.1.i3	Azerbaijan
SAMN08379758	2.2.1.1.1.i3	2.2.1.1.1.i3	Azerbaijan
SAMN08379759	4.10.i1	4.2.1.1.1.1.1.1.i1	Azerbaijan
SAMN08379760	2.2.1.1.1.i3	2.2.1.1.1.i3	Azerbaijan
SAMN08379761	4.1.i1.1.1.1	4.1.i1.1.1.1	Azerbaijan
SAMN08379762	4.3.i3.1	4.2.1.2.1.1.i4.1	Azerbaijan
SAMN08379763	2.2.1.1.1	2.2.1.1.1	Azerbaijan
SAMN08379764	2.2.1.1.1.i3	2.2.1.1.1.i3	Azerbaijan
SAMN08379765	2.2.1.1.1.i3	2.2.1.1.1.i3	Azerbaijan
SAMN08379766	2.2.1.1.1.i3	2.2.1.1.1.i3	Azerbaijan
SAMN08379768	4.3.i3.1	4.2.1.2.1.1.i4.1	Azerbaijan
SAMN08379769	4.5	4.2.1.1.2	Azerbaijan
SAMN08379770	4.10.i1	4.2.1.1.1.1.1.1.i1	Azerbaijan
SAMN08379771	2.2.1.1.1.i3	2.2.1.1.1.i3	Azerbaijan
SAMN08379772	2.2.1.1.1.i3	2.2.1.1.1.i3	Azerbaijan
SAMN08379773	2.2.1.1.1.i3	2.2.1.1.1.i3	Azerbaijan
SAMN08379774	4.2.1.2	4.2.2.2.2	Azerbaijan
SAMN08379775	2.2.1.1.1.i3	2.2.1.1.1.i3	Azerbaijan
SAMN08379776	2.2.1.1.1.i3	2.2.1.1.1.i3	Azerbaijan
SAMN08379777	2.2.1.1.1.i3	2.2.1.1.1.i3	Azerbaijan
SAMN08379778	2.2.1.1.1.i3	2.2.1.1.1.i3	Azerbaijan
SAMN08379779	2.2.1.1.1.i3	2.2.1.1.1.i3	Azerbaijan
SAMN08379780	2.2.1.1.1.i3	2.2.1.1.1.i3	Azerbaijan
SAMN08379781	4.10.i1	4.2.1.1.1.1.1.1.i1	Azerbaijan
SAMN08379782	2.2.1.1.1.i3	2.2.1.1.1.i3	Azerbaijan
SAMN08379783	2.2.1.1.1.i3	2.2.1.1.1.i3	Azerbaijan
SAMN08379784	4.1.i1.1.1.1	4.1.i1.1.1.1	Azerbaijan
SAMN08379785	4.10.i1	4.2.1.1.1.1.1.1.i1	Azerbaijan
SAMN08379786	2.2.1.1.1.i3	2.2.1.1.1.i3	Azerbaijan
SAMN08379787	2.2.1.1.1.i3	2.2.1.1.1.i3	Azerbaijan
SAMN08379788	4.1.i1.1.1.1	4.1.i1.1.1.1	Azerbaijan
SAMN08379789	4.3.i3.1	4.2.1.2.1.1.i4.1	Azerbaijan
SAMN08379790	2.2.1.1.1.i3	2.2.1.1.1.i3	Azerbaijan
SAMN08379791	4.10.i1	4.2.1.1.1.1.1.1.i1	Azerbaijan
SAMN08379792	4.2.1.1	4.2.2.2.1	Azerbaijan
SAMN08379793	4.3.i3.1	4.2.1.2.1.1.i4.1	Azerbaijan
SAMN08379794	4.10.i1	4.2.1.1.1.1.1.1.i1	Azerbaijan
SAMN08379795	4.2.2	4.2.2.1	Azerbaijan
SAMN08379796	4.5	4.2.1.1.2	Azerbaijan
SAMN08379797	4.10.i1	4.2.1.1.1.1.1.1.i1	Azerbaijan
SAMN08379799	4.3.i3.1	4.2.1.2.1.1.i4.1	Azerbaijan
SAMN08379800	4.10.i1	4.2.1.1.1.1.1.1.i1	Azerbaijan
SAMN08379801	2.2.1.1.1.i3	2.2.1.1.1.i3	Azerbaijan
SAMN08379802	2.2.1.1.1.i3	2.2.1.1.1.i3	Azerbaijan
SAMN08379803	2.2.1.1.1.i3	2.2.1.1.1.i3	Azerbaijan
SAMN08379804	2.2.1.1.1.i3	2.2.1.1.1.i3	Azerbaijan
SAMN08379805	4.3.i3.1	4.2.1.2.1.1.i4.1	Azerbaijan
SAMN08379806	4.10.i1	4.2.1.1.1.1.1.1.i1	Azerbaijan
SAMN08379807	2.2.1.1.1.i3	2.2.1.1.1.i3	Azerbaijan
SAMN08379808	2.2.1.1.1.i3	2.2.1.1.1.i3	Azerbaijan
SAMN08379809	2.2.1.1.1.i3	2.2.1.1.1.i3	Azerbaijan
SAMN08379810	4.10.i1	4.2.1.1.1.1.1.1.i1	Azerbaijan
SAMN08379811	2.2.1.1.1	2.2.1.1.1	Azerbaijan
SAMN08379812	4.2.1.1	4.2.2.2.1	Azerbaijan
SAMN08379813	4.2.1.2	4.2.2.2.2	Azerbaijan
SAMN08379814	4.10.i1	4.2.1.1.1.1.1.1.i1	Azerbaijan
SAMN08379815	4.2.1.2	4.2.2.2.2	Azerbaijan
SAMN08379816	2.2.1.1.1.i3	2.2.1.1.1.i3	Azerbaijan
SAMN08379817	2.2.1.1.1	2.2.1.1.1	Azerbaijan
SAMN08379818	4.5	4.2.1.1.2	Azerbaijan
SAMN08379819	2.2.1.1.1.i3	2.2.1.1.1.i3	Azerbaijan
SAMN08379820	2.2.1.1.1.i3	2.2.1.1.1.i3	Azerbaijan
SAMN08379821	2.2.1.1.1.i3	2.2.1.1.1.i3	Azerbaijan
SAMN08379822	4.3.i3.1	4.2.1.2.1.1.i4.1	Azerbaijan
SAMN08379823	4.3.i3.1	4.2.1.2.1.1.i4.1	Azerbaijan
SAMN08379824	2.2.1.1.1.i3	2.2.1.1.1.i3	Azerbaijan
SAMN08379825	2.2.1.1.1.i3	2.2.1.1.1.i3	Azerbaijan
SAMN08379826	2.2.1.1.1.i3	2.2.1.1.1.i3	Azerbaijan
SAMN08379827	4.10.i1	4.2.1.1.1.1.1.1.i1	Azerbaijan
SAMN08379828	4.2.1.1	4.2.2.2.1	Azerbaijan
SAMN08379829	2.2.1.1.1.i3	2.2.1.1.1.i3	Azerbaijan
SAMN08379830	4.2.1.1	4.2.2.2.1	Azerbaijan
SAMN08379831	2.2.1.1.1	2.2.1.1.1	Azerbaijan
SAMN08379832	4.1.i1.1.1.1	4.1.i1.1.1.1	Azerbaijan
SAMN08379833	2.2.1.1.1.i3	2.2.1.1.1.i3	Azerbaijan
SAMN08379834	4.10.i1	4.2.1.1.1.1.1.1.i1	Azerbaijan
SAMN08379835	2.2.1.1.1	2.2.1.1.1	Azerbaijan
SAMN08379836	2.2.1.1.1.i3	2.2.1.1.1.i3	Azerbaijan
SAMN08379837	2.2.1.1.1.i3	2.2.1.1.1.i3	Azerbaijan
SAMN08379838	4.10.i1	4.2.1.1.1.1.1.1.i1	Azerbaijan
SAMN08379839	2.2.1.1.1.i3	2.2.1.1.1.i3	Azerbaijan
SAMN08379840	2.2.1.1.1.i3	2.2.1.1.1.i3	Azerbaijan
SAMN08379841	4.4.1.1	4.2.1.2.2.1.1	Azerbaijan
SAMN08379842	2.2.1.1.1.i3	2.2.1.1.1.i3	Azerbaijan
SAMN08379843	2.2.1.1.1.i3	2.2.1.1.1.i3	Azerbaijan
SAMN08379844	2.2.1.1.1.i3	2.2.1.1.1.i3	Azerbaijan
SAMN08379845	4.3.i3.1	4.2.1.2.1.1.i4.1	Azerbaijan
SAMN08379847	2.2.1.1.1.i3	2.2.1.1.1.i3	Azerbaijan
SAMN08379848	4.2.1.1	4.2.2.2.1	Azerbaijan
SAMN08379849	2.2.1.1.1	2.2.1.1.1	Azerbaijan
SAMN08379850	2.2.1.1.1.i3	2.2.1.1.1.i3	Azerbaijan
SAMN08379851	2.2.1.1.1.i3	2.2.1.1.1.i3	Azerbaijan
SAMN08379852	2.2.1.1.1.i3	2.2.1.1.1.i3	Azerbaijan
SAMN08379853	4.2.2	4.2.2.1	Azerbaijan
SAMN08379854	2.2.1.1.1	2.2.1.1.1	Azerbaijan
SAMN08379855	4.2.1.1	4.2.2.2.1	Azerbaijan
SAMN08379856	4.2.1.1	4.2.2.2.1	Azerbaijan
SAMN08379857	2.2.1.1.1	2.2.1.1.1	Azerbaijan
SAMN08379858	2.2.1.1.1.i3	2.2.1.1.1.i3	Azerbaijan
SAMN08379859	4.2.1.1	4.2.2.2.1	Azerbaijan
SAMN08379860	4.1.i1.1.1.1	4.1.i1.1.1.1	Azerbaijan
SAMN08379861	2.2.1.1.1.i3	2.2.1.1.1.i3	Azerbaijan
SAMN08379862	2.2.1.1.1.i3	2.2.1.1.1.i3	Azerbaijan
SAMN08379863	4.1.i1.2.1	4.1.i1.2.1	Azerbaijan
SAMN08379864	4.1.i1.1.1.1	4.1.i1.1.1.1	Azerbaijan
SAMN08379865	2.2.1.1.1.i3	2.2.1.1.1.i3	Azerbaijan
SAMN08379866	2.2.1.1.1.i3	2.2.1.1.1.i3	Azerbaijan
SAMN08379867	2.2.1.1.1.i3	2.2.1.1.1.i3	Azerbaijan
SAMN08379868	2.2.1.1.1.i3	2.2.1.1.1.i3	Azerbaijan
SAMN08379869	4.1.i1.1.1.1	4.1.i1.1.1.1	Azerbaijan
SAMN08379870	2.2.1.1.1.i3	2.2.1.1.1.i3	Azerbaijan
SAMN08379871	4.1.i1.1.1.1	4.1.i1.1.1.1	Azerbaijan
SAMN08379872	2.2.1.1.1.i3	2.2.1.1.1.i3	Azerbaijan
SAMN08379873	4.3.i3.1	4.2.1.2.1.1.i4.1	Azerbaijan
SAMN08379874	4.1.i1.1.1.1	4.1.i1.1.1.1	Azerbaijan
SAMN08379875	4.2.1.1	4.2.2.2.1	Azerbaijan
SAMN08379876	2.2.1.1.1.i3	2.2.1.1.1.i3	Azerbaijan
SAMN08379877	2.2.1.1.1.i3	2.2.1.1.1.i3	Azerbaijan
SAMN08379878	2.2.1.1.1	2.2.1.1.1	Azerbaijan
SAMN08379879	2.2.1.1.1.i3	2.2.1.1.1.i3	Azerbaijan
SAMN08379880	2.2.1.1.1.i3	2.2.1.1.1.i3	Azerbaijan
SAMN08379881	2.2.1.1.1.i3	2.2.1.1.1.i3	Azerbaijan
SAMN08379882	2.2.1.1.1.i3	2.2.1.1.1.i3	Azerbaijan
SAMN08379883	2.2.1.1.1	2.2.1.1.1	Azerbaijan
SAMN08379884	2.2.1.1.1	2.2.1.1.1	Azerbaijan
SAMN08379885	4.10.i1	4.2.1.1.1.1.1.1.i1	Azerbaijan
SAMN08379886	2.2.1.1.2	2.2.1.1.2	Azerbaijan
SAMN08379887	2.2.1.1.1.i3	2.2.1.1.1.i3	Azerbaijan
SAMN08379888	4.10.i1	4.2.1.1.1.1.1.1.i1	Azerbaijan
SAMN08379889	2.2.1.1.1.i3	2.2.1.1.1.i3	Azerbaijan
SAMN08379890	2.2.1.1.1.i3	2.2.1.1.1.i3	Azerbaijan
SAMN08379892	2.2.1.1.1.i3	2.2.1.1.1.i3	Azerbaijan
SAMN08379893	2.2.1.1.1.i3	2.2.1.1.1.i3	Azerbaijan
SAMN08379894	2.2.1.1.1.i3	2.2.1.1.1.i3	Azerbaijan
SAMN08379895	4.2.1.2	4.2.2.2.2	Azerbaijan
SAMN08379896	2.2.1.1.1.i3	2.2.1.1.1.i3	Azerbaijan
SAMN08379897	2.2.1.1.1.i3	2.2.1.1.1.i3	Azerbaijan
SAMN08379898	4.3.i4.2	4.2.1.2.1.1.i3.1	Azerbaijan
SAMN08379899	2.2.1.1.1.i3	2.2.1.1.1.i3	Azerbaijan
SAMN08379900	2.2.1.1.1.i3	2.2.1.1.1.i3	Azerbaijan
SAMN08379901	2.2.1.1.1.i3	2.2.1.1.1.i3	Azerbaijan
SAMN08379902	2.2.1.1.1	2.2.1.1.1	Azerbaijan
SAMN08379903	2.2.1.1.1	2.2.1.1.1	Azerbaijan
SAMN08379904	2.2.1.1.1.i3	2.2.1.1.1.i3	Azerbaijan
SAMN08379905	2.2.1.1.1.i3	2.2.1.1.1.i3	Azerbaijan
SAMN08379906	4.2.1.1	4.2.2.2.1	Azerbaijan
SAMN08379907	2.2.1.1.1.i3	2.2.1.1.1.i3	Azerbaijan
SAMN08379908	4.5	4.2.1.1.2	Azerbaijan
SAMN08379909	4.10.i1	4.2.1.1.1.1.1.1.i1	Azerbaijan
SAMN08379910	2.2.1.1.1.i3	2.2.1.1.1.i3	Azerbaijan
SAMN08379912	4.10.i1	4.2.1.1.1.1.1.1.i1	Azerbaijan
SAMN08379913	4.3.i3.1	4.2.1.2.1.1.i4.1	Azerbaijan
SAMN08379914	2.2.1.1.1.i3	2.2.1.1.1.i3	Azerbaijan
SAMN08379915	2.2.1.1.1.i3	2.2.1.1.1.i3	Azerbaijan
SAMN08379916	4.10.i1	4.2.1.1.1.1.1.1.i1	Azerbaijan
SAMN08379917	2.2.1.1.1.i3	2.2.1.1.1.i3	Azerbaijan
SAMN08379918	4.3.i3.1	4.2.1.2.1.1.i4.1	Azerbaijan
SAMN08379919	2.2.1.1.1.i3	2.2.1.1.1.i3	Azerbaijan
SAMN08379920	4.3.i3.1	4.2.1.2.1.1.i4.1	Azerbaijan
SAMN08379921	2.2.1.1.1.i3	2.2.1.1.1.i3	Azerbaijan
SAMN08379922	4.2.1.1	4.2.2.2.1	Azerbaijan
SAMN08379923	4.10.i1	4.2.1.1.1.1.1.1.i1	Azerbaijan
SAMN08379924	4.3.i3.1	4.2.1.2.1.1.i4.1	Azerbaijan
SAMN08379925	4.3.i3.1	4.2.1.2.1.1.i4.1	Azerbaijan
SAMN08379926	4.3.i3.1	4.2.1.2.1.1.i4.1	Azerbaijan
SAMN08379927	4.3.i3.2	4.2.1.2.1.1.i4.2	Azerbaijan
SAMN08379928	2.2.1.1.1.i3	2.2.1.1.1.i3	Azerbaijan
SAMN08379929	2.2.1.1.1.i3	2.2.1.1.1.i3	Azerbaijan
SAMN08379930	4.3.i3.1	4.2.1.2.1.1.i4.1	Azerbaijan
SAMN08379931	4.10.i1	4.2.1.1.1.1.1.1.i1	Azerbaijan
SAMN08379932	4.2.1.1	4.2.2.2.1	Azerbaijan
SAMN08379933	2.2.1.1.1	2.2.1.1.1	Azerbaijan
SAMN08379934	4.1.i1.1.1.1	4.1.i1.1.1.1	Azerbaijan
SAMN08379935	4.3.i3.1	4.2.1.2.1.1.i4.1	Azerbaijan
SAMN08379936	4.10.i1	4.2.1.1.1.1.1.1.i1	Azerbaijan
SAMN08379937	4.1.i1.1.1.1	4.1.i1.1.1.1	Azerbaijan
SAMN08379938	4.10.i1	4.2.1.1.1.1.1.1.i1	Azerbaijan
SAMN08379939	4.2.1.1	4.2.2.2.1	Azerbaijan
SAMN08379940	2.2.1.1.1	2.2.1.1.1	Azerbaijan
SAMN08379941	4.10.i1	4.2.1.1.1.1.1.1.i1	Azerbaijan
SAMN08379943	2.2.1.1.1.i3	2.2.1.1.1.i3	Azerbaijan
SAMN08379944	2.2.1.1.1	2.2.1.1.1	Azerbaijan
SAMN08379945	2.2.1.1.1.i3	2.2.1.1.1.i3	Azerbaijan
SAMN08379946	4.10.i1	4.2.1.1.1.1.1.1.i1	Azerbaijan
SAMN08379947	2.2.1.1.1.i3	2.2.1.1.1.i3	Azerbaijan
SAMN08379948	2.2.1.1.1	2.2.1.1.1	Azerbaijan
SAMN08379949	4.10.i1	4.2.1.1.1.1.1.1.i1	Azerbaijan
SAMN08379950	2.2.1.1.1.i3	2.2.1.1.1.i3	Azerbaijan
SAMN08379951	2.2.1.1.1.i3	2.2.1.1.1.i3	Azerbaijan
SAMN08379952	2.2.1.1.1.i3	2.2.1.1.1.i3	Azerbaijan
SAMN08379953	2.2.1.1.1.i3	2.2.1.1.1.i3	Azerbaijan
SAMN08379954	2.2.1.1.1.i3	2.2.1.1.1.i3	Azerbaijan
SAMN08379955	2.2.1.1.1.i3	2.2.1.1.1.i3	Azerbaijan
SAMN08379956	4.10.i1	4.2.1.1.1.1.1.1.i1	Azerbaijan
SAMN08379957	4.2.1.2	4.2.2.2.2	Azerbaijan
SAMN08379958	2.2.1.1.1.i3	2.2.1.1.1.i3	Azerbaijan
SAMN08379959	3.1.1	3.1.1	Azerbaijan
SAMN08379960	4.1.i1.1.1.1	4.1.i1.1.1.1	Azerbaijan
SAMN08379961	4.10.i1	4.2.1.1.1.1.1.1.i1	Azerbaijan
SAMN08379962	4.10.i1	4.2.1.1.1.1.1.1.i1	Azerbaijan
SAMN08379963	2.2.1.1.1.i3	2.2.1.1.1.i3	Azerbaijan
SAMN08379964	2.2.1.1.1.i3	2.2.1.1.1.i3	Azerbaijan
SAMN08379965	4.2.1.1	4.2.2.2.1	Azerbaijan
SAMN08379966	4.3.i3.1	4.2.1.2.1.1.i4.1	Azerbaijan
SAMN08379967	2.2.1.1.1.i3	2.2.1.1.1.i3	Azerbaijan
SAMN08379969	4.1.i1.1.1.1	4.1.i1.1.1.1	Azerbaijan
SAMN08379970	4.1.i1.1.1.1	4.1.i1.1.1.1	Azerbaijan
SAMN08379971	4.2.1.2	4.2.2.2.2	Azerbaijan
SAMN08379972	2.2.1.1.1.i3	2.2.1.1.1.i3	Azerbaijan
SAMN08379973	4.3.i4.1	4.2.1.2.1.1.i3.2	Azerbaijan
SAMN08379974	4.10.i1	4.2.1.1.1.1.1.1.i1	Azerbaijan
SAMN08379975	2.2.1.1.1.i3	2.2.1.1.1.i3	Azerbaijan
SAMN08379976	4.10.i1	4.2.1.1.1.1.1.1.i1	Azerbaijan
SAMN08379977	2.2.1.1.1.i3	2.2.1.1.1.i3	Azerbaijan
SAMN08379978	2.2.1.1.1.i3	2.2.1.1.1.i3	Azerbaijan
SAMN08379979	2.2.1.1.1.i3	2.2.1.1.1.i3	Azerbaijan
SAMN08379980	2.2.1.1.1.i3	2.2.1.1.1.i3	Azerbaijan
SAMN08379983	2.2.1.1.1	2.2.1.1.1	Azerbaijan
SAMN08379984	4.1.i1.1.1.1	4.1.i1.1.1.1	Azerbaijan
SAMN08379985	2.2.1.1.1.i3	2.2.1.1.1.i3	Azerbaijan
SAMN08379986	4.3.i3.1	4.2.1.2.1.1.i4.1	Azerbaijan
SAMN08379987	4.3.i3.1	4.2.1.2.1.1.i4.1	Azerbaijan
SAMN08379988	2.2.1.1.1.i3	2.2.1.1.1.i3	Azerbaijan
SAMN08379989	2.2.1.1.1.i3	2.2.1.1.1.i3	Azerbaijan
SAMN08379990	4.2.1.2	4.2.2.2.2	Azerbaijan
SAMN08379991	4.10.i1	4.2.1.1.1.1.1.1.i1	Azerbaijan
SAMN08379993	4.10.i1	4.2.1.1.1.1.1.1.i1	Azerbaijan
SAMN08379994	2.2.1.1.1.i3	2.2.1.1.1.i3	Azerbaijan
SAMN08379995	4.3.i3.1	4.2.1.2.1.1.i4.1	Azerbaijan
SAMN08379996	4.10.i1	4.2.1.1.1.1.1.1.i1	Azerbaijan
SAMN08379997	2.2.1.1.1.i3	2.2.1.1.1.i3	Azerbaijan
SAMN08379998	2.2.1.1.1.i3	2.2.1.1.1.i3	Azerbaijan
SAMN08435982	4.10.i1	4.2.1.1.1.1.1.1.i1	Bangladesh
SAMN08435983	1.1.3	1.1.1.2	Bangladesh
SAMN08435984	4.5	4.2.1.1.2	Bangladesh
SAMN08435985	4.10.i2	4.2.1.1.1.1.1.1.i2	Bangladesh
SAMN08435986	1.1.3	1.1.1.2	Bangladesh
SAMN08435988		4.0	Bangladesh
SAMN08435989	1.1.3	1.1.1.2	Bangladesh
SAMN08435990	1.1.3	1.1.1.2	Bangladesh
SAMN08435991	2.2.1.1.1	2.2.1.1.1	Bangladesh
SAMN08435992	1.1.2	1.1.2	Bangladesh
SAMN08435993	1.1.3	1.1.1.2	Bangladesh
SAMN08435995	4.5	4.2.1.1.2	Bangladesh
SAMN08435996	1.2.2.1	1.2.2.1	Bangladesh
SAMN08435997	1.1.3	1.1.1.2	Bangladesh
SAMN08435999	1.1.3	1.1.1.2	Bangladesh
SAMN08436000	1.1.3	1.1.1.2	Bangladesh
SAMN08436001	1.1.3	1.1.1.2	Bangladesh
SAMN08436002	1.1.3	1.1.1.2	Bangladesh
SAMN08436003	4.6.2.1.1.2	4.2.1.1.1.2.1.1.1.2	Bangladesh
SAMN08436004	4.1.i1.2.1	4.1.i1.2.1	Bangladesh
SAMN08436005	1.1.2	1.1.2	Bangladesh
SAMN08436006	3.1.1	3.1.1	Bangladesh
SAMN08436007	1.1.3	1.1.1.2	Bangladesh
SAMN08436009	1.1.3	1.1.1.2	Bangladesh
SAMN08436011	1.1.3	1.1.1.2	Bangladesh
SAMN08436013	1.1.3	1.1.1.2	Bangladesh
SAMN08436015	2.2.1.1.1	2.2.1.1.1	Bangladesh
SAMN08436016	1.2.2.1	1.2.2.1	Bangladesh
SAMN08436017	1.2.2.1	1.2.2.1	Bangladesh
SAMN08436018	1.1.3	1.1.1.2	Bangladesh
SAMN08436019	2.2.1.1.1	2.2.1.1.1	Bangladesh
SAMN08436020	1.1.3	1.1.1.2	Bangladesh
SAMN08436021	4.1.i1.1.1.1	4.1.i1.1.1.1	Bangladesh
SAMN08436022	2.2.1.1.1	2.2.1.1.1	Bangladesh
SAMN08436023	1.2.2.1	1.2.2.1	Bangladesh
SAMN08436028	1.1.3	1.1.1.2	Bangladesh
SAMN08436029	1.1.3	1.1.1.2	Bangladesh
SAMN08436033	1.2.1.1.1	1.2.1.1.1	Bangladesh
SAMN08436035	1.1.3	1.1.1.2	Bangladesh
SAMN08436036	1.1.3	1.1.1.2	Bangladesh
SAMN08436038	1.1.3	1.1.1.2	Bangladesh
SAMN08436039	1.1.2	1.1.2	Bangladesh
SAMN08436040	1.1.3	1.1.1.2	Bangladesh
SAMN08436041	2.2.1.1.1	2.2.1.1.1	Bangladesh
SAMN08436042	1.1.3	1.1.1.2	Bangladesh
SAMN08436043	1.1.3	1.1.1.2	Bangladesh
SAMN08436044	1.1.3	1.1.1.2	Bangladesh
SAMN08436045	1.1.3	1.1.1.2	Bangladesh
SAMN08436047	1.2.2.1	1.2.2.1	Bangladesh
SAMN08436048	1.1.3	1.1.1.2	Bangladesh
SAMN08436049	1.1.3	1.1.1.2	Bangladesh
SAMN08436050	1.1.3	1.1.1.2	Bangladesh
SAMN08436051	3.1.1	3.1.1	Bangladesh
SAMN08436053	1.2.2.1	1.2.2.1	Bangladesh
SAMN08436055	3.1.1	3.1.1	Bangladesh
SAMN08436056	1.1.3	1.1.1.2	Bangladesh
SAMN08436057	3.1.1	3.1.1	Bangladesh
SAMN08436058	1.2.2.1	1.2.2.1	Bangladesh
SAMN08436060	1.2.2.1	1.2.2.1	Bangladesh
SAMN08436061	1.1.2	1.1.2	Bangladesh
SAMN08436062	1.1.3	1.1.1.2	Bangladesh
SAMN08436063	1.2.2.1	1.2.2.1	Bangladesh
SAMN08436064	1.1.2	1.1.2	Bangladesh
SAMN08436066	1.1.3	1.1.1.2	Bangladesh
SAMN08436067	4.1.i1.1.1.1	4.1.i1.1.1.1	Bangladesh
SAMN08436070	1.2.2.1	1.2.2.1	Bangladesh
SAMN08436073	1.2.2.1	1.2.2.1	Bangladesh
SAMN08436074	1.1.3	1.1.1.2	Bangladesh
SAMN08436075	1.1.3	1.1.1.2	Bangladesh
SAMN08436076	1.2.2.1	1.2.2.1	Bangladesh
SAMN08436077	1.2.2.1	1.2.2.1	Bangladesh
SAMN08436078	1.1.3	1.1.1.2	Bangladesh
SAMN08436079	3.1.1	3.1.1	Bangladesh
SAMN08436080	1.1.3	1.1.1.2	Bangladesh
SAMN08436081	2.2.1.1.1	2.2.1.1.1	Bangladesh
SAMN08436082	4.3.i4.2	4.2.1.2.1.1.i3.1	Bangladesh
SAMN08436083	3.1.1	3.1.1	Bangladesh
SAMN08436086	4.1.i1.1.1.1	4.1.i1.1.1.1	Bangladesh
SAMN08436088	4.3.i4.2	4.2.1.2.1.1.i3.1	Bangladesh
SAMN08436090	1.1.3	1.1.1.2	Bangladesh
SAMN08436091	4.1.i1.1.1.1	4.1.i1.1.1.1	Bangladesh
SAMN08436092	1.1.3	1.1.1.2	Bangladesh
SAMN08436093	1.1.3	1.1.1.2	Bangladesh
SAMN08436103	1.1.3	1.1.1.2	Bangladesh
SAMN08436104	1.1.3	1.1.1.2	Bangladesh
SAMN08436107	4.1.i1.1.1.1	4.1.i1.1.1.1	Bangladesh
SAMN08436108	3.1.1	3.1.1	Bangladesh
SAMN08436110	1.1.3	1.1.1.2	Bangladesh
SAMN08436111	4.1.i1.1.1.1	4.1.i1.1.1.1	Bangladesh
SAMN08436113	4.10.i1	4.2.1.1.1.1.1.1.i1	Bangladesh
SAMN08436114	1.1.3	1.1.1.2	Bangladesh
SAMN08436116	4.3.i4.2	4.2.1.2.1.1.i3.1	Bangladesh
SAMN08436118	2.2.1.1.1	2.2.1.1.1	Bangladesh
SAMN08436120	1.2.2.1	1.2.2.1	Bangladesh
SAMN08436121	1.1.3	1.1.1.2	Bangladesh
SAMN08436124	1.1.3	1.1.1.2	Bangladesh
SAMN08436125	1.1.3	1.1.1.2	Bangladesh
SAMN08436126	4.1.i1.2.1	4.1.i1.2.1	Bangladesh
SAMN08436127	4.3.i3.1	4.2.1.2.1.1.i4.1	Bangladesh
SAMN08436128	1.1.3	1.1.1.2	Bangladesh
SAMN08436129	1.2.2.1	1.2.2.1	Bangladesh
SAMN08436130	1.1.3	1.1.1.2	Bangladesh
SAMN08436132	1.1.3	1.1.1.2	Bangladesh
SAMN08436136	4.10.i1	4.2.1.1.1.1.1.1.i1	Bangladesh
SAMN08436137	4.10.i1	4.2.1.1.1.1.1.1.i1	Bangladesh
SAMN08436138	3.1.1	3.1.1	Bangladesh
SAMN08436139	1.1.3	1.1.1.2	Bangladesh
SAMN08436140	4.10.i1	4.2.1.1.1.1.1.1.i1	Bangladesh
SAMN08436141	1.1.3	1.1.1.2	Bangladesh
SAMN08436142	1.2.2.1	1.2.2.1	Bangladesh
SAMN08436144	1.1.3	1.1.1.2	Bangladesh
SAMN08436145	2.2.1.1.1	2.2.1.1.1	Bangladesh
SAMN08436146	1.1.3	1.1.1.2	Bangladesh
SAMN08436147	1.1.3	1.1.1.2	Bangladesh
SAMN08436148	1.1.3	1.1.1.2	Bangladesh
SAMN08436149	1.2.2.1	1.2.2.1	Bangladesh
SAMN08436151	3.1.1	3.1.1	Bangladesh
SAMN08436152	1.1.3	1.1.1.2	Bangladesh
SAMN08436153	4.3.i4.2	4.2.1.2.1.1.i3.1	Bangladesh
SAMN08436154	4.3.i4.2	4.2.1.2.1.1.i3.1	Bangladesh
SAMN08436156	3.1.1	3.1.1	Bangladesh
SAMN08436157	4.1.i1.1.1.1	4.1.i1.1.1.1	Bangladesh
SAMN08436158	1.1.3	1.1.1.2	Bangladesh
SAMN08436160	1.1.3	1.1.1.2	Bangladesh
SAMN08436161	4.1.i1.1.1.1	4.1.i1.1.1.1	Bangladesh
SAMN08436162	1.1.3	1.1.1.2	Bangladesh
SAMN08436163	4.1.i1.2.1	4.1.i1.2.1	Bangladesh
SAMN08436164	1.1.3	1.1.1.2	Bangladesh
SAMN08436165	4.1.i1.1.1.1	4.1.i1.1.1.1	Bangladesh
SAMN08436166	1.1.3	1.1.1.2	Bangladesh
SAMN08436169	1.1.3	1.1.1.2	Bangladesh
SAMN08436170	1.1.3	1.1.1.2	Bangladesh
SAMN08436175	1.1.3	1.1.1.2	Bangladesh
SAMN08436181	1.2.2.1	1.2.2.1	Bangladesh
SAMN08436182	4.1.i1.1.1.1	4.1.i1.1.1.1	Bangladesh
SAMN08436184	4.10.i1	4.2.1.1.1.1.1.1.i1	Bangladesh
SAMN08436186	4.1.i1.2.1	4.1.i1.2.1	Bangladesh
SAMN08436187	1.1.3	1.1.1.2	Bangladesh
SAMN08436188	4.10.i1	4.2.1.1.1.1.1.1.i1	Bangladesh
SAMN08436190	4.3.i4.2	4.2.1.2.1.1.i3.1	Bangladesh
SAMN08436191	1.1.3	1.1.1.2	Bangladesh
SAMN08436192	1.1.3	1.1.1.2	Bangladesh
SAMN08436193	1.1.3	1.1.1.2	Bangladesh
SAMN08436197	4.1.i1.2.1	4.1.i1.2.1	Bangladesh
SAMN08436198	4.4.2	4.2.1.2.2.2	Bangladesh
SAMN08436199	1.2.2.1	1.2.2.1	Bangladesh
SAMN08436200	2.2.1.1.1	2.2.1.1.1	Bangladesh
SAMN08436202	2.2.1.1.1	2.2.1.1.1	Bangladesh
SAMN08436203	4.1.i1.2.1	4.1.i1.2.1	Bangladesh
SAMN08436204	1.1.3	1.1.1.2	Bangladesh
SAMN08436208	2.2.1.1.1	2.2.1.1.1	Bangladesh
SAMN08436209	1.2.2.1	1.2.2.1	Bangladesh
SAMN08436210	4.10.i1	4.2.1.1.1.1.1.1.i1	Bangladesh
SAMN08436211	4.10.i1	4.2.1.1.1.1.1.1.i1	Bangladesh
SAMN08436213	4.10.i1	4.2.1.1.1.1.1.1.i1	Bangladesh
SAMN08436214	1.1.3	1.1.1.2	Bangladesh
SAMN08436215	3.1.1.i2	3.1.1.i2	Bangladesh
SAMN08436216	1.2.2.1	1.2.2.1	Bangladesh
SAMN08436217	1.1.3	1.1.1.2	Bangladesh
SAMN08436218	1.1.3	1.1.1.2	Bangladesh
SAMN08436219	3.1.1	3.1.1	Bangladesh
SAMN08436221	1.1.3	1.1.1.2	Bangladesh
SAMN08436224	2.2.1.1.1	2.2.1.1.1	Bangladesh
SAMN08436225	1.1.3	1.1.1.2	Bangladesh
SAMN08436226	2.2.1.1.1	2.2.1.1.1	Bangladesh
SAMN08436229	2.2.1.1.1	2.2.1.1.1	Bangladesh
SAMN08436230	4.3.i4.2	4.2.1.2.1.1.i3.1	Bangladesh
SAMN08436231	2.2.1.1.1	2.2.1.1.1	Bangladesh
SAMN08436232	2.2.1.1.1	2.2.1.1.1	Bangladesh
SAMN08436233	1.2.2.1	1.2.2.1	Bangladesh
SAMN08436234	1.1.3	1.1.1.2	Bangladesh
SAMN08436235	1.1.3	1.1.1.2	Bangladesh
SAMN08436236	2.2.1.1.1	2.2.1.1.1	Bangladesh
SAMN08436237	1.2.2.1	1.2.2.1	Bangladesh
SAMN08436239	3.1.1	3.1.1	Bangladesh
SAMN08436240	2.2.1.1.1	2.2.1.1.1	Bangladesh
SAMN08436242	1.1.3	1.1.1.2	Bangladesh
SAMN08436244	1.2.2.1	1.2.2.1	Bangladesh
SAMN08436245	1.2.2.1	1.2.2.1	Bangladesh
SAMN08436246	1.1.3	1.1.1.2	Bangladesh
SAMN08436248	2.2.1.1.1	2.2.1.1.1	Bangladesh
SAMN08436250	4.3.i4.2	4.2.1.2.1.1.i3.1	Bangladesh
SAMN08436251	1.2.2.1	1.2.2.1	Bangladesh
SAMN08436253	4.1.i1.1.1.1	4.1.i1.1.1.1	Bangladesh
SAMN08436254	1.1.3	1.1.1.2	Bangladesh
SAMN08436255	1.1.3	1.1.1.2	Bangladesh
SAMN08436256	1.1.3	1.1.1.2	Bangladesh
SAMN08436257	1.2.2.1	1.2.2.1	Bangladesh
SAMN08436258	1.1.3	1.1.1.2	Bangladesh
SAMN08436259	1.1.3	1.1.1.2	Bangladesh
SAMN08436260	1.1.3	1.1.1.2	Bangladesh
SAMN08436261	4.10.i1	4.2.1.1.1.1.1.1.i1	Bangladesh
SAMN08436262	1.1.3	1.1.1.2	Bangladesh
SAMN08436263	1.1.3	1.1.1.2	Bangladesh
SAMN08436265	1.1.3	1.1.1.2	Bangladesh
SAMN08436267	1.1.3	1.1.1.2	Bangladesh
SAMN08436269	1.1.3	1.1.1.2	Bangladesh
SAMN08436270	3.1.1	3.1.1	Bangladesh
SAMN08436271	4.1.i1.1.1.1	4.1.i1.1.1.1	Bangladesh
SAMN08436272	1.2.2.1	1.2.2.1	Bangladesh
SAMN08436273	1.1.3	1.1.1.2	Bangladesh
SAMN08436274	3.1.1	3.1.1	Bangladesh
SAMN08436275	4.1.i1.1.1.1	4.1.i1.1.1.1	Bangladesh
SAMN08436276	4.1.i1.1.1.1	4.1.i1.1.1.1	Bangladesh
SAMN08436277	1.1.3	1.1.1.2	Bangladesh
SAMN08436278	1.1.3	1.1.1.2	Bangladesh
SAMN08436279	4.3.i4.2	4.2.1.2.1.1.i3.1	Bangladesh
SAMN08436281	1.1.2	1.1.2	Bangladesh
SAMN08436282	4.10.i1	4.2.1.1.1.1.1.1.i1	Bangladesh
SAMN08436283	1.1.2	1.1.2	Bangladesh
SAMN08436284	4.3.i4.2	4.2.1.2.1.1.i3.1	Bangladesh
SAMN08436285	4.10.i1	4.2.1.1.1.1.1.1.i1	Bangladesh
SAMN08436286	2.2.1.1.1	2.2.1.1.1	Bangladesh
SAMN08436287	4.1.i1.2.1	4.1.i1.2.1	Bangladesh
SAMN08436288	4.3.i3.1	4.2.1.2.1.1.i4.1	Bangladesh
SAMN08436289	4.3.i3.1	4.2.1.2.1.1.i4.1	Bangladesh
SAMN08436290	4.3.i3.1	4.2.1.2.1.1.i4.1	Bangladesh
SAMN08436291	1.1.3	1.1.1.2	Bangladesh
SAMN08436292	1.1.3	1.1.1.2	Bangladesh
SAMN08436293	3.1.1	3.1.1	Bangladesh
SAMN08436294	3.1.1	3.1.1	Bangladesh
SAMN08436297	2.2.1.1.1	2.2.1.1.1	Bangladesh
SAMN08436298	1.1.3	1.1.1.2	Bangladesh
SAMN08436299	1.1.3	1.1.1.2	Bangladesh
SAMN08436300	2.2.1.1.1	2.2.1.1.1	Bangladesh
SAMN08436301	4.2.2	4.2.2.1	Bangladesh
SAMN08436302	1.1.3	1.1.1.2	Bangladesh
SAMN08436303	1.1.3	1.1.1.2	Bangladesh
SAMN08436304	1.1.3	1.1.1.2	Bangladesh
SAMN08436305	2.2.1.1.1	2.2.1.1.1	Bangladesh
SAMN08436306	1.1.3	1.1.1.2	Bangladesh
SAMN08436307	1.1.3	1.1.1.2	Bangladesh
SAMN08436308	1.1.2	1.1.2	Bangladesh
SAMN08436309	1.1.2	1.1.2	Bangladesh
SAMN08436310	1.1.2	1.1.2	Bangladesh
SAMN08612677	2.2.1.1.1	2.2.1.1.1	Azerbaijan
SAMN08612678	4.3.i3.1	4.2.1.2.1.1.i4.1	Azerbaijan
SAMN08612679	4.1.i1.1.1.1	4.1.i1.1.1.1	Azerbaijan
SAMN08612680	4.2.1.2	4.2.2.2.2	Azerbaijan
SAMN08612681	4.10.i1	4.2.1.1.1.1.1.1.i1	Azerbaijan
SAMN08612682	4.10.i1	4.2.1.1.1.1.1.1.i1	Azerbaijan
SAMN08612683	4.3.i3.1	4.2.1.2.1.1.i4.1	Azerbaijan
SAMN08612684	4.10.i1	4.2.1.1.1.1.1.1.i1	Azerbaijan
SAMN08612685	2.2.1.1.1.i3	2.2.1.1.1.i3	Azerbaijan
SAMN08612686	4.1.i1.1.1.1	4.1.i1.1.1.1	Azerbaijan
SAMN08612687	4.3.i3.1	4.2.1.2.1.1.i4.1	Azerbaijan
SAMN08612688	2.2.1.1.1.i3	2.2.1.1.1.i3	Azerbaijan
SAMN08612689	2.2.1.1.1.i3	2.2.1.1.1.i3	Azerbaijan
SAMN08612690	4.3.i3.1	4.2.1.2.1.1.i4.1	Azerbaijan
SAMN08612691	2.2.1.1.1.i3	2.2.1.1.1.i3	Azerbaijan
SAMN08612693	4.3.i3.1	4.2.1.2.1.1.i4.1	Azerbaijan
SAMN08612694	2.2.1.1.1.i3	2.2.1.1.1.i3	Azerbaijan
SAMN08612695	4.1.i1.1.1.1	4.1.i1.1.1.1	Azerbaijan
SAMN08612696	2.2.1.1.1.i3	2.2.1.1.1.i3	Azerbaijan
SAMN08612697	4.3.i3.1	4.2.1.2.1.1.i4.1	Azerbaijan
SAMN08612698	4.2.1.2	4.2.2.2.2	Azerbaijan
SAMN08612699	4.10.i1	4.2.1.1.1.1.1.1.i1	Azerbaijan
SAMN08612700	4.3.i3.1	4.2.1.2.1.1.i4.1	Azerbaijan
SAMN08612701	4.10.i1	4.2.1.1.1.1.1.1.i1	Azerbaijan
SAMN08612703	2.2.1.1.1	2.2.1.1.1	Azerbaijan
SAMN08612704	4.10.i1	4.2.1.1.1.1.1.1.i1	Azerbaijan
SAMN08612705	2.2.1.1.1.i3	2.2.1.1.1.i3	Azerbaijan
SAMN08612706	4.3.i3.1	4.2.1.2.1.1.i4.1	Azerbaijan
SAMN08612707	2.2.1.1.1.i3	2.2.1.1.1.i3	Azerbaijan
SAMN08612708	4.2.1.1	4.2.2.2.1	Azerbaijan
SAMN08612709	2.2.1.1.1.i3	2.2.1.1.1.i3	Azerbaijan
SAMN08612710	2.2.1.1.1.i3	2.2.1.1.1.i3	Azerbaijan
SAMN08612711	4.2.1.2	4.2.2.2.2	Azerbaijan
SAMN08612713	4.10.i1	4.2.1.1.1.1.1.1.i1	Azerbaijan
SAMN08612714	4.10.i1	4.2.1.1.1.1.1.1.i1	Azerbaijan
SAMN08612715	2.2.1.1.1.i3	2.2.1.1.1.i3	Azerbaijan
SAMN08612716	2.2.1.1.1	2.2.1.1.1	Azerbaijan
SAMN08612717	4.3.i3.1	4.2.1.2.1.1.i4.1	Azerbaijan
SAMN08612718	4.2.1.2	4.2.2.2.2	Azerbaijan
SAMN08612719	4.2.1.1	4.2.2.2.1	Azerbaijan
SAMN08612720	2.2.1.1.1	2.2.1.1.1	Azerbaijan
SAMN08612721	4.3.i3.1	4.2.1.2.1.1.i4.1	Azerbaijan
SAMN08612722	4.3.i4.2	4.2.1.2.1.1.i3.1	Azerbaijan
SAMN08612723	4.10.i1	4.2.1.1.1.1.1.1.i1	Azerbaijan
SAMN08612726	2.2.1.1.1.i3	2.2.1.1.1.i3	Azerbaijan
SAMN08612727	4.3.i3.1	4.2.1.2.1.1.i4.1	Azerbaijan
SAMN08612728	4.1.i1.1.1.1	4.1.i1.1.1.1	Azerbaijan
SAMN08612729	2.2.1.1.1	2.2.1.1.1	Azerbaijan
SAMN08612730	4.3.i3.1	4.2.1.2.1.1.i4.1	Azerbaijan
SAMN08612732	2.2.1.1.1.i3	2.2.1.1.1.i3	Azerbaijan
SAMN08612733	4.2.1.1	4.2.2.2.1	Azerbaijan
SAMN08612734	4.3.i3.1	4.2.1.2.1.1.i4.1	Azerbaijan
SAMN08612735	2.2.1.1.1.i3	2.2.1.1.1.i3	Azerbaijan
SAMN08612736	2.2.1.1.1.i3	2.2.1.1.1.i3	Azerbaijan
SAMN08612737	2.2.1.1.1.i3	2.2.1.1.1.i3	Azerbaijan
SAMN08612738	2.2.1.1.1	2.2.1.1.1	Azerbaijan
SAMN08612739	4.3.i3.1	4.2.1.2.1.1.i4.1	Azerbaijan
SAMN08612740	4.3.i3.1	4.2.1.2.1.1.i4.1	Azerbaijan
SAMN08612741	4.1.i1.1.1.1	4.1.i1.1.1.1	Azerbaijan
SAMN08612742	2.2.1.1.1	2.2.1.1.1	Azerbaijan
SAMN08612743	4.3.i3.1	4.2.1.2.1.1.i4.1	Azerbaijan
SAMN08612744	4.2.1.2	4.2.2.2.2	Azerbaijan
SAMN08612745	4.1.i1.1.1.1	4.1.i1.1.1.1	Azerbaijan
SAMN08612746	4.1.i1.1.1.1	4.1.i1.1.1.1	Azerbaijan
SAMN08612747	4.10.i1	4.2.1.1.1.1.1.1.i1	Azerbaijan
SAMN08612748	4.2.1.1	4.2.2.2.1	Azerbaijan
SAMN08612749	2.2.1.1.1.i3	2.2.1.1.1.i3	Azerbaijan
SAMN08612750	4.10.i1	4.2.1.1.1.1.1.1.i1	Azerbaijan
SAMN08612751	2.2.1.1.1.i3	2.2.1.1.1.i3	Azerbaijan
SAMN08612752	4.3.i4.2	4.2.1.2.1.1.i3.1	Azerbaijan
SAMN08612753	4.10.i1	4.2.1.1.1.1.1.1.i1	Azerbaijan
SAMN08612754	4.10.i1	4.2.1.1.1.1.1.1.i1	Azerbaijan
SAMN08612755	4.10.i1	4.2.1.1.1.1.1.1.i1	Azerbaijan
SAMN08612756	2.2.1.1.1.i3	2.2.1.1.1.i3	Azerbaijan
SAMN08612757	4.10.i1	4.2.1.1.1.1.1.1.i1	Azerbaijan
SAMN08612758	4.3.i3.1	4.2.1.2.1.1.i4.1	Azerbaijan
SAMN08612759	2.2.1.1.1.i3	2.2.1.1.1.i3	Azerbaijan
SAMN08612760	4.2.1.2	4.2.2.2.2	Azerbaijan
SAMN08612761	4.10.i1	4.2.1.1.1.1.1.1.i1	Azerbaijan
SAMN08612762	2.2.1.1.1	2.2.1.1.1	Azerbaijan
SAMN08612763	4.10.i1	4.2.1.1.1.1.1.1.i1	Azerbaijan
SAMN08612764	2.2.1.1.1.i3	2.2.1.1.1.i3	Azerbaijan
SAMN08612765	4.2.2	4.2.2.1	Azerbaijan
SAMN08612766	2.2.1.1.1	2.2.1.1.1	Azerbaijan
SAMN08612767	4.2.1.1	4.2.2.2.1	Azerbaijan
SAMN08612768	4.2.1.1	4.2.2.2.1	Azerbaijan
SAMN08612769	4.10.i1	4.2.1.1.1.1.1.1.i1	Azerbaijan
SAMN08612771	4.10.i1	4.2.1.1.1.1.1.1.i1	Azerbaijan
SAMN08612772	2.2.1.1.1.i3	2.2.1.1.1.i3	Azerbaijan
SAMN08612773	2.2.1.1.1.i3	2.2.1.1.1.i3	Azerbaijan
SAMN08612774	4.3.i3.1	4.2.1.2.1.1.i4.1	Azerbaijan
SAMN08612775	4.2.1.1	4.2.2.2.1	Azerbaijan
SAMN08612776	2.2.1.1.1.i3	2.2.1.1.1.i3	Azerbaijan
SAMN08612777	2.2.1.1.1.i3	2.2.1.1.1.i3	Azerbaijan
SAMN08612778	4.2.1.2	4.2.2.2.2	Azerbaijan
SAMN08612779	4.2.1.1	4.2.2.2.1	Azerbaijan
SAMN08612780	4.1.i1.2.1	4.1.i1.2.1	Azerbaijan
SAMN08612781	2.2.1.1.1.i3	2.2.1.1.1.i3	Azerbaijan
SAMN08612782	4.2.1.1	4.2.2.2.1	Azerbaijan
SAMN08612783	4.2.1.2	4.2.2.2.2	Azerbaijan
SAMN08612784	2.2.1.1.1.i3	2.2.1.1.1.i3	Azerbaijan
SAMN08612785	4.2.1.1	4.2.2.2.1	Azerbaijan
SAMN08612786	4.10.i1	4.2.1.1.1.1.1.1.i1	Azerbaijan
SAMN08612787	2.2.1.1.1.i3	2.2.1.1.1.i3	Azerbaijan
SAMN08612788	4.3.i3.1	4.2.1.2.1.1.i4.1	Azerbaijan
SAMN08612789	4.5	4.2.1.1.2	Azerbaijan
SAMN08612790	4.1.i1.1.1.1	4.1.i1.1.1.1	Azerbaijan
SAMN08612792	4.3.i3.1	4.2.1.2.1.1.i4.1	Azerbaijan
SAMN08612793	2.2.1.1.1.i3	2.2.1.1.1.i3	Azerbaijan
SAMN08612794	4.2.1.2	4.2.2.2.2	Azerbaijan
SAMN08612795	4.10.i1	4.2.1.1.1.1.1.1.i1	Azerbaijan
SAMN08612796	4.1.i1.1.1.1	4.1.i1.1.1.1	Azerbaijan
SAMN08612797	2.2.1.1.1.i3	2.2.1.1.1.i3	Azerbaijan
SAMN08612798	4.10.i1	4.2.1.1.1.1.1.1.i1	Azerbaijan
SAMN08612799	4.3.i3.1	4.2.1.2.1.1.i4.1	Azerbaijan
SAMN08612800	2.2.1.1.1	2.2.1.1.1	Azerbaijan
SAMN08612801	2.2.1.1.1.i3	2.2.1.1.1.i3	Azerbaijan
SAMN08612802	4.2.1.1	4.2.2.2.1	Azerbaijan
SAMN08612803	4.10.i1	4.2.1.1.1.1.1.1.i1	Azerbaijan
SAMN08612804	2.2.1.1.1.i3	2.2.1.1.1.i3	Azerbaijan
SAMN08612805	4.2.1.1	4.2.2.2.1	Azerbaijan
SAMN08612806	4.2.1.1	4.2.2.2.1	Azerbaijan
SAMN08612807	4.3.i3.1	4.2.1.2.1.1.i4.1	Azerbaijan
SAMN08612808	2.2.1.1.1.i3	2.2.1.1.1.i3	Azerbaijan
SAMN08612809	4.10.i1	4.2.1.1.1.1.1.1.i1	Azerbaijan
SAMN08612810	2.2.1.1.1	2.2.1.1.1	Azerbaijan
SAMN08612811	2.2.1.1.1.i3	2.2.1.1.1.i3	Azerbaijan
SAMN08612812	2.2.1.1.1.i3	2.2.1.1.1.i3	Azerbaijan
SAMN08612813	2.2.1.1.1.i3	2.2.1.1.1.i3	Azerbaijan
SAMN08612815	4.3.i3.1	4.2.1.2.1.1.i4.1	Azerbaijan
SAMN08612816	2.2.1.1.1.i3	2.2.1.1.1.i3	Azerbaijan
SAMN08612817	2.2.1.1.1.i3	2.2.1.1.1.i3	Azerbaijan
SAMN08612818	2.2.1.1.1.i3	2.2.1.1.1.i3	Azerbaijan
SAMN08612819	2.2.1.1.1.i3	2.2.1.1.1.i3	Azerbaijan
SAMN08612820	2.2.1.1.1.i3	2.2.1.1.1.i3	Azerbaijan
SAMN08612821	4.3.i3.1	4.2.1.2.1.1.i4.1	Azerbaijan
SAMN08612822	2.2.1.1.1.i3	2.2.1.1.1.i3	Azerbaijan
SAMN08612823	2.2.1.1.1.i3	2.2.1.1.1.i3	Azerbaijan
SAMN08612824	4.1.i1.1.1.1	4.1.i1.1.1.1	Azerbaijan
SAMN08612825	2.2.1.1.1.i3	2.2.1.1.1.i3	Azerbaijan
SAMN08612826	4.10.i1	4.2.1.1.1.1.1.1.i1	Azerbaijan
SAMN08612827	4.3.i3.1	4.2.1.2.1.1.i4.1	Azerbaijan
SAMN08612828	2.2.1.1.1.i3	2.2.1.1.1.i3	Azerbaijan
SAMN08612829	4.3.i3.1	4.2.1.2.1.1.i4.1	Azerbaijan
SAMN08612830	2.2.1.1.1.i3	2.2.1.1.1.i3	Azerbaijan
SAMN08612831	4.3.i3.1	4.2.1.2.1.1.i4.1	Azerbaijan
SAMN08612832	2.2.1.1.1.i3	2.2.1.1.1.i3	Azerbaijan
SAMN08612833	2.2.1.1.1.i3	2.2.1.1.1.i3	Azerbaijan
SAMN08612834	2.2.1.1.1.i3	2.2.1.1.1.i3	Azerbaijan
SAMN08612835	2.2.1.1.1.i3	2.2.1.1.1.i3	Azerbaijan
SAMN08612836	2.2.1.1.1.i3	2.2.1.1.1.i3	Azerbaijan
SAMN08612837	2.2.1.1.1	2.2.1.1.1	Azerbaijan
SAMN08612838	2.2.1.1.1.i3	2.2.1.1.1.i3	Azerbaijan
SAMN08612839	2.2.1.1.1	2.2.1.1.1	Azerbaijan
SAMN08612840	4.10.i1	4.2.1.1.1.1.1.1.i1	Azerbaijan
SAMN08612841	2.2.1.1.1.i3	2.2.1.1.1.i3	Azerbaijan
SAMN08612842	2.2.1.1.1.i3	2.2.1.1.1.i3	Azerbaijan
SAMN08612843	4.3.i3.1	4.2.1.2.1.1.i4.1	Azerbaijan
SAMN08612844	2.2.1.1.1.i3	2.2.1.1.1.i3	Azerbaijan
SAMN08612845	2.2.1.1.1	2.2.1.1.1	Azerbaijan
SAMN08612846	2.2.1.1.1.i3	2.2.1.1.1.i3	Azerbaijan
SAMN08612847	2.2.1.1.1.i3	2.2.1.1.1.i3	Azerbaijan
SAMN08612848	4.3.i3.1	4.2.1.2.1.1.i4.1	Azerbaijan
SAMN08612849	2.2.1.1.1.i3	2.2.1.1.1.i3	Azerbaijan
SAMN08612850	2.2.1.1.1.i3	2.2.1.1.1.i3	Azerbaijan
SAMN08612851	4.3.i3.1	4.2.1.2.1.1.i4.1	Azerbaijan
SAMN08612852	2.2.1.1.1.i3	2.2.1.1.1.i3	Azerbaijan
SAMN08612853	4.3.i3.1	4.2.1.2.1.1.i4.1	Azerbaijan
SAMN08612854	4.3.i3.1	4.2.1.2.1.1.i4.1	Azerbaijan
SAMN08612855	2.2.1.1.1	2.2.1.1.1	Azerbaijan
SAMN08612856	4.1.i1.1.1.1	4.1.i1.1.1.1	Azerbaijan
SAMN08612857		4.0	Azerbaijan
SAMN08612858	2.2.1.1.1.i3	2.2.1.1.1.i3	Azerbaijan
SAMN08612860	2.2.1.1.1.i3	2.2.1.1.1.i3	Azerbaijan
SAMN08612861	2.2.1.1.1	2.2.1.1.1	Azerbaijan
SAMN08612862	4.2.1.1	4.2.2.2.1	Azerbaijan
SAMN08612863	2.2.1.1.1.i3	2.2.1.1.1.i3	Azerbaijan
SAMN08612864	2.2.1.1.1.i3	2.2.1.1.1.i3	Azerbaijan
SAMN08612865	4.3.i3.1	4.2.1.2.1.1.i4.1	Azerbaijan
SAMN08612866	4.5	4.2.1.1.2	Azerbaijan
SAMN08612867	4.1.i1.2.1	4.1.i1.2.1	Azerbaijan
SAMN08612868	4.1.i1.1.1.1	4.1.i1.1.1.1	Azerbaijan
SAMN08612869	2.2.1.1.1.i3	2.2.1.1.1.i3	Azerbaijan
SAMN08612870	2.2.1.1.1.i3	2.2.1.1.1.i3	Azerbaijan
SAMN08612871	2.2.1.1.1.i3	2.2.1.1.1.i3	Azerbaijan
SAMN08612872	2.2.1.1.1.i3	2.2.1.1.1.i3	Azerbaijan
SAMN08612873	4.1.i1.1.1.1	4.1.i1.1.1.1	Azerbaijan
SAMN08612874	2.2.1.1.1.i3	2.2.1.1.1.i3	Azerbaijan
SAMN08612875	3.1.1	3.1.1	Azerbaijan
SAMN08612876	2.2.1.1.1.i3	2.2.1.1.1.i3	Azerbaijan
SAMN08612877	2.2.1.1.1.i3	2.2.1.1.1.i3	Azerbaijan
SAMN08612878	4.10.i1	4.2.1.1.1.1.1.1.i1	Azerbaijan
SAMN08612879		4.0	Azerbaijan
SAMN08612880	2.2.1.1.1.i3	2.2.1.1.1.i3	Azerbaijan
SAMN08612881	4.3.i3.1	4.2.1.2.1.1.i4.1	Azerbaijan
SAMN08612882	2.2.1.1.1.i3	2.2.1.1.1.i3	Azerbaijan
SAMN08612883	4.1.i1.1.1.1	4.1.i1.1.1.1	Azerbaijan
SAMN08612884	2.2.1.1.1.i3	2.2.1.1.1.i3	Azerbaijan
SAMN08612885	2.2.1.1.1	2.2.1.1.1	Azerbaijan
SAMN08612886	4.3.i3.1	4.2.1.2.1.1.i4.1	Azerbaijan
SAMN08612887	2.2.1.1.1	2.2.1.1.1	Azerbaijan
SAMN08612888	2.2.1.1.1.i3	2.2.1.1.1.i3	Azerbaijan
SAMN08612889	2.2.1.1.1.i3	2.2.1.1.1.i3	Azerbaijan
SAMN08612890	2.2.1.1.1.i3	2.2.1.1.1.i3	Azerbaijan
SAMN08612891	2.2.1.1.1.i3	2.2.1.1.1.i3	Azerbaijan
SAMN08612892	2.2.1.1.1.i3	2.2.1.1.1.i3	Azerbaijan
SAMN08612893	2.2.1.1.1.i3	2.2.1.1.1.i3	Azerbaijan
SAMN08612894	4.3.i3.1	4.2.1.2.1.1.i4.1	Azerbaijan
SAMN08612895	4.3.i3.1	4.2.1.2.1.1.i4.1	Azerbaijan
SAMN08612896	4.2.1.2	4.2.2.2.2	Azerbaijan
SAMN08612897	2.2.1.1.1.i3	2.2.1.1.1.i3	Azerbaijan
SAMN08612898	2.2.1.1.1	2.2.1.1.1	Azerbaijan
SAMN08612899	2.2.1.1.1.i3	2.2.1.1.1.i3	Azerbaijan
SAMN08612900	4.1.i1.1.1.1	4.1.i1.1.1.1	Azerbaijan
SAMN08612901	4.3.i3.1	4.2.1.2.1.1.i4.1	Azerbaijan
SAMN08612902	2.2.1.1.1.i3	2.2.1.1.1.i3	Azerbaijan
SAMN08612903	2.2.1.1.1.i3	2.2.1.1.1.i3	Azerbaijan
SAMN08612904	4.3.i3.1	4.2.1.2.1.1.i4.1	Azerbaijan
SAMN08612905	2.2.1.1.1.i3	2.2.1.1.1.i3	Azerbaijan
SAMN08612906	2.2.1.1.1.i3	2.2.1.1.1.i3	Azerbaijan
SAMN08612907	4.3.i3.1	4.2.1.2.1.1.i4.1	Azerbaijan
SAMN08612908	4.2.1.2	4.2.2.2.2	Azerbaijan
SAMN08612909	4.3.i4.2	4.2.1.2.1.1.i3.1	Azerbaijan
SAMN08612910	2.2.1.1.1.i3	2.2.1.1.1.i3	Azerbaijan
SAMN08612911	4.10.i1	4.2.1.1.1.1.1.1.i1	Azerbaijan
SAMN08612912	2.2.1.1.1.i3	2.2.1.1.1.i3	Azerbaijan
SAMN08612913	4.2.1.2	4.2.2.2.2	Azerbaijan
SAMN08612914	2.2.1.1.1.i3	2.2.1.1.1.i3	Azerbaijan
SAMN08612915	2.2.1.1.1.i3	2.2.1.1.1.i3	Azerbaijan
SAMN08612916	2.2.1.1.1.i3	2.2.1.1.1.i3	Azerbaijan
SAMN08612917	2.2.1.1.1	2.2.1.1.1	Azerbaijan
SAMN08612918	4.3.i3.1	4.2.1.2.1.1.i4.1	Azerbaijan
SAMN08612919	4.2.1.1	4.2.2.2.1	Azerbaijan
SAMN08612920	4.2.1.1	4.2.2.2.1	Azerbaijan
SAMN08612921	4.1.i1.1.1.1	4.1.i1.1.1.1	Azerbaijan
SAMN08612922	4.3.i3.1	4.2.1.2.1.1.i4.1	Azerbaijan
SAMN08612923	4.10.i1	4.2.1.1.1.1.1.1.i1	Azerbaijan
SAMN08612924	4.3.i3.1	4.2.1.2.1.1.i4.1	Azerbaijan
SAMN08612925	2.2.1.1.1.i3	2.2.1.1.1.i3	Azerbaijan
SAMN08612926	2.2.1.1.1.i3	2.2.1.1.1.i3	Azerbaijan
SAMN08612927	2.2.1.1.1.i3	2.2.1.1.1.i3	Azerbaijan
SAMN08612928	2.2.1.1.1.i3	2.2.1.1.1.i3	Azerbaijan
SAMN08612929	4.2.1.2	4.2.2.2.2	Azerbaijan
SAMN08612930	4.1.i1.1.1.1	4.1.i1.1.1.1	Azerbaijan
SAMN08612931	2.2.1.1.1.i3	2.2.1.1.1.i3	Azerbaijan
SAMN08612932	4.10.i1	4.2.1.1.1.1.1.1.i1	Azerbaijan
SAMN08612933	2.2.1.1.1.i3	2.2.1.1.1.i3	Azerbaijan
SAMN08612934	4.1.i1.1.1.1	4.1.i1.1.1.1	Azerbaijan
SAMN08612935	2.2.1.1.1.i3	2.2.1.1.1.i3	Azerbaijan
SAMN08612936	4.3.i3.1	4.2.1.2.1.1.i4.1	Azerbaijan
SAMN08612937	4.10.i1	4.2.1.1.1.1.1.1.i1	Azerbaijan
SAMN08612938	4.3.i4.2	4.2.1.2.1.1.i3.1	Azerbaijan
SAMN08612939	4.10.i1	4.2.1.1.1.1.1.1.i1	Azerbaijan
SAMN08612940	4.3.i3.1	4.2.1.2.1.1.i4.1	Azerbaijan
SAMN08612941	4.2.1.2	4.2.2.2.2	Azerbaijan
SAMN08612942	4.2.2	4.2.2.1	Azerbaijan
SAMN08612943	4.10.i1	4.2.1.1.1.1.1.1.i1	Azerbaijan
SAMN08612946	2.2.1.1.1.i3	2.2.1.1.1.i3	Azerbaijan
SAMN08612947	2.2.1.1.1.i3	2.2.1.1.1.i3	Azerbaijan
SAMN08612949	4.10.i1	4.2.1.1.1.1.1.1.i1	Azerbaijan
SAMN08612950	4.3.i3.1	4.2.1.2.1.1.i4.1	Azerbaijan
SAMN08612951	4.3.i3.1	4.2.1.2.1.1.i4.1	Azerbaijan
SAMN08612952	2.2.1.1.1.i3	2.2.1.1.1.i3	Azerbaijan
SAMN08612953	2.2.1.1.1.i3	2.2.1.1.1.i3	Azerbaijan
SAMN08612954	2.2.1.1.1.i3	2.2.1.1.1.i3	Azerbaijan
SAMN08612955	4.3.i3.1	4.2.1.2.1.1.i4.1	Azerbaijan
SAMN08612956	4.10.i1	4.2.1.1.1.1.1.1.i1	Azerbaijan
SAMN08612957	4.2.1.2	4.2.2.2.2	Azerbaijan
SAMN08612958	4.2.1.1	4.2.2.2.1	Azerbaijan
SAMN08612960	2.2.1.1.2	2.2.1.1.2	Azerbaijan
SAMN08612961	4.2.1.1	4.2.2.2.1	Azerbaijan
SAMN08612962	2.2.1.1.1.i3	2.2.1.1.1.i3	Azerbaijan
SAMN08612963	2.2.1.1.1.i3	2.2.1.1.1.i3	Azerbaijan
SAMN08612964	4.3.i3.1	4.2.1.2.1.1.i4.1	Azerbaijan
SAMN08612965	4.3.i3.1	4.2.1.2.1.1.i4.1	Azerbaijan
SAMN08612966	4.3.i3.1	4.2.1.2.1.1.i4.1	Azerbaijan
SAMN08612967	4.2.1.1	4.2.2.2.1	Azerbaijan
SAMN08612968	2.2.1.1.1.i3	2.2.1.1.1.i3	Azerbaijan
SAMN08612971	4.3.i3.1	4.2.1.2.1.1.i4.1	Azerbaijan
SAMN08612974	2.2.1.1.1.i3	2.2.1.1.1.i3	Azerbaijan
SAMN08612975	2.2.1.1.1.i3	2.2.1.1.1.i3	Azerbaijan
SAMN08612976	2.2.1.1.1.i3	2.2.1.1.1.i3	Azerbaijan
SAMN08612977	2.2.1.1.1.i3	2.2.1.1.1.i3	Azerbaijan
SAMN08612978	4.10.i1	4.2.1.1.1.1.1.1.i1	Azerbaijan
SAMN08612979	2.2.1.1.1.i3	2.2.1.1.1.i3	Azerbaijan
SAMN08612980	4.10.i1	4.2.1.1.1.1.1.1.i1	Azerbaijan
SAMN08612981	4.10.i1	4.2.1.1.1.1.1.1.i1	Azerbaijan
SAMN08612982	2.2.1.1.1.i3	2.2.1.1.1.i3	Azerbaijan
SAMN08612983	2.2.1.1.1.i3	2.2.1.1.1.i3	Azerbaijan
SAMN08612984	4.2.1.2	4.2.2.2.2	Azerbaijan
SAMN08612985	4.10.i1	4.2.1.1.1.1.1.1.i1	Azerbaijan
SAMN08612987	4.3.i3.1	4.2.1.2.1.1.i4.1	Azerbaijan
SAMN08612989	4.1.i1.1.1.1	4.1.i1.1.1.1	Azerbaijan
SAMN08612990	2.2.1.1.1	2.2.1.1.1	Azerbaijan
SAMN08612991	4.3.i3.1	4.2.1.2.1.1.i4.1	Azerbaijan
SAMN08612992	4.5	4.2.1.1.2	Azerbaijan
SAMN08612993	2.2.1.1.1	2.2.1.1.1	Azerbaijan
SAMN08612994	2.2.1.1.1.i3	2.2.1.1.1.i3	Azerbaijan
SAMN08612995	4.3.i3.1	4.2.1.2.1.1.i4.1	Azerbaijan
SAMN08612997	4.1.i1.1.1.1	4.1.i1.1.1.1	Azerbaijan
SAMN08612998	2.2.1.1.1.i3	2.2.1.1.1.i3	Azerbaijan
SAMN08612999	2.2.1.1.1.i3	2.2.1.1.1.i3	Azerbaijan
SAMN08613000	4.1.i1.2.1	4.1.i1.2.1	Azerbaijan
SAMN08613001	4.10.i1	4.2.1.1.1.1.1.1.i1	Azerbaijan
SAMN08613002	4.10.i1	4.2.1.1.1.1.1.1.i1	Azerbaijan
SAMN08613003	4.1.i1.1.1.1	4.1.i1.1.1.1	Azerbaijan
SAMN08613004	2.2.1.1.1.i3	2.2.1.1.1.i3	Azerbaijan
SAMN08613005	4.2.1.1	4.2.2.2.1	Azerbaijan
SAMN08613006	2.2.1.1.1.i3	2.2.1.1.1.i3	Azerbaijan
SAMN08613007	4.10.i1	4.2.1.1.1.1.1.1.i1	Azerbaijan
SAMN08613008	2.2.1.1.1.i3	2.2.1.1.1.i3	Azerbaijan
SAMN08613009	2.2.1.1.1	2.2.1.1.1	Azerbaijan
SAMN08613010	4.3.i3.1	4.2.1.2.1.1.i4.1	Azerbaijan
SAMN08613011	4.2.1.1	4.2.2.2.1	Azerbaijan
SAMN08613012	4.1.i1.1.1.1	4.1.i1.1.1.1	Azerbaijan
SAMN08613013	4.1.i1.1.1.1	4.1.i1.1.1.1	Azerbaijan
SAMN08613014	4.1.i1.1.1.1	4.1.i1.1.1.1	Azerbaijan
SAMN08613016	2.2.1.1.1.i3	2.2.1.1.1.i3	Azerbaijan
SAMN08613017	2.2.1.1.1.i3	2.2.1.1.1.i3	Azerbaijan
SAMN08613018	4.3.i4.2	4.2.1.2.1.1.i3.1	Azerbaijan
SAMN08613019	2.2.1.1.1.i3	2.2.1.1.1.i3	Azerbaijan
SAMN08613020	2.2.1.1.1.i3	2.2.1.1.1.i3	Azerbaijan
SAMN08613021	2.2.1.1.1.i3	2.2.1.1.1.i3	Azerbaijan
SAMN08613022	2.2.1.1.1.i3	2.2.1.1.1.i3	Azerbaijan
SAMN08613023	4.2.1.2	4.2.2.2.2	Azerbaijan
SAMN08613024	2.2.1.1.1.i3	2.2.1.1.1.i3	Azerbaijan
SAMN08613025	4.3.i4.2	4.2.1.2.1.1.i3.1	Azerbaijan
SAMN08613026	4.10.i1	4.2.1.1.1.1.1.1.i1	Azerbaijan
SAMN08613027	4.10.i1	4.2.1.1.1.1.1.1.i1	Azerbaijan
SAMN08613028	2.2.1.1.1.i3	2.2.1.1.1.i3	Azerbaijan
SAMN08613029	2.2.1.1.1.i3	2.2.1.1.1.i3	Azerbaijan
SAMN08613031	2.2.1.1.1	2.2.1.1.1	Azerbaijan
SAMN08613032	4.10.i1	4.2.1.1.1.1.1.1.i1	Azerbaijan
SAMN08613033	2.2.1.1.1	2.2.1.1.1	Azerbaijan
SAMN08613034	2.2.1.1.1.i3	2.2.1.1.1.i3	Azerbaijan
SAMN08613035	4.10.i1	4.2.1.1.1.1.1.1.i1	Azerbaijan
SAMN08613036	2.2.1.1.1.i3	2.2.1.1.1.i3	Azerbaijan
SAMN08613037	2.2.1.1.1	2.2.1.1.1	Azerbaijan
SAMN08613038	4.3.i4.2	4.2.1.2.1.1.i3.1	Azerbaijan
SAMN08613039	4.3.i3.1	4.2.1.2.1.1.i4.1	Azerbaijan
SAMN08613041	2.2.1.1.1.i3	2.2.1.1.1.i3	Azerbaijan
SAMN08613042	4.2.2	4.2.2.1	Azerbaijan
SAMN08613044	4.3.i3.1	4.2.1.2.1.1.i4.1	Azerbaijan
SAMN08613045	4.3.i3.1	4.2.1.2.1.1.i4.1	Azerbaijan
SAMN08613046	4.3.i3.1	4.2.1.2.1.1.i4.1	Azerbaijan
SAMN08613047	2.2.1.1.1.i3	2.2.1.1.1.i3	Azerbaijan
SAMN08613048	4.3.i3.1	4.2.1.2.1.1.i4.1	Azerbaijan
SAMN08613049	4.2.1.1	4.2.2.2.1	Azerbaijan
SAMN08613050	2.2.1.1.1.i3	2.2.1.1.1.i3	Azerbaijan
SAMN08613051	2.2.1.1.1.i3	2.2.1.1.1.i3	Azerbaijan
SAMN08613052	2.2.1.1.1	2.2.1.1.1	Azerbaijan
SAMN08613053	4.3.i3.1	4.2.1.2.1.1.i4.1	Azerbaijan
SAMN08613054	2.2.1.1.1.i3	2.2.1.1.1.i3	Azerbaijan
SAMN08613055	2.2.1.1.1.i3	2.2.1.1.1.i3	Azerbaijan
SAMN08613056	2.2.1.1.1.i3	2.2.1.1.1.i3	Azerbaijan
SAMN08613057	2.2.1.1.1.i3	2.2.1.1.1.i3	Azerbaijan
SAMN08613058	4.1.i1.1.1.1	4.1.i1.1.1.1	Azerbaijan
SAMN08613059	4.6.2.1.1	4.2.1.1.1.2.1.1.1	Azerbaijan
SAMN08613060	2.2.1.1.1.i3	2.2.1.1.1.i3	Azerbaijan
SAMN08613061	2.2.1.1.1.i3	2.2.1.1.1.i3	Azerbaijan
SAMN08613062	2.2.1.1.1.i3	2.2.1.1.1.i3	Azerbaijan
SAMN08613063	4.3.i3.1	4.2.1.2.1.1.i4.1	Azerbaijan
SAMN08613064	4.3.i3.1	4.2.1.2.1.1.i4.1	Azerbaijan
SAMN08613066	4.1.i1.1.1.1	4.1.i1.1.1.1	Azerbaijan
SAMN08613067	4.10.i1	4.2.1.1.1.1.1.1.i1	Azerbaijan
SAMN08613068	2.2.1.1.1.i3	2.2.1.1.1.i3	Azerbaijan
SAMN08613069	2.2.1.1.1	2.2.1.1.1	Azerbaijan
SAMN08613070	4.3.i3.1	4.2.1.2.1.1.i4.1	Azerbaijan
SAMN08613071	4.10.i1	4.2.1.1.1.1.1.1.i1	Azerbaijan
SAMN08613072	2.2.1.1.1.i3	2.2.1.1.1.i3	Azerbaijan
SAMN08613073	2.2.1.1.1.i3	2.2.1.1.1.i3	Azerbaijan
SAMN08613074	4.3.i3.1	4.2.1.2.1.1.i4.1	Azerbaijan
SAMN08613075	4.10.i1	4.2.1.1.1.1.1.1.i1	Azerbaijan
SAMN08613076	2.2.1.1.1.i3	2.2.1.1.1.i3	Azerbaijan
SAMN08613077	2.2.1.1.1	2.2.1.1.1	Azerbaijan
SAMN08613078	2.2.1.1.1.i3	2.2.1.1.1.i3	Azerbaijan
SAMN08613079	2.2.1.1.1.i3	2.2.1.1.1.i3	Azerbaijan
SAMN08628992	1.1.3	1.1.1.2	Bangladesh
SAMN08628994	1.1.2	1.1.2	Bangladesh
SAMN08628996	1.1.3	1.1.1.2	Bangladesh
SAMN08628997	1.1.3	1.1.1.2	Bangladesh
SAMN08628999	1.1.3	1.1.1.2	Bangladesh
SAMN08629000	1.1.3	1.1.1.2	Bangladesh
SAMN08629001	1.1.3	1.1.1.2	Bangladesh
SAMN08629003	1.1.3	1.1.1.2	Bangladesh
SAMN08629004	1.2.2.1	1.2.2.1	Bangladesh
SAMN08629005	1.2.2.1	1.2.2.1	Bangladesh
SAMN08629008	2.2.1.1.1	2.2.1.1.1	Bangladesh
SAMN08629009	3.1.1	3.1.1	Bangladesh
SAMN08629012	3.1.1	3.1.1	Bangladesh
SAMN08629016	1.1.3	1.1.1.2	Bangladesh
SAMN08629018	4.10.i2	4.2.1.1.1.1.1.1.i2	Bangladesh
SAMN08629019	2.2.1.1.1	2.2.1.1.1	Bangladesh
SAMN08629022	2.2.1.1.1	2.2.1.1.1	Bangladesh
SAMN08629023	2.2.1.1.1	2.2.1.1.1	Bangladesh
SAMN08629024	1.1.3	1.1.1.2	Bangladesh
SAMN08629026	1.2.2.1	1.2.2.1	Bangladesh
SAMN08629027	4.10.i1	4.2.1.1.1.1.1.1.i1	Bangladesh
SAMN08629028	1.1.2	1.1.2	Bangladesh
SAMN08629029	1.1.3	1.1.1.2	Bangladesh
SAMN08629030	1.1.3	1.1.1.2	Bangladesh
SAMN08629032	1.2.2.1	1.2.2.1	Bangladesh
SAMN08629034	2.2.2	2.2.2	Bangladesh
SAMN08629036	1.2.2.1	1.2.2.1	Bangladesh
SAMN08629038	1.1.3	1.1.1.2	Bangladesh
SAMN08629039	1.2.2.1	1.2.2.1	Bangladesh
SAMN08629041	1.2.2.1	1.2.2.1	Bangladesh
SAMN08629043	2.2.1.1.1	2.2.1.1.1	Bangladesh
SAMN08629044	1.1.3	1.1.1.2	Bangladesh
SAMN08629046	4.3.i4.2	4.2.1.2.1.1.i3.1	Bangladesh
SAMN08629047	1.1.3	1.1.1.2	Bangladesh
SAMN08629048	2.2.1.1.1	2.2.1.1.1	Bangladesh
SAMN08629049	1.1.3	1.1.1.2	Bangladesh
SAMN08629050	1.1.3	1.1.1.2	Bangladesh
SAMN08629051	1.1.3	1.1.1.2	Bangladesh
SAMN08629052	1.1.3	1.1.1.2	Bangladesh
SAMN08629053	3.1.1	3.1.1	Bangladesh
SAMN08629054	1.1.3	1.1.1.2	Bangladesh
SAMN08629055	2.2.1.1.1	2.2.1.1.1	Bangladesh
SAMN08629056	1.1.3	1.1.1.2	Bangladesh
SAMN08629057	1.1.3	1.1.1.2	Bangladesh
SAMN08629058	4.10.i1	4.2.1.1.1.1.1.1.i1	Bangladesh
SAMN08629059	2.2.1.1.1	2.2.1.1.1	Bangladesh
SAMN08629060	2.2.1.1.1	2.2.1.1.1	Bangladesh
SAMN08629061	2.2.1.1.1	2.2.1.1.1	Bangladesh
SAMN08629062	1.1.3	1.1.1.2	Bangladesh
SAMN08629063	1.2.2.1	1.2.2.1	Bangladesh
SAMN08629064	1.2.2.1	1.2.2.1	Bangladesh
SAMN08629065	1.1.3	1.1.1.2	Bangladesh
SAMN08629066	1.1.3	1.1.1.2	Bangladesh
SAMN08629067	1.2.2.1	1.2.2.1	Bangladesh
SAMN08629068	4.3.i4.2	4.2.1.2.1.1.i3.1	Bangladesh
SAMN08629069	1.2.2.1	1.2.2.1	Bangladesh
SAMN08629070	1.1.3	1.1.1.2	Bangladesh
SAMN08629071	1.1.3	1.1.1.2	Bangladesh
SAMN08629072	1.1.3	1.1.1.2	Bangladesh
SAMN08629073	1.1.3	1.1.1.2	Bangladesh
SAMN08629075	3.1.1	3.1.1	Bangladesh
SAMN08629076	3.1.1	3.1.1	Bangladesh
SAMN08629077	1.2.2.1	1.2.2.1	Bangladesh
SAMN08629079	2.2.1.1.1	2.2.1.1.1	Bangladesh
SAMN08629081	2.2.1.1.1	2.2.1.1.1	Bangladesh
SAMN08629082	2.2.1.1.1	2.2.1.1.1	Bangladesh
SAMN08629084	2.2.1.1.1.i1	2.2.1.1.1.i1	Bangladesh
SAMN08629085	1.1.2	1.1.2	Bangladesh
SAMN08629086	1.2.2.1	1.2.2.1	Bangladesh
SAMN08629087	1.1.3	1.1.1.2	Bangladesh
SAMN08629088	1.1.3	1.1.1.2	Bangladesh
SAMN08629090	3.1.1	3.1.1	Bangladesh
SAMN08629091	2.2.1.1.1	2.2.1.1.1	Bangladesh
SAMN08629093	3.1.1	3.1.1	Bangladesh
SAMN08629094	3.1.1	3.1.1	Bangladesh
SAMN08629095	3.1.1	3.1.1	Bangladesh
SAMN08629099	4.10.i1	4.2.1.1.1.1.1.1.i1	Bangladesh
SAMN08629102	1.1.3	1.1.1.2	Bangladesh
SAMN08629104	1.1.3	1.1.1.2	Bangladesh
SAMN08629107	2.2.1.1.1	2.2.1.1.1	Bangladesh
SAMN08629108	1.1.2	1.1.2	Bangladesh
SAMN08629109	4.1.i1.1.1.1	4.1.i1.1.1.1	Bangladesh
SAMN08629110	1.1.3	1.1.1.2	Bangladesh
SAMN08629111	3.1.1.i2	3.1.1.i2	Bangladesh
SAMN08629112	1.1.3	1.1.1.2	Bangladesh
SAMN08629113	1.1.3	1.1.1.2	Bangladesh
SAMN08629114	4.1.i1.1.1.1	4.1.i1.1.1.1	Bangladesh
SAMN08629115	4.10.i1	4.2.1.1.1.1.1.1.i1	Bangladesh
SAMN08629116	1.1.1.1	1.1.1.1.1	Bangladesh
SAMN08629117	1.1.3	1.1.1.2	Bangladesh
SAMN08629119	1.1.3	1.1.1.2	Bangladesh
SAMN08629120	2.2.1.1.1	2.2.1.1.1	Bangladesh
SAMN08629121	2.2.1.1.1	2.2.1.1.1	Bangladesh
SAMN08629123	1.1.3	1.1.1.2	Bangladesh
SAMN08629125	1.1.3	1.1.1.2	Bangladesh
SAMN08629126	1.1.3	1.1.1.2	Bangladesh
SAMN08629127	2.2.1.1.1	2.2.1.1.1	Bangladesh
SAMN08629129	1.1.3	1.1.1.2	Bangladesh
SAMN08629130	1.1.3	1.1.1.2	Bangladesh
SAMN08629132	1.2.2.1	1.2.2.1	Bangladesh
SAMN08629133	1.2.2.1	1.2.2.1	Bangladesh
SAMN08629134	1.1.3	1.1.1.2	Bangladesh
SAMN08629135	3.1.1	3.1.1	Bangladesh
SAMN08629137	1.1.3	1.1.1.2	Bangladesh
SAMN08629138	3.1.1	3.1.1	Bangladesh
SAMN08629139	3.1.1	3.1.1	Bangladesh
SAMN08629140	2.2.1.1.1	2.2.1.1.1	Bangladesh
SAMN08629141	4.1.i1.1.1.1	4.1.i1.1.1.1	Bangladesh
SAMN08629142	1.2.2.1	1.2.2.1	Bangladesh
SAMN08629144	4.5	4.2.1.1.2	Bangladesh
SAMN08629145	1.2.2.1	1.2.2.1	Bangladesh
SAMN08629147	1.1.3	1.1.1.2	Bangladesh
SAMN08629149	4.10.i1	4.2.1.1.1.1.1.1.i1	Bangladesh
SAMN08629150	4.1.i1.2.1	4.1.i1.2.1	Bangladesh
SAMN08629151	1.1.3	1.1.1.2	Bangladesh
SAMN08629152	1.1.3	1.1.1.2	Bangladesh
SAMN08629153	1.1.3	1.1.1.2	Bangladesh
SAMN08629154	1.1.3	1.1.1.2	Bangladesh
SAMN08629155	1.1.3	1.1.1.2	Bangladesh
SAMN08629156	4.1.i1.2.1	4.1.i1.2.1	Bangladesh
SAMN08629158	1.1.3	1.1.1.2	Bangladesh
SAMN08629159	4.10.i1	4.2.1.1.1.1.1.1.i1	Bangladesh
SAMN08629160	3.1.1	3.1.1	Bangladesh
SAMN08629161	3.1.1	3.1.1	Bangladesh
SAMN08629162	1.1.3	1.1.1.2	Bangladesh
SAMN08629163	1.1.3	1.1.1.2	Bangladesh
SAMN08629164	4.1.i1.1.1.1	4.1.i1.1.1.1	Bangladesh
SAMN08629165	2.2.1.1.1	2.2.1.1.1	Bangladesh
SAMN08629167	2.2.1.1.1	2.2.1.1.1	Bangladesh
SAMN08629168	1.1.3	1.1.1.2	Bangladesh
SAMN08629169	4.3.i3.1	4.2.1.2.1.1.i4.1	Bangladesh
SAMN08629170	3.1.1.i2	3.1.1.i2	Bangladesh
SAMN08629171	1.2.2.1	1.2.2.1	Bangladesh
SAMN08629172	2.2.1.1.1	2.2.1.1.1	Bangladesh
SAMN08629173	1.2.2.1	1.2.2.1	Bangladesh
SAMN08629174	1.1.3	1.1.1.2	Bangladesh
SAMN08629175	4.3.i3.1	4.2.1.2.1.1.i4.1	Bangladesh
SAMN08629176	2.2.1.1.1	2.2.1.1.1	Bangladesh
SAMN08629177	4.10.i1	4.2.1.1.1.1.1.1.i1	Bangladesh
SAMN08629178	1.1.3	1.1.1.2	Bangladesh
SAMN08629179	1.1.3	1.1.1.2	Bangladesh
SAMN08629180	1.1.3	1.1.1.2	Bangladesh
SAMN08629181	1.1.3	1.1.1.2	Bangladesh
SAMN08629182	4.1.i1.1.1.1	4.1.i1.1.1.1	Bangladesh
SAMN08629183	4.1.i1.1.1.1	4.1.i1.1.1.1	Bangladesh
SAMN08629184	4.1.i1.1.1.1	4.1.i1.1.1.1	Bangladesh
SAMN08629185	1.1.3	1.1.1.2	Bangladesh
SAMN08629186	1.1.3	1.1.1.2	Bangladesh
SAMN08629187	3.1.1	3.1.1	Bangladesh
SAMN08629188	3.1.1	3.1.1	Bangladesh
SAMN08629190	4.3.i4.2	4.2.1.2.1.1.i3.1	Bangladesh
SAMN08629191	1.1.3	1.1.1.2	Bangladesh
SAMN08629192	4.4.1.1	4.2.1.2.2.1.1	Bangladesh
SAMN08629195	4.1.i1.2.1	4.1.i1.2.1	Bangladesh
SAMN08629196	4.10.i1	4.2.1.1.1.1.1.1.i1	Bangladesh
SAMN08629198	4.1.i1.2.1	4.1.i1.2.1	Bangladesh
SAMN08629199	1.2.2.1	1.2.2.1	Bangladesh
SAMN08629200	2.2.1.1.1	2.2.1.1.1	Bangladesh
SAMN08629201	3.1.1	3.1.1	Bangladesh
SAMN08629202	2.2.1.1.1	2.2.1.1.1	Bangladesh
SAMN08629203	2.2.1.1.1	2.2.1.1.1	Bangladesh
SAMN08629204	4.2.2	4.2.2.1	Bangladesh
SAMN08629205	4.3.i4.2	4.2.1.2.1.1.i3.1	Bangladesh
SAMN08629207	2.2.1.1.1	2.2.1.1.1	Bangladesh
SAMN08629209	4.2.2	4.2.2.1	Bangladesh
SAMN08629210	4.10.i2	4.2.1.1.1.1.1.1.i2	Bangladesh
SAMN08629211	1.1.3	1.1.1.2	Bangladesh
SAMN08629212	4.2.2	4.2.2.1	Bangladesh
SAMN08629213	1.1.3	1.1.1.2	Bangladesh
SAMN08629215	3.1.1	3.1.1	Bangladesh
SAMN08629216	1.2.2.1	1.2.2.1	Bangladesh
SAMN08629217	3.1.1	3.1.1	Bangladesh
SAMN08629219	3.1.1.i2	3.1.1.i2	Bangladesh
SAMN08629220	3.1.1.i2	3.1.1.i2	Bangladesh
SAMN08629221	1.2.2.1	1.2.2.1	Bangladesh
SAMN08629222	2.2.1.1.1	2.2.1.1.1	Bangladesh
SAMN08629224	1.1.3	1.1.1.2	Bangladesh
SAMN08629225	1.1.3	1.1.1.2	Bangladesh
SAMN08629226	2.2.1.1.1	2.2.1.1.1	Bangladesh
SAMN08629227	3.1.1	3.1.1	Bangladesh
SAMN08629228	1.1.3	1.1.1.2	Bangladesh
SAMN08629229	3.1.1	3.1.1	Bangladesh
SAMN08629230	3.1.1	3.1.1	Bangladesh
SAMN08629232	3.1.1	3.1.1	Bangladesh
SAMN08629233	4.3.i2	4.2.1.2.1.1.i1	Bangladesh
SAMN08629234	1.1.3	1.1.1.2	Bangladesh
SAMN08629235	1.1.1.1	1.1.1.1.1	Bangladesh
SAMN08629236	4.3.i4.2	4.2.1.2.1.1.i3.1	Bangladesh
SAMN08629238	1.1.3	1.1.1.2	Bangladesh
SAMN08629239	1.1.3	1.1.1.2	Bangladesh
SAMN08629240	1.1.3	1.1.1.2	Bangladesh
SAMN08629241	1.1.3	1.1.1.2	Bangladesh
SAMN08629243	1.1.3	1.1.1.2	Bangladesh
SAMN08629246	2.2.1.1.1	2.2.1.1.1	Bangladesh
SAMN08629247	2.2.1.1.1	2.2.1.1.1	Bangladesh
SAMN08629248	1.1.3	1.1.1.2	Bangladesh
SAMN08629249	3.1.1	3.1.1	Bangladesh
SAMN08629250	1.1.3	1.1.1.2	Bangladesh
SAMN08629251	1.2.2.1	1.2.2.1	Bangladesh
SAMN08629252	1.1.3	1.1.1.2	Bangladesh
SAMN08629253	3.1.1	3.1.1	Bangladesh
SAMN08629255	3.1.1	3.1.1	Bangladesh
SAMN08629267	1.2.2.1	1.2.2.1	Bangladesh
SAMN08629269	1.1.3	1.1.1.2	Bangladesh
SAMN08629272	1.1.3	1.1.1.2	Bangladesh
SAMN08629273	4.3.i4.2	4.2.1.2.1.1.i3.1	Bangladesh
SAMN08629274	3.1.1	3.1.1	Bangladesh
SAMN08629275	4.3.i4.2	4.2.1.2.1.1.i3.1	Bangladesh
SAMN08629277	1.2.2.1	1.2.2.1	Bangladesh
SAMN08629278	2.2.1.1.1	2.2.1.1.1	Bangladesh
SAMN08629279	4.3.i4.2	4.2.1.2.1.1.i3.1	Bangladesh
SAMN08629280	4.3.i4.2	4.2.1.2.1.1.i3.1	Bangladesh
SAMN08629282	4.1.i1.1.1.1	4.1.i1.1.1.1	Bangladesh
SAMN08629284	1.1.3	1.1.1.2	Bangladesh
SAMN08629285	2.2.1.1.1	2.2.1.1.1	Bangladesh
SAMN08629286	2.2.1.1.1	2.2.1.1.1	Bangladesh
SAMN08629287		4.0	Bangladesh
SAMN08629290	1.1.3	1.1.1.2	Bangladesh
SAMN08629291	2.2.1.1.1	2.2.1.1.1	Bangladesh
SAMN08629295	3.1.1	3.1.1	Bangladesh
SAMN08629296	2.2.1.1.1	2.2.1.1.1	Bangladesh
SAMN08629297	4.10.i2	4.2.1.1.1.1.1.1.i2	Bangladesh
SAMN08629298	1.1.3	1.1.1.2	Bangladesh
SAMN08629302	3.1.1	3.1.1	Bangladesh
SAMN08629304	3.1.1	3.1.1	Bangladesh
SAMN08629306	3.1.1	3.1.1	Bangladesh
SAMN08629308	1.1.3	1.1.1.2	Bangladesh
SAMN08629309	1.1.3	1.1.1.2	Bangladesh
SAMN08629311	1.1.3	1.1.1.2	Bangladesh
SAMN08629312	1.1.3	1.1.1.2	Bangladesh
SAMN08629314	1.2.2.1	1.2.2.1	Bangladesh
SAMN08629319	1.1.3	1.1.1.2	Bangladesh
SAMN08629324	1.2.2.1	1.2.2.1	Bangladesh
SAMN08629332	1.2.2.1	1.2.2.1	Bangladesh
SAMN08629336	1.1.3	1.1.1.2	Bangladesh
SAMN08629341	4.3.i4.2	4.2.1.2.1.1.i3.1	Bangladesh
SAMN08629342	1.1.3	1.1.1.2	Bangladesh
SAMN08629345	2.2.1.1.1	2.2.1.1.1	Bangladesh
SAMN08629347	2.2.1.1.1	2.2.1.1.1	Bangladesh
SAMN08629348	1.2.2.1	1.2.2.1	Bangladesh
SAMN08629349	2.2.1.1.1	2.2.1.1.1	Bangladesh
SAMN08629350	1.1.3	1.1.1.2	Bangladesh
SAMN08629352	4.1.i1.1.1.1	4.1.i1.1.1.1	Bangladesh
SAMN08629353	1.2.2.1	1.2.2.1	Bangladesh
SAMN08629354	4.1.i1.1.1.1	4.1.i1.1.1.1	Bangladesh
SAMN08629355	1.1.3	1.1.1.2	Bangladesh
SAMN08629356	4.10.i1	4.2.1.1.1.1.1.1.i1	Bangladesh
SAMN08629359	2.2.1.1.1	2.2.1.1.1	Bangladesh
SAMN08629360	1.1.3	1.1.1.2	Bangladesh
SAMN08629361	2.2.1.1.1	2.2.1.1.1	Bangladesh
SAMN08629363	3.1.1.i1	3.1.1.i1	Bangladesh
SAMN08629364	3.1.1	3.1.1	Bangladesh
SAMN08629369	4.3.i3.1	4.2.1.2.1.1.i4.1	Bangladesh
SAMN08629371	1.1.3	1.1.1.2	Bangladesh
SAMN08629372	1.1.3	1.1.1.2	Bangladesh
SAMN08629373	4.3.i4.2	4.2.1.2.1.1.i3.1	Bangladesh
SAMN08629374	4.3.i2	4.2.1.2.1.1.i1	Bangladesh
SAMN08629377	2.2.1.1.1	2.2.1.1.1	Bangladesh
SAMN08629378	3.1.1	3.1.1	Bangladesh
SAMN08629379	4.1.i1.1.1.1	4.1.i1.1.1.1	Bangladesh
SAMN08629380	1.1.3	1.1.1.2	Bangladesh
SAMN08629382	3.1.1	3.1.1	Bangladesh
SAMN08629383	4.1.i1.2.1	4.1.i1.2.1	Bangladesh
SAMN08629384	4.10.i1	4.2.1.1.1.1.1.1.i1	Bangladesh
SAMN08629386	1.1.3	1.1.1.2	Bangladesh
SAMN08629389	3.1.1	3.1.1	Bangladesh
SAMN08629390		4.0	Bangladesh
SAMN08629391	1.1.3	1.1.1.2	Bangladesh
SAMN08629392	3.1.1	3.1.1	Bangladesh
SAMN08629393	1.2.2.1	1.2.2.1	Bangladesh
SAMN08629394	3.1.1	3.1.1	Bangladesh
SAMN08629397	4.1.i1.2.1	4.1.i1.2.1	Bangladesh
SAMN08629398	1.2.2.1	1.2.2.1	Bangladesh
SAMN08629399	4.1.i1.2.1	4.1.i1.2.1	Bangladesh
SAMN08629400	3.1.1	3.1.1	Bangladesh
SAMN08629401	3.1.2	3.1.2	Bangladesh
SAMN08629402	1.1.2	1.1.2	Bangladesh
SAMN08629403	2.2.1.1.1	2.2.1.1.1	Bangladesh
SAMN08629405	1.2.2.1	1.2.2.1	Bangladesh
SAMN08629406	1.1.3	1.1.1.2	Bangladesh
SAMN08629407	4.1.i1.2.1	4.1.i1.2.1	Bangladesh
SAMN08629409	1.1.3	1.1.1.2	Bangladesh
SAMN08629410	1.2.2.1	1.2.2.1	Bangladesh
SAMN08629432	3.1.1	3.1.1	Bangladesh
SAMN08629439	1.1.3	1.1.1.2	Bangladesh
SAMN08629443	1.1.3	1.1.1.2	Bangladesh
SAMN08629448	1.1.3	1.1.1.2	Bangladesh
SAMN08629449	3.1.1.i2	3.1.1.i2	Bangladesh
SAMN08629450	1.1.3	1.1.1.2	Bangladesh
SAMN08629452	1.1.3	1.1.1.2	Bangladesh
SAMN08629454	2.2.1.1.1	2.2.1.1.1	Bangladesh
SAMN08629456	1.1.3	1.1.1.2	Bangladesh
SAMN08629462	4.3.i4.2	4.2.1.2.1.1.i3.1	Bangladesh
SAMN08629464	1.2.2.1	1.2.2.1	Bangladesh
SAMN08629465	1.1.3	1.1.1.2	Bangladesh
SAMN08629467	2.2.1.1.1	2.2.1.1.1	Bangladesh
SAMN08629470	1.2.2.1	1.2.2.1	Bangladesh
SAMN08629471	4.3.i4.2	4.2.1.2.1.1.i3.1	Bangladesh
SAMN08629474	1.1.3	1.1.1.2	Bangladesh
SAMN08629475	1.1.3	1.1.1.2	Bangladesh
SAMN08629476	1.1.3	1.1.1.2	Bangladesh
SAMN08629477	3.1.1	3.1.1	Bangladesh
SAMN08629478	1.1.3	1.1.1.2	Bangladesh
SAMN08629479	4.10.i1	4.2.1.1.1.1.1.1.i1	Bangladesh
SAMN08629480	4.10.i1	4.2.1.1.1.1.1.1.i1	Bangladesh
SAMN08629481	3.1.1	3.1.1	Bangladesh
SAMN08629482	1.1.3	1.1.1.2	Bangladesh
SAMN08629483	1.1.3	1.1.1.2	Bangladesh
SAMN08629485	1.2.2.1	1.2.2.1	Bangladesh
SAMN08629487	4.1.i1.2.1	4.1.i1.2.1	Bangladesh
SAMN08629488	2.2.1.1.2	2.2.1.1.2	Bangladesh
SAMN08629489	3.1.1	3.1.1	Bangladesh
SAMN08629491	2.2.1.1.1	2.2.1.1.1	Bangladesh
SAMN08629492	1.1.3	1.1.1.2	Bangladesh
SAMN08629495	4.3.i4.2	4.2.1.2.1.1.i3.1	Bangladesh
SAMN08629496	1.1.3	1.1.1.2	Bangladesh
SAMN08629497	2.2.1.1.1	2.2.1.1.1	Bangladesh
SAMN08629498	1.2.2.1	1.2.2.1	Bangladesh
SAMN08629499	2.2.1.1.1	2.2.1.1.1	Bangladesh
SAMN08629500	2.2.1.1.1	2.2.1.1.1	Bangladesh
SAMN08629501	1.2.2.1	1.2.2.1	Bangladesh
SAMN08629502	1.1.3	1.1.1.2	Bangladesh
SAMN08629503	4.1.i1.1.1.1	4.1.i1.1.1.1	Bangladesh
SAMN08629504	2.2.1.1.1	2.2.1.1.1	Bangladesh
SAMN08629506	2.2.1.1.1	2.2.1.1.1	Bangladesh
SAMN08629507	2.2.1.1.1	2.2.1.1.1	Bangladesh
SAMN08629511	3.1.1.i2	3.1.1.i2	Bangladesh
SAMN08629512	3.1.1.i2	3.1.1.i2	Bangladesh
SAMN08629513	3.1.1.i2	3.1.1.i2	Bangladesh
SAMN08629514	4.1.i1.1.1.1	4.1.i1.1.1.1	Bangladesh
SAMN08629515	1.1.3	1.1.1.2	Bangladesh
SAMN08629517	3.1.1	3.1.1	Bangladesh
SAMN08629518	3.1.1.i2	3.1.1.i2	Bangladesh
SAMN08629519	2.2.2	2.2.2	Bangladesh
SAMN08629520	1.2.2.1	1.2.2.1	Bangladesh
SAMN08629521	1.1.3	1.1.1.2	Bangladesh
SAMN08629522	2.2.1.1.1	2.2.1.1.1	Bangladesh
SAMN08629523	3.1.1	3.1.1	Bangladesh
SAMN08629524	3.1.1	3.1.1	Bangladesh
SAMN08629525	2.2.1.1.1	2.2.1.1.1	Bangladesh
SAMN08629528	1.2.2.1	1.2.2.1	Bangladesh
SAMN08629530	1.2.2.1	1.2.2.1	Bangladesh
SAMN08629531	2.2.1.1.1	2.2.1.1.1	Bangladesh
SAMN08629532	1.1.3	1.1.1.2	Bangladesh
SAMN08629533	4.6.2.1.1.2	4.2.1.1.1.2.1.1.1.2	Bangladesh
SAMN08629534	1.1.3	1.1.1.2	Bangladesh
SAMN08629535	1.1.3	1.1.1.2	Bangladesh
SAMN08629536	1.2.2.1	1.2.2.1	Bangladesh
SAMN08629537	2.2.1.1.1	2.2.1.1.1	Bangladesh
SAMN08629539	2.2.1.1.1	2.2.1.1.1	Bangladesh
SAMN08629540	2.2.1.1.1	2.2.1.1.1	Bangladesh
SAMN08629541	4.10.i1	4.2.1.1.1.1.1.1.i1	Bangladesh
SAMN08629543	3.1.1	3.1.1	Bangladesh
SAMN08629544	3.1.1	3.1.1	Bangladesh
SAMN08629545	3.1.1.i2	3.1.1.i2	Bangladesh
SAMN08629547	1.1.3	1.1.1.2	Bangladesh
SAMN08629548	1.1.3	1.1.1.2	Bangladesh
SAMN08629549	4.10.i1	4.2.1.1.1.1.1.1.i1	Bangladesh
SAMN08629551	1.2.2.1	1.2.2.1	Bangladesh
SAMN08629552	1.1.3	1.1.1.2	Bangladesh
SAMN08629553	3.1.1	3.1.1	Bangladesh
SAMN08629554	3.1.1	3.1.1	Bangladesh
SAMN08629555	4.1.i1.2.1	4.1.i1.2.1	Bangladesh
SAMN08629556	1.1.3	1.1.1.2	Bangladesh
SAMN08629557	1.1.3	1.1.1.2	Bangladesh
SAMN08629560	2.2.1.1.1	2.2.1.1.1	Bangladesh
SAMN08629561	2.2.1.1.1	2.2.1.1.1	Bangladesh
SAMN08629562	1.2.2.1	1.2.2.1	Bangladesh
SAMN08629563	3.1.1	3.1.1	Bangladesh
SAMN08629564	1.1.3	1.1.1.2	Bangladesh
SAMN08629565	1.1.2	1.1.2	Bangladesh
SAMN08629566	4.1.i1.1.1.1	4.1.i1.1.1.1	Bangladesh
SAMN08629567	4.2.2	4.2.2.1	Bangladesh
SAMN08629568	2.2.1.1.1	2.2.1.1.1	Bangladesh
SAMN08629569	4.1.i1.2.1	4.1.i1.2.1	Bangladesh
SAMN08629570	1.1.3	1.1.1.2	Bangladesh
SAMN08629571	1.1.3	1.1.1.2	Bangladesh
SAMN08629573	1.1.3	1.1.1.2	Bangladesh
SAMN08629574	1.1.3	1.1.1.2	Bangladesh
SAMN08629575	1.1.3	1.1.1.2	Bangladesh
SAMN08629576	1.1.3	1.1.1.2	Bangladesh
SAMN08629577	3.1.1	3.1.1	Bangladesh
SAMN08629578	3.1.1	3.1.1	Bangladesh
SAMN08629580	1.1.3	1.1.1.2	Bangladesh
SAMN08629581	3.1.1	3.1.1	Bangladesh
SAMN08629584	2.2.1.1.1	2.2.1.1.1	Bangladesh
SAMN08629585	1.1.3	1.1.1.2	Bangladesh
SAMN08629586	1.1.3	1.1.1.2	Bangladesh
SAMN08629588	4.4.1.2	4.2.1.2.2.1.2	Bangladesh
SAMN08629589	1.1.3	1.1.1.2	Bangladesh
SAMN08629590	3.2.1	3.2.1	Bangladesh
SAMN08629591	1.1.3	1.1.1.2	Bangladesh
SAMN08708150	2.2.1.1.1.i3	2.2.1.1.1.i3	Ukraine
SAMN08708151	4.3.i3.1	4.2.1.2.1.1.i4.1	Ukraine
SAMN08708152	2.2.1.1.1	2.2.1.1.1	Ukraine
SAMN08708153	2.2.1.1.1.i3	2.2.1.1.1.i3	Ukraine
SAMN08708154	2.2.1.1.1.i3	2.2.1.1.1.i3	Ukraine
SAMN08708155	4.10.i1	4.2.1.1.1.1.1.1.i1	Ukraine
SAMN08708156	2.2.1.1.1.i3	2.2.1.1.1.i3	Ukraine
SAMN08708157	4.1.i1.1.1.1	4.1.i1.1.1.1	Ukraine
SAMN08708158	4.2.1.1	4.2.2.2.1	Ukraine
SAMN08708159	2.2.1.1.1.i3	2.2.1.1.1.i3	Ukraine
SAMN08708160	4.10.i1	4.2.1.1.1.1.1.1.i1	Ukraine
SAMN08708161	4.1.i1.1.1.1	4.1.i1.1.1.1	Ukraine
SAMN08708162	4.10.i1	4.2.1.1.1.1.1.1.i1	Ukraine
SAMN08708163	4.1.i1.1.1.1	4.1.i1.1.1.1	Ukraine
SAMN08708164	4.1.i1.2.1	4.1.i1.2.1	Ukraine
SAMN08708166	4.10.i1	4.2.1.1.1.1.1.1.i1	Ukraine
SAMN08708168	4.1.i1.1.1.1	4.1.i1.1.1.1	Ukraine
SAMN08708169	4.1.i1.1.1.1	4.1.i1.1.1.1	Ukraine
SAMN08708170	2.2.1.1.1	2.2.1.1.1	Ukraine
SAMN08708171	4.3.i3.1	4.2.1.2.1.1.i4.1	Ukraine
SAMN08708172	4.1.i1.1.1.1	4.1.i1.1.1.1	Ukraine
SAMN08708173	4.2.1.2	4.2.2.2.2	Ukraine
SAMN08708174	2.2.1.1.1	2.2.1.1.1	Ukraine
SAMN08708175	2.2.1.1.1.i3	2.2.1.1.1.i3	Ukraine
SAMN08708176	4.10.i1	4.2.1.1.1.1.1.1.i1	Ukraine
SAMN08708178	2.2.1.1.2	2.2.1.1.2	Ukraine
SAMN08708179	2.2.1.1.1.i3	2.2.1.1.1.i3	Ukraine
SAMN08708180	4.2.1.2	4.2.2.2.2	Ukraine
SAMN08708182	4.3.i3.1	4.2.1.2.1.1.i4.1	Ukraine
SAMN08708183	4.1.i1.1.1.1	4.1.i1.1.1.1	Ukraine
SAMN08708184	2.2.1.1.1.i3	2.2.1.1.1.i3	Ukraine
SAMN08708185	4.3.i3.1	4.2.1.2.1.1.i4.1	Ukraine
SAMN08708186	4.4.1.1	4.2.1.2.2.1.1	Ukraine
SAMN08708187	2.2.1.1.1	2.2.1.1.1	Ukraine
SAMN08708188	4.3.i3.1	4.2.1.2.1.1.i4.1	Ukraine
SAMN08708189	2.2.1.1.1	2.2.1.1.1	Ukraine
SAMN08708190	4.10.i1	4.2.1.1.1.1.1.1.i1	Ukraine
SAMN08708191	2.2.1.1.1.i3	2.2.1.1.1.i3	Ukraine
SAMN08708192	4.3.i3.1	4.2.1.2.1.1.i4.1	Ukraine
SAMN08708193	4.2.1.1	4.2.2.2.1	Ukraine
SAMN08708194	4.1.i1.1.1.1	4.1.i1.1.1.1	Ukraine
SAMN08708196	2.2.1.1.1.i3	2.2.1.1.1.i3	Ukraine
SAMN08708197		4.0	Ukraine
SAMN08708198	4.2.1.2	4.2.2.2.2	Ukraine
SAMN08708199	2.2.1.1.1.i3	2.2.1.1.1.i3	Ukraine
SAMN08708200	4.3.i3.1	4.2.1.2.1.1.i4.1	Ukraine
SAMN08708201	2.2.1.1.1	2.2.1.1.1	Ukraine
SAMN08708203	2.2.1.1.1	2.2.1.1.1	Ukraine
SAMN08708204	2.2.1.1.1.i3	2.2.1.1.1.i3	Ukraine
SAMN08708205	2.2.1.1.1.i3	2.2.1.1.1.i3	Ukraine
SAMN08708206	2.2.1.1.1.i3	2.2.1.1.1.i3	Ukraine
SAMN08708207	2.2.1.1.1.i3	2.2.1.1.1.i3	Ukraine
SAMN08708208	2.2.1.1.1.i3	2.2.1.1.1.i3	Ukraine
SAMN08708210	4.1.i1.1.1.1	4.1.i1.1.1.1	Ukraine
SAMN08708211	4.3.i3.1	4.2.1.2.1.1.i4.1	Ukraine
SAMN08708212	2.2.1.1.1	2.2.1.1.1	Ukraine
SAMN08708213		4.0	Ukraine
SAMN08708214	4.2.1.1	4.2.2.2.1	Ukraine
SAMN08708215	4.3.i3.1	4.2.1.2.1.1.i4.1	Ukraine
SAMN08708217	4.10.i1	4.2.1.1.1.1.1.1.i1	Ukraine
SAMN08708218	2.2.1.1.1.i3	2.2.1.1.1.i3	Ukraine
SAMN08708219	4.10.i1	4.2.1.1.1.1.1.1.i1	Ukraine
SAMN08708220	4.2.1.2	4.2.2.2.2	Ukraine
SAMN08708221	4.3.i3.1	4.2.1.2.1.1.i4.1	Ukraine
SAMN08708222	4.1.i1.2.1	4.1.i1.2.1	Ukraine
SAMN08708224	4.1.i1.2.1	4.1.i1.2.1	Ukraine
SAMN08708225		4.0	Ukraine
SAMN08708226	4.1.i1.1.1.1	4.1.i1.1.1.1	Ukraine
SAMN08708227	4.2.1.1	4.2.2.2.1	Ukraine
SAMN08708228	2.2.1.1.1.i3	2.2.1.1.1.i3	Ukraine
SAMN08708229	4.1.i1.2.1	4.1.i1.2.1	Ukraine
SAMN08708231	4.3.i3.1	4.2.1.2.1.1.i4.1	Ukraine
SAMN08708232	4.10.i1	4.2.1.1.1.1.1.1.i1	Ukraine
SAMN08708233	2.2.1.1.1.i3	2.2.1.1.1.i3	Ukraine
SAMN08708234	2.2.1.1.1	2.2.1.1.1	Ukraine
SAMN08708235	4.10.i1	4.2.1.1.1.1.1.1.i1	Ukraine
SAMN08708236	4.2.1.2	4.2.2.2.2	Ukraine
SAMN08708237	4.1.i1.1.1.1	4.1.i1.1.1.1	Ukraine
SAMN08708238	2.2.1.1.1	2.2.1.1.1	Ukraine
SAMN08708239	4.10.i1	4.2.1.1.1.1.1.1.i1	Ukraine
SAMN08708240	4.1.i1.1.1.1	4.1.i1.1.1.1	Ukraine
SAMN08708241	4.3.i3.1	4.2.1.2.1.1.i4.1	Ukraine
SAMN08708242	4.3.i3.2	4.2.1.2.1.1.i4.2	Ukraine
SAMN08708244	4.3.i3.1	4.2.1.2.1.1.i4.1	Ukraine
SAMN08708245	4.10.i2	4.2.1.1.1.1.1.1.i2	Ukraine
SAMN08708246	4.2.1.2	4.2.2.2.2	Ukraine
SAMN08708247	2.2.1.1.1.i3	2.2.1.1.1.i3	Ukraine
SAMN08708248	2.2.1.1.1.i3	2.2.1.1.1.i3	Ukraine
SAMN08708249	2.2.1.1.1.i3	2.2.1.1.1.i3	Ukraine
SAMN08708250	4.3.i3.1	4.2.1.2.1.1.i4.1	Ukraine
SAMN08708252	4.3.i3.1	4.2.1.2.1.1.i4.1	Ukraine
SAMN08708253	4.3.i3.1	4.2.1.2.1.1.i4.1	Ukraine
SAMN08708254	2.2.1.1.1.i3	2.2.1.1.1.i3	Ukraine
SAMN08708255	2.2.1.1.1	2.2.1.1.1	Ukraine
SAMN08708256	2.2.1.1.1.i3	2.2.1.1.1.i3	Ukraine
SAMN08708257	4.10.i1	4.2.1.1.1.1.1.1.i1	Ukraine
SAMN08708258	4.2.1.2	4.2.2.2.2	Ukraine
SAMN08708260	2.2.1.1.1	2.2.1.1.1	Ukraine
SAMN08708261	2.2.1.1.1.i3	2.2.1.1.1.i3	Ukraine
SAMN08708262	4.2.1.1	4.2.2.2.1	Ukraine
SAMN08708263	2.2.1.1.1.i3	2.2.1.1.1.i3	Ukraine
SAMN08708264	4.1.i1.1.1.1	4.1.i1.1.1.1	Ukraine
SAMN08708265	2.2.1.1.1.i3	2.2.1.1.1.i3	Ukraine
SAMN08708267	2.2.1.1.1.i3	2.2.1.1.1.i3	Ukraine
SAMN08708268	2.2.1.1.1.i3	2.2.1.1.1.i3	Ukraine
SAMN08708269	2.2.1.1.1	2.2.1.1.1	Ukraine
SAMN08708270	4.10.i1	4.2.1.1.1.1.1.1.i1	Ukraine
SAMN08708271	4.3.i3.1	4.2.1.2.1.1.i4.1	Ukraine
SAMN08708272	4.1.i1.1.1.1	4.1.i1.1.1.1	Ukraine
SAMN08708273	4.1.i1.1.1.1	4.1.i1.1.1.1	Ukraine
SAMN08708275	2.2.1.1.1.i3	2.2.1.1.1.i3	Ukraine
SAMN08708276	4.1.i1.2.1	4.1.i1.2.1	Ukraine
SAMN08708277	4.10.i1	4.2.1.1.1.1.1.1.i1	Ukraine
SAMN08708278	2.2.1.1.1.i3	2.2.1.1.1.i3	Ukraine
SAMN08708279	4.10.i1	4.2.1.1.1.1.1.1.i1	Ukraine
SAMN08708280	4.3.i3.1	4.2.1.2.1.1.i4.1	Ukraine
SAMN08708281	2.2.1.1.1.i3	2.2.1.1.1.i3	Ukraine
SAMN08708284	2.2.1.1.1.i3	2.2.1.1.1.i3	Ukraine
SAMN08708285	2.2.1.1.1	2.2.1.1.1	Ukraine
SAMN08708286	4.2.1.2	4.2.2.2.2	Ukraine
SAMN08708287	2.2.1.1.1.i3	2.2.1.1.1.i3	Ukraine
SAMN08708289	4.2.1.2	4.2.2.2.2	Ukraine
SAMN08708290	4.2.1.2	4.2.2.2.2	Ukraine
SAMN08708291	4.1.i1.1.1.1	4.1.i1.1.1.1	Ukraine
SAMN08708292	4.2.1.1	4.2.2.2.1	Ukraine
SAMN08708293	4.3.i3.1	4.2.1.2.1.1.i4.1	Ukraine
SAMN08708294	2.2.1.1.1.i3	2.2.1.1.1.i3	Ukraine
SAMN08708295	2.2.1.1.1.i3	2.2.1.1.1.i3	Ukraine
SAMN08708296	4.3.i3.1	4.2.1.2.1.1.i4.1	Ukraine
SAMN08708297	4.3.i3.1	4.2.1.2.1.1.i4.1	Ukraine
SAMN08708298	2.2.1.1.1.i3	2.2.1.1.1.i3	Ukraine
SAMN08708299	2.2.1.1.1.i3	2.2.1.1.1.i3	Ukraine
SAMN08708300	2.2.1.1.1.i3	2.2.1.1.1.i3	Ukraine
SAMN08708302	2.2.1.1.1	2.2.1.1.1	Ukraine
SAMN08708303	4.3.i3.1	4.2.1.2.1.1.i4.1	Ukraine
SAMN08708304	2.2.1.1.1.i3	2.2.1.1.1.i3	Ukraine
SAMN08708306	4.3.i3.1	4.2.1.2.1.1.i4.1	Ukraine
SAMN08708307	4.10.i1	4.2.1.1.1.1.1.1.i1	Ukraine
SAMN08708308	4.10.i1	4.2.1.1.1.1.1.1.i1	Ukraine
SAMN08708309	4.2.1.2	4.2.2.2.2	Ukraine
SAMN08708310	4.3.i3.1	4.2.1.2.1.1.i4.1	Ukraine
SAMN08708311	2.2.1.1.1.i3	2.2.1.1.1.i3	Ukraine
SAMN08708312	2.2.1.1.1.i3	2.2.1.1.1.i3	Ukraine
SAMN08708313	4.3.i3.1	4.2.1.2.1.1.i4.1	Ukraine
SAMN08708314	4.2.1.1	4.2.2.2.1	Ukraine
SAMN08708315	2.2.1.1.1	2.2.1.1.1	Ukraine
SAMN08708316	2.2.1.1.1	2.2.1.1.1	Ukraine
SAMN08708317	4.3.i3.1	4.2.1.2.1.1.i4.1	Ukraine
SAMN08708318	4.10.i1	4.2.1.1.1.1.1.1.i1	Ukraine
SAMN08708319	2.2.1.1.1.i3	2.2.1.1.1.i3	Ukraine
SAMN08708320	4.3.i3.1	4.2.1.2.1.1.i4.1	Ukraine
SAMN08708321	2.2.1.1.1.i3	2.2.1.1.1.i3	Ukraine
SAMN08708322	4.3	4.2.1.2.1.1	Ukraine
SAMN08708323	4.3.i3.1	4.2.1.2.1.1.i4.1	Ukraine
SAMN08708324	2.2.1.1.1.i3	2.2.1.1.1.i3	Ukraine
SAMN08708325	2.2.1.1.1.i3	2.2.1.1.1.i3	Ukraine
SAMN08708327	4.10.i1	4.2.1.1.1.1.1.1.i1	Ukraine
SAMN08708328	2.2.1.1.1.i3	2.2.1.1.1.i3	Ukraine
SAMN08708329	2.2.1.1.1.i3	2.2.1.1.1.i3	Ukraine
SAMN08708330	2.2.1.1.1.i3	2.2.1.1.1.i3	Ukraine
SAMN08708332	2.2.1.1.1	2.2.1.1.1	Ukraine
SAMN08708333	2.2.1.1.1.i3	2.2.1.1.1.i3	Ukraine
SAMN08708335	2.2.1.1.1.i3	2.2.1.1.1.i3	Ukraine
SAMN08708336	4.1.i1.1.1.1	4.1.i1.1.1.1	Ukraine
SAMN08708337	4.1.i1.1.1.1	4.1.i1.1.1.1	Ukraine
SAMN08708338	2.2.1.1.1	2.2.1.1.1	Ukraine
SAMN08708339	4.3.i3.2	4.2.1.2.1.1.i4.2	Ukraine
SAMN08708340	4.3.i3.1	4.2.1.2.1.1.i4.1	Ukraine
SAMN08708342	2.2.1.1.1.i3	2.2.1.1.1.i3	Ukraine
SAMN08708343	4.3.i3.1	4.2.1.2.1.1.i4.1	Ukraine
SAMN08708344	2.2.1.1.1	2.2.1.1.1	Ukraine
SAMN08708345	4.3.i3.2	4.2.1.2.1.1.i4.2	Ukraine
SAMN08708346	2.2.1.1.1	2.2.1.1.1	Ukraine
SAMN08708347	4.3.i3.1	4.2.1.2.1.1.i4.1	Ukraine
SAMN08708348	4.3.i3.1	4.2.1.2.1.1.i4.1	Ukraine
SAMN08708350	2.2.1.1.1	2.2.1.1.1	Ukraine
SAMN08708351	2.2.1.1.1	2.2.1.1.1	Ukraine
SAMN08708352	2.2.1.1.1.i3	2.2.1.1.1.i3	Ukraine
SAMN08708353	4.1.i1.1.1.1	4.1.i1.1.1.1	Ukraine
SAMN08708354	2.2.1.1.1.i3	2.2.1.1.1.i3	Ukraine
SAMN08708355	2.2.1.1.1.i3	2.2.1.1.1.i3	Ukraine
SAMN08708356	2.2.1.1.1.i3	2.2.1.1.1.i3	Ukraine
SAMN08708358	2.2.1.1.1.i3	2.2.1.1.1.i3	Ukraine
SAMN08708359	2.2.1.1.1	2.2.1.1.1	Ukraine
SAMN08708360	4.1.i1.1.1.1	4.1.i1.1.1.1	Ukraine
SAMN08708361	2.2.1.1.1.i3	2.2.1.1.1.i3	Ukraine
SAMN08708362	4.1.i1.1.1.1	4.1.i1.1.1.1	Ukraine
SAMN08708363	2.2.1.1.1.i3	2.2.1.1.1.i3	Ukraine
SAMN08708364	4.1.i1.1.1.1	4.1.i1.1.1.1	Ukraine
SAMN08708365	4.2.1.1	4.2.2.2.1	Ukraine
SAMN08708367	4.1.i1.1.1.1	4.1.i1.1.1.1	Ukraine
SAMN08708368	2.2.1.1.1.i3	2.2.1.1.1.i3	Ukraine
SAMN08708369	2.2.1.1.1.i3	2.2.1.1.1.i3	Ukraine
SAMN08708372	4.10.i1	4.2.1.1.1.1.1.1.i1	Ukraine
SAMN08708373	2.2.1.1.1.i3	2.2.1.1.1.i3	Ukraine
SAMN08708376	2.2.1.1.1.i3	2.2.1.1.1.i3	Ukraine
SAMN08708377	2.2.1.1.1.i3	2.2.1.1.1.i3	Ukraine
SAMN08708378	4.1.i1.1.1.1	4.1.i1.1.1.1	Ukraine
SAMN08708379	4.3.i3.1	4.2.1.2.1.1.i4.1	Ukraine
SAMN08708380	4.2.1.1	4.2.2.2.1	Ukraine
SAMN08708381	4.3.i3.1	4.2.1.2.1.1.i4.1	Ukraine
SAMN08708382	2.2.1.1.1.i3	2.2.1.1.1.i3	Ukraine
SAMN08708384	2.2.1.1.1.i3	2.2.1.1.1.i3	Ukraine
SAMN08708385	4.3.i3.1	4.2.1.2.1.1.i4.1	Ukraine
SAMN08708386	2.2.1.1.1.i3	2.2.1.1.1.i3	Ukraine
SAMN08708387	2.2.1.1.1	2.2.1.1.1	Ukraine
SAMN08708388	4.10.i1	4.2.1.1.1.1.1.1.i1	Ukraine
SAMN08708389	4.2.1.2	4.2.2.2.2	Ukraine
SAMN08708390	4.10.i1	4.2.1.1.1.1.1.1.i1	Ukraine
SAMN08708392	4.1.i1.1.1.1	4.1.i1.1.1.1	Ukraine
SAMN08708393	4.3.i3.1	4.2.1.2.1.1.i4.1	Ukraine
SAMN08708394	2.2.1.1.1.i3	2.2.1.1.1.i3	Ukraine
SAMN08708395	4.2.1.1	4.2.2.2.1	Ukraine
SAMN08708396	4.3.i3.1	4.2.1.2.1.1.i4.1	Ukraine
SAMN08708397		4.0	Ukraine
SAMN08708398	2.2.1.1.1.i3	2.2.1.1.1.i3	Ukraine
SAMN08708400	2.2.1.1.1	2.2.1.1.1	Ukraine
SAMN08708401	2.2.1.1.1.i3	2.2.1.1.1.i3	Ukraine
SAMN08708402	2.2.1.1.1	2.2.1.1.1	Ukraine
SAMN08708403	2.2.1.1.1.i3	2.2.1.1.1.i3	Ukraine
SAMN08708404	2.2.1.1.1.i3	2.2.1.1.1.i3	Ukraine
SAMN08708405	2.2.1.1.1	2.2.1.1.1	Ukraine
SAMN08708406	4.3.i3.1	4.2.1.2.1.1.i4.1	Ukraine
SAMN08708407	4.2.1.2	4.2.2.2.2	Ukraine
SAMN08708408	4.10.i1	4.2.1.1.1.1.1.1.i1	Ukraine
SAMN08708409	2.2.1.1.1.i3	2.2.1.1.1.i3	Ukraine
SAMN08708410	4.10.i1	4.2.1.1.1.1.1.1.i1	Ukraine
SAMN08708411	4.10.i1	4.2.1.1.1.1.1.1.i1	Ukraine
SAMN08708413	4.2.1.1	4.2.2.2.1	Ukraine
SAMN08708414	2.2.1.1.1.i3	2.2.1.1.1.i3	Ukraine
SAMN08708415	4.3.i3.1	4.2.1.2.1.1.i4.1	Ukraine
SAMN08708416	4.2.1.2	4.2.2.2.2	Ukraine
SAMN08708417	4.3.i3.1	4.2.1.2.1.1.i4.1	Ukraine
SAMN08708418	2.2.1.1.1.i3	2.2.1.1.1.i3	Ukraine
SAMN08708419	2.2.1.1.1.i3	2.2.1.1.1.i3	Ukraine
SAMN08708421	2.2.1.1.1.i3	2.2.1.1.1.i3	Ukraine
SAMN08708422	4.1.i1.1.1.1	4.1.i1.1.1.1	Ukraine
SAMN08708423	4.10.i1	4.2.1.1.1.1.1.1.i1	Ukraine
SAMN08708424	4.3.i3.1	4.2.1.2.1.1.i4.1	Ukraine
SAMN08708425	2.2.1.1.1.i3	2.2.1.1.1.i3	Ukraine
SAMN08708426	2.2.1.1.1.i3	2.2.1.1.1.i3	Ukraine
SAMN08708427	4.1.i1.2.1	4.1.i1.2.1	Ukraine
SAMN08708428	4.2.1.2	4.2.2.2.2	Ukraine
SAMN08708429	2.2.1.1.1	2.2.1.1.1	Ukraine
SAMN08708430	4.3.i3.1	4.2.1.2.1.1.i4.1	Ukraine
SAMN08708431	2.2.1.1.1	2.2.1.1.1	Ukraine
SAMN08708432	2.2.1.1.1.i3	2.2.1.1.1.i3	Ukraine
SAMN08708433	2.2.1.1.1.i3	2.2.1.1.1.i3	Ukraine
SAMN08708434	2.2.1.1.1.i3	2.2.1.1.1.i3	Ukraine
SAMN08708435	4.10.i1	4.2.1.1.1.1.1.1.i1	Ukraine
SAMN08708436	2.2.1.1.1.i3	2.2.1.1.1.i3	Ukraine
SAMN08708437	2.2.1.1.1.i3	2.2.1.1.1.i3	Ukraine
SAMN08708439	2.2.1.1.1	2.2.1.1.1	Ukraine
SAMN08708440	4.3.i3.1	4.2.1.2.1.1.i4.1	Ukraine
SAMN08708441	4.2.1.2	4.2.2.2.2	Ukraine
SAMN08708442	2.2.1.1.1	2.2.1.1.1	Ukraine
SAMN08708443	4.1.i1.1.1.1	4.1.i1.1.1.1	Ukraine
SAMN08708444	2.2.1.1.1.i3	2.2.1.1.1.i3	Ukraine
SAMN08708445	2.2.1.1.2	2.2.1.1.2	Ukraine
SAMN08708446	2.2.1.1.1	2.2.1.1.1	Ukraine
SAMN08708447	4.1.i1.1.1.1	4.1.i1.1.1.1	Ukraine
SAMN08708448	4.10.i1	4.2.1.1.1.1.1.1.i1	Ukraine
SAMN08708451	4.3.i3.2	4.2.1.2.1.1.i4.2	Ukraine
SAMN08708452	4.3.i3.1	4.2.1.2.1.1.i4.1	Ukraine
SAMN08708453	2.2.1.1.1.i3	2.2.1.1.1.i3	Ukraine
SAMN08708454	4.10.i1	4.2.1.1.1.1.1.1.i1	Ukraine
SAMN08708455	4.10.i1	4.2.1.1.1.1.1.1.i1	Ukraine
SAMN08708456	4.2.1.2	4.2.2.2.2	Ukraine
SAMN08708457	4.10.i1	4.2.1.1.1.1.1.1.i1	Ukraine
SAMN08708458	2.2.1.1.1	2.2.1.1.1	Ukraine
SAMN08708459	4.10.i1	4.2.1.1.1.1.1.1.i1	Ukraine
SAMN08708460	4.2.1.1	4.2.2.2.1	Ukraine
SAMN08708461	2.2.1.1.1.i3	2.2.1.1.1.i3	Ukraine
SAMN08708462	2.2.1.1.1.i3	2.2.1.1.1.i3	Ukraine
SAMN08708463	2.2.1.1.1.i3	2.2.1.1.1.i3	Ukraine
SAMN08708464	2.2.1.1.1.i3	2.2.1.1.1.i3	Ukraine
SAMN08708465	2.2.1.1.1	2.2.1.1.1	Ukraine
SAMN08708466	4.10.i1	4.2.1.1.1.1.1.1.i1	Ukraine
SAMN08708468	2.2.1.1.1.i3	2.2.1.1.1.i3	Ukraine
SAMN08708469	2.2.1.1.1.i3	2.2.1.1.1.i3	Ukraine
SAMN08708470	2.2.1.1.1	2.2.1.1.1	Ukraine
SAMN08708471	2.2.1.1.1.i3	2.2.1.1.1.i3	Ukraine
SAMN08708472	4.1.i1.1.1.1	4.1.i1.1.1.1	Ukraine
SAMN08708474	4.3.i3.1	4.2.1.2.1.1.i4.1	Ukraine
SAMN08708475	2.2.1.1.1	2.2.1.1.1	Ukraine
SAMN08708476	4.2.1.2	4.2.2.2.2	Ukraine
SAMN08708477	2.2.1.1.1	2.2.1.1.1	Ukraine
SAMN08708478	2.2.1.1.1	2.2.1.1.1	Ukraine
SAMN08708479	4.2.1.1	4.2.2.2.1	Ukraine
SAMN08708480	2.2.1.1.1.i3	2.2.1.1.1.i3	Ukraine
SAMN08708482	2.2.1.1.1.i3	2.2.1.1.1.i3	Ukraine
SAMN08708483	4.2.1.1	4.2.2.2.1	Ukraine
SAMN08708484	2.2.1.1.1.i3	2.2.1.1.1.i3	Ukraine
SAMN08708486	2.2.1.1.1.i3	2.2.1.1.1.i3	Ukraine
SAMN08708487	2.2.1.1.1	2.2.1.1.1	Ukraine
SAMN08708488	4.10.i1	4.2.1.1.1.1.1.1.i1	Ukraine
SAMN08708489	2.2.1.1.1.i3	2.2.1.1.1.i3	Ukraine
SAMN08708490	4.2.1.2	4.2.2.2.2	Ukraine
SAMN08708492	4.3.i3.1	4.2.1.2.1.1.i4.1	Ukraine
SAMN08708493	4.3.i3.1	4.2.1.2.1.1.i4.1	Ukraine
SAMN08708494	2.2.1.1.1.i3	2.2.1.1.1.i3	Ukraine
SAMN08708495	2.2.1.1.1	2.2.1.1.1	Ukraine
SAMN08708496		4.0	Ukraine
SAMN08708497	4.3.i3.1	4.2.1.2.1.1.i4.1	Ukraine
SAMN08708498	4.10.i1	4.2.1.1.1.1.1.1.i1	Ukraine
SAMN08708499	2.2.1.1.1.i3	2.2.1.1.1.i3	Ukraine
SAMN08708500	2.2.1.1.1.i3	2.2.1.1.1.i3	Ukraine
SAMN08708501	4.2.1.1	4.2.2.2.1	Ukraine
SAMN08708502	4.2.1.2	4.2.2.2.2	Ukraine
SAMN08708504	2.2.1.1.1.i3	2.2.1.1.1.i3	Ukraine
SAMN08708505	4.10.i1	4.2.1.1.1.1.1.1.i1	Ukraine
SAMN08708506	2.2.1.1.1.i3	2.2.1.1.1.i3	Ukraine
SAMN08708507	4.1.i1.1.1.1	4.1.i1.1.1.1	Ukraine
SAMN08708508	2.2.1.1.1	2.2.1.1.1	Ukraine
SAMN08708510	2.2.1.1.1	2.2.1.1.1	Ukraine
SAMN08708511	2.2.1.1.1.i3	2.2.1.1.1.i3	Ukraine
SAMN08708512	2.2.1.1.1	2.2.1.1.1	Ukraine
SAMN08708513	4.3.i3.1	4.2.1.2.1.1.i4.1	Ukraine
SAMN08708514	4.2.1.1	4.2.2.2.1	Ukraine
SAMN08708516	4.3.i3.1	4.2.1.2.1.1.i4.1	Ukraine
SAMN08708517	2.2.1.1.1	2.2.1.1.1	Ukraine
SAMN08708518	2.2.1.1.1.i3	2.2.1.1.1.i3	Ukraine
SAMN08708519	4.2.1.1	4.2.2.2.1	Ukraine
SAMN08708520	4.3.i3.1	4.2.1.2.1.1.i4.1	Ukraine
SAMN08708522	4.10.i1	4.2.1.1.1.1.1.1.i1	Ukraine
SAMN08708523	4.3.i3.1	4.2.1.2.1.1.i4.1	Ukraine
SAMN08708524	4.3.i3.1	4.2.1.2.1.1.i4.1	Ukraine
SAMN08708525	4.2.1.1	4.2.2.2.1	Ukraine
SAMN08708526	4.4.1.1	4.2.1.2.2.1.1	Ukraine
SAMN08708528	2.2.1.1.1	2.2.1.1.1	Ukraine
SAMN08708529	2.2.1.1.1	2.2.1.1.1	Ukraine
SAMN08708530		4.0	Ukraine
SAMN08708531	2.2.1.1.1.i3	2.2.1.1.1.i3	Ukraine
SAMN08708532	4.2.1.1	4.2.2.2.1	Ukraine
SAMN08708534	4.10.i1	4.2.1.1.1.1.1.1.i1	Ukraine
SAMN08708535	2.2.1.1.1	2.2.1.1.1	Ukraine
SAMN08708536	4.3.i3.1	4.2.1.2.1.1.i4.1	Ukraine
SAMN08708538	2.2.1.1.1.i3	2.2.1.1.1.i3	Ukraine
SAMN08708539	4.10.i1	4.2.1.1.1.1.1.1.i1	Ukraine
SAMN08708540	4.3.i3.1	4.2.1.2.1.1.i4.1	Ukraine
SAMN08708541	4.3.i3.1	4.2.1.2.1.1.i4.1	Ukraine
SAMN08708542	4.1.i1.1.1.1	4.1.i1.1.1.1	Ukraine
SAMN08708543	2.2.1.1.1.i3	2.2.1.1.1.i3	Ukraine
SAMN08708545	4.10.i1	4.2.1.1.1.1.1.1.i1	Ukraine
SAMN08708546	2.2.1.1.1.i3	2.2.1.1.1.i3	Ukraine
SAMN08708547	2.2.1.1.1	2.2.1.1.1	Ukraine
SAMN08708548	2.2.1.1.1.i3	2.2.1.1.1.i3	Ukraine
SAMN08708551	2.2.1.1.1.i3	2.2.1.1.1.i3	Ukraine
SAMN08708552	4.3.i3.1	4.2.1.2.1.1.i4.1	Ukraine
SAMN08708553	2.2.1.1.1.i3	2.2.1.1.1.i3	Ukraine
SAMN08708554	4.3.i3.1	4.2.1.2.1.1.i4.1	Ukraine
SAMN08708555	4.3.i3.1	4.2.1.2.1.1.i4.1	Ukraine
SAMN08708556	2.2.1.1.1.i3	2.2.1.1.1.i3	Ukraine
SAMN08708557	2.2.1.1.1.i3	2.2.1.1.1.i3	Ukraine
SAMN08708558	4.10.i1	4.2.1.1.1.1.1.1.i1	Ukraine
SAMN08708559	2.2.1.1.1.i3	2.2.1.1.1.i3	Ukraine
SAMN08708560	4.10.i1	4.2.1.1.1.1.1.1.i1	Ukraine
SAMN08708561	2.2.1.1.1.i3	2.2.1.1.1.i3	Ukraine
SAMN08708562	2.2.1.1.1	2.2.1.1.1	Ukraine
SAMN08708563	4.10.i1	4.2.1.1.1.1.1.1.i1	Ukraine
SAMN08708564	4.1.i1.1.1.1	4.1.i1.1.1.1	Ukraine
SAMN08708565	2.2.1.1.2	2.2.1.1.2	Ukraine
SAMN08708566	4.3.i3.1	4.2.1.2.1.1.i4.1	Ukraine
SAMN08708567	2.2.1.1.1.i3	2.2.1.1.1.i3	Ukraine
SAMN08708568	2.2.1.1.1	2.2.1.1.1	Ukraine
SAMN08708569	4.2.1.1	4.2.2.2.1	Ukraine
SAMN08708570	2.2.1.1.1	2.2.1.1.1	Ukraine
SAMN08708571	2.2.1.1.1.i3	2.2.1.1.1.i3	Ukraine
SAMN08708572	4.3.i3.1	4.2.1.2.1.1.i4.1	Ukraine
SAMN08708573	2.2.1.1.1.i3	2.2.1.1.1.i3	Ukraine
SAMN08708574	4.10.i1	4.2.1.1.1.1.1.1.i1	Ukraine
SAMN08708575	4.3.i3.1	4.2.1.2.1.1.i4.1	Ukraine
SAMN08708576	4.2.1.2	4.2.2.2.2	Ukraine
SAMN08708577	2.2.1.1.1	2.2.1.1.1	Ukraine
SAMN08708578	4.1.i1.1.1.1	4.1.i1.1.1.1	Ukraine
SAMN08708579	2.2.1.1.1	2.2.1.1.1	Ukraine
SAMN08708580	4.3.i3.1	4.2.1.2.1.1.i4.1	Ukraine
SAMN08708581	4.2.1.2	4.2.2.2.2	Ukraine
SAMN08708582	2.2.1.1.1.i3	2.2.1.1.1.i3	Ukraine
SAMN08708583	2.2.1.1.1.i3	2.2.1.1.1.i3	Ukraine
SAMN08708584	2.2.1.1.1.i3	2.2.1.1.1.i3	Ukraine
SAMN08708585	4.2.1.1	4.2.2.2.1	Ukraine
SAMN08708586	2.2.1.1.1	2.2.1.1.1	Ukraine
SAMN08708587	2.2.1.1.1	2.2.1.1.1	Ukraine
SAMN08708588	4.2.1.2	4.2.2.2.2	Ukraine
SAMN08708589	2.2.1.1.1.i3	2.2.1.1.1.i3	Ukraine
SAMN08708590	2.2.1.1.1.i3	2.2.1.1.1.i3	Ukraine
SAMN08708591	2.2.1.1.1.i3	2.2.1.1.1.i3	Ukraine
SAMN08708592	2.2.1.1.1	2.2.1.1.1	Ukraine
SAMN08708593	2.2.1.1.1	2.2.1.1.1	Ukraine
SAMN08708595	4.1.i1.1.1.1	4.1.i1.1.1.1	Ukraine
SAMN08708596	2.2.1.1.1.i3	2.2.1.1.1.i3	Ukraine
SAMN08708597	4.5	4.2.1.1.2	Ukraine
SAMN08708598	2.2.1.1.1.i3	2.2.1.1.1.i3	Ukraine
SAMN08708599	2.2.1.1.1	2.2.1.1.1	Ukraine
SAMN08708600	4.10.i1	4.2.1.1.1.1.1.1.i1	Ukraine
SAMN08708601	4.1.i1.2.1	4.1.i1.2.1	Ukraine
SAMN08708602	2.2.1.1.1.i3	2.2.1.1.1.i3	Ukraine
SAMN08708603	4.10.i1	4.2.1.1.1.1.1.1.i1	Ukraine
SAMN08708604	2.2.1.1.1.i3	2.2.1.1.1.i3	Ukraine
SAMN08708605	2.2.1.1.1.i3	2.2.1.1.1.i3	Ukraine
SAMN08708606	2.2.1.1.1.i3	2.2.1.1.1.i3	Ukraine
SAMN08708607	4.2.1.1	4.2.2.2.1	Ukraine
SAMN08708608	4.1.i1.1.1.1	4.1.i1.1.1.1	Ukraine
SAMN08708610	4.1.i1.1.1.1	4.1.i1.1.1.1	Ukraine
SAMN08708611	4.2.1.2	4.2.2.2.2	Ukraine
SAMN08708612	2.2.1.1.1	2.2.1.1.1	Ukraine
SAMN08708613	2.2.1.1.1	2.2.1.1.1	Ukraine
SAMN08708614	2.2.1.1.1	2.2.1.1.1	Ukraine
SAMN08708615	2.2.1.1.1.i3	2.2.1.1.1.i3	Ukraine
SAMN08708616	2.2.1.1.1	2.2.1.1.1	Ukraine
SAMN08708617	2.2.1.1.1.i3	2.2.1.1.1.i3	Ukraine
SAMN08708618	4.2.1.1	4.2.2.2.1	Ukraine
SAMN08708619	4.2.1.2	4.2.2.2.2	Ukraine
SAMN08708620	4.2.1.2	4.2.2.2.2	Ukraine
SAMN08708621	4.3.i3.1	4.2.1.2.1.1.i4.1	Ukraine
SAMN08708622	4.5	4.2.1.1.2	Ukraine
SAMN08708623	4.1.i1.1.1.1	4.1.i1.1.1.1	Ukraine
SAMN08708624	2.2.1.1.1.i3	2.2.1.1.1.i3	Ukraine
SAMN08708625	4.10.i1	4.2.1.1.1.1.1.1.i1	Ukraine
SAMN08708626	4.3.i3.1	4.2.1.2.1.1.i4.1	Ukraine
SAMN08708627	2.2.1.1.1.i3	2.2.1.1.1.i3	Ukraine
SAMN08708628	2.2.1.1.1	2.2.1.1.1	Ukraine
SAMN08708629	2.2.1.1.1	2.2.1.1.1	Ukraine
SAMN08708630	2.2.1.1.1.i3	2.2.1.1.1.i3	Ukraine
SAMN08708631	4.10.i1	4.2.1.1.1.1.1.1.i1	Ukraine
SAMN08708632	4.3.i3.1	4.2.1.2.1.1.i4.1	Ukraine
SAMN08708633	4.2.1.2	4.2.2.2.2	Ukraine
SAMN08708634	4.1.i1.1.1.1	4.1.i1.1.1.1	Ukraine
SAMN08708635		4.0	Ukraine
SAMN08708636	2.2.1.1.1.i3	2.2.1.1.1.i3	Ukraine
SAMN08708637	2.2.1.1.1	2.2.1.1.1	Ukraine
SAMN08708638	2.2.1.1.1.i3	2.2.1.1.1.i3	Ukraine
SAMN08708639	4.2.1.2	4.2.2.2.2	Ukraine
SAMN08708640	2.2.1.1.1.i3	2.2.1.1.1.i3	Ukraine
SAMN08708641		4.0	Ukraine
SAMN08708642	4.1.i1.1.1.1	4.1.i1.1.1.1	Ukraine
SAMN08708643	4.2.1.1	4.2.2.2.1	Ukraine
SAMN08708644	4.2.1.1	4.2.2.2.1	Ukraine
SAMN08708645	4.1.i1.1.1.1	4.1.i1.1.1.1	Ukraine
SAMN08708646	4.1.i1.1.1.1	4.1.i1.1.1.1	Ukraine
SAMN08708647	2.2.1.1.1	2.2.1.1.1	Ukraine
SAMN08708648	2.2.1.1.1	2.2.1.1.1	Ukraine
SAMN08708649	4.1.i1.1.1.1	4.1.i1.1.1.1	Ukraine
SAMN08708650	2.2.1.1.1	2.2.1.1.1	Ukraine
SAMN08708651	4.10.i1	4.2.1.1.1.1.1.1.i1	Ukraine
SAMN08708652	4.10.i1	4.2.1.1.1.1.1.1.i1	Ukraine
SAMN08708653	4.1.i1.1.1.1	4.1.i1.1.1.1	Ukraine
SAMN08708654	2.2.1.1.1.i3	2.2.1.1.1.i3	Ukraine
SAMN08708655	2.2.1.1.1.i3	2.2.1.1.1.i3	Ukraine
SAMN08708657	2.2.1.1.1.i3	2.2.1.1.1.i3	Ukraine
SAMN08708658	2.2.1.1.1.i3	2.2.1.1.1.i3	Ukraine
SAMN08708659	2.2.1.1.1	2.2.1.1.1	Ukraine
SAMN08708660	4.10.i1	4.2.1.1.1.1.1.1.i1	Ukraine
SAMN08708661	2.2.1.1.1.i3	2.2.1.1.1.i3	Ukraine
SAMN08708662	4.10.i1	4.2.1.1.1.1.1.1.i1	Ukraine
SAMN08708663	4.10.i1	4.2.1.1.1.1.1.1.i1	Ukraine
SAMN08708664	4.2.1.1	4.2.2.2.1	Ukraine
SAMN08708665	2.2.1.1.1.i3	2.2.1.1.1.i3	Ukraine
SAMN08708667	4.10.i1	4.2.1.1.1.1.1.1.i1	Ukraine
SAMN08708668	4.3.i3.1	4.2.1.2.1.1.i4.1	Ukraine
SAMN08708669	4.1.i1.1.1.1	4.1.i1.1.1.1	Ukraine
SAMN08708670	2.2.1.1.1.i3	2.2.1.1.1.i3	Ukraine
SAMN08708671	4.3.i3.1	4.2.1.2.1.1.i4.1	Ukraine
SAMN08708672	4.1.i1.1.1.1	4.1.i1.1.1.1	Ukraine
SAMN08708673	2.2.1.1.1.i3	2.2.1.1.1.i3	Ukraine
SAMN08708674	4.3.i3.1	4.2.1.2.1.1.i4.1	Ukraine
SAMN08708676	2.2.1.1.1.i3	2.2.1.1.1.i3	Ukraine
SAMN08708677	2.2.1.1.1.i3	2.2.1.1.1.i3	Ukraine
SAMN08708678	4.10.i1	4.2.1.1.1.1.1.1.i1	Ukraine
SAMN08708679	2.2.1.1.1.i3	2.2.1.1.1.i3	Ukraine
SAMN08708680	2.2.1.1.1	2.2.1.1.1	Ukraine
SAMN08708681	4.2.1.2	4.2.2.2.2	Ukraine
SAMN08708682	4.2.1.1	4.2.2.2.1	Ukraine
SAMN08708683	2.2.1.1.1	2.2.1.1.1	Ukraine
SAMN08708684	2.2.1.1.1	2.2.1.1.1	Ukraine
SAMN08708685	2.2.1.1.1.i3	2.2.1.1.1.i3	Ukraine
SAMN08708686	2.2.1.1.1	2.2.1.1.1	Ukraine
SAMN08708687	4.10.i1	4.2.1.1.1.1.1.1.i1	Ukraine
SAMN08708688	2.2.1.1.1.i3	2.2.1.1.1.i3	Ukraine
SAMN08708689	4.13	4.2.1.2.1.2	Ukraine
SAMN08708690	2.2.1.1.1	2.2.1.1.1	Ukraine
SAMN08708691	2.2.1.1.1.i3	2.2.1.1.1.i3	Ukraine
SAMN08708692	2.2.1.1.1.i3	2.2.1.1.1.i3	Ukraine
SAMN08708693	4.10.i1	4.2.1.1.1.1.1.1.i1	Ukraine
SAMN08708694	4.3.i4.2	4.2.1.2.1.1.i3.1	Ukraine
SAMN08708695	2.2.1.1.1.i3	2.2.1.1.1.i3	Ukraine
SAMN08708696	4.1.i1.1.1.1	4.1.i1.1.1.1	Ukraine
SAMN08708697	2.2.1.1.1.i3	2.2.1.1.1.i3	Ukraine
SAMN08708698	4.1.i1.1.1.1	4.1.i1.1.1.1	Ukraine
SAMN08708699	4.10.i1	4.2.1.1.1.1.1.1.i1	Ukraine
SAMN08708700	4.1.i1.1.1.1	4.1.i1.1.1.1	Ukraine
SAMN08708701	4.3.i3.1	4.2.1.2.1.1.i4.1	Ukraine
SAMN08708702	4.2.1.1	4.2.2.2.1	Ukraine
SAMN08708703	2.2.1.1.1	2.2.1.1.1	Ukraine
SAMN08708704	2.2.1.1.1.i3	2.2.1.1.1.i3	Ukraine
SAMN08708705	2.2.1.1.1	2.2.1.1.1	Ukraine
SAMN08708706	2.2.1.1.1	2.2.1.1.1	Ukraine
SAMN08708707	4.3.i3.1	4.2.1.2.1.1.i4.1	Ukraine
SAMN08708708	2.2.1.1.1.i3	2.2.1.1.1.i3	Ukraine
SAMN08708709	4.10.i1	4.2.1.1.1.1.1.1.i1	Ukraine
SAMN08708710	2.2.1.1.1.i3	2.2.1.1.1.i3	Ukraine
SAMN08708711	4.10.i1	4.2.1.1.1.1.1.1.i1	Ukraine
SAMN08708712	4.4.1.1	4.2.1.2.2.1.1	Ukraine
SAMN08708713	2.2.1.1.1	2.2.1.1.1	Ukraine
SAMN08708714	4.2.1.1	4.2.2.2.1	Ukraine
SAMN08708715	2.2.1.1.1.i3	2.2.1.1.1.i3	Ukraine
SAMN08708716	2.2.1.1.2	2.2.1.1.2	Ukraine
SAMN08708717	2.2.1.1.1.i3	2.2.1.1.1.i3	Ukraine
SAMN08708718	4.1.i1.1.1.1	4.1.i1.1.1.1	Ukraine
SAMN08708719	2.2.1.1.1.i3	2.2.1.1.1.i3	Ukraine
SAMN08708720	2.2.1.1.1.i3	2.2.1.1.1.i3	Ukraine
SAMN08708721	2.2.1.1.1.i3	2.2.1.1.1.i3	Ukraine
SAMN08708722	4.1.i1.1.1.1	4.1.i1.1.1.1	Ukraine
SAMN08708723	4.10.i1	4.2.1.1.1.1.1.1.i1	Ukraine
SAMN08708724	2.2.1.1.1.i3	2.2.1.1.1.i3	Ukraine
SAMN08708725	2.2.1.1.1.i3	2.2.1.1.1.i3	Ukraine
SAMN08708726	4.2.1.2	4.2.2.2.2	Ukraine
SAMN08708727	4.3.i3.1	4.2.1.2.1.1.i4.1	Ukraine
SAMN08708728	2.2.1.1.1.i3	2.2.1.1.1.i3	Ukraine
SAMN08708729	2.2.1.1.1.i3	2.2.1.1.1.i3	Ukraine
SAMN08708730	4.3.i3.1	4.2.1.2.1.1.i4.1	Ukraine
SAMN08708731	4.3.i3.1	4.2.1.2.1.1.i4.1	Ukraine
SAMN08708732	2.2.1.1.1.i3	2.2.1.1.1.i3	Ukraine
SAMN08708733	2.2.1.1.1.i3	2.2.1.1.1.i3	Ukraine
SAMN08708734	4.3.i3.1	4.2.1.2.1.1.i4.1	Ukraine
SAMN08708735	2.2.1.1.1.i3	2.2.1.1.1.i3	Ukraine
SAMN08708736	2.2.1.1.1	2.2.1.1.1	Ukraine
SAMN08708737	4.1.i1.1.1.1	4.1.i1.1.1.1	Ukraine
SAMN08708738	2.2.1.1.1.i3	2.2.1.1.1.i3	Ukraine
SAMN08708739	4.3.i3.1	4.2.1.2.1.1.i4.1	Ukraine
SAMN08708740	2.2.1.1.1.i3	2.2.1.1.1.i3	Ukraine
SAMN08708741	2.2.1.1.1.i3	2.2.1.1.1.i3	Ukraine
SAMN08708742	2.2.1.1.1.i3	2.2.1.1.1.i3	Ukraine
SAMN08708743	4.3.i3.1	4.2.1.2.1.1.i4.1	Ukraine
SAMN08708744	2.2.1.1.1	2.2.1.1.1	Ukraine
SAMN08708745	4.3.i3.1	4.2.1.2.1.1.i4.1	Ukraine
SAMN08708746	4.10.i1	4.2.1.1.1.1.1.1.i1	Ukraine
SAMN08708747	4.1.i1.1.1.1	4.1.i1.1.1.1	Ukraine
SAMN08708748	4.10.i1	4.2.1.1.1.1.1.1.i1	Ukraine
SAMN08708749	4.2.1.2	4.2.2.2.2	Ukraine
SAMN08708750	4.1.i1.1.1.1	4.1.i1.1.1.1	Ukraine
SAMN08708751	4.3.i3.1	4.2.1.2.1.1.i4.1	Ukraine
SAMN08708752	2.2.1.1.1.i3	2.2.1.1.1.i3	Ukraine
SAMN08708753	2.2.1.1.1.i3	2.2.1.1.1.i3	Ukraine
SAMN08708754	2.2.1.1.1	2.2.1.1.1	Ukraine
SAMN08708755	2.2.1.1.1.i3	2.2.1.1.1.i3	Ukraine
SAMN08708756	4.3.i3.1	4.2.1.2.1.1.i4.1	Ukraine
SAMN08708773	4.2.1.1	4.2.2.2.1	Ukraine
SAMN08708774	2.2.1.1.1.i3	2.2.1.1.1.i3	Ukraine
SAMN08708775	2.2.1.1.1	2.2.1.1.1	Ukraine
SAMN08708776	4.1.i1.1.1.1	4.1.i1.1.1.1	Ukraine
SAMN08708777	4.3.i3.1	4.2.1.2.1.1.i4.1	Ukraine
SAMN08708778	4.3.i3.1	4.2.1.2.1.1.i4.1	Ukraine
SAMN08708779	4.10.i1	4.2.1.1.1.1.1.1.i1	Ukraine
SAMN08708780	2.2.1.1.2	2.2.1.1.2	Ukraine
SAMN08708781	2.2.1.1.1.i3	2.2.1.1.1.i3	Ukraine
SAMN08708782	4.1.i1.1.1.1	4.1.i1.1.1.1	Ukraine
SAMN08708783	4.1.i1.1.1.1	4.1.i1.1.1.1	Ukraine
SAMN08708784	2.2.1.1.1.i3	2.2.1.1.1.i3	Ukraine
SAMN08708785	2.2.1.1.1.i3	2.2.1.1.1.i3	Ukraine
SAMN08708786	2.2.1.1.1.i3	2.2.1.1.1.i3	Ukraine
SAMN08708787	4.3.i3.1	4.2.1.2.1.1.i4.1	Ukraine
SAMN08708788	2.2.1.1.1	2.2.1.1.1	Ukraine
SAMN08708789	2.2.1.1.1.i3	2.2.1.1.1.i3	Ukraine
SAMN08708791	2.2.1.1.1	2.2.1.1.1	Ukraine
SAMN08708792	2.2.1.1.1	2.2.1.1.1	Ukraine
SAMN08708793	2.2.1.1.1	2.2.1.1.1	Ukraine
SAMN08708795	4.2.1.1	4.2.2.2.1	Ukraine
SAMN08708796	2.2.1.1.1.i3	2.2.1.1.1.i3	Ukraine
SAMN08708797	2.2.1.1.1.i3	2.2.1.1.1.i3	Ukraine
SAMN08708798	2.2.1.1.1.i3	2.2.1.1.1.i3	Ukraine
SAMN08708799	4.3.i3.1	4.2.1.2.1.1.i4.1	Ukraine
SAMN08708800	4.10.i1	4.2.1.1.1.1.1.1.i1	Ukraine
SAMN08708801	4.1.i1.2.1	4.1.i1.2.1	Ukraine
SAMN08708802	4.1.i1.2.1	4.1.i1.2.1	Ukraine
SAMN08708803	4.2.1.2	4.2.2.2.2	Ukraine
SAMN08708804	2.2.1.1.1	2.2.1.1.1	Ukraine
SAMN08708805	2.2.1.1.1.i3	2.2.1.1.1.i3	Ukraine
SAMN08708806	2.2.1.1.1.i3	2.2.1.1.1.i3	Ukraine
SAMN08708807	4.10.i1	4.2.1.1.1.1.1.1.i1	Ukraine
SAMN08708808	2.2.1.1.1	2.2.1.1.1	Ukraine
SAMN08708809	2.2.1.1.1.i3	2.2.1.1.1.i3	Ukraine
SAMN08708810	4.10.i1	4.2.1.1.1.1.1.1.i1	Ukraine
SAMN08708812	2.2.1.1.1.i3	2.2.1.1.1.i3	Ukraine
SAMN08708813	4.3.i3.1	4.2.1.2.1.1.i4.1	Ukraine
SAMN08708814	4.1.i1.1.1.1	4.1.i1.1.1.1	Ukraine
SAMN08708815	4.3.i3.1	4.2.1.2.1.1.i4.1	Ukraine
SAMN08708816	4.1.i1.2.1	4.1.i1.2.1	Ukraine
SAMN08708817	2.2.1.1.1	2.2.1.1.1	Ukraine
SAMN08708818	4.3.i3.1	4.2.1.2.1.1.i4.1	Ukraine
SAMN08708820	2.2.1.1.1	2.2.1.1.1	Ukraine
SAMN08708821	2.2.1.1.1.i3	2.2.1.1.1.i3	Ukraine
SAMN08708822	2.2.1.1.1.i3	2.2.1.1.1.i3	Ukraine
SAMN08708823	2.2.1.1.1	2.2.1.1.1	Ukraine
SAMN08708824	2.2.1.1.1.i3	2.2.1.1.1.i3	Ukraine
SAMN08708825	4.2.1.2	4.2.2.2.2	Ukraine
SAMN08708826	4.2.1.2	4.2.2.2.2	Ukraine
SAMN08708827	2.2.1.1.1.i3	2.2.1.1.1.i3	Ukraine
SAMN08708828	2.2.1.1.1.i3	2.2.1.1.1.i3	Ukraine
SAMN08708829	2.2.1.1.1	2.2.1.1.1	Ukraine
SAMN08708831	2.2.1.1.1.i3	2.2.1.1.1.i3	Ukraine
SAMN08708832	4.3.i3.1	4.2.1.2.1.1.i4.1	Ukraine
SAMN08708833	4.2.1.1	4.2.2.2.1	Ukraine
SAMN08708834	4.1.i1.1.1.1	4.1.i1.1.1.1	Ukraine
SAMN08708835	4.2.1.1	4.2.2.2.1	Ukraine
SAMN08708836	4.3.i3.1	4.2.1.2.1.1.i4.1	Ukraine
SAMN08708837	2.2.1.1.1	2.2.1.1.1	Ukraine
SAMN08708838	2.2.1.1.1	2.2.1.1.1	Ukraine
SAMN08708839	4.1.i1.1.1.1	4.1.i1.1.1.1	Ukraine
SAMN08708840	4.1.i1.1.1.1	4.1.i1.1.1.1	Ukraine
SAMN08708841	4.1.i1.1.1.1	4.1.i1.1.1.1	Ukraine
SAMN08708842	4.2.1.1	4.2.2.2.1	Ukraine
SAMN08708844	2.2.1.1.1.i3	2.2.1.1.1.i3	Ukraine
SAMN08708845	4.2.1.1	4.2.2.2.1	Ukraine
SAMN08708846	2.2.1.1.1.i3	2.2.1.1.1.i3	Ukraine
SAMN08708847	2.2.1.1.1	2.2.1.1.1	Ukraine
SAMN08708848	2.2.1.1.1.i3	2.2.1.1.1.i3	Ukraine
SAMN08708850	2.2.1.1.1.i3	2.2.1.1.1.i3	Ukraine
SAMN08708851	2.2.2	2.2.2	Ukraine
SAMN08708852	4.1.i1.1.1.1	4.1.i1.1.1.1	Ukraine
SAMN08708853	4.10.i1	4.2.1.1.1.1.1.1.i1	Ukraine
SAMN08708854		4.0	Ukraine
SAMN08708855	2.2.1.1.1	2.2.1.1.1	Ukraine
SAMN08708857	2.2.1.1.1.i3	2.2.1.1.1.i3	Ukraine
SAMN08708858		4.0	Ukraine
SAMN08708859	2.2.1.1.1.i3	2.2.1.1.1.i3	Ukraine
SAMN08708860	2.2.1.1.1.i3	2.2.1.1.1.i3	Ukraine
SAMN08708861	2.2.1.1.1	2.2.1.1.1	Ukraine
SAMN08708862	4.1.i1.1.1.1	4.1.i1.1.1.1	Ukraine
SAMN08708863	2.2.1.1.1	2.2.1.1.1	Ukraine
SAMN08708864	4.10.i1	4.2.1.1.1.1.1.1.i1	Ukraine
SAMN08708865	2.2.1.1.1.i3	2.2.1.1.1.i3	Ukraine
SAMN08708867	4.10.i1	4.2.1.1.1.1.1.1.i1	Ukraine
SAMN08708868	2.2.1.1.1.i3	2.2.1.1.1.i3	Ukraine
SAMN08708869	4.1.i1.2.1	4.1.i1.2.1	Ukraine
SAMN08708870	2.2.1.1.1	2.2.1.1.1	Ukraine
SAMN08708871	4.3.i3.1	4.2.1.2.1.1.i4.1	Ukraine
SAMN08708872	2.2.1.1.1.i3	2.2.1.1.1.i3	Ukraine
SAMN08708873	4.2.1.2	4.2.2.2.2	Ukraine
SAMN08708874	4.3.i3.1	4.2.1.2.1.1.i4.1	Ukraine
SAMN08708875	4.3.i3.1	4.2.1.2.1.1.i4.1	Ukraine
SAMN08708876	2.2.1.1.1.i3	2.2.1.1.1.i3	Ukraine
SAMN08708877	2.2.1.1.1.i3	2.2.1.1.1.i3	Ukraine
SAMN08708878	2.2.1.1.1	2.2.1.1.1	Ukraine
SAMN08708879	4.2.1.2	4.2.2.2.2	Ukraine
SAMN08708880	2.2.1.1.1.i3	2.2.1.1.1.i3	Ukraine
SAMN08708881	2.2.1.1.1.i3	2.2.1.1.1.i3	Ukraine
SAMN08708883	2.2.1.1.1	2.2.1.1.1	Ukraine
SAMN08708885	2.2.1.1.1	2.2.1.1.1	Ukraine
SAMN08708886	2.2.1.1.1	2.2.1.1.1	Ukraine
SAMN08708887	2.2.1.1.1	2.2.1.1.1	Ukraine
SAMN08708888	4.1.i1.1.1.1	4.1.i1.1.1.1	Ukraine
SAMN08708889	2.2.1.1.1.i3	2.2.1.1.1.i3	Ukraine
SAMN08708890	2.2.1.1.1	2.2.1.1.1	Ukraine
SAMN08708891		4.0	Ukraine
SAMN08708892	4.1.i1.1.1.1	4.1.i1.1.1.1	Ukraine
[truncated: 1,792 more rows]
