# Supplementary material for: Population structure, biogeography and transmissibility of Mycobacterium tuberculosis
Source: Nat Commun. 2021 Oct 20;12:6099. doi: 10.1038/s41467-021-26248-1 (PMC8528816; doi:10.1038/s41467-021-26248-1)
Supplement: Supplementary file 10 — Supplementary Data 7 [file 41467_2021_26248_MOESM10_ESM.xlsx]

## Sheet: Sheet1
lineage	9K_with_phenotypes	NCBI	ZIGNOL
1.1	0	2	0
1.1.1	0	12	0
1.1.1.1	33	362	2
1.1.1.2	4	4	0
1.1.2	264	277	38
1.1.3	49	71	240
1.1.3.i1	91	107	1
1.2.1.1.1	51	272	1
1.2.1.1.2	9	39	0
1.2.1.2	15	13	0
1.2.2	0	1	0
1.2.2.1	120	160	88
1.2.2.2	43	63	7
2.1	6	80	0
2.2.1	1	40	0
2.2.1.1.1	973	3425	605
2.2.1.1.1.i1	11	25	1
2.2.1.1.1.i2	40	83	34
2.2.1.1.1.i3	757	895	653
2.2.1.1.2	24	107	11
2.2.1.2	8	5	0
2.2.2	186	249	9
3	1	0	0
3.1.1	618	1219	208
3.1.1.i1	241	407	27
3.1.1.i2	110	156	19
3.1.2	44	49	1
3.2	0	0	2
3.2.1	6	11	7
3.2.2	15	22	0
4	96	0	0
4.1	1	2	0
4.1.i1.1.1	0	2	0
4.1.i1.1.1.1	782	1362	255
4.1.i1.1.1.2	24	64	6
4.1.i1.1.2	45	70	18
4.1.i1.2.1	517	760	165
4.1.i1.2.2	20	18	4
4.1.i2.1	48	42	0
4.1.i2.2	19	4	0
4.10.i1	591	1426	339
4.10.i2	128	244	43
4.11	94	33	0
4.12	5	4	0
4.13	12	17	1
4.2	0	2	0
4.2.1	0	2	0
4.2.1.1	122	242	90
4.2.1.2	36	165	82
4.2.2	112	233	15
4.3	4	5	1
4.3.i1	21	73	0
4.3.i2	226	823	206
4.3.i3	0	0	1
4.3.i3.1	692	621	292
4.3.i3.2	32	22	10
4.3.i4	3	2	0
4.3.i4.1	159	198	10
4.3.i4.2	843	1005	101
4.4.1	5	1	0
4.4.1.1	203	592	138
4.4.1.2	11	118	1
4.4.2	33	139	5
4.5	99	229	15
4.6.1.1.1.1	0	1	0
4.6.1.1.1.1.1	28	23	1
4.6.1.1.1.1.2	59	67	1
4.6.1.1.1.2	8	9	0
4.6.1.1.2	16	5	0
4.6.1.2	16	6	0
4.6.2.1.1	0	0	1
4.6.2.1.1.1	0	8	0
4.6.2.1.1.1.1	36	80	0
4.6.2.1.1.1.2	23	17	1
4.6.2.1.1.2	3	8	2
4.6.2.1.2	5	27	0
4.6.2.2	4	17	2
<NA>	74	487	31

## Sheet: Sheet2
country	9K_with_phenotypes	ZIGNOL	NCBI
#	1158	0	0
Albania	0	0	9
Argentina	0	0	169
Australia	0	0	77
Azerbaijan	1	707	135
Bangladesh	0	635	25
Belarus	136	0	37
Belgium	0	0	127
Botswana	0	0	7
Brazil	0	0	210
Burma	1	0	0
Canada	21	0	1374
China	163	0	644
Colombia	3	0	0
Cote d'Ivoire	0	0	35
Democratic Republic of the Congo	2	0	212
Denmark	3	0	465
Djibouti	2	0	104
Estonia	0	0	6
Eswatini	0	0	163
Ethiopia	0	0	31
Finland	0	0	19
France	0	0	51
Georgia	5	0	81
Germany	828	0	160
Ghana	0	0	2
Guatemala	0	0	5
Guinea	1	0	0
India	189	0	238
Indonesia	1	0	130
Iran	20	0	5
Ireland	0	0	4
Israel	0	0	8
Italy	0	0	276
Japan	0	0	381
Kazakhstan	2	0	33
Kenya	4	0	12
Kiribati	0	0	3
Lebanon	0	0	7
Malawi	1192	0	1403
Malaysia	0	0	9
Mali	52	0	6
Mexico	0	0	41
Moldova	62	0	330
Mozambique	0	0	2
Myanmar	0	0	13
Namibia	0	0	14
Nepal	1	0	8
Netherlands	0	0	476
New Zealand	0	0	4
Nigeria	1	0	12
Norway	0	0	114
Pakistan	0	171	242
Papua New Guinea	0	0	65
Peru	869	0	437
Philippines	0	0	7
Portugal	1	0	96
Romania	34	0	105
Russia	820	0	1011
Scotland	3	0	0
Serbia	0	0	48
Sierra Leone	60	0	1
Singapore	0	0	2
South Africa	991	1227	2530
South Korea	68	0	0
Spain	2	0	35
Sri Lanka	0	0	2
Swaziland	10	0	0
Sweden	112	0	1
Switzerland	1	0	36
Taiwan	13	0	0
Tajikistan	0	0	34
Tanzania	0	0	7
Thailand	1	0	289
Tunisia	0	0	42
Turkmenistan	10	0	10
USA	1	0	0
Uganda	90	0	56
Ukraine	0	1051	0
United Kingdom	1772	0	3203
United States	0	0	85
United States of America	1	0	0
Uzbekistan	264	0	3
Vietnam	4	0	1397
Zimbabwe	0	0	10
