# Supplementary material for: Population structure, biogeography and transmissibility of Mycobacterium tuberculosis
Source: Nat Commun. 2021 Oct 20;12:6099. doi: 10.1038/s41467-021-26248-1 (PMC8528816; doi:10.1038/s41467-021-26248-1)
Supplement: Supplementary file 13 — Source Data [file 41467_2021_26248_MOESM13_ESM.zip]

Archive with 13 entries (12 files):
- source_data/
- source_data/Source Data README.docx
- source_data/Source Data XLSX.xlsx
- source_data/tree_all_isolates_curated_phenotypes_dataset.treefile
- source_data/tree_lineage1_pan-susceptible.nex
- source_data/tree_lineage1_resistant.treefile
- source_data/tree_lineage2_pan-susceptible.nex
- source_data/tree_lineage2_resistant.treefile
- source_data/tree_lineage3_pan-susceptible.nex
- source_data/tree_lineage3_resistant.treefile
- source_data/tree_lineage4_pan-susceptible.nex
- source_data/tree_lineage4_resistant.treefile
- source_data/tree_zignol_dataset.treefile
