# Supplementary material for: Population structure, biogeography and transmissibility of Mycobacterium tuberculosis
Source: Nat Commun. 2021 Oct 20;12:6099. doi: 10.1038/s41467-021-26248-1 (PMC8528816; doi:10.1038/s41467-021-26248-1)
Supplement: Supplementary file 13 — Source Data [file 41467_2021_26248_MOESM13_ESM.zip › source_data/Source Data XLSX.xlsx]

## Sheet: s_idx_num_isol_cont
lineage	s_idx	num_isolates	num_continents
1.1.1.1	0.123907582919372	353	3
1.1.3	0.345562130177515	65	4
1.1.3.i1	0.0560281065088757	104	2
1.1.2	0.614069896420816	253	4
1.2.1.1.1	0.534843943165845	243	3
1.2.1.1.2	0.623456790123457	36	3
1.2.2.2	0.411045722046175	47	2
2.1	0.187469956737702	79	3
2.2.1.1.1	0.666816177199933	3289	5
2.2.1.1.1.i1	0.496527777777778	24	2
2.2.1.1.1.i2	0.0484682213077275	81	1
2.2.1.1.1.i3	0.276543780841002	837	3
2.2.1.1.2	0.198804038819724	101	3
2.2.2	0.624103544839833	242	4
3.1.1	0.564074249279535	1174	4
3.1.1.i1	0.49983015542381	395	4
3.1.1.i2	0.334675366745338	147	4
3.1.2	0.239012345679012	45	3
4.1.i1.1.1.1	0.671224554663424	1345	5
4.1.i1.1.1.2	0.304358780549257	63	4
4.1.i1.1.2	0.544897959183674	70	4
4.1.i1.2.1	0.650583952865332	751	4
4.1.i2.1	0.496712929145362	37	2
4.10.i1	0.41146284012974	1407	5
4.10.i2	0.715218571103447	239	5
4.11	0.11386593204775	33	2
4.6.2.1.1.1.1	0.281574394463668	68	3
4.6.2.1.2	0.541420118343195	26	3
4.6.1.1.1.1.1	0.385633270321361	23	2
4.6.1.1.1.1.2	0.253954110046781	67	2
4.5	0.403099173553719	220	3
4.3.i2	0.251235944309276	818	3
4.3.i1	0.506286357665603	73	4
4.3.i4.2	0.415583762320059	997	4
4.3.i4.1	0.687021696252465	195	5
4.3.i3.1	0.692510415931078	595	5
4.4.1.1	0.605394355205069	586	4
4.4.1.2	0.51551278368285	118	4
4.4.2	0.366735537190083	132	3
4.2.2	0.620776650041724	227	4
4.2.1.1	0.088443829764885	239	3
4.2.1.2	0.500533997864009	159	3

## Sheet: s_idx_gen_spec
lineage	simpson_idx	category
4.1.2/Haarlem	0.6082025	generalist
4.10/PGG3	0.5252704	generalist
4.3/LAM	0.5538102	generalist
4.1.3/Ghana	0.4967129	specialist
4.5	0.3990830	specialist
4.6.1/Uganda	0.2802676	specialist
4.6.2/Cameroon	0.2788762	specialist

## Sheet: geo_ncbi_L1_filter20
country	1.1.1.1	1.1.1.2	1.1.3	1.1.3.i1	1.1.2	1.2.1.1.1	1.2.1.1.2	1.2.1.2	1.2.2.1	1.2.2.2
Vietnam	94.1	0	0	0	0	5.6	0.3	0	0	0
Malaysia	NA	NA	NA	NA	NA	NA	NA	NA	NA	NA
Uganda	NA	NA	NA	NA	NA	NA	NA	NA	NA	NA
Sweden	NA	NA	NA	NA	NA	NA	NA	NA	NA	NA
Pakistan	NA	NA	NA	NA	NA	NA	NA	NA	NA	NA
Canada	6.4	0	1.5	0	6.4	75	8.8	1	1	0
Myanmar	NA	NA	NA	NA	NA	NA	NA	NA	NA	NA
Lebanon	NA	NA	NA	NA	NA	NA	NA	NA	NA	NA
Thailand	50	0	10.4	0	2.1	22.9	12.5	0	2.1	0
Germany	NA	NA	NA	NA	NA	NA	NA	NA	NA	NA
Russia	NA	NA	NA	NA	NA	NA	NA	NA	NA	NA
Mexico	NA	NA	NA	NA	NA	NA	NA	NA	NA	NA
Japan	4.5	0	0	0	0	77.3	13.6	0	4.5	0
Belgium	NA	NA	NA	NA	NA	NA	NA	NA	NA	NA
Peru	NA	NA	NA	NA	NA	NA	NA	NA	NA	NA
Djibouti	0	0	8.7	0	91.3	0	0	0	0	0
Malawi	0	0	1	48.1	20	0	0	0	14.8	16.2
China	NA	NA	NA	NA	NA	NA	NA	NA	NA	NA
Philippines	NA	NA	NA	NA	NA	NA	NA	NA	NA	NA
Australia	NA	NA	NA	NA	NA	NA	NA	NA	NA	NA
United Kingdom	2.2	1.2	14.6	0.9	42.2	9	1.9	1.6	23	3.4
Eswatini	0	0	0	5	0	0	0	0	45	50
Israel	NA	NA	NA	NA	NA	NA	NA	NA	NA	NA
Indonesia	NA	NA	NA	NA	NA	NA	NA	NA	NA	NA
India	1.9	0	1.9	0	71.7	1.9	0	0	20.8	1.9
Switzerland	NA	NA	NA	NA	NA	NA	NA	NA	NA	NA
South Africa	0	0	0	0	0	0	0	0	75	25
DR Congo	NA	NA	NA	NA	NA	NA	NA	NA	NA	NA
Bangladesh	NA	NA	NA	NA	NA	NA	NA	NA	NA	NA
France	NA	NA	NA	NA	NA	NA	NA	NA	NA	NA
United States	NA	NA	NA	NA	NA	NA	NA	NA	NA	NA
Portugal	NA	NA	NA	NA	NA	NA	NA	NA	NA	NA
Netherlands	8.6	0	14.3	0	5.7	40	5.7	14.3	8.6	2.9
Brazil	NA	NA	NA	NA	NA	NA	NA	NA	NA	NA
Spain	NA	NA	NA	NA	NA	NA	NA	NA	NA	NA
Italy	NA	NA	NA	NA	NA	NA	NA	NA	NA	NA
Ireland	NA	NA	NA	NA	NA	NA	NA	NA	NA	NA

## Sheet: pheno_res_lin_breakdown
lineage	phenotypic_resistance	isolate_id
L1	S	209688
L1	S	210028
L1	S	02R1267
L1	S	IDR1500045314
L1	S	IDR1500055398
L1	S	IDR1500061013
L1	S	IDR1500062511
L1	S	IDR1500062635
L1	S	IDR1500063136
L1	S	IDR1500068896
L1	S	IDR1500071801
L1	S	IDR1500072159
L1	S	IDR1500072381
L1	S	IDR1600000553
L1	S	IDR1600000643
L1	S	IDR1600002326
L1	S	IDR1600004867
L1	S	IDR1600005538
L1	S	IDR1600005829
L1	S	IDR1600014124
L1	S	IDR1600018864
L1	S	IDR1600022505
L1	S	IDR1600023714
L1	S	IDR1600024367
L1	S	IDR1600031133
L1	S	IDR1600033123
L1	S	IDR1600034870
L1	S	IDR1600035086
L1	S	IDR1600040333
L1	S	IDR1600044034
L1	S	IDR1600045994
L1	S	IDR1600048331
L1	S	IDR1600049307
L1	S	IDR1600049674
L1	S	IDR1600051431
L1	S	IDR1600052651
L1	S	IDR1600056424
L1	S	IDR1600058695
L1	S	SAMEA1018904
L1	S	SAMEA1018916
L1	S	SAMEA1019014
L1	S	SAMEA1019050
L1	S	SAMEA1019054
L1	S	SAMEA1019055
L1	S	SAMEA1019080
L1	S	SAMEA1019113
L1	S	SAMEA1019142
L1	S	SAMEA1019155
L1	S	SAMEA1019164
L1	S	SAMEA1019198
L1	S	SAMEA1019265
L1	S	SAMEA1019302
L1	S	SAMEA1019306
L1	S	SAMEA104304853
L1	S	SAMEA104304864
L1	S	SAMEA104326166
L1	S	SAMEA104326186
L1	S	SAMEA104326190
L1	S	SAMEA1465924
L1	S	SAMEA1465935
L1	S	SAMEA1465967
L1	S	SAMEA1465985
L1	S	SAMEA1485227
L1	S	SAMEA1485232
L1	S	SAMEA1485234
L1	S	SAMEA1485276
L1	S	SAMEA1485283
L1	S	SAMEA1485286
L1	S	SAMEA1485294
L1	S	SAMEA1485295
L1	S	SAMEA1485296
L1	S	SAMEA1485322
L1	S	SAMEA1485334
L1	S	SAMEA1485338
L1	S	SAMEA1485454
L1	S	SAMEA1485457
L1	S	SAMEA1485485
L1	S	SAMEA1485486
L1	S	SAMEA1485492
L1	S	SAMEA1485499
L1	S	SAMEA1485503
L1	S	SAMEA1485504
L1	S	SAMEA1530590
L1	S	SAMEA1530597
L1	S	SAMEA1530603
L1	S	SAMEA1530606
L1	S	SAMEA1530612
L1	S	SAMEA1530618
L1	S	SAMEA1530622
L1	S	SAMEA1530625
L1	S	SAMEA1530629
L1	S	SAMEA1530635
L1	S	SAMEA1530654
L1	S	SAMEA1530661
L1	S	SAMEA1530664
L1	S	SAMEA1530668
L1	S	SAMEA1530677
L1	S	SAMEA1530683
L1	S	SAMEA1530701
L1	S	SAMEA1530711
L1	S	SAMEA1530737
L1	S	SAMEA1530758
L1	S	SAMEA1530772
L1	S	SAMEA1530800
L1	S	SAMEA1530805
L1	S	SAMEA1530812
L1	S	SAMEA1530816
L1	S	SAMEA1530901
L1	S	SAMEA1530917
L1	S	SAMEA1530921
L1	S	SAMEA1530924
L1	S	SAMEA1530926
L1	S	SAMEA1530931
L1	S	SAMEA1530935
L1	S	SAMEA1530945
L1	S	SAMEA1556502
L1	S	SAMEA1556536
L1	S	SAMEA1556538
L1	S	SAMEA1556544
L1	S	SAMEA1556566
L1	S	SAMEA1556567
L1	S	SAMEA1556570
L1	S	SAMEA1556581
L1	S	SAMEA1556586
L1	S	SAMEA1556593
L1	S	SAMEA1556614
L1	S	SAMEA1556638
L1	S	SAMEA1556670
L1	S	SAMEA1556675
L1	S	SAMEA1556682
L1	S	SAMEA1556687
L1	S	SAMEA1556702
L1	S	SAMEA1556703
L1	S	SAMEA1556706
L1	S	SAMEA1556731
L1	S	SAMEA1556735
L1	S	SAMEA1556744
L1	S	SAMEA1556747
L1	S	SAMEA1556749
L1	S	SAMEA1556758
L1	S	SAMEA1556766
L1	S	SAMEA1556769
L1	S	SAMEA1556781
L1	S	SAMEA1556787
L1	S	SAMEA1556840
L1	S	SAMEA1556842
L1	S	SAMEA1556843
L1	S	SAMEA1556847
L1	S	SAMEA1556861
L1	S	SAMEA1569104
L1	S	SAMEA1569126
L1	S	SAMEA1569142
L1	S	SAMEA1569145
L1	S	SAMEA1569154
L1	S	SAMEA1569157
L1	S	SAMEA1569166
L1	S	SAMEA1569167
L1	S	SAMEA1569199
L1	S	SAMEA1569203
L1	S	SAMEA1569204
L1	S	SAMEA1569211
L1	S	SAMEA1569219
L1	S	SAMEA1569233
L1	S	SAMEA1569235
L1	S	SAMEA1569244
L1	S	SAMEA1569253
L1	S	SAMEA1569258
L1	S	SAMEA1569274
L1	S	SAMEA1569276
L1	S	SAMEA1569282
L1	S	SAMEA1569289
L1	S	SAMEA1569290
L1	S	SAMEA1569291
L1	S	SAMEA1569330
L1	S	SAMEA1569332
L1	S	SAMEA1569335
L1	S	SAMEA1569336
L1	S	SAMEA1569337
L1	S	SAMEA1569346
L1	S	SAMEA1688500
L1	S	SAMEA1688501
L1	S	SAMEA1688503
L1	S	SAMEA1688506
L1	S	SAMEA1688544
L1	S	SAMEA1688550
L1	S	SAMEA1688556
L1	S	SAMEA1688560
L1	S	SAMEA1688633
L1	S	SAMEA1688637
L1	S	SAMEA1688677
L1	S	SAMEA1688682
L1	S	SAMEA1688691
L1	S	SAMEA1708210
L1	S	SAMEA1708213
L1	S	SAMEA1708217
L1	S	SAMEA1708223
L1	S	SAMEA1708227
L1	S	SAMEA1708237
L1	S	SAMEA1708241
L1	S	SAMEA1708248
L1	S	SAMEA1708251
L1	S	SAMEA1708254
L1	S	SAMEA1708266
L1	S	SAMEA1708268
L1	S	SAMEA1708280
L1	S	SAMEA1708286
L1	S	SAMEA1708361
L1	S	SAMEA1708364
L1	S	SAMEA1708375
L1	S	SAMEA1708385
L1	S	SAMEA1708392
L1	S	SAMEA1708400
L1	S	SAMEA1708405
L1	S	SAMEA1708406
L1	S	SAMEA1708417
L1	S	SAMEA1708418
L1	S	SAMEA1708421
L1	S	SAMEA1708428
L1	S	SAMEA1708430
L1	S	SAMEA1708483
L1	S	SAMEA1708486
L1	S	SAMEA1708493
L1	S	SAMEA2296962
L1	S	SAMEA2296968
L1	S	SAMEA2296975
L1	S	SAMEA2296982
L1	S	SAMEA2296987
L1	S	SAMEA2296989
L1	S	SAMEA2297001
L1	S	SAMEA2297005
L1	S	SAMEA2297024
L1	S	SAMEA2297026
L1	S	SAMEA2297034
L1	S	SAMEA2297038
L1	S	SAMEA2297045
L1	S	SAMEA2297051
L1	S	SAMEA2297081
L1	S	SAMEA2297105
L1	S	SAMEA2297111
L1	S	SAMEA2297131
L1	S	SAMEA2297133
L1	S	SAMEA2297137
L1	S	SAMEA2297162
L1	S	SAMEA2297205
L1	S	SAMEA2533345
L1	S	SAMEA2533394
L1	S	SAMEA2533510
L1	S	SAMEA2533581
L1	S	SAMEA2533633
L1	S	SAMEA2533638
L1	S	SAMEA2533644
L1	S	SAMEA2533686
L1	S	SAMEA2533689
L1	S	SAMEA2533706
L1	S	SAMEA2533904
L1	S	SAMEA2533977
L1	S	SAMEA2533985
L1	S	SAMEA2534043
L1	S	SAMEA2534065
L1	S	SAMEA2534190
L1	S	SAMEA2534203
L1	S	SAMEA2534230
L1	S	SAMEA2534274
L1	S	SAMEA2534300
L1	S	SAMEA2534354
L1	S	SAMEA2534398
L1	S	SAMEA2534408
L1	S	SAMEA2534439
L1	S	SAMEA2534504
L1	S	SAMEA2534519
L1	S	SAMEA2534536
L1	S	SAMEA2534817
L1	S	SAMEA2534820
L1	S	SAMEA2534825
L1	S	SAMEA2534835
L1	S	SAMEA2534873
L1	S	SAMEA2534886
L1	S	SAMEA2534913
L1	S	SAMEA2534947
L1	S	SAMEA2534957
L1	S	SAMEA2534990
L1	S	SAMEA2535022
L1	S	SAMEA2535047
L1	S	SAMEA2535097
L1	S	SAMEA2535128
L1	S	SAMEA2535226
L1	S	SAMEA2535250
L1	S	SAMEA2535254
L1	S	SAMEA2535263
L1	S	SAMEA2535294
L1	S	SAMEA2535315
L1	S	SAMEA2535319
L1	S	SAMEA3558229
L1	S	SAMEA3558626
L1	S	SAMEA3558641
L1	S	SAMEA3558644
L1	S	SAMEA3558648
L1	S	SAMEA3558649
L1	S	SAMEA3558651
L1	S	SAMEA3558652
L1	S	SAMEA3558653
L1	S	SAMEA3558656
L1	S	SAMEA3558661
L1	S	SAMEA3558663
L1	S	SAMEA3558664
L1	S	SAMEA3558667
L1	S	SAMEA3558669
L1	S	SAMEA3558676
L1	S	SAMEA3558704
L1	S	SAMEA961676
L1	S	SAMEA961677
L1	S	SAMN02231137
L1	S	SAMN02364085
L1	S	SAMN02364090
L1	S	SAMN02364094
L1	S	SAMN02414912
L1	S	SAMN02598956
L1	S	SAMN02598957
L1	S	SAMN02598958
L1	S	SAMN02598959
L1	S	SAMN02598960
L1	S	SAMN02598962
L1	S	SAMN02598963
L1	S	SAMN02598965
L1	S	SAMN02598966
L1	S	SAMN02598967
L1	S	SAMN02598970
L1	S	SAMN02598971
L1	S	SAMN02598972
L1	S	SAMN02598975
L1	S	SAMN02598980
L1	S	SAMN02598981
L1	S	SAMN02598982
L1	S	SAMN02598984
L1	S	SAMN02598985
L1	S	SAMN02598986
L1	S	SAMN02598989
L1	S	SAMN02598994
L1	S	SAMN02598995
L1	S	SAMN02598998
L1	S	SAMN02598999
L1	S	SAMN02599000
L1	S	SAMN02599001
L1	S	SAMN02599003
L1	S	SAMN02599005
L1	S	SAMN02599006
L1	S	SAMN02599020
L1	S	SAMN02599021
L1	S	SAMN02599022
L1	S	SAMN02599023
L1	S	SAMN02599024
L1	S	SAMN02599027
L1	S	SAMN02599028
L1	S	SAMN02599029
L1	S	SAMN02599030
L1	S	SAMN02599031
L1	S	SAMN02599032
L1	S	SAMN02599034
L1	S	SAMN02599038
L1	S	SAMN02599042
L1	S	SAMN02599043
L1	S	SAMN02599044
L1	S	SAMN02599051
L1	S	SAMN02599055
L1	S	SAMN02599057
L1	S	SAMN02599059
L1	S	SAMN02599065
L1	S	SAMN02599070
L1	S	SAMN02599080
L1	S	SAMN02599082
L1	S	SAMN02599086
L1	S	SAMN02599093
L1	S	SAMN02599100
L1	S	SAMN02599101
L1	S	SAMN02599105
L1	S	SAMN02599106
L1	S	SAMN02599107
L1	S	SAMN02599109
L1	S	SAMN02599112
L1	S	SAMN02599113
L1	S	SAMN02599116
L1	S	SAMN02599118
L1	S	SAMN02599120
L1	S	SAMN02599122
L1	S	SAMN02599123
L1	S	SAMN02599124
L1	S	SAMN02599125
L1	S	SAMN02599134
L1	S	SAMN02599136
L1	S	SAMN02599138
L1	S	SAMN02599145
L1	S	SAMN02599146
L1	S	SAMN02599148
L1	S	SAMN02599151
L1	S	SAMN02599152
L1	S	SAMN02599157
L1	S	SAMN02599160
L1	S	SAMN02599163
L1	S	SAMN02599167
L1	S	SAMN02599168
L1	S	SAMN02599169
L1	S	SAMN02599171
L1	S	SAMN02599172
L1	S	SAMN02599175
L1	S	SAMN02599176
L1	S	SAMN03647113
L1	S	SAMN03647115
L1	S	SAMN03647118
L1	S	SAMN03647121
L1	S	SAMN03647124
L1	S	SAMN03647130
L1	S	SAMN03647210
L1	S	SAMN03647211
L1	S	SAMN03647219
L1	S	SAMN03647265
L1	S	SAMN03647271
L1	S	SAMN03647307
L1	S	SAMN03647323
L1	S	SAMN03647334
L1	S	SAMN03647342
L1	S	SAMN03647343
L1	S	SAMN03647344
L1	S	SAMN03647345
L1	S	SAMN03647394
L1	S	SAMN03647395
L1	S	SAMN03647403
L1	S	SAMN03647415
L1	S	SAMN03647416
L1	S	SAMN03647429
L1	S	SAMN03647436
L1	S	SAMN03647437
L1	S	SAMN03647439
L1	S	SAMN03647447
L1	S	SAMN03647450
L1	S	SAMN03647459
L1	S	SAMN03647484
L1	S	SAMN03647489
L1	S	SAMN03647576
L1	S	SAMN03647586
L1	S	SAMN03647588
L1	S	SAMN03647591
L1	S	SAMN03647595
L1	S	SAMN03647598
L1	S	SAMN03647600
L1	S	SAMN03647601
L1	S	SAMN03647603
L1	S	SAMN03647606
L1	S	SAMN03647614
L1	S	SAMN03647634
L1	S	SAMN03647652
L1	S	SAMN03647656
L1	S	SAMN03647669
L1	S	SAMN03647674
L1	S	SAMN03647681
L1	S	SAMN03647698
L1	S	SAMN03647699
L1	S	SAMN03647715
L1	S	SAMN03647725
L1	S	SAMN03647733
L1	S	SAMN03647734
L1	S	SAMN03647754
L1	S	SAMN03647755
L1	S	SAMN03647779
L1	S	SAMN03647798
L1	S	SAMN03647804
L1	S	SAMN03647805
L1	S	SAMN03647808
L1	S	SAMN03647820
L1	S	SAMN03647821
L1	S	SAMN03647824
L1	S	SAMN03647833
L1	S	SAMN03647837
L1	S	SAMN03647842
L1	S	SAMN03647844
L1	S	SAMN03647863
L1	S	SAMN03647864
L1	S	SAMN03647865
L1	S	SAMN03647866
L1	S	SAMN03647869
L1	S	SAMN03647871
L1	S	SAMN03647890
L1	S	SAMN03647895
L1	S	SAMN03647896
L1	S	SAMN03647905
L1	S	SAMN03647908
L1	S	SAMN03647915
L1	S	SAMN03647935
L1	S	SAMN03647950
L1	S	SAMN03647952
L1	S	SAMN03647961
L1	S	SAMN03647962
L1	S	SAMN03647982
L1	S	SAMN03647997
L1	S	SAMN03648008
L1	S	SAMN03648038
L1	S	SAMN03648074
L1	S	SAMN03648192
L1	S	SAMN03648196
L1	S	SAMN03648204
L1	S	SAMN03648212
L1	S	SAMN03648217
L1	S	SAMN03648223
L1	S	SAMN03648224
L1	S	SAMN03648229
L1	S	SAMN03648236
L1	S	SAMN03648237
L1	S	SAMN03648239
L1	S	SAMN03648240
L1	S	SAMN03648249
L1	S	SAMN03648250
L1	S	SAMN03648253
L1	S	SAMN03648260
L1	S	SAMN03648261
L1	S	SAMN03648267
L1	S	SAMN03648301
L1	S	SAMN03648317
L1	S	SAMN03648320
L1	S	SAMN03648325
L1	S	SAMN03648331
L1	S	SAMN03648335
L1	S	SAMN03648338
L1	S	SAMN03648341
L1	S	SAMN03648349
L1	S	SAMN03648351
L1	S	SAMN03648366
L1	S	SAMN03648371
L1	S	SAMN03648379
L1	S	SAMN03648380
L1	S	SAMN03648381
L1	S	SAMN03648394
L1	S	SAMN03648395
L1	S	SAMN03648418
L1	S	SAMN03648420
L1	S	SAMN03648438
L1	S	SAMN03648450
L1	S	SAMN03648468
L1	S	SAMN03648473
L1	S	SAMN03648492
L1	S	SAMN03648494
L1	S	SAMN03648495
L1	S	SAMN03648499
L1	S	SAMN03648515
L1	S	SAMN03648518
L1	S	SAMN03648527
L1	S	SAMN03648528
L1	S	SAMN03648532
L1	S	SAMN03648533
L1	S	SAMN03648539
L1	S	SAMN03648572
L1	S	SAMN03648575
L1	S	SAMN03648594
L1	S	SAMN03648753
L1	S	SAMN03648838
L1	S	SAMN03648982
L1	S	SAMN03649038
L1	S	SAMN03649064
L1	S	SAMN03649068
L1	S	SAMN03649070
L1	S	SAMN03649072
L1	S	SAMN06473178
L1	S	TDR173S107L002
L1	S	TDR2S98L002
L1	S	TDR4S109L002
L1	S	TDR5S121L002
L2	S	310017
L2	S	310019
L2	S	1479146369267T185615lib5061nextseqn0035151bp
L2	S	IDR1300023467
L2	S	IDR1400028307
L2	S	IDR1400032281
L2	S	IDR1400033739
L2	S	IDR1400036339
L2	S	IDR1500052969
L2	S	IDR1500053361
L2	S	IDR1500054144
L2	S	IDR1500056767
L2	S	IDR1500058475
L2	S	IDR1500059313
L2	S	IDR1500061908
L2	S	IDR1500062042
L2	S	IDR1500062168
L2	S	IDR1500062169
L2	S	IDR1500062818
L2	S	IDR1500066660
L2	S	IDR1500066661
L2	S	IDR1500069348
L2	S	IDR1500070812
L2	S	IDR1600005548
L2	S	IDR1600009864
L2	S	IDR1600009867
L2	S	IDR1600016611
L2	S	IDR1600019640
L2	S	IDR1600020192
L2	S	IDR1600020953
L2	S	IDR1600022826
L2	S	IDR1600023715
L2	S	IDR1600026643
L2	S	IDR1600028710
L2	S	IDR1600028711
L2	S	IDR1600028712
L2	S	IDR1600031131
L2	S	IDR1600034869
L2	S	IDR1600035065
L2	S	IDR1600035148
L2	S	IDR1600036513
L2	S	IDR1600037099
L2	S	IDR1600037628
L2	S	IDR1600039759
L2	S	IDR1600039956
L2	S	IDR1600044955
L2	S	IDR1600052366
L2	S	IDR1600053042
L2	S	Peru3294
L2	S	Peru4013
L2	S	Peru4457
L2	S	Peru4479
L2	S	Peru4488
L2	S	SAMEA1015961
L2	S	SAMEA1015987
L2	S	SAMEA1015995
L2	S	SAMEA1015996
L2	S	SAMEA1016013
L2	S	SAMEA1016023
L2	S	SAMEA1016039
L2	S	SAMEA1016044
L2	S	SAMEA1016054
L2	S	SAMEA1016071
L2	S	SAMEA1016089
L2	S	SAMEA1016093
L2	S	SAMEA1016097
L2	S	SAMEA1016101
L2	S	SAMEA1016103
L2	S	SAMEA1016118
L2	S	SAMEA1016120
L2	S	SAMEA1016124
L2	S	SAMEA1016143
L2	S	SAMEA1016163
L2	S	SAMEA1016172
L2	S	SAMEA1016175
L2	S	SAMEA1016182
L2	S	SAMEA1016185
L2	S	SAMEA1016202
L2	S	SAMEA1018901
L2	S	SAMEA1018923
L2	S	SAMEA1018935
L2	S	SAMEA1018962
L2	S	SAMEA1018977
L2	S	SAMEA1019178
L2	S	SAMEA1019308
L2	S	SAMEA1019330
L2	S	SAMEA104304849
L2	S	SAMEA104326167
L2	S	SAMEA104326175
L2	S	SAMEA104326180
L2	S	SAMEA104326192
L2	S	SAMEA1403549
L2	S	SAMEA1403561
L2	S	SAMEA1403572
L2	S	SAMEA1403599
L2	S	SAMEA1403600
L2	S	SAMEA1403608
L2	S	SAMEA1403618
L2	S	SAMEA1403637
L2	S	SAMEA1403642
L2	S	SAMEA1403647
L2	S	SAMEA1403675
L2	S	SAMEA1403682
L2	S	SAMEA1403696
L2	S	SAMEA1403704
L2	S	SAMEA1403706
L2	S	SAMEA1403710
L2	S	SAMEA1403723
L2	S	SAMEA1403728
L2	S	SAMEA1403743
L2	S	SAMEA1403780
L2	S	SAMEA1403782
L2	S	SAMEA1403793
L2	S	SAMEA1403796
L2	S	SAMEA1403797
L2	S	SAMEA1403800
L2	S	SAMEA1403841
L2	S	SAMEA1403843
L2	S	SAMEA1403860
L2	S	SAMEA1403862
L2	S	SAMEA1403863
L2	S	SAMEA1403876
L2	S	SAMEA1403887
L2	S	SAMEA1403895
L2	S	SAMEA1403901
L2	S	SAMEA1403902
L2	S	SAMEA1403910
L2	S	SAMEA1403924
L2	S	SAMEA1403943
L2	S	SAMEA1403954
L2	S	SAMEA1403957
L2	S	SAMEA1403960
L2	S	SAMEA1403964
L2	S	SAMEA1403969
L2	S	SAMEA1403974
L2	S	SAMEA1403975
L2	S	SAMEA1403976
L2	S	SAMEA1403996
L2	S	SAMEA1404005
L2	S	SAMEA1404008
L2	S	SAMEA1404018
L2	S	SAMEA1404020
L2	S	SAMEA1404023
L2	S	SAMEA1404024
L2	S	SAMEA1404040
L2	S	SAMEA1404041
L2	S	SAMEA1404042
L2	S	SAMEA1404043
L2	S	SAMEA1404045
L2	S	SAMEA1469485
L2	S	SAMEA1469488
L2	S	SAMEA1469489
L2	S	SAMEA1485257
L2	S	SAMEA1485502
L2	S	SAMEA1530615
L2	S	SAMEA1530678
L2	S	SAMEA1530692
L2	S	SAMEA1530733
L2	S	SAMEA1530843
L2	S	SAMEA1556505
L2	S	SAMEA1556507
L2	S	SAMEA1556531
L2	S	SAMEA1556542
L2	S	SAMEA1556632
L2	S	SAMEA1556674
L2	S	SAMEA1556680
L2	S	SAMEA1556692
L2	S	SAMEA1556711
L2	S	SAMEA1556736
L2	S	SAMEA1556737
L2	S	SAMEA1556792
L2	S	SAMEA1569125
L2	S	SAMEA1569183
L2	S	SAMEA1569186
L2	S	SAMEA1569189
L2	S	SAMEA1569205
L2	S	SAMEA1569220
L2	S	SAMEA1569224
L2	S	SAMEA1569273
L2	S	SAMEA1569316
L2	S	SAMEA1569348
L2	S	SAMEA1573041
L2	S	SAMEA1573042
L2	S	SAMEA1688482
L2	S	SAMEA1688483
L2	S	SAMEA1688521
L2	S	SAMEA1688554
L2	S	SAMEA1688594
L2	S	SAMEA1688617
L2	S	SAMEA1688632
L2	S	SAMEA1688651
L2	S	SAMEA1688695
L2	S	SAMEA1688697
L2	S	SAMEA1707130
L2	S	SAMEA1707134
L2	S	SAMEA1707144
L2	S	SAMEA1707151
L2	S	SAMEA1707162
L2	S	SAMEA1707165
L2	S	SAMEA1707189
L2	S	SAMEA1707203
L2	S	SAMEA1707206
L2	S	SAMEA1707226
L2	S	SAMEA1707237
L2	S	SAMEA1707264
L2	S	SAMEA1707272
L2	S	SAMEA1707291
L2	S	SAMEA1707292
L2	S	SAMEA1707311
L2	S	SAMEA1707331
L2	S	SAMEA1707335
L2	S	SAMEA1707364
L2	S	SAMEA1707366
L2	S	SAMEA1707379
L2	S	SAMEA1707396
L2	S	SAMEA1707401
L2	S	SAMEA1707431
L2	S	SAMEA1707433
L2	S	SAMEA1707455
L2	S	SAMEA1707479
L2	S	SAMEA1707494
L2	S	SAMEA1707507
L2	S	SAMEA1707513
L2	S	SAMEA1707520
L2	S	SAMEA1707536
L2	S	SAMEA1707557
L2	S	SAMEA1708187
L2	S	SAMEA1708202
L2	S	SAMEA1708236
L2	S	SAMEA1708253
L2	S	SAMEA1708256
L2	S	SAMEA1708259
L2	S	SAMEA1708265
L2	S	SAMEA1708284
L2	S	SAMEA1708368
L2	S	SAMEA1708382
L2	S	SAMEA2296958
L2	S	SAMEA2296971
L2	S	SAMEA2296978
L2	S	SAMEA2296985
L2	S	SAMEA2296995
L2	S	SAMEA2297007
L2	S	SAMEA2297015
L2	S	SAMEA2297016
L2	S	SAMEA2297018
L2	S	SAMEA2297023
L2	S	SAMEA2297029
L2	S	SAMEA2297035
L2	S	SAMEA2297052
L2	S	SAMEA2297065
L2	S	SAMEA2297080
L2	S	SAMEA2297083
L2	S	SAMEA2297102
L2	S	SAMEA2297104
L2	S	SAMEA2297117
L2	S	SAMEA2297126
L2	S	SAMEA2297141
L2	S	SAMEA2297148
L2	S	SAMEA2297149
L2	S	SAMEA2297156
L2	S	SAMEA2297165
L2	S	SAMEA2297176
L2	S	SAMEA2297202
L2	S	SAMEA2533350
L2	S	SAMEA2533388
L2	S	SAMEA2533434
L2	S	SAMEA2533435
L2	S	SAMEA2533450
L2	S	SAMEA2533555
L2	S	SAMEA2533569
L2	S	SAMEA2533593
L2	S	SAMEA2533618
L2	S	SAMEA2533628
L2	S	SAMEA2533675
L2	S	SAMEA2533682
L2	S	SAMEA2533688
L2	S	SAMEA2533705
L2	S	SAMEA2533772
L2	S	SAMEA2533789
L2	S	SAMEA2533793
L2	S	SAMEA2533816
L2	S	SAMEA2533862
L2	S	SAMEA2533893
L2	S	SAMEA2533966
L2	S	SAMEA2533997
L2	S	SAMEA2534036
L2	S	SAMEA2534126
L2	S	SAMEA2534226
L2	S	SAMEA2534241
L2	S	SAMEA2534254
L2	S	SAMEA2534262
L2	S	SAMEA2534295
L2	S	SAMEA2534301
L2	S	SAMEA2534329
L2	S	SAMEA2534330
L2	S	SAMEA2534335
L2	S	SAMEA2534433
L2	S	SAMEA2534491
L2	S	SAMEA2534531
L2	S	SAMEA2534537
L2	S	SAMEA2534722
L2	S	SAMEA2534759
L2	S	SAMEA2534823
L2	S	SAMEA2534863
L2	S	SAMEA2534866
L2	S	SAMEA2534880
L2	S	SAMEA2534884
L2	S	SAMEA2534894
L2	S	SAMEA2534935
L2	S	SAMEA2534942
L2	S	SAMEA2534983
L2	S	SAMEA2534994
L2	S	SAMEA2535017
L2	S	SAMEA2535045
L2	S	SAMEA2535086
L2	S	SAMEA2535125
L2	S	SAMEA2535126
L2	S	SAMEA2535180
L2	S	SAMEA2535183
L2	S	SAMEA2535188
L2	S	SAMEA2535204
L2	S	SAMEA2535268
L2	S	SAMEA2535280
L2	S	SAMEA2535283
L2	S	SAMEA2535307
L2	S	SAMEA2535335
L2	S	SAMEA2535341
L2	S	SAMEA2535346
L2	S	SAMEA2535356
L2	S	SAMEA3558162
L2	S	SAMEA3558334
L2	S	SAMEA3558647
L2	S	SAMEA3558650
L2	S	SAMEA3558657
L2	S	SAMEA3558662
L2	S	SAMEA3558668
L2	S	SAMEA3558670
L2	S	SAMEA3558673
L2	S	SAMEA3558692
L2	S	SAMN01908747
L2	S	SAMN01908753
L2	S	SAMN01908754
L2	S	SAMN01908771
L2	S	SAMN01908800
L2	S	SAMN01908801
L2	S	SAMN01908810
L2	S	SAMN01908812
L2	S	SAMN01908816
L2	S	SAMN01908817
L2	S	SAMN01908824
L2	S	SAMN01908826
L2	S	SAMN01908827
L2	S	SAMN01908829
L2	S	SAMN01908832
L2	S	SAMN01908838
L2	S	SAMN01908847
L2	S	SAMN01908851
L2	S	SAMN01908854
L2	S	SAMN01908880
L2	S	SAMN01908882
L2	S	SAMN01908894
L2	S	SAMN01908895
L2	S	SAMN01908899
L2	S	SAMN01908900
L2	S	SAMN01908901
L2	S	SAMN01908903
L2	S	SAMN02053812
L2	S	SAMN02053818
L2	S	SAMN02053822
L2	S	SAMN02053823
L2	S	SAMN02053824
L2	S	SAMN02350449
L2	S	SAMN02350452
L2	S	SAMN02350455
L2	S	SAMN02350457
L2	S	SAMN02350458
L2	S	SAMN02350459
L2	S	SAMN02350496
L2	S	SAMN02358674
L2	S	SAMN02358678
L2	S	SAMN02360572
L2	S	SAMN02360573
L2	S	SAMN02360575
L2	S	SAMN02360614
L2	S	SAMN02364088
L2	S	SAMN02364089
L2	S	SAMN02364092
L2	S	SAMN02364093
L2	S	SAMN02381026
L2	S	SAMN02398706
L2	S	SAMN02402666
L2	S	SAMN02414891
L2	S	SAMN02419544
L2	S	SAMN02419584
L2	S	SAMN02419598
L2	S	SAMN02419620
L2	S	SAMN02419625
L2	S	SAMN02419630
L2	S	SAMN02419646
L2	S	SAMN02419680
L2	S	SAMN02419681
L2	S	SAMN02584598
L2	S	SAMN02584607
L2	S	SAMN02584628
L2	S	SAMN02584633
L2	S	SAMN02584660
L2	S	SAMN02584668
L2	S	SAMN02585885
L2	S	SAMN02585891
L2	S	SAMN02585895
L2	S	SAMN02585896
L2	S	SAMN02585901
L2	S	SAMN02585907
L2	S	SAMN02585909
L2	S	SAMN02585912
L2	S	SAMN02585916
L2	S	SAMN02585922
L2	S	SAMN02585929
L2	S	SAMN02585938
L2	S	SAMN02585940
L2	S	SAMN02585941
L2	S	SAMN02585943
L2	S	SAMN02585947
L2	S	SAMN02585951
L2	S	SAMN02585953
L2	S	SAMN02585956
L2	S	SAMN02599058
L2	S	SAMN02599069
L2	S	SAMN02599076
L2	S	SAMN02599079
L2	S	SAMN02599083
L2	S	SAMN02599097
L2	S	SAMN02599103
L2	S	SAMN02599115
L2	S	SAMN02599135
L2	S	SAMN02599150
L2	S	SAMN02599154
L2	S	SAMN02599174
L2	S	SAMN02673326
L2	S	SAMN03647116
L2	S	SAMN03647207
L2	S	SAMN03647229
L2	S	SAMN03647233
L2	S	SAMN03647338
L2	S	SAMN03647355
L2	S	SAMN03647458
L2	S	SAMN03647495
L2	S	SAMN03647506
L2	S	SAMN03647546
L2	S	SAMN03647608
L2	S	SAMN03647642
L2	S	SAMN03647663
L2	S	SAMN03647709
L2	S	SAMN03647714
L2	S	SAMN03647716
L2	S	SAMN03647732
L2	S	SAMN03647753
L2	S	SAMN03647764
L2	S	SAMN03647796
L2	S	SAMN03647800
L2	S	SAMN03647843
L2	S	SAMN03647853
L2	S	SAMN03647877
L2	S	SAMN03647882
L2	S	SAMN03647897
L2	S	SAMN03647906
L2	S	SAMN03647942
L2	S	SAMN03647967
L2	S	SAMN03648255
L2	S	SAMN03648332
L2	S	SAMN03648357
L2	S	SAMN03648373
L2	S	SAMN03648396
L2	S	SAMN03648480
L2	S	SAMN03648504
L2	S	SAMN03648512
L2	S	SAMN03648526
L2	S	SAMN03648531
L2	S	SAMN03648544
L2	S	SAMN03648545
L2	S	SAMN03648548
L2	S	SAMN03648555
L2	S	SAMN03648561
L2	S	SAMN03648567
L2	S	SAMN03648568
L2	S	SAMN03648570
L2	S	SAMN03648573
L2	S	SAMN03648579
L2	S	SAMN03648582
L2	S	SAMN03648585
L2	S	SAMN03648612
L2	S	SAMN03648621
L2	S	SAMN03648648
L2	S	SAMN03648649
L2	S	SAMN03648654
L2	S	SAMN03648671
L2	S	SAMN03648675
L2	S	SAMN03648686
L2	S	SAMN03648691
L2	S	SAMN03648695
L2	S	SAMN03648698
L2	S	SAMN03648703
L2	S	SAMN03648708
L2	S	SAMN03648749
L2	S	SAMN03648760
L2	S	SAMN03648765
L2	S	SAMN03648780
L2	S	SAMN03648789
L2	S	SAMN03648795
L2	S	SAMN03648814
L2	S	SAMN03648817
L2	S	SAMN03648831
L2	S	SAMN03648848
L2	S	SAMN03648862
L2	S	SAMN03648867
L2	S	SAMN03648878
L2	S	SAMN03648880
L2	S	SAMN03648885
L2	S	SAMN03648890
L2	S	SAMN03648892
L2	S	SAMN03648893
L2	S	SAMN03648895
L2	S	SAMN03648902
L2	S	SAMN03648907
L2	S	SAMN03648912
L2	S	SAMN03648914
L2	S	SAMN03648916
L2	S	SAMN03648919
L2	S	SAMN03648923
L2	S	SAMN03648924
L2	S	SAMN03648938
L2	S	SAMN03648942
L2	S	SAMN03648954
L2	S	SAMN03648963
L2	S	SAMN03648965
L2	S	SAMN03648966
L2	S	SAMN03648971
L2	S	SAMN03648981
L2	S	SAMN03648984
L2	S	SAMN03648989
L2	S	SAMN03648993
L2	S	SAMN03648997
L2	S	SAMN03649007
L2	S	SAMN03649009
L2	S	SAMN03649023
L2	S	SAMN03649029
L2	S	SAMN03649032
L2	S	SAMN03649039
L2	S	SAMN03649044
L2	S	SAMN03649048
L2	S	SAMN03649061
L2	S	SAMN03649075
L2	S	SAMN05575025
L2	S	SAMN05575068
L2	S	SAMN05575085
L2	S	SAMN05575122
L2	S	SAMN05576428
L2	S	SAMN05576650
L2	S	SAMN05576749
L2	S	SAMN05576826
L2	S	SAMN05577667
L2	S	SAMN06473205
L2	S	SAMN08795269
L2	S	SAMN08795333
L3	S	IDR1400001909
L3	S	IDR1400032120
L3	S	IDR1500048671
L3	S	IDR1500051477
L3	S	IDR1500057970
L3	S	IDR1500063732
L3	S	IDR1500066192
L3	S	IDR1500067319
L3	S	IDR1500067984
L3	S	IDR1500068120
L3	S	IDR1500072206
L3	S	IDR1600000287
L3	S	IDR1600004178
L3	S	IDR1600004382
L3	S	IDR1600005536
L3	S	IDR1600005546
L3	S	IDR1600006792
L3	S	IDR1600010492
L3	S	IDR1600016942
L3	S	IDR1600023647
L3	S	IDR1600027999
L3	S	IDR1600029540
L3	S	IDR1600032721
L3	S	IDR1600041577
L3	S	IDR1600044280
L3	S	IDR1600048627
L3	S	IDR1600057546
L3	S	IDR1600058060
L3	S	SAMEA1018845
L3	S	SAMEA1018849
L3	S	SAMEA1018863
L3	S	SAMEA1018871
L3	S	SAMEA1018885
L3	S	SAMEA1018889
L3	S	SAMEA1018890
L3	S	SAMEA1018892
L3	S	SAMEA1018900
L3	S	SAMEA1018907
L3	S	SAMEA1018914
L3	S	SAMEA1018921
L3	S	SAMEA1018931
L3	S	SAMEA1018936
L3	S	SAMEA1018943
L3	S	SAMEA1018950
L3	S	SAMEA1018968
L3	S	SAMEA1018980
L3	S	SAMEA1018990
L3	S	SAMEA1018994
L3	S	SAMEA1019002
L3	S	SAMEA1019008
L3	S	SAMEA1019048
L3	S	SAMEA1019056
L3	S	SAMEA1019067
L3	S	SAMEA1019102
L3	S	SAMEA1019109
L3	S	SAMEA1019120
L3	S	SAMEA1019181
L3	S	SAMEA1019200
L3	S	SAMEA1019204
L3	S	SAMEA1019211
L3	S	SAMEA1019214
L3	S	SAMEA1019219
L3	S	SAMEA1019224
L3	S	SAMEA1019244
L3	S	SAMEA1019245
L3	S	SAMEA1019246
L3	S	SAMEA1019271
L3	S	SAMEA1019272
L3	S	SAMEA1019274
L3	S	SAMEA1019281
L3	S	SAMEA1019282
L3	S	SAMEA1019286
L3	S	SAMEA1019288
L3	S	SAMEA1019297
L3	S	SAMEA1019300
L3	S	SAMEA1019315
L3	S	SAMEA1019318
L3	S	SAMEA104326165
L3	S	SAMEA104326171
L3	S	SAMEA104326178
L3	S	SAMEA104326179
L3	S	SAMEA104326189
L3	S	SAMEA104326191
L3	S	SAMEA104326199
L3	S	SAMEA1403660
L3	S	SAMEA1465922
L3	S	SAMEA1465925
L3	S	SAMEA1465929
L3	S	SAMEA1465956
L3	S	SAMEA1485226
L3	S	SAMEA1485236
L3	S	SAMEA1485237
L3	S	SAMEA1485238
L3	S	SAMEA1485256
L3	S	SAMEA1485260
L3	S	SAMEA1485263
L3	S	SAMEA1485275
L3	S	SAMEA1485302
L3	S	SAMEA1485305
L3	S	SAMEA1485319
L3	S	SAMEA1485321
L3	S	SAMEA1485330
L3	S	SAMEA1485337
L3	S	SAMEA1485341
L3	S	SAMEA1485345
L3	S	SAMEA1485355
L3	S	SAMEA1485360
L3	S	SAMEA1485363
L3	S	SAMEA1485365
L3	S	SAMEA1485394
L3	S	SAMEA1485415
L3	S	SAMEA1485462
L3	S	SAMEA1530594
L3	S	SAMEA1530607
L3	S	SAMEA1530620
L3	S	SAMEA1530624
L3	S	SAMEA1530651
L3	S	SAMEA1530695
L3	S	SAMEA1530708
L3	S	SAMEA1530715
L3	S	SAMEA1530721
L3	S	SAMEA1530738
L3	S	SAMEA1530739
L3	S	SAMEA1530740
L3	S	SAMEA1530745
L3	S	SAMEA1530756
L3	S	SAMEA1530777
L3	S	SAMEA1530826
L3	S	SAMEA1530841
L3	S	SAMEA1530851
L3	S	SAMEA1530856
L3	S	SAMEA1530863
L3	S	SAMEA1530870
L3	S	SAMEA1530905
L3	S	SAMEA1530910
L3	S	SAMEA1556514
L3	S	SAMEA1556517
L3	S	SAMEA1556534
L3	S	SAMEA1556563
L3	S	SAMEA1556565
L3	S	SAMEA1556571
L3	S	SAMEA1556584
L3	S	SAMEA1556592
L3	S	SAMEA1556594
L3	S	SAMEA1556631
L3	S	SAMEA1556634
L3	S	SAMEA1556650
L3	S	SAMEA1556660
L3	S	SAMEA1556662
L3	S	SAMEA1556673
L3	S	SAMEA1556676
L3	S	SAMEA1556689
L3	S	SAMEA1556708
L3	S	SAMEA1556710
L3	S	SAMEA1556712
L3	S	SAMEA1556726
L3	S	SAMEA1556732
L3	S	SAMEA1556772
L3	S	SAMEA1556780
L3	S	SAMEA1556786
L3	S	SAMEA1556794
L3	S	SAMEA1556796
L3	S	SAMEA1556799
L3	S	SAMEA1556814
L3	S	SAMEA1556855
L3	S	SAMEA1556873
L3	S	SAMEA1556878
L3	S	SAMEA1556881
L3	S	SAMEA1569129
L3	S	SAMEA1569152
L3	S	SAMEA1569163
L3	S	SAMEA1569179
L3	S	SAMEA1569182
L3	S	SAMEA1569218
L3	S	SAMEA1569221
L3	S	SAMEA1569236
L3	S	SAMEA1569240
L3	S	SAMEA1569261
L3	S	SAMEA1569267
L3	S	SAMEA1569271
L3	S	SAMEA1569275
L3	S	SAMEA1569287
L3	S	SAMEA1569298
L3	S	SAMEA1569313
L3	S	SAMEA1569317
L3	S	SAMEA1569351
L3	S	SAMEA1569359
L3	S	SAMEA1573554
L3	S	SAMEA1688486
L3	S	SAMEA1688509
L3	S	SAMEA1688516
L3	S	SAMEA1688692
L3	S	SAMEA1708193
L3	S	SAMEA1708200
L3	S	SAMEA1708208
L3	S	SAMEA1708219
L3	S	SAMEA1708221
L3	S	SAMEA1708231
L3	S	SAMEA1708232
L3	S	SAMEA1708239
L3	S	SAMEA1708283
L3	S	SAMEA1708285
L3	S	SAMEA1708300
L3	S	SAMEA1708301
L3	S	SAMEA1708324
L3	S	SAMEA1708342
L3	S	SAMEA1708348
L3	S	SAMEA1708372
L3	S	SAMEA1708380
L3	S	SAMEA1708403
L3	S	SAMEA1708427
L3	S	SAMEA1708432
L3	S	SAMEA1708460
L3	S	SAMEA1708466
L3	S	SAMEA1708482
L3	S	SAMEA1708484
L3	S	SAMEA2296954
L3	S	SAMEA2296961
L3	S	SAMEA2296963
L3	S	SAMEA2296972
L3	S	SAMEA2296973
L3	S	SAMEA2296974
L3	S	SAMEA2296979
L3	S	SAMEA2296984
L3	S	SAMEA2296994
L3	S	SAMEA2297000
L3	S	SAMEA2297004
L3	S	SAMEA2297006
L3	S	SAMEA2297017
L3	S	SAMEA2297022
L3	S	SAMEA2297025
L3	S	SAMEA2297030
L3	S	SAMEA2297036
L3	S	SAMEA2297037
L3	S	SAMEA2297039
L3	S	SAMEA2297041
L3	S	SAMEA2297042
L3	S	SAMEA2297043
L3	S	SAMEA2297047
L3	S	SAMEA2297048
L3	S	SAMEA2297049
L3	S	SAMEA2297058
L3	S	SAMEA2297060
L3	S	SAMEA2297068
L3	S	SAMEA2297076
L3	S	SAMEA2297090
L3	S	SAMEA2297096
L3	S	SAMEA2297099
L3	S	SAMEA2297103
L3	S	SAMEA2297116
L3	S	SAMEA2297120
L3	S	SAMEA2297123
L3	S	SAMEA2297138
L3	S	SAMEA2297152
L3	S	SAMEA2297154
L3	S	SAMEA2297161
L3	S	SAMEA2297171
L3	S	SAMEA2297172
L3	S	SAMEA2297178
L3	S	SAMEA2297181
L3	S	SAMEA2297193
L3	S	SAMEA2297194
L3	S	SAMEA2297200
L3	S	SAMEA2533351
L3	S	SAMEA2533375
L3	S	SAMEA2533403
L3	S	SAMEA2533415
L3	S	SAMEA2533417
L3	S	SAMEA2533439
L3	S	SAMEA2533441
L3	S	SAMEA2533460
L3	S	SAMEA2533475
L3	S	SAMEA2533516
L3	S	SAMEA2533536
L3	S	SAMEA2533541
L3	S	SAMEA2533584
L3	S	SAMEA2533590
L3	S	SAMEA2533634
L3	S	SAMEA2533641
L3	S	SAMEA2533788
L3	S	SAMEA2533820
L3	S	SAMEA2533883
L3	S	SAMEA2533913
L3	S	SAMEA2533914
L3	S	SAMEA2534026
L3	S	SAMEA2534097
L3	S	SAMEA2534125
L3	S	SAMEA2534165
L3	S	SAMEA2534227
L3	S	SAMEA2534259
L3	S	SAMEA2534288
L3	S	SAMEA2534302
L3	S	SAMEA2534445
L3	S	SAMEA2534524
L3	S	SAMEA2534646
L3	S	SAMEA2534657
L3	S	SAMEA2534758
L3	S	SAMEA2534765
L3	S	SAMEA2534846
L3	S	SAMEA2534848
L3	S	SAMEA2534851
L3	S	SAMEA2534927
L3	S	SAMEA2534962
L3	S	SAMEA2534963
L3	S	SAMEA2534964
L3	S	SAMEA2535000
L3	S	SAMEA2535110
L3	S	SAMEA2535115
L3	S	SAMEA2535136
L3	S	SAMEA2535273
L3	S	SAMEA2535285
L3	S	SAMEA2535361
L3	S	SAMEA3139819
L3	S	SAMEA3139820
L3	S	SAMEA3139821
L3	S	SAMEA3139822
L3	S	SAMEA3139823
L3	S	SAMEA3558677
L3	S	SAMEA3558681
L3	S	SAMEA3558693
L3	S	SAMEA3558700
L3	S	SAMEA3558703
L3	S	SAMEA3558705
L3	S	SAMEA787709
L3	S	SAMEA787744
L3	S	SAMEA961569
L3	S	SAMEA961570
L3	S	SAMEA961571
L3	S	SAMEA961572
L3	S	SAMEA961574
L3	S	SAMEA961575
L3	S	SAMEA961598
L3	S	SAMEA961604
L3	S	SAMEA961605
L3	S	SAMEA961606
L3	S	SAMEA961618
L3	S	SAMEA961619
L3	S	SAMEA961624
L3	S	SAMEA961625
L3	S	SAMEA961626
L3	S	SAMEA961627
L3	S	SAMEA961628
L3	S	SAMEA961629
L3	S	SAMEA961630
L3	S	SAMEA961631
L3	S	SAMEA961632
L3	S	SAMEA961634
L3	S	SAMEA961644
L3	S	SAMEA961647
L3	S	SAMEA961655
L3	S	SAMEA961656
L3	S	SAMEA961657
L3	S	SAMEA961658
L3	S	SAMEA961670
L3	S	SAMEA961671
L3	S	SAMEA961672
L3	S	SAMEA961673
L3	S	SAMEA961678
L3	S	SAMEA961679
L3	S	SAMN01908764
L3	S	SAMN01908897
L3	S	SAMN02350454
L3	S	SAMN02380991
L3	S	SAMN02381017
L3	S	SAMN02381034
L3	S	SAMN02414860
L3	S	SAMN02414985
L3	S	SAMN02585893
L3	S	SAMN02598969
L3	S	SAMN02598997
L3	S	SAMN02599002
L3	S	SAMN02599045
L3	S	SAMN02599049
L3	S	SAMN02599053
L3	S	SAMN02599056
L3	S	SAMN02599060
L3	S	SAMN02599063
L3	S	SAMN02599078
L3	S	SAMN02599111
L3	S	SAMN02599119
L3	S	SAMN02599121
L3	S	SAMN02599133
L3	S	SAMN02599141
L3	S	SAMN02599142
L3	S	SAMN02599149
L3	S	SAMN03647097
L3	S	SAMN03647099
L3	S	SAMN03647100
L3	S	SAMN03647102
L3	S	SAMN03647103
L3	S	SAMN03647105
L3	S	SAMN03647108
L3	S	SAMN03647112
L3	S	SAMN03647120
L3	S	SAMN03647123
L3	S	SAMN03647126
L3	S	SAMN03647127
L3	S	SAMN03647192
L3	S	SAMN03647193
L3	S	SAMN03647197
L3	S	SAMN03647198
L3	S	SAMN03647201
L3	S	SAMN03647209
L3	S	SAMN03647213
L3	S	SAMN03647214
L3	S	SAMN03647215
L3	S	SAMN03647217
L3	S	SAMN03647218
L3	S	SAMN03647221
L3	S	SAMN03647222
L3	S	SAMN03647223
L3	S	SAMN03647224
L3	S	SAMN03647226
L3	S	SAMN03647237
L3	S	SAMN03647241
L3	S	SAMN03647248
L3	S	SAMN03647249
L3	S	SAMN03647250
L3	S	SAMN03647251
L3	S	SAMN03647252
L3	S	SAMN03647253
L3	S	SAMN03647254
L3	S	SAMN03647255
L3	S	SAMN03647256
L3	S	SAMN03647257
L3	S	SAMN03647258
L3	S	SAMN03647259
L3	S	SAMN03647260
L3	S	SAMN03647261
L3	S	SAMN03647262
L3	S	SAMN03647263
L3	S	SAMN03647264
L3	S	SAMN03647272
L3	S	SAMN03647275
L3	S	SAMN03647278
L3	S	SAMN03647279
L3	S	SAMN03647283
L3	S	SAMN03647284
L3	S	SAMN03647285
L3	S	SAMN03647286
L3	S	SAMN03647287
L3	S	SAMN03647288
L3	S	SAMN03647289
L3	S	SAMN03647290
L3	S	SAMN03647291
L3	S	SAMN03647292
L3	S	SAMN03647294
L3	S	SAMN03647295
L3	S	SAMN03647296
L3	S	SAMN03647297
L3	S	SAMN03647298
L3	S	SAMN03647299
L3	S	SAMN03647300
L3	S	SAMN03647301
L3	S	SAMN03647302
L3	S	SAMN03647303
L3	S	SAMN03647306
L3	S	SAMN03647309
L3	S	SAMN03647310
L3	S	SAMN03647312
L3	S	SAMN03647314
L3	S	SAMN03647317
L3	S	SAMN03647319
L3	S	SAMN03647320
L3	S	SAMN03647324
L3	S	SAMN03647325
L3	S	SAMN03647327
L3	S	SAMN03647328
L3	S	SAMN03647335
L3	S	SAMN03647346
L3	S	SAMN03647347
L3	S	SAMN03647358
L3	S	SAMN03647364
L3	S	SAMN03647365
L3	S	SAMN03647368
L3	S	SAMN03647374
L3	S	SAMN03647378
L3	S	SAMN03647384
L3	S	SAMN03647397
L3	S	SAMN03647406
L3	S	SAMN03647408
L3	S	SAMN03647409
L3	S	SAMN03647410
L3	S	SAMN03647420
L3	S	SAMN03647441
L3	S	SAMN03647442
L3	S	SAMN03647446
L3	S	SAMN03647452
L3	S	SAMN03647454
L3	S	SAMN03647457
L3	S	SAMN03647464
L3	S	SAMN03647465
L3	S	SAMN03647466
L3	S	SAMN03647470
L3	S	SAMN03647475
L3	S	SAMN03647476
L3	S	SAMN03647477
L3	S	SAMN03647482
L3	S	SAMN03647488
L3	S	SAMN03647491
L3	S	SAMN03647492
L3	S	SAMN03647501
L3	S	SAMN03647502
L3	S	SAMN03647503
L3	S	SAMN03647509
L3	S	SAMN03647510
L3	S	SAMN03647520
L3	S	SAMN03647528
L3	S	SAMN03647529
L3	S	SAMN03647530
L3	S	SAMN03647531
L3	S	SAMN03647533
L3	S	SAMN03647534
L3	S	SAMN03647536
L3	S	SAMN03647537
L3	S	SAMN03647538
L3	S	SAMN03647544
L3	S	SAMN03647545
L3	S	SAMN03647548
L3	S	SAMN03647551
L3	S	SAMN03647553
L3	S	SAMN03647557
L3	S	SAMN03647574
L3	S	SAMN03647577
L3	S	SAMN03647583
L3	S	SAMN03647584
L3	S	SAMN03647609
L3	S	SAMN03647611
L3	S	SAMN03647615
L3	S	SAMN03647618
L3	S	SAMN03647620
L3	S	SAMN03647621
L3	S	SAMN03647622
L3	S	SAMN03647623
L3	S	SAMN03647624
L3	S	SAMN03647631
L3	S	SAMN03647643
L3	S	SAMN03647644
L3	S	SAMN03647646
L3	S	SAMN03647647
L3	S	SAMN03647648
L3	S	SAMN03647650
L3	S	SAMN03647651
L3	S	SAMN03647653
L3	S	SAMN03647658
L3	S	SAMN03647659
L3	S	SAMN03647661
L3	S	SAMN03647664
L3	S	SAMN03647665
L3	S	SAMN03647666
L3	S	SAMN03647667
L3	S	SAMN03647668
L3	S	SAMN03647671
L3	S	SAMN03647675
L3	S	SAMN03647676
L3	S	SAMN03647679
L3	S	SAMN03647680
L3	S	SAMN03647682
L3	S	SAMN03647683
L3	S	SAMN03647684
L3	S	SAMN03647685
L3	S	SAMN03647686
L3	S	SAMN03647687
L3	S	SAMN03647689
L3	S	SAMN03647690
L3	S	SAMN03647691
L3	S	SAMN03647692
L3	S	SAMN03647693
L3	S	SAMN03647694
L3	S	SAMN03647695
L3	S	SAMN03647696
L3	S	SAMN03647697
L3	S	SAMN03647700
L3	S	SAMN03647701
L3	S	SAMN03647703
L3	S	SAMN03647705
L3	S	SAMN03647707
L3	S	SAMN03647708
L3	S	SAMN03647710
L3	S	SAMN03647711
L3	S	SAMN03647717
L3	S	SAMN03647719
L3	S	SAMN03647723
L3	S	SAMN03647724
L3	S	SAMN03647726
L3	S	SAMN03647727
L3	S	SAMN03647729
L3	S	SAMN03647730
L3	S	SAMN03647731
L3	S	SAMN03647735
L3	S	SAMN03647739
L3	S	SAMN03647740
L3	S	SAMN03647741
L3	S	SAMN03647745
L3	S	SAMN03647747
L3	S	SAMN03647748
L3	S	SAMN03647752
L3	S	SAMN03647757
L3	S	SAMN03647758
L3	S	SAMN03647760
L3	S	SAMN03647762
L3	S	SAMN03647766
L3	S	SAMN03647767
L3	S	SAMN03647771
L3	S	SAMN03647772
L3	S	SAMN03647775
L3	S	SAMN03647776
L3	S	SAMN03647778
L3	S	SAMN03647780
L3	S	SAMN03647782
L3	S	SAMN03647784
L3	S	SAMN03647786
L3	S	SAMN03647787
L3	S	SAMN03647788
L3	S	SAMN03647789
L3	S	SAMN03647791
L3	S	SAMN03647793
L3	S	SAMN03647794
L3	S	SAMN03647797
L3	S	SAMN03647801
L3	S	SAMN03647802
L3	S	SAMN03647806
L3	S	SAMN03647807
L3	S	SAMN03647810
L3	S	SAMN03647812
L3	S	SAMN03647814
L3	S	SAMN03647817
L3	S	SAMN03647819
L3	S	SAMN03647825
L3	S	SAMN03647826
L3	S	SAMN03647827
L3	S	SAMN03647828
L3	S	SAMN03647829
L3	S	SAMN03647831
L3	S	SAMN03647834
L3	S	SAMN03647835
L3	S	SAMN03647839
L3	S	SAMN03647846
L3	S	SAMN03647847
L3	S	SAMN03647849
L3	S	SAMN03647851
L3	S	SAMN03647854
L3	S	SAMN03647855
L3	S	SAMN03647867
L3	S	SAMN03647870
L3	S	SAMN03647873
L3	S	SAMN03647876
L3	S	SAMN03647879
L3	S	SAMN03647880
L3	S	SAMN03647883
L3	S	SAMN03647884
L3	S	SAMN03647888
L3	S	SAMN03647889
L3	S	SAMN03647903
L3	S	SAMN03647904
L3	S	SAMN03647909
L3	S	SAMN03647910
L3	S	SAMN03647921
L3	S	SAMN03647927
L3	S	SAMN03647928
L3	S	SAMN03647929
L3	S	SAMN03647933
L3	S	SAMN03647934
L3	S	SAMN03647936
L3	S	SAMN03647937
L3	S	SAMN03647938
L3	S	SAMN03647943
L3	S	SAMN03647944
L3	S	SAMN03647945
L3	S	SAMN03647946
L3	S	SAMN03647947
L3	S	SAMN03647953
L3	S	SAMN03647954
L3	S	SAMN03647955
L3	S	SAMN03647958
L3	S	SAMN03647959
L3	S	SAMN03647964
L3	S	SAMN03647970
L3	S	SAMN03647971
L3	S	SAMN03647973
L3	S	SAMN03647974
L3	S	SAMN03647980
L3	S	SAMN03647981
L3	S	SAMN03647991
L3	S	SAMN03647992
L3	S	SAMN03648007
L3	S	SAMN03648029
L3	S	SAMN03648030
L3	S	SAMN03648033
L3	S	SAMN03648034
L3	S	SAMN03648035
L3	S	SAMN03648036
L3	S	SAMN03648095
L3	S	SAMN03648174
L3	S	SAMN03648175
L3	S	SAMN03648178
L3	S	SAMN03648179
L3	S	SAMN03648181
L3	S	SAMN03648184
L3	S	SAMN03648185
L3	S	SAMN03648187
L3	S	SAMN03648188
L3	S	SAMN03648190
L3	S	SAMN03648191
L3	S	SAMN03648194
L3	S	SAMN03648200
L3	S	SAMN03648202
L3	S	SAMN03648205
L3	S	SAMN03648207
L3	S	SAMN03648210
L3	S	SAMN03648214
L3	S	SAMN03648216
L3	S	SAMN03648218
L3	S	SAMN03648219
L3	S	SAMN03648220
L3	S	SAMN03648221
L3	S	SAMN03648222
L3	S	SAMN03648227
L3	S	SAMN03648228
L3	S	SAMN03648233
L3	S	SAMN03648234
L3	S	SAMN03648235
L3	S	SAMN03648243
L3	S	SAMN03648245
L3	S	SAMN03648246
L3	S	SAMN03648247
L3	S	SAMN03648251
L3	S	SAMN03648256
L3	S	SAMN03648259
L3	S	SAMN03648266
L3	S	SAMN03648269
L3	S	SAMN03648272
L3	S	SAMN03648273
L3	S	SAMN03648274
L3	S	SAMN03648275
L3	S	SAMN03648277
L3	S	SAMN03648279
L3	S	SAMN03648280
L3	S	SAMN03648281
L3	S	SAMN03648282
L3	S	SAMN03648283
L3	S	SAMN03648285
L3	S	SAMN03648290
L3	S	SAMN03648292
L3	S	SAMN03648297
L3	S	SAMN03648298
L3	S	SAMN03648303
L3	S	SAMN03648311
L3	S	SAMN03648316
L3	S	SAMN03648319
L3	S	SAMN03648326
L3	S	SAMN03648352
L3	S	SAMN03648356
L3	S	SAMN03648364
L3	S	SAMN03648384
L3	S	SAMN03648390
L3	S	SAMN03648400
L3	S	SAMN03648401
L3	S	SAMN03648402
L3	S	SAMN03648403
L3	S	SAMN03648404
L3	S	SAMN03648405
L3	S	SAMN03648406
L3	S	SAMN03648407
L3	S	SAMN03648409
L3	S	SAMN03648410
L3	S	SAMN03648411
L3	S	SAMN03648412
L3	S	SAMN03648413
L3	S	SAMN03648414
L3	S	SAMN03648415
L3	S	SAMN03648416
L3	S	SAMN03648421
L3	S	SAMN03648426
L3	S	SAMN03648427
L3	S	SAMN03648428
L3	S	SAMN03648429
L3	S	SAMN03648430
L3	S	SAMN03648431
L3	S	SAMN03648432
L3	S	SAMN03648433
L3	S	SAMN03648434
L3	S	SAMN03648435
L3	S	SAMN03648436
L3	S	SAMN03648437
L3	S	SAMN03648439
L3	S	SAMN03648440
L3	S	SAMN03648441
L3	S	SAMN03648442
L3	S	SAMN03648443
L3	S	SAMN03648444
L3	S	SAMN03648445
L3	S	SAMN03648446
L3	S	SAMN03648447
L3	S	SAMN03648448
L3	S	SAMN03648449
L3	S	SAMN03648451
L3	S	SAMN03648452
L3	S	SAMN03648453
L3	S	SAMN03648454
L3	S	SAMN03648455
L3	S	SAMN03648456
L3	S	SAMN03648457
L3	S	SAMN03648458
L3	S	SAMN03648459
L3	S	SAMN03648460
L3	S	SAMN03648461
L3	S	SAMN03648462
L3	S	SAMN03648463
L3	S	SAMN03648464
L3	S	SAMN03648465
L3	S	SAMN03648466
L3	S	SAMN03648470
L3	S	SAMN03648472
L3	S	SAMN03648475
L3	S	SAMN03648476
L3	S	SAMN03648483
L3	S	SAMN03648485
L3	S	SAMN03648486
L3	S	SAMN03648489
L3	S	SAMN03648490
L3	S	SAMN03648491
L3	S	SAMN03648493
L3	S	SAMN03648498
L3	S	SAMN03648500
L3	S	SAMN03648502
L3	S	SAMN03648534
L3	S	SAMN03648535
L3	S	SAMN03648536
L3	S	SAMN03648541
L3	S	SAMN03648542
L3	S	SAMN03648549
L3	S	SAMN03648571
L3	S	SAMN03648577
L3	S	SAMN03648592
L3	S	SAMN03648597
L3	S	SAMN03648669
L3	S	SAMN03648727
L3	S	SAMN03648736
L3	S	SAMN03648743
L3	S	SAMN03648775
L3	S	SAMN03648796
L3	S	SAMN03648804
L3	S	SAMN03648860
L3	S	SAMN03648887
L3	S	SAMN03649011
L3	S	SAMN03649057
L3	S	SAMN03649066
L3	S	SAMN03649067
L3	S	SAMN03649073
L3	S	SAMN04365142
L3	S	SAMN04365145
L3	S	SAMN05575685
L3	S	SAMN06473154
L3	S	SAMN06473202
L3	S	SAMN06473203
L3	S	SAMN06473206
L3	S	SAMN06473215
L3	S	SAMN08912806
L4	S	00R0223
L4	S	209397
L4	S	209856
L4	S	209928
L4	S	210075
L4	S	02R0407
L4	S	02R1101
L4	S	02R1106
L4	S	02R1114
L4	S	02R1140
L4	S	02R1142
L4	S	02R1191
[truncated: 7,585 more rows]

## Sheet: snp_dist_isol_sublinages
lineage	snp_distance
2.2.1.1.1.i2	4
2.2.1.1.1.i2	2
2.2.1.1.1.i2	1
2.2.1.1.1.i2	4
2.2.1.1.1.i2	0
2.2.1.1.1.i2	1
2.2.1.1.1.i2	3
2.2.1.1.1.i2	1
2.2.1.1.1.i2	0
2.2.1.1.1.i2	1
2.2.1.1.1.i2	3
2.2.1.1.1.i2	1
2.2.1.1.1.i2	0
2.2.1.1.1.i2	1
2.2.1.1.1.i2	0
2.2.1.1.1.i2	4
2.2.1.1.1.i2	0
2.2.1.1.1.i2	1
2.2.1.1.1.i2	0
2.2.1.1.1.i2	1
2.2.1.1.1.i2	1
2.2.1.1.1.i2	4
2.2.1.1.1.i2	0
2.2.1.1.1.i2	1
2.2.1.1.1.i2	0
2.2.1.1.1.i2	1
2.2.1.1.1.i2	1
2.2.1.1.1.i2	0
2.2.1.1.1.i2	4
2.2.1.1.1.i2	2
2.2.1.1.1.i2	1
2.2.1.1.1.i2	2
2.2.1.1.1.i2	1
2.2.1.1.1.i2	1
2.2.1.1.1.i2	2
2.2.1.1.1.i2	2
2.2.1.1.1.i2	4
2.2.1.1.1.i2	0
2.2.1.1.1.i2	1
2.2.1.1.1.i2	0
2.2.1.1.1.i2	1
2.2.1.1.1.i2	1
2.2.1.1.1.i2	0
2.2.1.1.1.i2	0
2.2.1.1.1.i2	2
2.2.1.1.1.i2	4
2.2.1.1.1.i2	0
2.2.1.1.1.i2	1
2.2.1.1.1.i2	0
2.2.1.1.1.i2	1
2.2.1.1.1.i2	1
2.2.1.1.1.i2	0
2.2.1.1.1.i2	0
2.2.1.1.1.i2	2
2.2.1.1.1.i2	0
2.2.1.1.1.i2	6
2.2.1.1.1.i2	6
2.2.1.1.1.i2	4
2.2.1.1.1.i2	6
2.2.1.1.1.i2	5
2.2.1.1.1.i2	5
2.2.1.1.1.i2	6
2.2.1.1.1.i2	6
2.2.1.1.1.i2	5
2.2.1.1.1.i2	6
2.2.1.1.1.i2	6
2.2.1.1.1.i2	4
2.2.1.1.1.i2	0
2.2.1.1.1.i2	1
2.2.1.1.1.i2	0
2.2.1.1.1.i2	1
2.2.1.1.1.i2	1
2.2.1.1.1.i2	0
2.2.1.1.1.i2	0
2.2.1.1.1.i2	2
2.2.1.1.1.i2	0
2.2.1.1.1.i2	0
2.2.1.1.1.i2	6
2.2.1.1.1.i2	2
2.2.1.1.1.i2	2
2.2.1.1.1.i2	0
2.2.1.1.1.i2	2
2.2.1.1.1.i2	1
2.2.1.1.1.i2	1
2.2.1.1.1.i2	2
2.2.1.1.1.i2	2
2.2.1.1.1.i2	2
2.2.1.1.1.i2	2
2.2.1.1.1.i2	2
2.2.1.1.1.i2	4
2.2.1.1.1.i2	2
2.2.1.1.1.i2	3
2.2.1.1.1.i2	1
2.2.1.1.1.i2	0
2.2.1.1.1.i2	1
2.2.1.1.1.i2	0
2.2.1.1.1.i2	0
2.2.1.1.1.i2	1
2.2.1.1.1.i2	1
2.2.1.1.1.i2	1
2.2.1.1.1.i2	1
2.2.1.1.1.i2	1
2.2.1.1.1.i2	5
2.2.1.1.1.i2	1
2.2.1.1.1.i2	1
2.2.1.1.1.i2	1
2.2.1.1.1.i2	3
2.2.1.1.1.i2	1
2.2.1.1.1.i2	3
2.2.1.1.1.i2	2
2.2.1.1.1.i2	2
2.2.1.1.1.i2	3
2.2.1.1.1.i2	3
2.2.1.1.1.i2	3
2.2.1.1.1.i2	3
2.2.1.1.1.i2	3
2.2.1.1.1.i2	5
2.2.1.1.1.i2	3
2.2.1.1.1.i2	1
2.2.1.1.1.i2	2
2.2.1.1.1.i2	1
2.2.1.1.1.i2	5
2.2.1.1.1.i2	3
2.2.1.1.1.i2	5
2.2.1.1.1.i2	4
2.2.1.1.1.i2	4
2.2.1.1.1.i2	5
2.2.1.1.1.i2	5
2.2.1.1.1.i2	5
2.2.1.1.1.i2	5
2.2.1.1.1.i2	5
2.2.1.1.1.i2	7
2.2.1.1.1.i2	5
2.2.1.1.1.i2	3
2.2.1.1.1.i2	4
2.2.1.1.1.i2	2
2.2.1.1.1.i2	6
2.2.1.1.1.i2	6
2.2.1.1.1.i2	4
2.2.1.1.1.i2	6
2.2.1.1.1.i2	5
2.2.1.1.1.i2	5
2.2.1.1.1.i2	6
2.2.1.1.1.i2	6
2.2.1.1.1.i2	6
2.2.1.1.1.i2	6
2.2.1.1.1.i2	6
2.2.1.1.1.i2	0
2.2.1.1.1.i2	6
2.2.1.1.1.i2	4
2.2.1.1.1.i2	5
2.2.1.1.1.i2	5
2.2.1.1.1.i2	7
2.2.1.1.1.i2	42
2.2.1.1.1.i2	43
2.2.1.1.1.i2	42
2.2.1.1.1.i2	43
2.2.1.1.1.i2	42
2.2.1.1.1.i2	43
2.2.1.1.1.i2	44
2.2.1.1.1.i2	44
2.2.1.1.1.i2	44
2.2.1.1.1.i2	44
2.2.1.1.1.i2	44
2.2.1.1.1.i2	39
2.2.1.1.1.i2	44
2.2.1.1.1.i2	42
2.2.1.1.1.i2	43
2.2.1.1.1.i2	41
2.2.1.1.1.i2	43
2.2.1.1.1.i2	46
2.2.1.1.1.i2	41
2.2.1.1.1.i2	41
2.2.1.1.1.i2	41
2.2.1.1.1.i2	42
2.2.1.1.1.i2	41
2.2.1.1.1.i2	42
2.2.1.1.1.i2	43
2.2.1.1.1.i2	43
2.2.1.1.1.i2	43
2.2.1.1.1.i2	43
2.2.1.1.1.i2	43
2.2.1.1.1.i2	40
2.2.1.1.1.i2	43
2.2.1.1.1.i2	41
2.2.1.1.1.i2	42
2.2.1.1.1.i2	40
2.2.1.1.1.i2	42
2.2.1.1.1.i2	45
2.2.1.1.1.i2	27
2.2.1.1.1.i2	25
2.2.1.1.1.i2	26
2.2.1.1.1.i2	24
2.2.1.1.1.i2	26
2.2.1.1.1.i2	26
2.2.1.1.1.i2	26
2.2.1.1.1.i2	27
2.2.1.1.1.i2	27
2.2.1.1.1.i2	27
2.2.1.1.1.i2	27
2.2.1.1.1.i2	27
2.2.1.1.1.i2	25
2.2.1.1.1.i2	27
2.2.1.1.1.i2	25
2.2.1.1.1.i2	26
2.2.1.1.1.i2	24
2.2.1.1.1.i2	26
2.2.1.1.1.i2	29
2.2.1.1.1.i2	35
2.2.1.1.1.i2	33
2.2.1.1.1.i2	25
2.2.1.1.1.i2	26
2.2.1.1.1.i2	25
2.2.1.1.1.i2	26
2.2.1.1.1.i2	26
2.2.1.1.1.i2	26
2.2.1.1.1.i2	27
2.2.1.1.1.i2	27
2.2.1.1.1.i2	27
2.2.1.1.1.i2	27
2.2.1.1.1.i2	27
2.2.1.1.1.i2	24
2.2.1.1.1.i2	27
2.2.1.1.1.i2	25
2.2.1.1.1.i2	26
2.2.1.1.1.i2	24
2.2.1.1.1.i2	26
2.2.1.1.1.i2	29
2.2.1.1.1.i2	34
2.2.1.1.1.i2	33
2.2.1.1.1.i2	11
2.2.1.1.1.i2	16
2.2.1.1.1.i2	17
2.2.1.1.1.i2	16
2.2.1.1.1.i2	17
2.2.1.1.1.i2	16
2.2.1.1.1.i2	16
2.2.1.1.1.i2	17
2.2.1.1.1.i2	16
2.2.1.1.1.i2	16
2.2.1.1.1.i2	17
2.2.1.1.1.i2	17
2.2.1.1.1.i2	19
2.2.1.1.1.i2	17
2.2.1.1.1.i2	15
2.2.1.1.1.i2	16
2.2.1.1.1.i2	15
2.2.1.1.1.i2	16
2.2.1.1.1.i2	20
2.2.1.1.1.i2	25
2.2.1.1.1.i2	25
2.2.1.1.1.i2	17
2.2.1.1.1.i2	15
2.2.1.1.1.i2	7
2.2.1.1.1.i2	8
2.2.1.1.1.i2	7
2.2.1.1.1.i2	9
2.2.1.1.1.i2	8
2.2.1.1.1.i2	8
2.2.1.1.1.i2	9
2.2.1.1.1.i2	9
2.2.1.1.1.i2	9
2.2.1.1.1.i2	9
2.2.1.1.1.i2	9
2.2.1.1.1.i2	9
2.2.1.1.1.i2	9
2.2.1.1.1.i2	7
2.2.1.1.1.i2	8
2.2.1.1.1.i2	6
2.2.1.1.1.i2	8
2.2.1.1.1.i2	11
2.2.1.1.1.i2	38
2.2.1.1.1.i2	38
2.2.1.1.1.i2	22
2.2.1.1.1.i2	22
2.2.1.1.1.i2	14
2.2.1.1.1.i2	26
2.2.1.1.1.i2	27
2.2.1.1.1.i2	26
2.2.1.1.1.i2	27
2.2.1.1.1.i2	27
2.2.1.1.1.i2	27
2.2.1.1.1.i2	28
2.2.1.1.1.i2	27
2.2.1.1.1.i2	27
2.2.1.1.1.i2	28
2.2.1.1.1.i2	28
2.2.1.1.1.i2	24
2.2.1.1.1.i2	28
2.2.1.1.1.i2	25
2.2.1.1.1.i2	27
2.2.1.1.1.i2	25
2.2.1.1.1.i2	25
2.2.1.1.1.i2	30
2.2.1.1.1.i2	40
2.2.1.1.1.i2	37
2.2.1.1.1.i2	24
2.2.1.1.1.i2	24
2.2.1.1.1.i2	3
2.2.1.1.1.i2	24
2.2.1.1.1.i2	28
2.2.1.1.1.i2	29
2.2.1.1.1.i2	28
2.2.1.1.1.i2	30
2.2.1.1.1.i2	28
2.2.1.1.1.i2	29
2.2.1.1.1.i2	30
2.2.1.1.1.i2	30
2.2.1.1.1.i2	29
2.2.1.1.1.i2	30
2.2.1.1.1.i2	30
2.2.1.1.1.i2	28
2.2.1.1.1.i2	30
2.2.1.1.1.i2	28
2.2.1.1.1.i2	29
2.2.1.1.1.i2	27
2.2.1.1.1.i2	29
2.2.1.1.1.i2	31
2.2.1.1.1.i2	6
2.2.1.1.1.i2	17
2.2.1.1.1.i2	24
2.2.1.1.1.i2	20
2.2.1.1.1.i2	19
2.2.1.1.1.i2	24
2.2.1.1.1.i2	28
2.2.1.1.1.i2	9
2.2.1.1.1.i2	10
2.2.1.1.1.i2	9
2.2.1.1.1.i2	11
2.2.1.1.1.i2	10
2.2.1.1.1.i2	10
2.2.1.1.1.i2	11
2.2.1.1.1.i2	11
2.2.1.1.1.i2	11
2.2.1.1.1.i2	11
2.2.1.1.1.i2	11
2.2.1.1.1.i2	11
2.2.1.1.1.i2	11
2.2.1.1.1.i2	9
2.2.1.1.1.i2	10
2.2.1.1.1.i2	8
2.2.1.1.1.i2	10
2.2.1.1.1.i2	13
2.2.1.1.1.i2	41
2.2.1.1.1.i2	40
2.2.1.1.1.i2	24
2.2.1.1.1.i2	24
2.2.1.1.1.i2	17
2.2.1.1.1.i2	6
2.2.1.1.1.i2	26
2.2.1.1.1.i2	28
2.2.1.1.1.i2	38
2.2.1.1.1.i2	39
2.2.1.1.1.i2	38
2.2.1.1.1.i2	39
2.2.1.1.1.i2	38
2.2.1.1.1.i2	39
2.2.1.1.1.i2	40
2.2.1.1.1.i2	40
2.2.1.1.1.i2	40
2.2.1.1.1.i2	40
2.2.1.1.1.i2	40
2.2.1.1.1.i2	36
2.2.1.1.1.i2	40
2.2.1.1.1.i2	38
2.2.1.1.1.i2	39
2.2.1.1.1.i2	37
2.2.1.1.1.i2	39
2.2.1.1.1.i2	42
2.2.1.1.1.i2	25
2.2.1.1.1.i2	23
2.2.1.1.1.i2	31
2.2.1.1.1.i2	30
2.2.1.1.1.i2	21
2.2.1.1.1.i2	35
2.2.1.1.1.i2	35
2.2.1.1.1.i2	13
2.2.1.1.1.i2	36
2.2.1.1.1.i2	46
2.2.1.1.1.i2	47
2.2.1.1.1.i2	46
2.2.1.1.1.i2	47
2.2.1.1.1.i2	46
2.2.1.1.1.i2	47
2.2.1.1.1.i2	48
2.2.1.1.1.i2	48
2.2.1.1.1.i2	48
2.2.1.1.1.i2	48
2.2.1.1.1.i2	48
2.2.1.1.1.i2	43
2.2.1.1.1.i2	48
2.2.1.1.1.i2	46
2.2.1.1.1.i2	47
2.2.1.1.1.i2	45
2.2.1.1.1.i2	47
2.2.1.1.1.i2	50
2.2.1.1.1.i2	32
2.2.1.1.1.i2	31
2.2.1.1.1.i2	38
2.2.1.1.1.i2	38
2.2.1.1.1.i2	27
2.2.1.1.1.i2	43
2.2.1.1.1.i2	42
2.2.1.1.1.i2	18
2.2.1.1.1.i2	45
2.2.1.1.1.i2	29
2.2.1.1.1.i2	55
2.2.1.1.1.i2	56
2.2.1.1.1.i2	55
2.2.1.1.1.i2	55
2.2.1.1.1.i2	56
2.2.1.1.1.i2	56
2.2.1.1.1.i2	57
2.2.1.1.1.i2	57
2.2.1.1.1.i2	57
2.2.1.1.1.i2	57
2.2.1.1.1.i2	57
2.2.1.1.1.i2	52
2.2.1.1.1.i2	57
2.2.1.1.1.i2	55
2.2.1.1.1.i2	56
2.2.1.1.1.i2	54
2.2.1.1.1.i2	56
2.2.1.1.1.i2	59
2.2.1.1.1.i2	47
2.2.1.1.1.i2	45
2.2.1.1.1.i2	45
2.2.1.1.1.i2	46
2.2.1.1.1.i2	35
2.2.1.1.1.i2	52
2.2.1.1.1.i2	48
2.2.1.1.1.i2	28
2.2.1.1.1.i2	54
2.2.1.1.1.i2	43
2.2.1.1.1.i2	51
2.2.1.1.1.i2	47
2.2.1.1.1.i2	49
2.2.1.1.1.i2	48
2.2.1.1.1.i2	48
2.2.1.1.1.i2	49
2.2.1.1.1.i2	48
2.2.1.1.1.i2	50
2.2.1.1.1.i2	50
2.2.1.1.1.i2	49
2.2.1.1.1.i2	49
2.2.1.1.1.i2	50
2.2.1.1.1.i2	46
2.2.1.1.1.i2	50
2.2.1.1.1.i2	48
2.2.1.1.1.i2	49
2.2.1.1.1.i2	46
2.2.1.1.1.i2	48
2.2.1.1.1.i2	52
2.2.1.1.1.i2	39
2.2.1.1.1.i2	37
2.2.1.1.1.i2	38
2.2.1.1.1.i2	38
2.2.1.1.1.i2	30
2.2.1.1.1.i2	44
2.2.1.1.1.i2	45
2.2.1.1.1.i2	27
2.2.1.1.1.i2	47
2.2.1.1.1.i2	36
2.2.1.1.1.i2	43
2.2.1.1.1.i2	29
2.2.1.1.1.i2	41
2.2.1.1.1.i2	42
2.2.1.1.1.i2	41
2.2.1.1.1.i2	42
2.2.1.1.1.i2	41
2.2.1.1.1.i2	42
2.2.1.1.1.i2	43
2.2.1.1.1.i2	43
2.2.1.1.1.i2	43
2.2.1.1.1.i2	43
2.2.1.1.1.i2	43
2.2.1.1.1.i2	39
2.2.1.1.1.i2	43
2.2.1.1.1.i2	41
2.2.1.1.1.i2	42
2.2.1.1.1.i2	40
2.2.1.1.1.i2	42
2.2.1.1.1.i2	45
2.2.1.1.1.i2	11
2.2.1.1.1.i2	26
2.2.1.1.1.i2	34
2.2.1.1.1.i2	33
2.2.1.1.1.i2	24
2.2.1.1.1.i2	38
2.2.1.1.1.i2	39
2.2.1.1.1.i2	9
2.2.1.1.1.i2	40
2.2.1.1.1.i2	24
2.2.1.1.1.i2	31
2.2.1.1.1.i2	46
2.2.1.1.1.i2	36
2.2.1.1.1.i2	46
2.2.1.1.1.i2	47
2.2.1.1.1.i2	46
2.2.1.1.1.i2	47
2.2.1.1.1.i2	46
2.2.1.1.1.i2	47
2.2.1.1.1.i2	48
2.2.1.1.1.i2	48
2.2.1.1.1.i2	48
2.2.1.1.1.i2	48
2.2.1.1.1.i2	48
2.2.1.1.1.i2	44
2.2.1.1.1.i2	48
2.2.1.1.1.i2	46
2.2.1.1.1.i2	47
2.2.1.1.1.i2	45
2.2.1.1.1.i2	47
2.2.1.1.1.i2	50
2.2.1.1.1.i2	16
2.2.1.1.1.i2	31
2.2.1.1.1.i2	39
2.2.1.1.1.i2	38
2.2.1.1.1.i2	30
2.2.1.1.1.i2	43
2.2.1.1.1.i2	43
2.2.1.1.1.i2	13
2.2.1.1.1.i2	45
2.2.1.1.1.i2	29
2.2.1.1.1.i2	36
2.2.1.1.1.i2	51
2.2.1.1.1.i2	44
2.2.1.1.1.i2	11
2.2.1.1.1.i2	58
2.2.1.1.1.i2	59
2.2.1.1.1.i2	58
2.2.1.1.1.i2	58
2.2.1.1.1.i2	59
2.2.1.1.1.i2	59
2.2.1.1.1.i2	60
2.2.1.1.1.i2	60
2.2.1.1.1.i2	60
2.2.1.1.1.i2	60
2.2.1.1.1.i2	60
2.2.1.1.1.i2	55
2.2.1.1.1.i2	60
2.2.1.1.1.i2	58
2.2.1.1.1.i2	59
2.2.1.1.1.i2	57
2.2.1.1.1.i2	59
2.2.1.1.1.i2	62
2.2.1.1.1.i2	50
2.2.1.1.1.i2	49
2.2.1.1.1.i2	50
2.2.1.1.1.i2	49
2.2.1.1.1.i2	36
2.2.1.1.1.i2	55
2.2.1.1.1.i2	52
2.2.1.1.1.i2	29
2.2.1.1.1.i2	57
2.2.1.1.1.i2	46
2.2.1.1.1.i2	54
2.2.1.1.1.i2	38
2.2.1.1.1.i2	32
2.2.1.1.1.i2	47
2.2.1.1.1.i2	52
2.2.1.1.1.i2	59
2.2.1.1.1.i2	60
2.2.1.1.1.i2	59
2.2.1.1.1.i2	59
2.2.1.1.1.i2	60
2.2.1.1.1.i2	60
2.2.1.1.1.i2	61
2.2.1.1.1.i2	61
2.2.1.1.1.i2	61
2.2.1.1.1.i2	61
2.2.1.1.1.i2	61
2.2.1.1.1.i2	57
2.2.1.1.1.i2	61
2.2.1.1.1.i2	59
2.2.1.1.1.i2	60
2.2.1.1.1.i2	58
2.2.1.1.1.i2	60
2.2.1.1.1.i2	63
2.2.1.1.1.i2	51
2.2.1.1.1.i2	50
2.2.1.1.1.i2	50
2.2.1.1.1.i2	50
2.2.1.1.1.i2	36
2.2.1.1.1.i2	56
2.2.1.1.1.i2	53
2.2.1.1.1.i2	31
2.2.1.1.1.i2	58
2.2.1.1.1.i2	47
2.2.1.1.1.i2	55
2.2.1.1.1.i2	39
2.2.1.1.1.i2	32
2.2.1.1.1.i2	48
2.2.1.1.1.i2	52
2.2.1.1.1.i2	7
2.2.1.1.1.i2	58
2.2.1.1.1.i2	59
2.2.1.1.1.i2	58
2.2.1.1.1.i2	58
2.2.1.1.1.i2	59
2.2.1.1.1.i2	59
2.2.1.1.1.i2	60
2.2.1.1.1.i2	60
2.2.1.1.1.i2	60
2.2.1.1.1.i2	60
2.2.1.1.1.i2	60
2.2.1.1.1.i2	55
2.2.1.1.1.i2	60
2.2.1.1.1.i2	58
2.2.1.1.1.i2	59
2.2.1.1.1.i2	57
2.2.1.1.1.i2	59
2.2.1.1.1.i2	62
2.2.1.1.1.i2	50
2.2.1.1.1.i2	49
2.2.1.1.1.i2	50
2.2.1.1.1.i2	49
2.2.1.1.1.i2	35
2.2.1.1.1.i2	55
2.2.1.1.1.i2	52
2.2.1.1.1.i2	30
2.2.1.1.1.i2	57
2.2.1.1.1.i2	46
2.2.1.1.1.i2	54
2.2.1.1.1.i2	37
2.2.1.1.1.i2	31
2.2.1.1.1.i2	47
2.2.1.1.1.i2	52
2.2.1.1.1.i2	5
2.2.1.1.1.i2	6
2.2.1.1.1.i2	39
2.2.1.1.1.i2	38
2.2.1.1.1.i2	39
2.2.1.1.1.i2	39
2.2.1.1.1.i2	39
2.2.1.1.1.i2	39
2.2.1.1.1.i2	40
2.2.1.1.1.i2	40
2.2.1.1.1.i2	40
2.2.1.1.1.i2	39
2.2.1.1.1.i2	40
2.2.1.1.1.i2	37
2.2.1.1.1.i2	40
2.2.1.1.1.i2	39
2.2.1.1.1.i2	39
2.2.1.1.1.i2	38
2.2.1.1.1.i2	40
2.2.1.1.1.i2	43
2.2.1.1.1.i2	43
2.2.1.1.1.i2	42
2.2.1.1.1.i2	32
2.2.1.1.1.i2	32
2.2.1.1.1.i2	25
2.2.1.1.1.i2	36
2.2.1.1.1.i2	36
2.2.1.1.1.i2	26
2.2.1.1.1.i2	38
2.2.1.1.1.i2	39
2.2.1.1.1.i2	47
2.2.1.1.1.i2	56
2.2.1.1.1.i2	48
2.2.1.1.1.i2	42
2.2.1.1.1.i2	45
2.2.1.1.1.i2	55
2.2.1.1.1.i2	56
2.2.1.1.1.i2	55
2.2.1.1.1.i2	30
2.2.1.1.1.i2	31
2.2.1.1.1.i2	30
2.2.1.1.1.i2	31
2.2.1.1.1.i2	31
2.2.1.1.1.i2	31
2.2.1.1.1.i2	32
2.2.1.1.1.i2	32
2.2.1.1.1.i2	32
2.2.1.1.1.i2	32
2.2.1.1.1.i2	32
2.2.1.1.1.i2	28
2.2.1.1.1.i2	32
2.2.1.1.1.i2	30
2.2.1.1.1.i2	31
2.2.1.1.1.i2	28
2.2.1.1.1.i2	31
2.2.1.1.1.i2	34
2.2.1.1.1.i2	39
2.2.1.1.1.i2	38
2.2.1.1.1.i2	19
2.2.1.1.1.i2	19
2.2.1.1.1.i2	19
2.2.1.1.1.i2	27
2.2.1.1.1.i2	28
2.2.1.1.1.i2	22
2.2.1.1.1.i2	29
2.2.1.1.1.i2	36
2.2.1.1.1.i2	44
2.2.1.1.1.i2	53
2.2.1.1.1.i2	43
2.2.1.1.1.i2	36
2.2.1.1.1.i2	43
2.2.1.1.1.i2	54
2.2.1.1.1.i2	55
2.2.1.1.1.i2	54
2.2.1.1.1.i2	37
2.2.1.1.1.i2	26
2.2.1.1.1.i2	27
2.2.1.1.1.i2	26
2.2.1.1.1.i2	27
2.2.1.1.1.i2	27
2.2.1.1.1.i2	27
2.2.1.1.1.i2	28
2.2.1.1.1.i2	28
2.2.1.1.1.i2	28
2.2.1.1.1.i2	28
2.2.1.1.1.i2	28
2.2.1.1.1.i2	26
2.2.1.1.1.i2	28
2.2.1.1.1.i2	26
2.2.1.1.1.i2	27
2.2.1.1.1.i2	25
2.2.1.1.1.i2	27
2.2.1.1.1.i2	30
2.2.1.1.1.i2	37
2.2.1.1.1.i2	35
2.2.1.1.1.i2	13
2.2.1.1.1.i2	14
2.2.1.1.1.i2	15
2.2.1.1.1.i2	23
2.2.1.1.1.i2	26
2.2.1.1.1.i2	24
2.2.1.1.1.i2	25
2.2.1.1.1.i2	33
2.2.1.1.1.i2	41
2.2.1.1.1.i2	50
2.2.1.1.1.i2	42
2.2.1.1.1.i2	36
2.2.1.1.1.i2	41
2.2.1.1.1.i2	53
2.2.1.1.1.i2	54
2.2.1.1.1.i2	53
2.2.1.1.1.i2	34
2.2.1.1.1.i2	21
2.2.1.1.1.i2	14
2.2.1.1.1.i2	14
2.2.1.1.1.i2	14
2.2.1.1.1.i2	14
2.2.1.1.1.i2	14
2.2.1.1.1.i2	14
2.2.1.1.1.i2	14
2.2.1.1.1.i2	14
2.2.1.1.1.i2	14
2.2.1.1.1.i2	14
2.2.1.1.1.i2	14
2.2.1.1.1.i2	14
2.2.1.1.1.i2	14
2.2.1.1.1.i2	14
2.2.1.1.1.i2	14
2.2.1.1.1.i2	13
2.2.1.1.1.i2	14
2.2.1.1.1.i2	17
2.2.1.1.1.i2	20
2.2.1.1.1.i2	27
2.2.1.1.1.i2	11
2.2.1.1.1.i2	16
2.2.1.1.1.i2	8
2.2.1.1.1.i2	12
2.2.1.1.1.i2	12
2.2.1.1.1.i2	17
2.2.1.1.1.i2	14
2.2.1.1.1.i2	19
2.2.1.1.1.i2	28
2.2.1.1.1.i2	35
2.2.1.1.1.i2	31
2.2.1.1.1.i2	21
2.2.1.1.1.i2	25
2.2.1.1.1.i2	38
2.2.1.1.1.i2	39
2.2.1.1.1.i2	38
2.2.1.1.1.i2	20
2.2.1.1.1.i2	18
2.2.1.1.1.i2	16
2.2.1.1.1.i2	23
2.2.1.1.1.i2	24
2.2.1.1.1.i2	23
2.2.1.1.1.i2	24
2.2.1.1.1.i2	24
2.2.1.1.1.i2	24
2.2.1.1.1.i2	25
2.2.1.1.1.i2	25
2.2.1.1.1.i2	25
2.2.1.1.1.i2	25
2.2.1.1.1.i2	24
2.2.1.1.1.i2	21
2.2.1.1.1.i2	25
2.2.1.1.1.i2	23
2.2.1.1.1.i2	24
2.2.1.1.1.i2	22
2.2.1.1.1.i2	23
2.2.1.1.1.i2	27
2.2.1.1.1.i2	37
2.2.1.1.1.i2	36
2.2.1.1.1.i2	22
2.2.1.1.1.i2	22
2.2.1.1.1.i2	14
2.2.1.1.1.i2	21
2.2.1.1.1.i2	20
2.2.1.1.1.i2	24
2.2.1.1.1.i2	23
2.2.1.1.1.i2	33
2.2.1.1.1.i2	41
2.2.1.1.1.i2	49
2.2.1.1.1.i2	42
2.2.1.1.1.i2	36
2.2.1.1.1.i2	41
2.2.1.1.1.i2	53
2.2.1.1.1.i2	54
2.2.1.1.1.i2	53
2.2.1.1.1.i2	34
2.2.1.1.1.i2	27
2.2.1.1.1.i2	23
2.2.1.1.1.i2	0
1.1.3.i1	46
1.1.3.i1	213
1.1.3.i1	223
1.1.3.i1	210
1.1.3.i1	220
1.1.3.i1	142
1.1.3.i1	199
1.1.3.i1	209
1.1.3.i1	222
1.1.3.i1	218
1.1.3.i1	225
1.1.3.i1	234
1.1.3.i1	137
1.1.3.i1	153
1.1.3.i1	234
1.1.3.i1	249
1.1.3.i1	260
1.1.3.i1	240
1.1.3.i1	236
1.1.3.i1	259
1.1.3.i1	251
1.1.3.i1	184
1.1.3.i1	194
1.1.3.i1	204
1.1.3.i1	199
1.1.3.i1	193
1.1.3.i1	217
1.1.3.i1	241
1.1.3.i1	22
1.1.3.i1	48
1.1.3.i1	214
1.1.3.i1	211
1.1.3.i1	201
1.1.3.i1	226
1.1.3.i1	252
1.1.3.i1	186
1.1.3.i1	196
1.1.3.i1	206
1.1.3.i1	204
1.1.3.i1	201
1.1.3.i1	205
1.1.3.i1	216
1.1.3.i1	254
1.1.3.i1	188
1.1.3.i1	198
1.1.3.i1	194
1.1.3.i1	204
1.1.3.i1	210
1.1.3.i1	207
1.1.3.i1	202
1.1.3.i1	222
1.1.3.i1	251
1.1.3.i1	186
1.1.3.i1	196
1.1.3.i1	118
1.1.3.i1	25
1.1.3.i1	51
1.1.3.i1	218
1.1.3.i1	215
1.1.3.i1	204
1.1.3.i1	230
1.1.3.i1	255
1.1.3.i1	189
1.1.3.i1	27
1.1.3.i1	201
1.1.3.i1	199
1.1.3.i1	193
1.1.3.i1	203
1.1.3.i1	215
1.1.3.i1	199
1.1.3.i1	203
1.1.3.i1	228
1.1.3.i1	252
1.1.3.i1	30
1.1.3.i1	195
1.1.3.i1	199
1.1.3.i1	196
1.1.3.i1	198
1.1.3.i1	232
1.1.3.i1	241
1.1.3.i1	164
1.1.3.i1	96
1.1.3.i1	241
1.1.3.i1	174
1.1.3.i1	258
1.1.3.i1	223
1.1.3.i1	233
1.1.3.i1	222
1.1.3.i1	229
1.1.3.i1	236
1.1.3.i1	232
1.1.3.i1	233
1.1.3.i1	244
1.1.3.i1	153
1.1.3.i1	160
1.1.3.i1	244
1.1.3.i1	168
1.1.3.i1	257
1.1.3.i1	226
1.1.3.i1	235
1.1.3.i1	224
1.1.3.i1	230
1.1.3.i1	239
1.1.3.i1	236
1.1.3.i1	181
1.1.3.i1	180
1.1.3.i1	187
1.1.3.i1	197
1.1.3.i1	194
1.1.3.i1	185
1.1.3.i1	212
1.1.3.i1	234
1.1.3.i1	3
1.1.3.i1	181
1.1.3.i1	180
1.1.3.i1	178
1.1.3.i1	183
1.1.3.i1	29
1.1.3.i1	217
1.1.3.i1	218
1.1.3.i1	42
1.1.3.i1	26
1.1.3.i1	219
1.1.3.i1	215
1.1.3.i1	205
1.1.3.i1	230
1.1.3.i1	252
1.1.3.i1	188
1.1.3.i1	44
1.1.3.i1	200
1.1.3.i1	197
1.1.3.i1	46
1.1.3.i1	197
1.1.3.i1	235
1.1.3.i1	239
1.1.3.i1	181
1.1.3.i1	189
1.1.3.i1	198
1.1.3.i1	213
1.1.3.i1	210
1.1.3.i1	198
1.1.3.i1	224
1.1.3.i1	248
1.1.3.i1	184
1.1.3.i1	191
1.1.3.i1	196
1.1.3.i1	193
1.1.3.i1	193
1.1.3.i1	194
1.1.3.i1	231
1.1.3.i1	232
1.1.3.i1	173
1.1.3.i1	194
1.1.3.i1	207
1.1.3.i1	217
1.1.3.i1	215
1.1.3.i1	212
1.1.3.i1	216
1.1.3.i1	227
1.1.3.i1	265
1.1.3.i1	197
1.1.3.i1	209
1.1.3.i1	143
1.1.3.i1	150
1.1.3.i1	212
1.1.3.i1	210
1.1.3.i1	234
1.1.3.i1	235
1.1.3.i1	192
1.1.3.i1	212
1.1.3.i1	207
1.1.3.i1	187
1.1.3.i1	197
1.1.3.i1	124
1.1.3.i1	106
1.1.3.i1	196
1.1.3.i1	135
1.1.3.i1	212
1.1.3.i1	179
1.1.3.i1	188
1.1.3.i1	184
1.1.3.i1	190
1.1.3.i1	192
1.1.3.i1	189
1.1.3.i1	127
1.1.3.i1	142
1.1.3.i1	172
1.1.3.i1	192
1.1.3.i1	187
1.1.3.i1	194
1.1.3.i1	26
1.1.3.i1	52
1.1.3.i1	219
1.1.3.i1	216
1.1.3.i1	205
1.1.3.i1	231
1.1.3.i1	256
1.1.3.i1	190
1.1.3.i1	12
1.1.3.i1	202
1.1.3.i1	200
1.1.3.i1	31
1.1.3.i1	199
1.1.3.i1	238
1.1.3.i1	240
1.1.3.i1	185
1.1.3.i1	48
1.1.3.i1	195
1.1.3.i1	213
1.1.3.i1	193
1.1.3.i1	27
1.1.3.i1	53
1.1.3.i1	220
1.1.3.i1	217
1.1.3.i1	206
1.1.3.i1	232
1.1.3.i1	256
1.1.3.i1	191
1.1.3.i1	27
1.1.3.i1	203
1.1.3.i1	200
1.1.3.i1	32
1.1.3.i1	200
1.1.3.i1	239
1.1.3.i1	241
1.1.3.i1	187
1.1.3.i1	49
1.1.3.i1	196
1.1.3.i1	214
1.1.3.i1	194
1.1.3.i1	31
1.1.3.i1	201
1.1.3.i1	211
1.1.3.i1	222
1.1.3.i1	220
1.1.3.i1	209
1.1.3.i1	235
1.1.3.i1	258
1.1.3.i1	193
1.1.3.i1	203
1.1.3.i1	206
1.1.3.i1	204
1.1.3.i1	205
1.1.3.i1	201
1.1.3.i1	241
1.1.3.i1	242
1.1.3.i1	182
1.1.3.i1	206
1.1.3.i1	151
1.1.3.i1	216
1.1.3.i1	195
1.1.3.i1	207
1.1.3.i1	207
1.1.3.i1	233
1.1.3.i1	243
1.1.3.i1	164
1.1.3.i1	98
1.1.3.i1	242
1.1.3.i1	176
1.1.3.i1	259
1.1.3.i1	224
1.1.3.i1	234
1.1.3.i1	224
1.1.3.i1	230
1.1.3.i1	238
1.1.3.i1	234
1.1.3.i1	0
1.1.3.i1	184
1.1.3.i1	218
1.1.3.i1	237
1.1.3.i1	232
1.1.3.i1	235
1.1.3.i1	129
1.1.3.i1	239
1.1.3.i1	240
1.1.3.i1	241
1.1.3.i1	21
1.1.3.i1	47
1.1.3.i1	214
1.1.3.i1	211
1.1.3.i1	200
1.1.3.i1	226
1.1.3.i1	251
1.1.3.i1	185
1.1.3.i1	21
1.1.3.i1	197
1.1.3.i1	195
1.1.3.i1	26
1.1.3.i1	194
1.1.3.i1	232
1.1.3.i1	235
1.1.3.i1	181
1.1.3.i1	42
1.1.3.i1	189
1.1.3.i1	208
1.1.3.i1	188
1.1.3.i1	25
1.1.3.i1	8
1.1.3.i1	201
1.1.3.i1	234
1.1.3.i1	208
1.1.3.i1	218
1.1.3.i1	116
1.1.3.i1	136
1.1.3.i1	217
1.1.3.i1	71
1.1.3.i1	233
1.1.3.i1	200
1.1.3.i1	209
1.1.3.i1	197
1.1.3.i1	205
1.1.3.i1	213
1.1.3.i1	210
1.1.3.i1	157
1.1.3.i1	147
1.1.3.i1	194
1.1.3.i1	213
1.1.3.i1	207
1.1.3.i1	210
1.1.3.i1	117
1.1.3.i1	214
1.1.3.i1	215
1.1.3.i1	218
1.1.3.i1	159
1.1.3.i1	209
1.1.3.i1	175
1.1.3.i1	184
1.1.3.i1	190
1.1.3.i1	183
1.1.3.i1	179
1.1.3.i1	202
1.1.3.i1	220
1.1.3.i1	4
1.1.3.i1	176
1.1.3.i1	177
1.1.3.i1	176
1.1.3.i1	178
1.1.3.i1	29
1.1.3.i1	210
1.1.3.i1	213
1.1.3.i1	5
1.1.3.i1	179
1.1.3.i1	172
1.1.3.i1	184
1.1.3.i1	166
1.1.3.i1	178
1.1.3.i1	180
1.1.3.i1	179
1.1.3.i1	211
1.1.3.i1	175
1.1.3.i1	187
1.1.3.i1	212
1.1.3.i1	222
1.1.3.i1	235
1.1.3.i1	231
1.1.3.i1	93
1.1.3.i1	246
1.1.3.i1	271
1.1.3.i1	206
1.1.3.i1	214
1.1.3.i1	218
1.1.3.i1	216
1.1.3.i1	217
1.1.3.i1	217
1.1.3.i1	254
1.1.3.i1	257
1.1.3.i1	193
1.1.3.i1	218
1.1.3.i1	212
1.1.3.i1	229
1.1.3.i1	209
1.1.3.i1	218
1.1.3.i1	219
1.1.3.i1	223
1.1.3.i1	255
1.1.3.i1	213
1.1.3.i1	230
1.1.3.i1	193
1.1.3.i1	200
1.1.3.i1	210
1.1.3.i1	223
1.1.3.i1	220
1.1.3.i1	209
1.1.3.i1	235
1.1.3.i1	255
1.1.3.i1	193
1.1.3.i1	202
1.1.3.i1	206
1.1.3.i1	204
1.1.3.i1	204
1.1.3.i1	202
1.1.3.i1	242
1.1.3.i1	242
1.1.3.i1	182
1.1.3.i1	204
1.1.3.i1	150
1.1.3.i1	217
1.1.3.i1	196
1.1.3.i1	206
1.1.3.i1	207
1.1.3.i1	0
1.1.3.i1	242
1.1.3.i1	200
1.1.3.i1	218
1.1.3.i1	180
1.1.3.i1	222
1.1.3.i1	187
1.1.3.i1	198
1.1.3.i1	127
1.1.3.i1	123
1.1.3.i1	198
1.1.3.i1	138
1.1.3.i1	211
1.1.3.i1	179
1.1.3.i1	189
1.1.3.i1	179
1.1.3.i1	185
1.1.3.i1	193
1.1.3.i1	190
1.1.3.i1	144
1.1.3.i1	139
1.1.3.i1	175
1.1.3.i1	194
1.1.3.i1	185
1.1.3.i1	189
1.1.3.i1	106
1.1.3.i1	194
1.1.3.i1	194
1.1.3.i1	198
1.1.3.i1	146
1.1.3.i1	189
1.1.3.i1	121
1.1.3.i1	166
1.1.3.i1	211
1.1.3.i1	195
1.1.3.i1	198
1.1.3.i1	208
1.1.3.i1	221
1.1.3.i1	217
1.1.3.i1	1
1.1.3.i1	233
1.1.3.i1	258
1.1.3.i1	191
1.1.3.i1	200
1.1.3.i1	204
1.1.3.i1	201
1.1.3.i1	203
1.1.3.i1	201
1.1.3.i1	240
1.1.3.i1	240
1.1.3.i1	183
1.1.3.i1	204
1.1.3.i1	197
1.1.3.i1	214
1.1.3.i1	195
1.1.3.i1	204
1.1.3.i1	205
1.1.3.i1	208
1.1.3.i1	241
1.1.3.i1	199
1.1.3.i1	216
1.1.3.i1	178
1.1.3.i1	92
1.1.3.i1	208
1.1.3.i1	197
1.1.3.i1	231
1.1.3.i1	244
1.1.3.i1	223
1.1.3.i1	212
1.1.3.i1	243
1.1.3.i1	234
1.1.3.i1	226
1.1.3.i1	222
1.1.3.i1	236
1.1.3.i1	238
1.1.3.i1	237
1.1.3.i1	239
1.1.3.i1	229
1.1.3.i1	241
1.1.3.i1	244
1.1.3.i1	215
1.1.3.i1	239
1.1.3.i1	235
1.1.3.i1	249
1.1.3.i1	194
1.1.3.i1	240
1.1.3.i1	241
1.1.3.i1	243
1.1.3.i1	242
1.1.3.i1	234
1.1.3.i1	217
1.1.3.i1	214
1.1.3.i1	256
1.1.3.i1	243
1.1.3.i1	198
1.1.3.i1	242
1.1.3.i1	24
1.1.3.i1	50
1.1.3.i1	217
1.1.3.i1	214
1.1.3.i1	203
1.1.3.i1	229
1.1.3.i1	254
1.1.3.i1	188
1.1.3.i1	26
1.1.3.i1	200
1.1.3.i1	198
1.1.3.i1	29
1.1.3.i1	197
1.1.3.i1	236
1.1.3.i1	238
1.1.3.i1	184
1.1.3.i1	46
1.1.3.i1	193
1.1.3.i1	211
1.1.3.i1	191
1.1.3.i1	30
1.1.3.i1	31
1.1.3.i1	205
1.1.3.i1	237
1.1.3.i1	25
1.1.3.i1	212
1.1.3.i1	179
1.1.3.i1	216
1.1.3.i1	204
1.1.3.i1	191
1.1.3.i1	202
1.1.3.i1	237
1.1.3.i1	42
1.1.3.i1	26
1.1.3.i1	219
1.1.3.i1	216
1.1.3.i1	205
1.1.3.i1	231
1.1.3.i1	254
1.1.3.i1	190
1.1.3.i1	44
1.1.3.i1	202
1.1.3.i1	200
1.1.3.i1	47
1.1.3.i1	199
1.1.3.i1	237
1.1.3.i1	240
1.1.3.i1	183
1.1.3.i1	22
1.1.3.i1	195
1.1.3.i1	213
1.1.3.i1	193
1.1.3.i1	48
1.1.3.i1	49
1.1.3.i1	207
1.1.3.i1	239
1.1.3.i1	43
1.1.3.i1	214
1.1.3.i1	181
1.1.3.i1	218
1.1.3.i1	206
1.1.3.i1	194
1.1.3.i1	204
1.1.3.i1	240
1.1.3.i1	46
1.1.3.i1	249
1.1.3.i1	260
1.1.3.i1	240
1.1.3.i1	236
1.1.3.i1	259
1.1.3.i1	251
1.1.3.i1	0
1.1.3.i1	242
1.1.3.i1	252
1.1.3.i1	254
1.1.3.i1	251
1.1.3.i1	255
1.1.3.i1	253
1.1.3.i1	258
1.1.3.i1	257
1.1.3.i1	235
1.1.3.i1	252
1.1.3.i1	248
1.1.3.i1	265
1.1.3.i1	213
1.1.3.i1	256
1.1.3.i1	256
1.1.3.i1	259
1.1.3.i1	259
1.1.3.i1	251
1.1.3.i1	233
1.1.3.i1	221
1.1.3.i1	271
1.1.3.i1	256
1.1.3.i1	211
1.1.3.i1	258
1.1.3.i1	226
1.1.3.i1	254
1.1.3.i1	254
1.1.3.i1	216
1.1.3.i1	226
1.1.3.i1	238
1.1.3.i1	235
1.1.3.i1	98
1.1.3.i1	250
1.1.3.i1	276
1.1.3.i1	210
1.1.3.i1	218
1.1.3.i1	222
1.1.3.i1	220
1.1.3.i1	221
1.1.3.i1	220
1.1.3.i1	258
1.1.3.i1	260
1.1.3.i1	199
1.1.3.i1	222
1.1.3.i1	215
1.1.3.i1	233
1.1.3.i1	213
1.1.3.i1	222
1.1.3.i1	223
1.1.3.i1	227
1.1.3.i1	259
1.1.3.i1	217
1.1.3.i1	233
1.1.3.i1	195
1.1.3.i1	89
1.1.3.i1	226
1.1.3.i1	215
1.1.3.i1	97
1.1.3.i1	259
1.1.3.i1	220
1.1.3.i1	222
1.1.3.i1	276
1.1.3.i1	29
1.1.3.i1	55
1.1.3.i1	222
1.1.3.i1	219
1.1.3.i1	208
1.1.3.i1	234
1.1.3.i1	258
1.1.3.i1	192
1.1.3.i1	15
1.1.3.i1	205
1.1.3.i1	203
1.1.3.i1	34
1.1.3.i1	201
1.1.3.i1	241
1.1.3.i1	243
1.1.3.i1	187
1.1.3.i1	51
1.1.3.i1	198
1.1.3.i1	216
1.1.3.i1	196
1.1.3.i1	4
1.1.3.i1	34
1.1.3.i1	210
1.1.3.i1	242
1.1.3.i1	28
1.1.3.i1	217
1.1.3.i1	180
1.1.3.i1	221
1.1.3.i1	209
1.1.3.i1	197
1.1.3.i1	207
1.1.3.i1	243
1.1.3.i1	33
1.1.3.i1	51
1.1.3.i1	258
1.1.3.i1	225
1.1.3.i1	185
1.1.3.i1	195
1.1.3.i1	205
1.1.3.i1	200
1.1.3.i1	194
1.1.3.i1	218
1.1.3.i1	242
1.1.3.i1	3
1.1.3.i1	187
1.1.3.i1	189
1.1.3.i1	187
1.1.3.i1	190
1.1.3.i1	31
1.1.3.i1	225
1.1.3.i1	227
1.1.3.i1	4
1.1.3.i1	189
1.1.3.i1	185
1.1.3.i1	200
1.1.3.i1	180
1.1.3.i1	191
1.1.3.i1	192
1.1.3.i1	194
1.1.3.i1	226
1.1.3.i1	186
1.1.3.i1	201
1.1.3.i1	5
1.1.3.i1	207
1.1.3.i1	194
1.1.3.i1	181
1.1.3.i1	192
1.1.3.i1	225
1.1.3.i1	189
1.1.3.i1	191
1.1.3.i1	243
1.1.3.i1	211
1.1.3.i1	193
1.1.3.i1	183
1.1.3.i1	193
1.1.3.i1	122
1.1.3.i1	118
1.1.3.i1	192
1.1.3.i1	133
1.1.3.i1	209
1.1.3.i1	174
1.1.3.i1	184
1.1.3.i1	174
1.1.3.i1	180
1.1.3.i1	188
1.1.3.i1	185
1.1.3.i1	139
1.1.3.i1	141
1.1.3.i1	170
1.1.3.i1	189
1.1.3.i1	183
1.1.3.i1	185
1.1.3.i1	101
1.1.3.i1	189
1.1.3.i1	190
1.1.3.i1	192
1.1.3.i1	141
1.1.3.i1	184
1.1.3.i1	116
1.1.3.i1	164
1.1.3.i1	205
1.1.3.i1	193
1.1.3.i1	45
1.1.3.i1	191
1.1.3.i1	193
1.1.3.i1	187
1.1.3.i1	189
1.1.3.i1	209
1.1.3.i1	208
1.1.3.i1	192
1.1.3.i1	176
1.1.3.i1	193
1.1.3.i1	204
1.1.3.i1	129
1.1.3.i1	125
1.1.3.i1	203
1.1.3.i1	140
1.1.3.i1	216
1.1.3.i1	185
1.1.3.i1	195
1.1.3.i1	182
1.1.3.i1	188
1.1.3.i1	199
1.1.3.i1	196
1.1.3.i1	146
1.1.3.i1	141
1.1.3.i1	181
1.1.3.i1	200
1.1.3.i1	190
1.1.3.i1	193
1.1.3.i1	108
1.1.3.i1	200
1.1.3.i1	200
1.1.3.i1	203
1.1.3.i1	148
1.1.3.i1	195
1.1.3.i1	123
1.1.3.i1	172
1.1.3.i1	216
1.1.3.i1	200
1.1.3.i1	0
1.1.3.i1	202
1.1.3.i1	203
1.1.3.i1	197
1.1.3.i1	200
1.1.3.i1	216
1.1.3.i1	220
1.1.3.i1	203
1.1.3.i1	187
1.1.3.i1	46
1.1.3.i1	185
1.1.3.i1	195
1.1.3.i1	205
1.1.3.i1	200
1.1.3.i1	194
1.1.3.i1	218
1.1.3.i1	242
1.1.3.i1	3
1.1.3.i1	187
1.1.3.i1	189
1.1.3.i1	187
1.1.3.i1	190
1.1.3.i1	31
1.1.3.i1	225
1.1.3.i1	227
1.1.3.i1	4
1.1.3.i1	189
1.1.3.i1	185
1.1.3.i1	200
1.1.3.i1	180
1.1.3.i1	191
1.1.3.i1	191
1.1.3.i1	195
1.1.3.i1	226
1.1.3.i1	185
1.1.3.i1	201
1.1.3.i1	5
1.1.3.i1	207
1.1.3.i1	195
1.1.3.i1	180
1.1.3.i1	192
1.1.3.i1	225
1.1.3.i1	188
1.1.3.i1	191
1.1.3.i1	243
1.1.3.i1	211
1.1.3.i1	193
1.1.3.i1	0
1.1.3.i1	176
1.1.3.i1	186
1.1.3.i1	214
1.1.3.i1	223
1.1.3.i1	42
1.1.3.i1	147
1.1.3.i1	223
1.1.3.i1	141
1.1.3.i1	239
1.1.3.i1	205
1.1.3.i1	215
1.1.3.i1	210
1.1.3.i1	216
1.1.3.i1	219
1.1.3.i1	217
1.1.3.i1	169
1.1.3.i1	157
1.1.3.i1	198
1.1.3.i1	219
1.1.3.i1	213
1.1.3.i1	221
1.1.3.i1	129
1.1.3.i1	220
1.1.3.i1	221
1.1.3.i1	222
1.1.3.i1	169
1.1.3.i1	215
1.1.3.i1	121
1.1.3.i1	192
1.1.3.i1	236
1.1.3.i1	224
1.1.3.i1	132
1.1.3.i1	222
1.1.3.i1	222
1.1.3.i1	218
1.1.3.i1	220
1.1.3.i1	240
1.1.3.i1	239
1.1.3.i1	223
1.1.3.i1	207
1.1.3.i1	127
1.1.3.i1	134
1.1.3.i1	207
1.1.3.i1	230
1.1.3.i1	240
1.1.3.i1	149
1.1.3.i1	156
1.1.3.i1	239
1.1.3.i1	164
1.1.3.i1	255
1.1.3.i1	222
1.1.3.i1	231
1.1.3.i1	220
1.1.3.i1	225
1.1.3.i1	235
1.1.3.i1	232
1.1.3.i1	178
1.1.3.i1	158
1.1.3.i1	215
1.1.3.i1	235
1.1.3.i1	230
1.1.3.i1	231
1.1.3.i1	140
1.1.3.i1	236
1.1.3.i1	237
1.1.3.i1	240
1.1.3.i1	179
1.1.3.i1	231
1.1.3.i1	143
1.1.3.i1	207
1.1.3.i1	252
1.1.3.i1	240
1.1.3.i1	142
1.1.3.i1	237
1.1.3.i1	238
1.1.3.i1	233
1.1.3.i1	236
1.1.3.i1	255
1.1.3.i1	255
1.1.3.i1	239
1.1.3.i1	223
1.1.3.i1	137
1.1.3.i1	144
1.1.3.i1	223
1.1.3.i1	154
1.1.3.i1	191
1.1.3.i1	201
1.1.3.i1	128
1.1.3.i1	107
1.1.3.i1	201
1.1.3.i1	138
1.1.3.i1	217
1.1.3.i1	184
1.1.3.i1	192
1.1.3.i1	181
1.1.3.i1	190
1.1.3.i1	196
1.1.3.i1	194
1.1.3.i1	128
1.1.3.i1	144
1.1.3.i1	178
1.1.3.i1	194
1.1.3.i1	193
1.1.3.i1	191
1.1.3.i1	42
1.1.3.i1	197
1.1.3.i1	198
1.1.3.i1	198
1.1.3.i1	129
1.1.3.i1	192
1.1.3.i1	122
1.1.3.i1	172
1.1.3.i1	214
1.1.3.i1	201
1.1.3.i1	109
1.1.3.i1	200
1.1.3.i1	201
1.1.3.i1	195
1.1.3.i1	197
1.1.3.i1	218
1.1.3.i1	218
1.1.3.i1	200
1.1.3.i1	185
1.1.3.i1	103
1.1.3.i1	111
1.1.3.i1	185
1.1.3.i1	133
1.1.3.i1	143
1.1.3.i1	225
1.1.3.i1	236
1.1.3.i1	152
1.1.3.i1	158
1.1.3.i1	234
1.1.3.i1	167
1.1.3.i1	248
1.1.3.i1	218
1.1.3.i1	227
1.1.3.i1	220
1.1.3.i1	226
1.1.3.i1	231
1.1.3.i1	229
1.1.3.i1	178
1.1.3.i1	43
1.1.3.i1	209
1.1.3.i1	232
1.1.3.i1	223
1.1.3.i1	231
1.1.3.i1	139
1.1.3.i1	232
1.1.3.i1	233
1.1.3.i1	233
1.1.3.i1	181
1.1.3.i1	227
1.1.3.i1	146
1.1.3.i1	205
1.1.3.i1	248
1.1.3.i1	233
1.1.3.i1	137
1.1.3.i1	234
1.1.3.i1	236
1.1.3.i1	230
1.1.3.i1	232
1.1.3.i1	248
1.1.3.i1	251
1.1.3.i1	235
1.1.3.i1	219
1.1.3.i1	138
1.1.3.i1	139
1.1.3.i1	219
1.1.3.i1	156
1.1.3.i1	157
1.1.3.i1	144
1.1.3.i1	244
1.1.3.i1	254
1.1.3.i1	234
1.1.3.i1	230
1.1.3.i1	253
1.1.3.i1	245
1.1.3.i1	240
1.1.3.i1	235
1.1.3.i1	246
1.1.3.i1	248
1.1.3.i1	246
1.1.3.i1	249
1.1.3.i1	247
1.1.3.i1	252
1.1.3.i1	255
1.1.3.i1	225
1.1.3.i1	248
1.1.3.i1	244
1.1.3.i1	258
1.1.3.i1	208
1.1.3.i1	250
1.1.3.i1	251
1.1.3.i1	254
1.1.3.i1	253
1.1.3.i1	245
1.1.3.i1	228
1.1.3.i1	223
1.1.3.i1	266
1.1.3.i1	253
1.1.3.i1	209
1.1.3.i1	252
1.1.3.i1	222
1.1.3.i1	248
1.1.3.i1	250
1.1.3.i1	240
1.1.3.i1	270
1.1.3.i1	253
1.1.3.i1	237
1.1.3.i1	203
1.1.3.i1	214
1.1.3.i1	237
1.1.3.i1	234
1.1.3.i1	250
1.1.3.i1	212
1.1.3.i1	245
1.1.3.i1	190
1.1.3.i1	200
1.1.3.i1	209
1.1.3.i1	205
1.1.3.i1	199
1.1.3.i1	223
1.1.3.i1	246
1.1.3.i1	8
1.1.3.i1	192
1.1.3.i1	194
1.1.3.i1	192
1.1.3.i1	195
1.1.3.i1	36
1.1.3.i1	230
1.1.3.i1	230
1.1.3.i1	9
1.1.3.i1	194
1.1.3.i1	190
1.1.3.i1	205
1.1.3.i1	184
1.1.3.i1	196
1.1.3.i1	197
1.1.3.i1	200
1.1.3.i1	231
1.1.3.i1	191
1.1.3.i1	206
1.1.3.i1	10
1.1.3.i1	212
1.1.3.i1	200
1.1.3.i1	186
1.1.3.i1	197
1.1.3.i1	230
1.1.3.i1	194
1.1.3.i1	196
1.1.3.i1	247
1.1.3.i1	216
1.1.3.i1	198
1.1.3.i1	9
1.1.3.i1	181
1.1.3.i1	192
1.1.3.i1	9
1.1.3.i1	211
1.1.3.i1	228
1.1.3.i1	189
1.1.3.i1	223
1.1.3.i1	242
1.1.3.i1	25
1.1.3.i1	51
1.1.3.i1	218
1.1.3.i1	215
1.1.3.i1	204
1.1.3.i1	230
1.1.3.i1	253
1.1.3.i1	189
1.1.3.i1	11
1.1.3.i1	200
1.1.3.i1	199
1.1.3.i1	30
1.1.3.i1	198
1.1.3.i1	237
1.1.3.i1	236
1.1.3.i1	184
1.1.3.i1	47
1.1.3.i1	194
1.1.3.i1	212
1.1.3.i1	191
1.1.3.i1	13
1.1.3.i1	30
1.1.3.i1	206
1.1.3.i1	238
1.1.3.i1	24
1.1.3.i1	213
1.1.3.i1	178
1.1.3.i1	217
1.1.3.i1	204
1.1.3.i1	190
1.1.3.i1	203
1.1.3.i1	239
1.1.3.i1	29
1.1.3.i1	47
1.1.3.i1	252
1.1.3.i1	221
1.1.3.i1	16
1.1.3.i1	190
1.1.3.i1	188
1.1.3.i1	196
1.1.3.i1	190
1.1.3.i1	219
1.1.3.i1	235
1.1.3.i1	196
1.1.3.i1	228
1.1.3.i1	248
1.1.3.i1	195
1.1.3.i1	201
1.1.3.i1	211
1.1.3.i1	224
1.1.3.i1	221
1.1.3.i1	210
1.1.3.i1	236
1.1.3.i1	258
1.1.3.i1	194
1.1.3.i1	203
1.1.3.i1	207
1.1.3.i1	205
1.1.3.i1	205
1.1.3.i1	202
1.1.3.i1	243
1.1.3.i1	246
1.1.3.i1	183
1.1.3.i1	206
1.1.3.i1	151
1.1.3.i1	218
1.1.3.i1	197
1.1.3.i1	207
1.1.3.i1	208
1.1.3.i1	1
1.1.3.i1	243
1.1.3.i1	201
1.1.3.i1	219
1.1.3.i1	180
1.1.3.i1	223
1.1.3.i1	1
1.1.3.i1	200
1.1.3.i1	209
1.1.3.i1	244
1.1.3.i1	205
1.1.3.i1	207
1.1.3.i1	259
1.1.3.i1	227
1.1.3.i1	210
1.1.3.i1	195
1.1.3.i1	194
1.1.3.i1	205
1.1.3.i1	196
1.1.3.i1	225
1.1.3.i1	241
1.1.3.i1	202
1.1.3.i1	237
1.1.3.i1	255
1.1.3.i1	201
1.1.3.i1	206
1.1.3.i1	46
1.1.3.i1	0
1.1.3.i1	223
[truncated: 351,255+ more rows]

## Sheet: prop_isolates_snp_thr
lineage	prop_in_clusters	snp_threshold
L1	0.155615696887686	0
L1	0.319350473612991	10
L1	0.342354533152909	20
L1	0.353179972936401	30
L1	0.361299052774019	40
L1	0.385656292286874	50
L1	0.414073071718539	60
L1	0.438430311231394	70
L1	0.472259810554804	80
L1	0.502029769959405	90
L1	0.548037889039242	100
L1	0.57510148849797	110
L1	0.610284167794317	120
L1	0.62787550744249	130
L1	0.671177266576455	140
L1	0.723951285520974	150
L1	0.755074424898512	160
L1	0.780784844384303	170
L1	0.792963464140731	180
L1	0.826792963464141	190
L1	0.852503382949932	200
L1	0.867388362652233	210
L1	0.878213802435724	220
L1	0.886332882273342	230
L1	0.902571041948579	240
L1	0.91339648173207	250
L1	0.936400541271989	260
L1	0.948579161028417	270
L1	0.958051420838972	280
L1	0.96617050067659	290
L1	0.970230040595399	300
L1	0.974289580514208	310
L1	0.975642760487145	320
L1	0.978349120433018	330
L1	0.98105548037889	340
L1	0.983761840324763	350
L1	0.986468200270636	360
L1	0.987821380243572	370
L1	0.989174560216509	380
L1	0.990527740189445	390
L1	0.991880920162382	400
L2	0.155950752393981	0
L2	0.605563155494756	10
L2	0.834473324213406	20
L2	0.935248518011856	30
L2	0.957136342909257	40
L2	0.969904240766074	50
L2	0.989512083903329	60
L2	0.996352029183767	70
L2	0.996808025535796	80
L2	0.997720018239854	90
L2	0.998632010943912	100
L2	1	110
L2	1	120
L2	1	130
L2	1	140
L2	1	150
L2	1	160
L2	1	170
L2	1	180
L2	1	190
L2	1	200
L2	1	210
L2	1	220
L2	1	230
L2	1	240
L2	1	250
L2	1	260
L2	1	270
L2	1	280
L2	1	290
L2	1	300
L2	1	310
L2	1	320
L2	1	330
L2	1	340
L2	1	350
L2	1	360
L2	1	370
L2	1	380
L2	1	390
L2	1	400
L3	0.218495013599275	0
L3	0.416137805983681	10
L3	0.456935630099728	20
L3	0.536718041704442	30
L3	0.633726201269266	40
L3	0.685403445149592	50
L3	0.773345421577516	60
L3	0.914777878513146	70
L3	0.966455122393472	80
L3	0.978241160471441	90
L3	0.987307343608341	100
L3	0.990027198549411	110
L3	0.99365367180417	120
L3	0.99818676337262	130
L3	0.99909338168631	140
L3	0.99909338168631	150
L3	0.99909338168631	160
L3	0.99909338168631	170
L3	0.99909338168631	180
L3	0.99909338168631	190
L3	0.99909338168631	200
L3	0.99909338168631	210
L3	1	220
L3	1	230
L3	1	240
L3	1	250
L3	1	260
L3	1	270
L3	1	280
L3	1	290
L3	1	300
L3	1	310
L3	1	320
L3	1	330
L3	1	340
L3	1	350
L3	1	360
L3	1	370
L3	1	380
L3	1	390
L3	1	400
L4	0.219945602901179	0
L4	0.532910244786945	10
L4	0.649138712601995	20
L4	0.726201269265639	30
L4	0.803989120580236	40
L4	0.923481414324569	50
L4	0.991840435176791	60
L4	0.999818676337262	70
L4	1	80
L4	1	90
L4	1	100
L4	1	110
L4	1	120
L4	1	130
L4	1	140
L4	1	150
L4	1	160
L4	1	170
L4	1	180
L4	1	190
L4	1	200
L4	1	210
L4	1	220
L4	1	230
L4	1	240
L4	1	250
L4	1	260
L4	1	270
L4	1	280
L4	1	290
L4	1	300
L4	1	310
L4	1	320
L4	1	330
L4	1	340
L4	1	350
L4	1	360
L4	1	370
L4	1	380
L4	1	390
L4	1	400

## Sheet: fst_int_nodes
tree	node	fst
L1	564	0.232136509660154
L1	12	0.371376220645683
L1	11	0.454002811586062
L1	406	0.412533823849204
L1	407	0.475759301796347
L1	434	0.566357933726029
L1	435	0.349950431950149
L1	436	0.479557714410356
L1	437	0.186659675896996
L1	438	0.383572932085589
L1	439	0.582031367439996
L1	440	0.224981784115749
L1	441	0.208212415357417
L1	443	0.126597625663046
L1	450	0.137820512820513
L1	456	0.31657355679702
L1	461	0.287206266318538
L1	468	0.321826161219355
L1	469	0.337752037752038
L1	470	0.314148681055156
L1	474	0.352564521398236
L1	483	0.539889354221602
L1	486	0.0996632996632998
L1	488	0.077685950413223
L1	495	0.205420463354811
L1	496	0.179263678696158
L1	497	0.176060729293751
L1	498	0.246906035141329
L1	499	0.361034164358264
L1	501	0.572222222222222
L1	504	0.492862509391435
L1	508	0.404787234042553
L1	514	0.414285714285714
L1	517	0.246902150690785
L1	522	0.557575757575758
L1	408	0.178799321513671
L1	409	0.19935365916465
L1	416	0.212608211193966
L1	417	0.194708846584547
L1	418	0.427837721191196
L1	423	0.363380281690141
L1	426	0.202541699761716
L1	533	0.185840707964602
L1	10	0.434688391485627
L1	9	0.285213156533884
L1	8	0.143708467309754
L1	3	0.316579406631763
L1	4	0.598481464939705
L1	541	0.189923181201988
L1	542	0.206175657815691
L1	543	0.148990269424478
L1	544	0.593728475620808
L1	545	0.134805141568823
L1	548	0.114035087719298
L1	549	0.153374233128834
L1	557	0.534621578099839
L1	196	0.250853914649631
L1	197	0.209921261371783
L1	198	0.321214852429119
L1	199	0.282377828287397
L1	200	0.206911833681252
L1	201	0.392839997191029
L1	203	0.247124003608969
L1	204	0.300152050607424
L1	205	0.287440597420231
L1	208	-0.032258064516129
L1	212	0.225934579439252
L1	213	0.0789473684210527
L1	219	0.0941872981700753
L1	226	0.504831487155315
L1	232	0.300267398068495
L1	234	0.120325203252033
L1	239	0.212470094713729
L1	241	0.213965922777823
L1	242	0.27737362030467
L1	243	0.086904507770624
L1	244	0.202331961591221
L1	247	0.063953488372093
L1	250	0.165629647446873
L1	251	0.147702777815436
L1	253	0.134598667053028
L1	254	0.221818181818182
L1	255	0.416376112464377
L1	261	0.0727272727272728
L1	270	0.203054420305442
L1	272	0.456395348837209
L1	275	0.37392138063279
L1	280	0.192459686256212
L1	283	0.181121632130278
L1	285	0.133725202057311
L1	290	0.394075403949731
L1	296	0.209389772238934
L1	299	0.153498727735369
L1	301	0.0467501490757305
L1	302	0.49281110560238
L1	304	0.162881754111198
L1	315	0.260679196924391
L1	316	0.0391420911528151
L1	317	0.181728395061729
L1	324	0.697050938337802
L1	328	0.424966534282946
L1	329	0.451785469968532
L1	332	0.559898250317968
L1	339	0.325581395348837
L1	344	0.725754394955916
L1	347	0.377109364936236
L1	351	0.159340659340659
L1	359	0.0560747663551402
L1	365	0.51475366113859
L1	367	0.864677677144379
L1	374	0.723135271807838
L1	377	0.320885541280977
L1	378	0.128558639212175
L1	385	0.193939078003093
L1	386	0.392239552509498
L1	389	0.438285291943828
L1	391	0.453551912568306
L1	394	0.140021810250818
L1	395	0.265554396941258
L1	399	0.225092250922509
L1	13	0.457820180154088
L1	14	0.515760584617622
L1	15	0.347351422032206
L1	16	0.227478156071106
L1	17	0.319382239382239
L1	18	0.123560209424084
L1	27	0.229321711004208
L1	28	0.164665140576393
L1	30	0.169077135839165
L1	31	0.119124872531751
L1	35	0.244746600741656
L1	40	0.110717364237142
L1	42	0.144355336212215
L1	43	0.160028627661478
L1	45	0.214350693654765
L1	48	0.207275223061084
L1	49	-0.0184331797235022
L1	67	0.332661036177991
L1	68	0.048265460030166
L1	73	0.248548199767712
L1	82	0.358050847457627
L1	87	0.416152546320468
L1	88	0.257444171272187
L1	89	0.273433980174047
L1	90	0.387851212125603
L1	93	0.28306739178311
L1	94	0.191916280513491
L1	95	0.267103661123475
L1	98	0.433799078602646
L1	99	0.220879120879121
L1	106	0.434792916944506
L1	107	0.619400404998271
L1	108	0.08
L1	111	0.148613792043183
L1	113	0.623360984747123
L1	117	0.416925948973242
L1	136	0.366358206996128
L1	140	0.253707285622179
L1	144	0.410557184750733
L1	150	0.46578631452581
L1	154	0.571040230586226
L1	157	0.623510715213286
L1	163	0.47301512781894
L1	164	0.344346709599788
L1	165	0.457559603396482
L1	167	0.340454426743275
L1	181	0.605338691159587
L1	190	0.868219527760051
L1	191	0.320574162679426
L2	2	0.452113297170937
L2	3	0.502881417767306
L2	4	0.292972631911034
L2	5	0.19922536916001
L2	6	0.778611632270169
L2	11	0.323086381801414
L2	16	0.413502109704641
L2	21	0.574135641418837
L2	22	0.37730503843249
L2	24	0.323243039139692
L2	26	0.462628055679703
L2	29	0.325923191122257
L2	30	0.0830868444174412
L2	31	0.174832842243952
L2	33	0.292089041490552
L2	34	0.187101793159213
L2	35	0.12830356307865
L2	36	0.210474305009938
L2	37	0.194182338777901
L2	38	0.241684210526316
L2	40	0.145409812644736
L2	42	0.0177276390008058
L2	46	0.325646234320248
L2	47	0.148486457780138
L2	48	0.0636326860841424
L2	50	0.216024436090226
L2	52	0.239960624221894
L2	53	0.383188304907762
L2	54	0.458187645687646
L2	55	0.22591102168567
L2	59	0.242307692307692
L2	63	0.2
L2	68	0.304109589041096
L2	79	0.033783783783784
L2	85	0.324340856941279
L2	87	0.297361027493478
L2	92	0.528812898826051
L2	94	0.0991443452380952
L2	95	0.219074598677998
L2	99	0.211538461538462
L2	103	0.129215463554111
L2	104	0.102724665391969
L2	105	0.086366262276141
L2	107	0.0671550671550671
L2	109	0.103806228373702
L2	117	0.285056892298552
L2	118	0.395175346859095
L2	119	0.387585162755488
L2	122	0.17687074829932
L2	127	0.587475428250491
L2	129	0.139801319701254
L2	130	0.142301278488049
L2	132	0.134978540772532
L2	134	0.34375
L2	143	0.158558104360978
L2	145	0.382332806118836
L2	147	0.417197452229299
L2	148	0.150724637681159
L2	149	0.142509135200974
L2	150	0.318706697459584
L2	157	0.294777139732021
L2	160	0.0941104105797325
L2	161	0.108765652951699
L2	162	0.0388127853881279
L2	169	0.448238036473331
L2	172	0.310803324099723
L2	182	0.0480549199084669
L2	183	-0.0263157894736843
L2	188	0.226364332303982
L2	189	0.315755188439143
L2	190	0.115533064502506
L2	192	0.185184081677244
L2	193	0.230462898877101
L2	194	0.417932628797886
L2	195	0.402014785928995
L2	196	0.43489951882253
L2	200	0.535514967021816
L2	208	0.205248990578735
L2	209	0.194587356402847
L2	213	0.143302180685358
L2	223	0.214985308521058
L2	232	0.11837327523602
L2	233	0.0637254901960784
L2	237	0.270300681050604
L2	238	0.137424778139415
L2	239	0.222377622377622
L2	240	0.130801443038268
L2	242	0.121633362293658
L2	243	0.0773858353841946
L2	247	0.0330250990752972
L2	264	0.054692136685075
L2	268	0.0301686281398209
L2	269	0.0956055734190783
L2	274	0.203947368421053
L2	277	0.0438871473354232
L2	284	0.374398508846547
L2	285	0.262934355957012
L2	286	0.159103643298698
L2	287	0.121671344635906
L2	288	0.449380230644448
L2	289	0.236197727835098
L2	290	0.102393683665401
L2	291	0.157489177308429
L2	292	0.176249348282633
L2	294	0.181461138830201
L2	295	0.222373413496877
L2	296	0.372746487628994
L2	298	0.277938144329897
L2	300	0.105263157894737
L2	305	0.386904313784537
L2	307	0.147310812971646
L2	308	0.0845420960528873
L2	309	0.0982035102237855
L2	311	0.343917928676111
L2	312	-0.0266666666666666
L2	322	0.51021377672209
L2	323	0.684210526315789
L2	332	0.422906185261912
L2	335	0.248275862068966
L2	341	0.227578872740163
L2	342	0.484471524075484
L2	343	0.36056338028169
L2	346	0.242612752721617
L2	357	0.341954222358263
L2	360	0.377863940782517
L2	365	0.19620253164557
L2	369	0.398768295609054
L2	371	0.219102318655605
L2	373	0.0616382806163828
L2	376	0.0545004128819159
L2	378	0.0599647266313933
L2	385	0.520766283524904
L2	389	0.404024767801858
L2	395	0.370603015075377
L2	400	0.352662673340445
L2	405	0.280054022766738
L2	411	0.242363877822045
L2	413	0.206356243508221
L2	414	0.0769230769230769
L2	418	0.121328002781158
L2	419	0.0768486256291133
L2	421	0.181936322287199
L2	422	0.140397350993378
L2	438	0.252710072285695
L2	439	0.36878073705052
L2	440	0.198298676748582
L2	442	0.178816046966732
L2	446	0.148243359040274
L2	458	0.251532445571761
L2	462	0.236024844720497
L2	467	0.059395532194481
L2	468	0.0866824271079589
L2	469	0.0564334085778782
L2	475	0.37192137464202
L2	477	0.372858354537744
L2	478	0.283514492753623
L2	484	0.422599543242975
L2	485	0.357085668534828
L2	494	0.232911054411677
L2	497	0.240415757322092
L2	498	0.196943315921842
L2	499	0.0825958702064897
L2	505	0.15364238410596
L2	516	0.390919307709598
L2	518	0.0998336106489185
L2	520	0.163265306122449
L2	534	0.131386861313869
L2	538	0.162052985922882
L2	539	0.173373210077941
L2	541	0.353166069295102
L2	542	0.251882530120482
L2	550	0.163285502226621
L2	554	0.368446368446368
L2	559	0.502083333333333
L3	859	0.347800251237881
L3	2	0.534454411225473
L3	4	0.342394238852668
L3	5	0.0956422936217957
L3	6	0.36817650975783
L3	7	0.283089957875631
L3	8	0.13613264061363
L3	9	0.191878086786234
L3	10	0.173597467012264
L3	11	0.259041735378565
L3	207	0.177037488214872
L3	208	0.210255288006762
L3	209	0.135835599375945
L3	213	0.277982652360574
L3	317	0.38015523230394
L3	391	0.489191207306361
L3	392	0.510646782247891
L3	394	0.458631697579076
L3	395	0.330792904836685
L3	396	0.302390653626871
L3	397	0.266150239433638
L3	398	0.209677820781684
L3	399	0.475581443214095
L3	402	0.214845058995749
L3	403	0.122476258165903
L3	417	0.301401537015747
L3	438	0.216527812841875
L3	439	0.0797183098591548
L3	440	0.0495890663957891
L3	443	0.0525525525525525
L3	445	0.0428571428571428
L3	447	0.00767218831734962
L3	449	0.0368324125230204
L3	418	0.161144968879668
L3	419	0.395927982500421
L3	420	0.379323292586257
L3	421	0.316649242028228
L3	424	-0.0216962524654831
L3	427	0.0988700564971751
L3	404	0.0936431989063568
L3	406	0.275043630017452
L3	407	0.412442396313364
L3	458	0.139134966128192
L3	460	0.463414634146341
L3	461	0.612244897959184
L3	468	0.162405807120636
L3	469	0.429373192451966
L3	470	0.0470238095238095
L3	471	0.0869565217391304
L3	486	0.177004419191919
L3	487	0.380818414322251
L3	490	0.322942643391521
L3	499	0.337832490172314
L3	500	0.404685784408706
L3	501	0.614860259032038
L3	503	0.171821305841924
L3	509	0.590946055841691
L3	514	0.144181080503951
L3	515	-0.0220930232558139
L3	516	0.0603448275862069
L3	522	0.174603174603175
L3	527	0.438202247191011
L3	530	0.668965517241379
L3	533	0.31287744232231
L3	534	0.473732235517606
L3	535	0.326327590188235
L3	536	0.483140169183335
L3	537	0.473329873425021
L3	539	0.143285821455364
L3	540	0.361275088547816
L3	541	0.0504181457192708
L3	543	0.0387713997985901
L3	545	0.1
L3	557	0.317073170731707
L3	562	0.0963203463203463
L3	565	0.00295566502463041
L3	566	0.0357142857142857
L3	573	0.535930047694753
L3	574	0.102439024390244
L3	575	0.263157894736842
L3	584	0.0965732087227414
L3	586	0.0909090909090909
L3	592	0.617343427391604
L3	318	0.155414306000894
L3	319	0.446901577800265
L3	320	0.150447064680868
L3	321	0.196159858109254
L3	322	0.462260914205481
L3	323	0.457353928811283
L3	324	0.659086833327356
L3	327	0.0612038442083965
L3	331	0.113832853025936
L3	333	0.0449438202247191
L3	336	0.137931034482759
L3	342	0.191211352003662
L3	344	0.199888
L3	352	0.604690831556503
L3	364	-0.0034129692832765
L3	370	0.17590410287352
L3	371	0.188318017733381
L3	372	0.303246753246753
L3	373	0.23178144525944
L3	374	0.184964200477327
L3	380	0.796875
L3	387	0.219718309859155
L3	214	0.196485472959867
L3	215	0.300461933858687
L3	216	0.386891555424078
L3	217	0.239211486593686
L3	219	0.228131378734459
L3	221	0.230194319880418
L3	226	0.421370252041179
L3	231	0.457356456506719
L3	233	0.775524193715907
L3	236	0.470322762622396
L3	238	0.140089418777943
L3	240	0.178776683087028
L3	243	0.0572115384615386
L3	244	-0.0238095238095239
L3	249	0.0690376569037656
L3	252	0.0631578947368421
L3	255	0.134275618374558
L3	260	0.228689655172414
L3	263	0.194214876033058
L3	269	0.184640522875817
L3	270	0.126811594202899
L3	272	0.0574712643678161
L3	279	0.316200959087402
L3	280	0.312966476913346
L3	283	0.369181380417335
L3	288	0.361251493815962
L3	289	0.301620859760395
L3	294	0.585691823899371
L3	295	0.417872224492576
L3	296	0.182866556836903
L3	299	0.407035175879397
L3	302	0.546376811594203
L3	308	0.0925132995977683
L3	309	0.137894736842105
L3	311	0.309879175550817
L3	210	0.188218390804598
L3	605	0.148519633917397
L3	607	0.0340599455040872
L3	610	0.237353863701169
L3	615	0.221579961464355
L3	616	0.864161849710983
L3	620	0.175403726708075
L3	622	0.463447350771295
L3	623	0.525114155251142
L3	627	0.233887078120072
L3	628	0.459913983237759
L3	630	0.308165057067603
L3	642	0.172770478054235
L3	13	0.120042143195147
L3	14	0.174101262695107
L3	15	0.28226743584574
L3	16	0.375581627766857
L3	17	0.0661632563105313
L3	18	0.110671985069957
L3	19	0.266638009265893
L3	21	0.116051011433597
L3	22	0.337753736985983
L3	23	0.226861858911378
L3	24	0.568424935448174
L3	34	0.0238095238095238
L3	40	0.234501347708895
L3	43	0.0815393265274139
L3	44	0.288489810689164
L3	45	0.128556910569106
L3	46	0.0993089084540377
L3	47	0.180296508847442
L3	51	0.0654205607476636
L3	55	0.176915799432356
L3	60	0.133008921330089
L3	65	0.159959564301855
L3	66	0.17122743272397
L3	67	0.1353298081486
L3	68	0.0863643554673454
L3	69	0.0897074374339091
L3	72	0.423414634146341
L3	79	0.363751584283904
L3	80	0.634328358208955
L3	83	0.497208225520904
L3	84	0.143417874396135
L3	88	0.0769230769230769
L3	92	0.302972195589645
L3	96	0.321413709054158
L3	99	0.337758828123351
L3	104	0.255580496321237
L3	106	0.104730264198703
L3	107	0.228275862068965
L3	108	0.769942196531792
L3	116	0.100587097399302
L3	117	0.0734674855611591
L3	118	0.387021110242377
L3	119	0.0693641618497109
L3	126	0.10962783171521
L3	127	0.170013386880857
L3	133	0.12731998903999
L3	134	0.108077381839869
L3	135	0.25218607297949
L3	136	0.205048076923077
L3	138	0.131004366812227
L3	143	0.172603854548145
L3	144	0.18172912074455
L3	148	0.318503970625907
L3	149	0.385611510791367
L3	159	0.184251297141609
L3	162	0.476865441062877
L3	163	0.619801365611421
L3	165	0.103207810320781
L3	173	0.196084476645599
L3	176	0.443734307235791
L3	179	0.680738786279683
L3	180	0.208333333333333
L3	189	0.207165194659239
L3	190	0.111218029880983
L3	191	0.194380587484036
L3	192	0.149423807377841
L3	197	0.188936170212766
L3	203	0.512820512820513
L3	649	0.20489372219476
L3	651	0.577353081700908
L3	652	0.718422674060382
L3	658	0.120340304347183
L3	660	0.325662833058419
L3	661	0.335974858687183
L3	665	0.545633907578651
L3	666	0.193839134511763
L3	667	0.329169923234227
L3	673	0.303021040297519
L3	674	0.710812324929972
L3	676	0.360046457607433
L3	678	0.41958041958042
L3	684	0.197109269608788
L3	685	0.258474576271186
L3	687	0.308831596269885
L3	688	0.65474617852425
L3	693	0.0196078431372551
L3	707	0.187236054207375
L3	713	0.0853642270536004
L3	714	0.160645307884572
L3	718	0.209497206703911
L3	721	0.0936136842621182
L3	722	0.285573317544898
L3	723	0.0911577028258888
L3	727	0.681222707423581
L3	734	0.568896201445025
L3	735	0.239767690661776
L3	736	0.551440329218107
L3	739	0.32126588348118
L3	747	0.653061224489796
L3	750	0.299936127954082
L3	751	0.297347884692695
L3	753	0.319980826424673
L3	755	0.443025520816138
L3	756	0.205461309523809
L3	757	0.326559732540246
L3	761	0.17612269106931
L3	762	0.232371794871795
L3	768	0.217618823619764
L3	769	0.157112366981302
L3	770	0.340822382365409
L3	778	0.143712574850299
L3	784	0.136363636363636
L3	785	0.304428044280443
L3	787	0.772313296903461
L3	792	0.0323232323232322
L3	803	0.21455223880597
L3	811	0.683421562457582
L3	812	0.445376501333767
L3	813	0.32834540817478
L3	815	0.2877593956944
L3	818	0.581903114062897
L3	819	0.787511478420569
L3	823	0.0377358490566037
L3	830	0.196078431372549
L3	832	0.138888888888889
L3	835	0.408975444538527
L3	842	0.0495169082125605
L3	844	0.0303030303030303
L3	848	0.643535506151522
L3	850	0.675621222296844
L3	854	0.30905636478784
L4	2951	0.59651192959856
L4	895	0.430037413148049
L4	897	0.191832348199893
L4	27	0.320685779574956
L4	26	0.405930734615252
L4	25	0.344793026967293
L4	24	0.371392188250758
L4	23	0.392672986310139
L4	22	0.334798797555187
L4	21	0.560229300598422
L4	20	0.635503259076053
L4	19	0.271893485473226
L4	18	0.274133284548994
L4	17	0.384868607533815
L4	16	0.229865447903883
L4	15	0.210533735805842
L4	14	0.521012556677462
L4	12	0.206448855221326
L4	11	0.212692775031783
L4	10	0.26836857963019
L4	9	0.192422298424196
L4	8	0.392183043295528
L4	6	0.442666317947834
L4	4	0.343794285714286
L4	3	0.559885857849599
L4	2932	0.233938634940513
L4	2936	0.346559571619813
L4	2942	0.0858468677494199
L4	2944	0.0789946140035906
L4	2929	0.363380281690141
L4	2780	0.272408705084101
L4	2782	0.692192160700969
L4	2783	0.307746738556294
L4	2784	0.251002746614458
L4	2785	0.202227285821476
L4	2786	0.284030590060953
L4	2787	0.433702502069481
L4	2788	0.579403248660082
L4	2790	0.185795399741934
L4	2791	0.408946857994648
L4	2792	0.775986410359023
L4	2793	0.348150010284069
L4	2794	0.586021416394962
L4	2795	0.436125701102608
L4	2802	0.0858715499219349
L4	2805	0.200709040935828
L4	2807	0.184363980390471
L4	2808	0.145528438164628
L4	2809	0.118603538976566
L4	2811	0.0407609398020109
L4	2812	0.0609452351963214
L4	2817	0.0898351648351648
L4	2818	0.0243655189891749
L4	2819	0.0279947916666666
L4	2824	0.0106539244314663
L4	2825	0.0829750644883921
L4	2826	0.0621642363775902
L4	2830	0.0420215786484953
L4	2831	0.0536512667660208
L4	2841	-0.0119904076738608
L4	2842	0.0181818181818182
L4	2846	-0.0129870129870129
L4	2872	0.320202939590076
L4	2873	0.290349279920543
L4	2874	0.364388844471617
L4	2879	-0.103846153846154
L4	2881	0.152173913043478
L4	2889	0.511615720524017
L4	2900	0.828571428571429
L4	2906	0.364644714038128
L4	2908	0.0229885057471265
L4	2918	-0.00685871056241427
L4	2923	0.26797385620915
L4	2741	0.473435949605605
L4	2742	0.518556822614738
L4	2745	0.614633298574904
L4	2748	0.454457171314741
L4	2754	0.0435663627152988
L4	2758	0.1
L4	2764	0.0804597701149425
L4	2773	0.3
L4	2729	0.175164018654652
L4	2731	0.557319223985891
L4	2735	0.0991325898389096
L4	2703	0.27278036589838
L4	2705	0.289167412712623
L4	2707	0.204081632653061
L4	2712	0.433911672809069
L4	2716	0.357142857142857
L4	2722	0.660689655172414
L4	2723	0.106666666666667
L4	2685	0.229931127700884
L4	2686	0.243402180149168
L4	2689	0.607616112700858
L4	2692	0.554146341463415
L4	2693	0.380090497737557
L4	2697	0.451080982044705
L4	2699	0.957390146471372
L4	2678	0.24646878198567
L4	2669	0.0964980544747082
L4	2552	0.244689043453814
L4	2553	0.279988239961221
L4	2556	0.320303060396908
L4	2557	0.28475807493538
L4	2558	0.319086099817186
L4	2559	0.480977243621318
L4	2560	0.508789975687301
L4	2565	0.242774566473988
L4	2575	0.453822793854948
L4	2576	0.630261660978385
L4	2580	0.925324675324675
L4	2584	0.478218156025141
L4	2585	0.325368461710476
L4	2586	0.24926747135485
L4	2587	0.357389056441189
L4	2588	0.621898048164296
L4	2590	0.472222222222222
L4	2591	0.590909090909091
L4	2596	0.144212523719165
L4	2607	0.219298245614035
L4	2614	0.353503185866797
L4	2615	0.359012995376403
L4	2616	0.170540645509542
L4	2619	0.0727236816116927
L4	2620	0.0848021494588874
L4	2621	0.047821062368578
L4	2622	0.0923969584868546
L4	2623	0.173913043478261
L4	2624	0.441462383770076
L4	2627	0.638548539114043
L4	2628	0.896259703599153
L4	2634	0.182428430404738
L4	2636	0.282712511938873
L4	2641	0.100020084354288
L4	2642	0.200210010500525
L4	2643	0.0802752293577982
L4	2650	0.0572359843546284
L4	2544	0.484364604125083
L4	2546	0.967741935483871
L4	2440	0.364694380221269
L4	2441	0.252658588768436
L4	2442	0.36956738484832
L4	2443	0.121529187855718
L4	2444	0.192600198012541
L4	2451	0.185941488317298
L4	2452	0.297488601728003
L4	2453	0.192699490662139
L4	2455	0.926447574334898
L4	2459	0.758275975090134
L4	2468	0.180453972257251
L4	2469	0.539886668250144
L4	2470	0.62823671810833
L4	2471	0.663416252072969
L4	2472	0.366908482142857
L4	2475	0.0365853658536586
L4	2491	0.814754270502527
L4	2492	0.442136293620864
L4	2495	0.273683419728044
L4	2496	0.402563840577363
L4	2498	0.196531791907514
L4	2505	0.0615696887686061
L4	2507	0.172268907563025
L4	2508	0.328358208955224
L4	2511	0.0248447204968946
L4	2514	0.156862745098039
L4	2522	0.127291242362525
L4	2526	0.139013452914798
L4	2538	0.433947157726181
L4	2377	0.284601534101609
L4	2378	0.383935568132347
L4	2387	0.283112467045588
L4	2388	0.259426488064672
L4	2389	0.200617283950617
L4	2396	0.318906211333828
L4	2398	0.430472554227534
L4	2402	0.5320970042796
L4	2413	0.678223649010166
L4	2414	0.0696517412935324
L4	2416	0.0952380952380952
L4	2422	0.489966289178888
L4	2426	0.302166215371798
L4	2427	0.305757710777761
L4	2428	0.616054760423149
L4	2373	0.209302325581395
L4	2368	0.540540540540541
L4	2245	0.374077747803176
L4	2246	0.615172061304064
L4	2251	0.491697523370958
L4	2252	0.73051301151263
L4	2253	0.403762675447407
L4	2254	0.6338387148454
L4	2255	0.366180686878546
L4	2258	0.443039862773614
L4	2269	0.522749273959342
L4	2274	0.388191494939961
L4	2275	0.272605375003995
L4	2276	0.653343982220988
L4	2277	0.43240898321487
L4	2278	0.166630646207046
L4	2280	0.367042889390519
L4	2281	0.228438228438228
L4	2288	-0.0103092783505154
L4	2290	0.158730158730159
L4	2296	0.566308243727599
L4	2309	0.601268874278592
L4	2310	0.393856421891898
L4	2311	0.382221180455066
L4	2317	0.463914439015043
L4	2319	0.269985760781123
L4	2321	0.307445420237717
L4	2322	0.295618680789601
L4	2323	0.52307331927852
L4	2324	0.0579710144927537
L4	2327	0.780237154150198
L4	2329	0.132596685082873
L4	2338	0.349400040675208
L4	2339	0.584392014519056
L4	2347	0.597402597402597
L4	2351	0.916992882562278
L4	2355	-0.0143964562569214
L4	2356	-0.0111111111111111
L4	2357	0.0748299319727892
L4	2358	-0.0526315789473684
L4	2165	0.187404574299718
L4	2166	0.524891717083952
L4	2167	0.215889970645249
L4	2168	0.554994723250099
L4	2169	0.125084845376863
L4	2172	0.0332263381625749
L4	2173	0.083185788086409
L4	2174	0.229593636742679
L4	2175	0.356574945956839
L4	2178	0.345934076312807
L4	2179	0.34865923470925
L4	2180	0.197562540089801
L4	2187	0.436170212765957
L4	2191	0.304858299595142
L4	2197	0.0648492358529533
L4	2205	0.0361613351877608
L4	2209	0.37750449081111
L4	2218	0
L4	2221	0.123019704609663
L4	2222	0.269188861595198
L4	2223	0.461526953573031
L4	2224	0.0840932117527862
L4	2225	0.156381942189023
L4	2229	0.154488517745303
L4	2236	0.369143932267168
L4	2238	0.0620884289746002
L4	1034	0.477670599935677
L4	1035	0.6190257365518
L4	1037	0.422945228212888
L4	1038	0.498419943278223
L4	1039	0.416041312984104
L4	1040	0.464129096009899
L4	1041	0.464775543719303
L4	1043	0.618106139438085
L4	1056	0.0540540540540541
L4	1060	0.162700423056584
L4	1061	0.299910242377949
L4	1062	0.211522100742498
L4	1064	0.148288543140028
L4	1066	0.401956135151156
L4	1067	0.521858864027539
L4	1079	0.257343051301011
L4	1080	0.618892508143323
L4	1085	0.0681357649442755
L4	1086	0.145702306079665
L4	1093	0.369087061133984
L4	1094	0.271171358667241
L4	1095	0.208191921336963
L4	1096	0.222297699694782
L4	1097	0.292323139617432
L4	1101	0.47256677574005
L4	1107	0.110891695369307
L4	1108	0.447344039530574
L4	1109	0.332389162561576
L4	1112	0.229508196721312
L4	1116	0.647933884297521
L4	1123	0.0755494505494505
L4	1124	0.180487804878049
L4	1134	0.575498575498576
L4	1142	0.333278744151649
L4	1143	0.532964135021097
L4	1146	0.830022075055188
L4	1151	0.449678282464278
L4	1152	0.192259121797207
L4	1153	0.179916472971797
L4	1155	0.105132632053587
L4	1156	0.143947716053674
L4	1157	0.14378765009951
L4	1158	0.119400601751467
L4	1160	0.148012655724738
L4	1161	0.151903945111492
L4	1162	0.190276110444178
L4	1165	0.212155963302752
L4	1167	-0.0625
L4	1175	0.20559258186033
L4	1176	0.164306784660767
L4	1185	0.525996810207336
L4	1186	0.647377938517179
L4	1198	0.229822161422709
L4	1209	0.339162261081741
L4	1218	0.607294564920972
L4	1219	0.363128078639077
L4	1221	0.309584561154344
L4	1222	0.304615079845062
L4	1223	0.327709678836606
L4	1224	0.509864603481625
L4	1229	0.0245398773006135
L4	1233	0.703872437357631
L4	1237	0.511798463184515
L4	1238	0.301491681009753
L4	1243	0.36697247706422
L4	1247	0.293613645378818
L4	1250	0.216968817984046
L4	1251	0.22134795227346
L4	1256	0.241724403387221
L4	1257	0.0450819672131149
L4	1258	0.0445859872611465
L4	1270	0.390361006538538
L4	1273	0.453333333333333
L4	1276	0.640180406087835
L4	1277	0.586858141410521
L4	1283	0.0338983050847458
L4	1286	0.0535564853556485
L4	1297	0.232458515818496
L4	1298	0.298864971388204
L4	1299	0.162642916907347
L4	1300	0.136639712319137
L4	1301	0.166943087488083
L4	1302	0.33426493150708
L4	1304	0.114734299516908
L4	1306	0.4609375
L4	1309	0.237505540738605
L4	1310	0.267474914488506
L4	1311	0.303588573785175
L4	1313	0.193984434768103
L4	1314	0.294410240436869
L4	1315	0.399192385347563
L4	1316	0.176478045001584
L4	1318	0.0946196660482373
L4	1319	0.162011173184358
L4	1325	0.518236254763201
L4	1326	0.309090909090909
L4	1338	0.340724784591992
L4	1341	0.200716845878136
L4	1345	0.249791840133222
L4	1346	0.150178784266985
L4	1349	0.1171875
L4	1358	0.418305318313018
L4	1359	0.346909195980836
L4	1360	0.681297502292544
L4	1362	0.167626967626968
L4	1366	0.253225806451613
L4	1367	0.0135135135135136
L4	1369	0
L4	1373	-0.0666666666666667
L4	1376	-0.00821917808219164
L4	1377	0.150743099787686
L4	1378	0.142857142857143
L4	1384	55
L4	1388	0.720522633092548
L4	1389	0.389618320610687
L4	1391	0.16231884057971
L4	1404	0.60578303081469
L4	1406	0.574534161490683
L4	1407	0.20780487804878
L4	1417	0.2700474486821
L4	1418	0.116701252872709
L4	1419	0.237302302600052
L4	1420	0.541731601731602
L4	1421	0.631050955414013
L4	1422	0.54406364749082
L4	1425	0.404682274247492
L4	1434	0.602464065708419
L4	1436	0.0983870967741935
L4	1437	0.168224299065421
L4	1442	0.02734375
L4	1448	0.189000202065155
L4	1449	0.162947188042674
L4	1450	0.375170658498799
L4	1451	0.184230136370859
L4	1452	0.23610840083772
L4	1453	0.383886326670504
L4	1454	0.324316025920719
L4	1455	0.242702128955118
L4	1458	0.0964216383207201
L4	1459	0.384600563909774
L4	1462	0.113408070211526
L4	1463	0.176279433486836
L4	1464	0.312566715186803
L4	1467	0.0717488789237668
L4	1471	0.131550486677809
L4	1475	0.0352112676056338
L4	1476	0.0733333333333335
L4	1481	0.390243902439024
L4	1486	0.377011494252874
L4	1492	0.0701754385964912
L4	1497	0.390214797136038
L4	1504	0.270572157062723
L4	1505	0.133528419347311
L4	1506	0.281700419631454
L4	1508	0.356846473029046
L4	1513	0.269526880305323
L4	1514	0.503937007874016
L4	1523	0.201264488935722
L4	1524	0.483825597749648
L4	1532	0.67460380036269
L4	1534	0.139981701738335
L4	1539	0.141078838174274
L4	1547	0.256121105748135
L4	1550	0.308302354399009
L4	1551	0.106312292358804
L4	1555	0.230939226519337
L4	1560	0.33827128927526
L4	1561	0.482838183777958
L4	1562	0.357179078527963
L4	1563	0.323483057525611
L4	1564	0.265060240963855
L4	1571	0.688147668393782
L4	1574	0.0485436893203884
L4	1586	0.258999389871873
L4	1589	0.0633640552995393
L4	1592	0.0393013100436682
L4	1600	0.35417499615562
L4	1601	0.331938633193863
L4	1602	0.568734023279478
L4	1603	0.559698180204172
L4	1610	0.153846153846154
L4	1614	0.604735883424408
L4	1618	0.796747967479675
L4	1622	0.456486042692939
L4	1626	0.361603193514801
L4	1627	0.357377836268422
L4	1628	0.130363505858176
L4	1629	0.231270576131687
L4	1630	0.260771131242045
L4	1631	0.408793084917282
L4	1633	0.0688519050435078
L4	1636	0.0811736988648533
L4	1639	0.14767392232181
L4	1640	0.0890756302521007
L4	1643	0.20125786163522
L4	1653	0.0905797101449276
L4	1656	-0.0408163265306123
L4	1661	0.489122807017544
L4	1672	0.0610544217687075
L4	1674	0.207100591715976
L4	1681	0.325670149931849
L4	1682	0.547481658560712
L4	1685	0.0482819383259913
L4	1686	0.0257660167130918
L4	1687	0.101973684210526
L4	1689	0.195767195767196
L4	1690	0.108108108108108
L4	1700	0.304388422035481
L4	1701	0.3767258382643
L4	1711	0.178515504098126
L4	1712	0.195547674390741
L4	1713	0.292651925037246
L4	1714	0.422587486744433
L4	1716	0.362797619047619
L4	1724	0.523716806069747
L4	1729	0.349191299498048
L4	1731	0.390081799591002
L4	1742	0.283499366056874
L4	1743	0.315651577503429
L4	1744	0.0883465108284633
L4	1746	0.354838709677419
L4	1755	0.221114802510151
L4	1756	0.329697258074109
L4	1760	0.269196749974288
L4	1761	0.258169375534645
L4	1763	0.19009900990099
L4	1770	0.167292448894451
L4	1771	0.156626506024096
L4	1778	0.34746259900264
L4	1779	0.206935123042506
L4	1788	0.580786026200873
L4	1794	0.208543907390609
L4	1795	0.490048427438667
L4	1797	0.500069845408828
L4	1800	0.484971624746024
L4	1802	0.194073844244493
L4	1803	0.0887468938587149
L4	1805	0.18026159334126
L4	1816	0.260367454068241
L4	1817	0.574257425742574
L4	1824	0.348385202583676
L4	1825	0.543651173933876
L4	1829	0.398916967509025
L4	1830	0.382195845697329
L4	1832	-0.0201149425287357
L4	1834	0.0609756097560976
L4	1839	0.14985590778098
L4	1846	0.161869305594272
L4	1847	0.310761272074285
L4	1849	0.199121522693997
L4	1850	0.174418604651163
L4	1853	0.487167522165189
L4	1859	0.367084665191378
L4	1860	0.42026825633383
L4	1861	0.289149198520345
L4	1863	0.238095238095238
L4	1873	0.147769833163092
L4	1883	0.488262910798122
L4	1884	0.476836070653858
L4	1885	0.183908045977012
L4	1886	0
L4	1896	0.186807865224208
L4	1897	0.504426418407598
L4	1898	0.364649443192729
L4	1899	0.133857738899756
L4	1900	0.163490714892584
L4	1901	0.530543933054393
L4	1905	0.340959713344955
L4	1907	0.378608923884514
L4	1912	0.383053839364519
L4	1916	0.239303013147135
L4	1917	0.237264150943396
L4	1924	0.274131274131274
L4	1927	0.642517345987945
L4	1928	0.126754039552914
L4	1930	0.0886400564394609
L4	1931	0.123756251343113
L4	1933	0.128270706275821
L4	1934	0.0584150543334216
L4	1935	0.13028413028413
L4	1942	0.122258326563769
L4	1951	0.0324543610547668
L4	1958	0.297902097902098
L4	1960	0.0940923317683882
L4	1961	0.104803493449782
L4	1965	0.0190895741556534
L4	1966	0.0472103004291846
L4	1971	0.10353445549125
L4	1972	0.0423363386907096
L4	1973	0.0744102682701202
L4	1974	0.0829420970266039
L4	1975	0.0973782771535581
L4	1982	0.143153526970955
L4	1984	0.394736842105263
L4	1987	104
L4	1993	0.175755248335894
L4	1997	0.020356753812636
L4	1998	0.0914485165794067
L4	2006	0.0182232346241459
L4	2020	0.529279279279279
L4	2023	0.30196413321947
L4	2028	0.368724279835391
L4	2035	0.448988690277765
L4	2036	0.359459014941613
L4	2039	0.178828565868846
L4	2045	0.327326306245041
L4	2050	0.181818181818182
L4	2053	0.565656565656566
L4	2056	0.499969030028974
L4	2057	0.309339443096703
L4	2058	0.213491077506923
L4	2059	0.236699797066691
L4	2060	0.228466402603678
L4	2062	0.467822885737806
L4	2065	0.504013749111049
L4	2068	0.546496276032869
L4	2069	0.345913795005528
L4	2070	0.0963542181158846
L4	2071	0.145467781208424
L4	2072	0.473009446693657
L4	2082	0.0852306294024084
L4	2083	0.131963672274966
L4	2084	0.143075883809953
L4	2086	0.64113475177305
L4	2090	-0.0338983050847457
L4	2095	0.0891632373113855
L4	2101	0.229822834645669
L4	2102	0.719435736677116
L4	2113	0.102124808575804
L4	2114	0.118889641164523
L4	2115	0.236923076923077
L4	2116	0.246575342465753
L4	2124	0.229252150893448
L4	2128	0.35
L4	2134	0.643123083661848
L4	2137	0.626426148627814
L4	2153	0.250034402091647
L4	2154	0.39367816091954
L4	900	0.371164373866814
L4	901	0.304440597972608
L4	902	0.540103429046234
L4	904	0.318929153330457
L4	905	0.173077885350837
L4	907	0.265110246433204
L4	908	0.0952775476387737
L4	909	0.101286173633441
L4	918	0.334051724137931
L4	919	0.822857142857143
L4	923	0.136876075731498
L4	924	0.450496094574625
L4	926	0.626954579300074
L4	932	0.0430925221799747
L4	940	0.442274993855281
L4	948	0.561606160616062
L4	960	0
L4	961	0
L4	965	0.395366049879324
L4	968	0.643109540636042
L4	973	0.533779920694005
L4	974	0.788375215618629
L4	976	0.366449060010592
L4	978	0.0668669527896997
L4	979	0.0973350066440278
L4	980	0.379414451992214
L4	983	0.358773646444879
L4	987	0.677083333333333
L4	997	0.578680203045685
L4	1003	0.0465116279069767
L4	1008	0.577456899953228
L4	1012	0.162201138519924
L4	1013	0.209779720956419
L4	1014	0.0802766456712363
L4	1015	0.225193107546049
L4	1022	0.317734447539461
L4	1025	0.488135593220339
L4	1026	0.537216828478964
L4	28	0.308944688577375
L4	29	0.413957087768
L4	30	0.620276217176206
L4	31	0.558694069777318
L4	32	0.37498017201372
L4	34	0.310853542641559
L4	35	0.187755146579443
L4	36	0.126406574252758
L4	37	0.228615338807389
L4	38	0.113025748285375
L4	39	0.169422396746715
L4	40	0.190814321180103
L4	42	0.27178209609487
L4	43	0.157591266159185
L4	44	0.240588144218351
L4	45	0.607865625415645
L4	46	0.0683990225254649
L4	47	0.119837034068623
L4	48	0.164965189778317
L4	49	0.0773146739681573
L4	53	0.126259077067229
L4	54	0.298369950389794
L4	59	0.128767123287671
L4	64	0.176879244399344
L4	66	0.275996841689696
L4	67	0.337199765670767
L4	68	0.144329896907217
L4	74	0.247473200612558
L4	77	0.330543933054393
L4	89	0.219362745098039
L4	92	0.537931034482759
L4	97	0.0572842998585572
L4	99	0.107913669064748
L4	100	-0.0526315789473684
L4	106	0.4861707200763
L4	108	0.208333333333333
L4	112	0.20327868852459
L4	116	0.101713859910581
L4	117	0.281818181818182
L4	122	0.385155466399198
L4	128	0.178911405404939
L4	129	0.204016131362341
L4	130	0.11824632707419
L4	131	0.105721564158113
L4	133	0.266878347901802
L4	134	0.274058097582061
L4	135	0.123419384175347
L4	136	0.210254408296577
L4	138	0.18493915688831
L4	139	0.527624309392265
L4	143	0.0727025750059059
L4	144	0.120640713199608
L4	145	0.129370629370629
L4	146	0.131410256410256
L4	149	0.149489322191272
L4	158	0.104656419529837
L4	159	0.281441922563418
L4	160	0.227154046997389
L4	169	0.245503047173193
L4	171	0.248086892125401
L4	176	0.0229885057471264
L4	181	0.494143892916899
L4	192	0.0909090909090909
L4	199	0.0690964312832195
L4	204	0.158700980392157
L4	205	0.0396732788798134
L4	212	0.28654004954583
L4	215	0.53015873015873
L4	221	0.209347467480012
L4	222	0.188103996810066
L4	223	0.550552895069304
L4	224	0.151436587839831
L4	225	0.139593140075655
L4	227	0.214925231437018
L4	228	0.185767875969499
L4	229	0.127463652131984
L4	230	0.151104439833414
L4	231	0.453401110615898
L4	232	0.157784966649233
L4	233	0.0822960437643703
L4	234	0.135767489411421
L4	235	0.315595180051543
L4	236	0.190970654627539
L4	237	0.09983498349835
L4	245	0.308510638297872
L4	263	0.196658173846063
L4	264	0.1596757852077
L4	274	0.159932371873218
L4	275	0.447834286597619
L4	277	0.155365543195528
L4	278	0.144354744354744
L4	280	0.449500474002771
L4	281	0.281440781440781
L4	283	0.197392923649907
L4	290	0.122066738428418
L4	298	0.0797720797720799
L4	302	0.199832073887489
L4	309	0.288657946604551
L4	321	0.349024984765387
L4	328	0.291027456077239
L4	331	0.145993219859776
L4	332	0.252238954071246
L4	333	0.204534325727157
L4	338	0.14544184421935
L4	339	0.38476733977173
L4	349	0.194805194805195
L4	356	0.165110073382255
L4	357	0.301587301587302
L4	363	0.774258086028676
L4	365	0.612966601178782
L4	370	0.111111111111111
L4	377	0.623056300268096
L4	383	0.526599748107009
L4	384	0.11476163124641
L4	389	0.0740740740740741
L4	391	0.106024096385542
L4	397	0.161447923606485
L4	399	0.212695547533093
L4	401	0.1004243281471
L4	402	0.272727272727273
L4	405	0.23
L4	406	0.197530864197531
L4	413	0.183333333333333
L4	418	0.308559236346753
L4	419	0.358526691752289
L4	421	0.428846853454815
L4	423	0.319375443577005
L4	424	0.16969696969697
L4	436	0.678639846743295
L4	441	0.210743300594155
L4	442	0.40226735623523
L4	444	0.540126239855726
L4	447	0.839080459770115
L4	456	0.324102997045167
L4	458	0.646096306685367
L4	464	0.335452069010248
L4	467	0.614437140996032
L4	468	0.661002548853016
L4	469	0.71009918845807
L4	470	0.223236514522822
L4	483	0.443611391622242
L4	485	0.354486180832035
L4	489	0.153455968688845
L4	490	0.354251436093825
L4	491	0.342564102564103
L4	500	0.273624033180137
L4	501	0.287510137875101
L4	504	0.0370370370370369
L4	507	0
L4	512	0
L4	518	0.351541771342656
L4	519	0.304747986478433
L4	520	0.292315771751109
L4	521	0.579089286392465
L4	522	0.695863746958638
L4	525	0.802624384909787
L4	529	0.420986413039185
L4	530	0.593428966351605
L4	531	0.365887745936372
L4	533	0.516238052998558
L4	534	0.2092652029677
L4	535	0.414711336774034
L4	536	0.198065804364094
L4	537	0.1891876229468
L4	538	0.265320207076453
L4	539	0.53649737602561
L4	541	0.330329501166754
L4	542	0.120683208007773
L4	543	0.203998297255112
L4	544	0.181711201736766
L4	548	0.297101449275362
L4	551	0.133492533129077
L4	552	0.29471766848816
L4	553	0.272921108742004
L4	557	0.148957298907646
L4	563	0.170963122090942
L4	564	0.111618257261411
L4	566	0.664150943396226
L4	577	0.385185185185185
L4	580	0.0840594951923076
L4	581	0.146985930735931
L4	582	0.27071178529755
L4	595	0.204741379310345
L4	607	0.190272373540856
L4	608	0.158075601374571
L4	610	0.238805970149254
L4	616	0.34420717374953
L4	617	0.148649023139809
L4	618	0.319881424508272
L4	622	0.674367436743674
L4	633	0.565988466978566
L4	634	0.938064516129032
L4	636	0.34375
L4	644	0.347369657623656
L4	645	0.177903184276028
L4	646	0.101425747367572
L4	647	0.348264141781986
L4	648	0.204346704803883
L4	649	0.223480303170159
L4	654	0.130434782608696
L4	657	0.141980718667835
L4	661	0.272474144789181
L4	669	0.0223214285714287
L4	670	-0.0132450331125826
L4	675	0.311111111111111
L4	678	0.0991735537190085
L4	682	0.141016075425626
L4	684	0.0944550669216062
L4	685	0.200752823086575
L4	686	0.230740740740741
L4	687	0.255755894590846
L4	688	0.143646408839779
L4	689	0.0357142857142857
L4	695	0.145454545454545
L4	700	0.39367816091954
L4	708	0.15519765739385
L4	714	0.260869565217391
L4	719	0.0784313725490197
L4	723	0.256485560450318
L4	725	0.0719424460431655
L4	726	0.198757763975155
L4	736	0.711619848181614
L4	738	0.605423700387374
L4	740	0.0245744272366569
L4	741	0.095998759305211
L4	743	0.0373641304347827
L4	750	0
L4	756	0.653569089718402
L4	762	0.229561274657384
L4	763	0.289980092899801
L4	765	0.385750376833747
L4	767	0.169491525423729
L4	770	0.307692307692308
L4	778	0.229790131010541
L4	780	0.659130434782609
L4	783	0.469817319210548
L4	784	0.493278084714549
L4	785	0.273260687342833
L4	792	0.146278010997458
L4	794	0.259524735604082
L4	798	0.185936078252957
L4	799	0.0890069038767924
L4	800	0.0567632850241545
L4	801	0.154005524861878
L4	802	0.0666666666666667
L4	807	0.0520833333333334
L4	815	0.00778210116731526
L4	821	0.505578548616558
L4	822	0.293442341690475
L4	827	0.137529137529138
L4	828	0.189222542163719
L4	839	0.180609738477099
L4	840	0.0849772382397572
L4	846	0.041095890410959
L4	849	0.158730158730159
L4	852	0.46471226927253
L4	855	0.639771218465938
L4	857	0.279085683000274
L4	858	0.532027128862095
L4	867	0.570924239214856
L4	868	0.350824175824176
L4	873	0.238914027149321
L4	877	0.528700703231098
L4	879	0.553382991930478
L4	882	0.464329896907216
L4	884	0.365111561866126
L4	890	0.547945205479452

## Sheet: suppl_table_1
Sub-lineage	Simpson diversity index
4.6.2/Cameroon	0.278
4.6.1/Uganda	0.28
4.5	0.399
4.1.3/Ghana	0.496

## Sheet: suppl_table_2
Sub-lineage	Simpson diversity index
4.10/PGG3	0.525
4.3/LAM	0.553
4.1.2/Haarlem	0.608

## Sheet: suppl_table_3
Sub-lineage	Simpson diversity index	Num. of isolates	Num. of countries	Num. of continents	Notes
2.2.1.1.1.i2	0.0484682	81	4	1	Outbreak?
1.1.3.i1 / Malawi	0.0560281	104	2	2
4.2.1.1	0.0884438	239	14	3
4.11	0.113866	33	3	2
1.1.1.1	0.123908	353	7	3
2.1	0.18747	79	10	3
2.2.1.1.2	0.198804	101	12	3
3.1.2	0.239012	45	5	3
4.3.i2	0.251236	818	18	3
4.6.1.1.1.1.2	0.253954	67	7	2	4.6.1/Uganda
2.2.1.1.1.i3	0.276544	837	15	3	Central Asia

[truncated: 1 more sheets: suppl_table_4]
