# Supplementary material for: Population structure, biogeography and transmissibility of Mycobacterium tuberculosis
Source: Nat Commun. 2021 Oct 20;12:6099. doi: 10.1038/s41467-021-26248-1 (PMC8528816; doi:10.1038/s41467-021-26248-1)
Supplement: Supplementary file 13 — Source Data [file 41467_2021_26248_MOESM13_ESM.zip › source_data/tree_all_isolates_curated_phenotypes_dataset.treefile]

(00R0025:0.0001389415,(((((((((((((((((((((((((00R0086:0.0000401504,03R0293:0.0000360856)64:0.0000024962,03R1504:0.0000454294)66:0.0000060940,04R0292:0.0000606242)86:0.0000046012,(98R790:0.0000142424,((((Peru3392:0.0000817659,Peru4571:0.0000505457)61:0.0000201955,(((((((Peru4013:0.0000665209,Peru4098:0.0000832008)91:0.0000097054,Peru4479:0.0000998557)61:0.0000021773,Peru4941:0.0000614234)62:0.0000194967,((Peru4985:0.0000872215,Peru5035:0.0000642472)100:0.0000249972,Peru5138:0.0001760684)82:0.0000079223)61:0.0000023563,(Peru4457:0.0000540799,Peru5007:0.0001094651)87:0.0000285095)62:0.0000188608,Peru4635:0.0000289268)62:0.0000169061,Peru4124:0.0000938276)59:0.0000157479)59:0.0000186202,Peru5027:0.0000437633)59:0.0000072073,Peru5034:0.0000510819)87:0.0000350371)59:0.0000185662)59:0.0000127070,((01R0774:0.0000367624,02R1952:0.0000259056)100:0.0000186495,03R0878:0.0000955330)100:0.0000192468)75:0.0000167159,(Peru2901:0.0000197672,SAMEA3558284:0.0001151753)97:0.0000101000)59:0.0000095977,(SAMEA3558287:0.0000944614,SAMEA3558320:0.0000738353)87:0.0000200119)100:0.0000072344,(Peru2907:0.0000773194,SAMEA104304866:0.0000685451)100:0.0000197678)100:0.0001169625,SAMN03647709:0.0002436209)100:0.0000736627,SAMN02360614:0.0003043006)59:0.0000179250,(SAMEA2297007:0.0001855912,SAMN01908809:0.0001275755)100:0.0001682569)59:0.0000108031,((((((((((((((((((((((((((((((((((((((((((((((((((((((((((((((((00R0178:0.0000261514,01R0903:0.0000142642)90:0.0000043184,(00R0453:0.0000213965,02R0272:0.0000309063)91:0.0000025103)61:0.0000047547,(00R0312:0.0000139809,(02R0325:0.0000568474,03R0871:0.0000397168)100:0.0000049062)100:0.0000023562)61:0.0000023126,99R1083:0.0000163962)61:0.0000052342,01R0239:0.0000118868)64:0.0000047284,Peru2977:0.0000166416)63:0.0000023774,(Peru3003:0.0000118868,(((Peru3009:0.0000173823,Peru3017:0.0000128653)76:0.0000025735,Peru4970:0.0000201667)61:0.0000005200,Peru3020:0.0000023774)68:0.0000104472)61:0.0000005052)59:0.0000047547,Peru4535:0.0000071321)59:0.0000023774,(Peru4541:0.0000326852,Peru4605:0.0000071321)88:0.0000075828)59:0.0000023774,(Peru2970:0.0000142642,((Peru3288:0.0000023774,((Peru3398:0.0000284308,Peru3403:0.0000426205)100:0.0000047547,SAMEA3558267:0.0000261514)63:0.0000047547)63:0.0000023774,Peru3305:0.0000166416)59:0.0000005052)59:0.0000023774)59:0.0000005052,(Peru4688:0.0000095094,SAMEA104304862:0.0000095094)94:0.0000023774)59:0.0000005421,Peru4311:0.0000071321)59:0.0000016864,((Peru4578:0.0000071321,Peru4594:0.0000071321)84:0.0000006341,Peru4935:0.0000285288)84:0.0000018945)74:0.0000056749,Peru5011:0.0000213965)59:0.0000005052,((Peru4317:0.0000142642,Peru4324:0.0000068495)69:0.0000005052,Peru5412:0.0001803912)61:0.0000005052)77:0.0000005052,(((Peru3378:0.0000261514,Peru4984:0.0000071321)91:0.0000071321,((Peru4712:0.0000123933,Peru5089:0.0000400596)100:0.0000028685,Peru4912:0.0000071321)91:0.0000023552)79:0.0000005052,Peru4966:0.0000071321)77:0.0000023415)100:0.0000142643,TDR216S193L002:0.0000519895)100:0.0000072385,Peru4741:0.0000268897)100:0.0000837796,IDR1600030763:0.0001684558)100:0.0000096719,((((((((((((((01R0166:0.0000118868,02R1485:0.0000309063)100:0.0000095095,02R1685:0.0000237739)94:0.0000071321,Peru4980:0.0000166416)74:0.0000047547,Peru4548:0.0000237739)59:0.0000005052,((((03R0986:0.0000252387,Peru2960:0.0000190191)81:0.0000027602,Peru3049:0.0000378971)79:0.0000049842,((Peru3263:0.0000142642,Peru3277:0.0000118868)82:0.0000023774,(Peru3377:0.0000002456,Peru4585:0.0000095094)100:0.0000067463)79:0.0000005052)63:0.0000047547,(Peru3255:0.0000166416,Peru3319:0.0000190191)76:0.0000005052)100:0.0000190191)59:0.0000023774,Peru4978:0.0000237739)62:0.0000005052,Peru4669:0.0000142642)60:0.0000023774,(02R1457:0.0000854171,Peru5017:0.0000095409)84:0.0000142643)7:0.0000005167,(((((01R0904:0.0000665160,03R1082:0.0000067875)88:0.0000047547,Peru2954:0.0000259213)91:0.0000073412,(((Peru2913:0.0000046363,Peru2923:0.0000236505)100:0.0000140570,Peru3370:0.0000394772)83:0.0000098963,Peru4727:0.0000258646)79:0.0000071820)62:0.0000021811,(Peru2948:0.0000189161,(Peru3281:0.0000071628,((Peru3333:0.0000285288,SAMEA104304868:0.0000095094)100:0.0000023774,SAMEA104304865:0.0000023774)100:0.0000047547)100:0.0000023328)100:0.0000142255)99:0.0000165526,((((((((((1479151773189T1376214lib3393nextseqn0004151bp:0.0000924507,1479151773189T1377714lib3408nextseqn0004151bp:0.0000875122)94:0.0000071180,1479153938227T1379814lib3429nextseqn0004151bp:0.0000735325)91:0.0000029845,1479151773189T1379114lib3422nextseqn0004151bp:0.0000568285)93:0.0000071321,(((1479151773189T1377614lib3407nextseqn0004151bp:0.0000473550,Peru3066:0.0000184592)80:0.0000052331,(1479153938227T1380414lib3435nextseqn0004151bp:0.0000782571,Peru3412:0.0000376717)74:0.0000005200)74:0.0000023774,Peru3046:0.0000095094)93:0.0000023774)78:0.0000047547,Peru3352:0.0000005051)72:0.0000023774,Peru3323:0.0000190191)97:0.0000095095,((((Peru2975:0.0000182507,Peru3057:0.0000058464)100:0.0000116389,(Peru3301:0.0000179308,Peru3313:0.0000166416)100:0.0000058324)82:0.0000023774,Peru3397:0.0000285288)81:0.0000023774,Peru3384:0.0000166416)67:0.0000023774)79:0.0000023774,(((Peru2928:0.0000118868,(Peru3008:0.0000071321,Peru3010:0.0000237739)59:0.0000005200)99:0.0000044629,Peru3264:0.0000095094)100:0.0000046091,Peru3371:0.0000332837)59:0.0000005052)97:0.0000071321,((Peru3024:0.0000237739,((Peru3268:0.0000257725,Peru3307:0.0000428719)100:0.0000071321,Peru3373:0.0000826023)100:0.0000073610)100:0.0000118869,Peru3289:0.0000142642)100:0.0000005052)93:0.0000023774,Peru4586:0.0000213965)100:0.0000188791)31:0.0000023038)21:0.0000023024,Peru2914:0.0000165231)34:0.0000022873,((((((((02R0754:0.0000188931,02R1544:0.0000203642)100:0.0000125890,Peru4960:0.0000005200)83:0.0000062426,Peru4607:0.0000431229)77:0.0000021784,Peru4540:0.0000355181)60:0.0000023164,Peru3316:0.0000346193)59:0.0000056990,((Peru4657:0.0000142642,(Peru5070:0.0000199508,Peru5454:0.0000218087)100:0.0000149560)94:0.0000095095,Peru4739:0.0000213965)59:0.0000005200)63:0.0000023774,(Peru2917:0.0000190191,Peru4499:0.0000023774)100:0.0000166417)70:0.0000071321,(((((Peru3358:0.0000370469,((((Peru3417:0.0000520618,(Peru5133:0.0000400568,Peru5429:0.0000348478)66:0.0000006686)78:0.0000040964,Peru5131:0.0000361584)64:0.0000072801,Peru5152:0.0000180144)62:0.0000057035,Peru5122:0.0000047547)59:0.0000023774)66:0.0000123010,Peru4561:0.0000332837)56:0.0000005200,Peru4597:0.0000142642)59:0.0000048836,Peru4680:0.0000213965)56:0.0000005207,(Peru4633:0.0000331449,(Peru4634:0.0000114310,Peru4916:0.0000163934)98:0.0000005052)92:0.0000095095)34:0.0000005052)51:0.0000004959)100:0.0000691021,SAMEA3558275:0.0001692002)76:0.0000039309,Peru4054:0.0001205850)100:0.0000071296,SAMEA3558272:0.0001063161)100:0.0000046222)100:0.0000284541,SAMEA3558333:0.0001633527)100:0.0000199426,(Peru4047:0.0001717175,((Peru4456:0.0000365944,Peru4496:0.0000140301)100:0.0001847909,Peru4921:0.0001444702)100:0.0000762339)100:0.0000177363)100:0.0000034706,IDR1600028000:0.0002210134)100:0.0000402335,((02R1854:0.0000617039,((Peru4134:0.0000354136,Peru5073:0.0000235324)100:0.0000023137,Peru4474:0.0000117480)100:0.0000139993)100:0.0000135982,Peru4477:0.0000022233)100:0.0002042376)100:0.0000119744,SAMEA3558845:0.0002613258)88:0.0000069629,(((((((((((((((02R0016:0.0000245942,Peru3416:0.0000235080)76:0.0000081523,Peru2974:0.0000142642)64:0.0000048726,Peru3038:0.0000095094)59:0.0000023939,Peru3063:0.0000213965)61:0.0000097395,((((02R0911:0.0000332093,((1479151773189T1376514lib3396nextseqn0004151bp:0.0000646527,1479151773189T1377014lib3401nextseqn0004151bp:0.0000502789)100:0.0000081787,Peru3433:0.0000235793)100:0.0000118869)72:0.0000069497,((1479151773189T1379214lib3423nextseqn0004151bp:0.0000447392,Peru4133:0.0000330544)72:0.0000005200,(Peru2971:0.0000164879,(Peru3261:0.0000047547,Peru3270:0.0000095094)100:0.0000070498)78:0.0000047547)100:0.0000095095)66:0.0000005052,((((((04R0438:0.0000355150,Peru3257:0.0000092512)62:0.0000005052,(Peru3290:0.0000142642,Peru3311:0.0000284651)83:0.0000071321)59:0.0000020109,(((Peru3061:0.0000080465,(Peru3276:0.0000087664,Peru3315:0.0000171511)69:0.0000095095)64:0.0000011261,(Peru3265:0.0000096562,Peru3329:0.0000257854)67:0.0000071321)63:0.0000024418,Peru3401:0.0000096237)63:0.0000047547)59:0.0000004847,Peru3382:0.0000166416)61:0.0000024962,((((((1479153938227T1379614lib3427nextseqn0004151bp:0.0000331679,Peru4470:0.0000049828)100:0.0000025489,((Peru3291:0.0000136241,Peru4138:0.0000156434)100:0.0000040209,((((Peru3299:0.0000069850,Peru3385:0.0000094354)73:0.0000024447,Peru3331:0.0000090697)62:0.0000023135,Peru4068:0.0000233447)61:0.0000024782,(Peru3415:0.0000211050,Peru3423:0.0000282564)81:0.0000026076)59:0.0000021624)59:0.0000023774)61:0.0000024962,(Peru2969:0.0000104311,Peru3054:0.0000047547)100:0.0000033333)61:0.0000071321,Peru3013:0.0000067120)59:0.0000005200,Peru2979:0.0000120550)59:0.0000023774,(Peru2967:0.0000095094,Peru3062:0.0000023774)100:0.0000024639)59:0.0000045086)59:0.0000023829,(((Peru2933:0.0000166416,Peru3404:0.0000166416)90:0.0000023774,(Peru3293:0.0000071321,(((Peru3351:0.0000308407,Peru3426:0.0000166416)74:0.0000023774,Peru3429:0.0000213965)74:0.0000032943,Peru3363:0.0000118868)64:0.0000062642)59:0.0000022870)59:0.0000023774,(Peru3330:0.0000142642,Peru3390:0.0000402719)100:0.0000023774)62:0.0000005150)66:0.0000047547)71:0.0000005074,Peru3427:0.0000210533)68:0.0000047547)88:0.0000050192,(((((02R0119:0.0000254480,Peru4559:0.0000210019)100:0.0000102491,((Peru3068:0.0000205513,Peru3361:0.0000196487)99:0.0000047547,Peru5154:0.0000277983)99:0.0000051083)100:0.0000024886,(Peru3012:0.0000095094,Peru3348:0.0000612405)100:0.0000117956)100:0.0000122271,Peru4491:0.0000306197)66:0.0000005867,((1479151773189T1378914lib3420nextseqn0004151bp:0.0001519846,Peru4486:0.0000046637)84:0.0000095000,(((((Peru2981:0.0000143844,(Peru3033:0.0000285288,((Peru3048:0.0000142642,Peru3335:0.0000213965)100:0.0000047547,Peru3067:0.0000005051)100:0.0000118869)91:0.0000022256)90:0.0000071321,(SAMEA3558280:0.0000306636,SAMEA3558292:0.0000802702)100:0.0000123908)72:0.0000005047,Peru3414:0.0000285288)72:0.0000023774,((Peru3327:0.0000118868,(Peru4008:0.0000591323,Peru4117:0.0000259977)75:0.0000092612)72:0.0000023240,((Peru4309:0.0000142642,TDR201S144L002:0.0000331337)94:0.0000005052,(Peru4662:0.0000280278,Peru5155:0.0000335731)84:0.0000118869)77:0.0000090248)59:0.0000005052)59:0.0000022985,(Peru3366:0.0000637854,Peru3976:0.0000190518)96:0.0000069981)59:0.0000020609)59:0.0000004761)67:0.0000047547)76:0.0000006706,((02R1945:0.0000379496,Peru5078:0.0000117299)100:0.0000166417,Peru3985:0.0000402408)98:0.0000047547)60:0.0000003979,(Peru4533:0.0000523557,Peru5024:0.0000686007)93:0.0000095095)79:0.0000023774,((((Peru3528:0.0000285288,Peru3981:0.0000095094)100:0.0000166417,Peru4041:0.0000449837)100:0.0000097968,(Peru4083:0.0000448941,Peru4494:0.0000207838)73:0.0000005200)69:0.0000046971,Peru4110:0.0000400250)77:0.0000005408)100:0.0000686062,Peru4090:0.0001233014)99:0.0000046531,Peru4106:0.0000807798)100:0.0000006110,((Peru3350:0.0001212951,(Peru4125:0.0000213965,Peru5438:0.0000545769)100:0.0000609350)100:0.0000071321,Peru3978:0.0001013505)100:0.0000284978)100:0.0000450147,((Peru2978:0.0000223786,Peru4104:0.0000321862)100:0.0001374597,Peru4064:0.0001732563)100:0.0000208797)100:0.0000214720,NLA009900478:0.0001948030)100:0.0000518952,SAMEA3558820:0.0002615370)88:0.0000023241)100:0.0000187368,(IDR1400029458:0.0003932275,(((NLA000017744:0.0000952109,NLA000017891:0.0000800037)100:0.0000024558,NLA000017848:0.0000960558)100:0.0000358408,((NLA009501310:0.0001064474,(NLA009601810:0.0000376357,NLA009702211:0.0000520632)100:0.0000048714)100:0.0000024438,(NLA009601360:0.0000425777,(SAMN02414852:0.0000096104,SAMN02414905:0.0000285288)100:0.0000190191)100:0.0000097569)100:0.0000160708)100:0.0001825534)100:0.0000089957)100:0.0000069699,SAMEA3558797:0.0002372028)100:0.0000121014,((((1479151773189T1378314lib3414nextseqn0004151bp:0.0002659331,(SAMEA2297101:0.0002194639,SAMN03648081:0.0002559788)100:0.0000302110)100:0.0000213986,(((SAMEA2533382:0.0002949519,SAMEA2534401:0.0001836277)100:0.0000725618,SAMEA2533900:0.0002846143)94:0.0000006074,((SAMEA2535120:0.0002158070,SAMN03647975:0.0001922206)99:0.0000218259,SAMN02585944:0.0002567005)81:0.0000047279)76:0.0000047918)80:0.0000066629,(SAMEA3558711:0.0002224591,((SAMEA3558876:0.0001156834,SAMN03648376:0.0001783357)100:0.0000335307,SAMN03648377:0.0001399548)100:0.0000024962)100:0.0000668394)62:0.0000023774,((((SAMEA3558816:0.0000213965,SAMEA3558837:0.0000240620)100:0.0001679252,SAMEA3558856:0.0001299647)100:0.0000622143,(SAMEA787720:0.0003238393,TDR23S157L002:0.0002849758)100:0.0000341638)100:0.0000419873,SAMEA3558862:0.0002564451)99:0.0000044036)100:0.0000143458)85:0.0000023121,SAMEA3558295:0.0002373717)100:0.0000094854,SAMN03648296:0.0003355583)87:0.0000025278,(Peru4487:0.0003710452,((SAMEA1688505:0.0000713810,SAMEA1688563:0.0000453548)100:0.0001063324,((SAMN03647129:0.0001095400,SAMN03647162:0.0001082420)100:0.0000046727,(SAMN03647742:0.0001636878,SAMN03647761:0.0000667406)100:0.0000393898)100:0.0001074107)100:0.0000786423)60:0.0000236250)60:0.0000062314,IDR1600002325:0.0003782727)100:0.0000504473,(((((((((((((((01R1468:0.0000285288,Peru4532:0.0000071106)97:0.0000095095,(Peru2927:0.0000308378,((Peru3383:0.0000475500,Peru4959:0.0000377531)100:0.0000023774,Peru4976:0.0000187651)100:0.0000024305)100:0.0000047547)96:0.0000024962,Peru3030:0.0000592538)97:0.0000045608,(Peru4587:0.0000238262,((Peru5091:0.0000715235,Peru5102:0.0000089911)59:0.0000067183,Peru5106:0.0001089719)59:0.0000031878)91:0.0000165549)59:0.0000047547,(((03R1337:0.0000663904,(((9910364:0.0000358805,Peru4534:0.0000164458)64:0.0000071321,Peru3271:0.0000347513)64:0.0000029480,Peru4144:0.0000190191)64:0.0000047013)58:0.0000007013,((Peru3380:0.0000118868,(Peru3381:0.0000071321,Peru4085:0.0000118868)100:0.0000023774)100:0.0000309063,Peru5084:0.0000308104)71:0.0000023774)60:0.0000047547,(((((((((((1479153938227T1379514lib3426nextseqn0004151bp:0.0000907741,SAMEA3558331:0.0000160155)80:0.0000050598,Peru3306:0.0000538707)78:0.0000052597,Peru4552:0.0000095094)75:0.0000024116,(SAMEA3558281:0.0000142642,SAMEA3558283:0.0000308046)85:0.0000047547)64:0.0000005052,(Peru2906:0.0000071321,(Peru3043:0.0000071321,Peru3304:0.0000190191)91:0.0000023774)94:0.0000023774)65:0.0000023774,Peru3045:0.0000118868)68:0.0000005052,Peru2947:0.0000118868)74:0.0000065313,Peru3353:0.0000261514)74:0.0000005052,Peru3395:0.0000331454)100:0.0000095095,Peru4995:0.0000214164)80:0.0000071208,(((((Peru2952:0.0000117109,Peru3362:0.0000222058)100:0.0000321133,(Peru3058:0.0000164852,Peru3357:0.0000237739)100:0.0000190663)52:0.0000008150,((Peru3070:0.0000418696,Peru3402:0.0000535998)90:0.0000047542,Peru4942:0.0000339164)90:0.0000077965)56:0.0000002694,((Peru3037:0.0000072632,Peru4462:0.0000118868)100:0.0000148486,(Peru4478:0.0000029816,Peru4483:0.0000165070)96:0.0000031983)97:0.0000094343)59:0.0000061118,(((Peru2976:0.0000166416,Peru4987:0.0000261514)100:0.0000114285,Peru4708:0.0000168907)68:0.0000071321,(Peru4588:0.0000096513,(Peru5101:0.0000322309,Peru5409:0.0000697028)64:0.0000072182)60:0.0000069953)56:0.0000006808)59:0.0000023284)59:0.0000005052)59:0.0000024962)100:0.0000877350,Peru4710:0.0001778603)100:0.0000309063,(((IDR1500055140:0.0001267493,IDR1500059889:0.0001341028)100:0.0000074287,IDR1600017905:0.0001010648)100:0.0000197896,(SAMEA3558204:0.0001140495,SAMEA3558217:0.0001080551)92:0.0000163483)100:0.0000858542)100:0.0000715313,(Peru4465:0.0001319592,(Peru4604:0.0000609952,Peru4955:0.0000658575)100:0.0000920193)100:0.0000574731)100:0.0000754588,((SAMEA1016030:0.0001432181,(((SAMEA2533409:0.0000305773,SAMEA2534551:0.0000555799)100:0.0000070945,SAMEA2534420:0.0000176778)100:0.0001659664,(((SAMEA2533768:0.0000499192,SAMEA2533915:0.0000591771)100:0.0000394809,(SAMEA2534278:0.0000982005,SAMEA2534521:0.0001031473)100:0.0000141991)100:0.0001351717,SAMN02567731:0.0001745554)100:0.0000147493)100:0.0000024003)100:0.0001068862,(SAMEA1019062:0.0000685005,SAMEA1019093:0.0000479151)100:0.0002372150)100:0.0000426163)100:0.0000184830,(((((((((((((((((1761:0.0000479109,1782:0.0000888335)100:0.0001217312,((NLA000001768:0.0001611474,SAMN03647158:0.0001259608)100:0.0000142389,(((SAMEA1403864:0.0000296284,SAMEA1707419:0.0000227293)100:0.0000098609,SAMEA1707415:0.0000353072)100:0.0000608574,TDR46S159L002:0.0001892475)96:0.0000071424)96:0.0000119381)96:0.0000020671,(((Peru4693:0.0001477946,SAMEA1403746:0.0002108727)68:0.0000070176,SAMEA1404038:0.0001192112)80:0.0000548293,((SAMEA1016088:0.0000855148,SAMEA1707542:0.0001068927)73:0.0000005200,((SAMEA2533738:0.0000255773,SAMEA2534714:0.0000146061)100:0.0000846071,SAMEA2534170:0.0001084419)100:0.0000198825)98:0.0000137020)68:0.0000006686)68:0.0000023363,(SAMEA1707280:0.0001637118,SAMEA2534385:0.0000946391)100:0.0000495673)68:0.0000048139,(((((((((SAMEA1015939:0.0000049234,SAMEA1403894:0.0000328395)100:0.0000023829,SAMEA1707434:0.0000233653)100:0.0000006400,(SAMEA1403586:0.0000398808,SAMEA1403818:0.0000405193)100:0.0000073149)100:0.0000654015,SAMEA1016047:0.0000662049)100:0.0000024715,((SAMEA1016077:0.0000274554,SAMEA1403583:0.0000460574)100:0.0001019937,SAMEA1403955:0.0001349572)100:0.0000021137)100:0.0000196904,(SAMEA1016091:0.0000216983,SAMEA1403668:0.0001234916)100:0.0000682418)100:0.0000042072,(SAMEA2534427:0.0000934794,SAMN02419644:0.0001196163)100:0.0000013148)100:0.0000046540,((SAMEA1016191:0.0000358039,SAMEA1404048:0.0000544906)100:0.0000512395,SAMN02419635:0.0001807051)99:0.0000047207)99:0.0000210717,(((((((((SAMEA1016021:0.0000476982,(((SAMEA1403581:0.0000885407,SAMEA1403937:0.0001073460)68:0.0000058629,SAMEA1403877:0.0000790518)91:0.0000052593,((((SAMEA1403774:0.0000507572,SAMEA1403918:0.0000618057)100:0.0000159107,SAMN02414981:0.0000918118)76:0.0000096470,SAMEA1403906:0.0000486011)73:0.0000122550,(SAMEA1403965:0.0000701477,SAMEA1469500:0.0000327489)100:0.0000358237)64:0.0000023467)64:0.0000228615)70:0.0000204259,SAMEA1707398:0.0000432606)83:0.0000277914,SAMEA2533518:0.0000435016)59:0.0000100609,((((SAMEA1707150:0.0000787495,(((SAMN02419551:0.0000988178,SAMN02419563:0.0001724807)66:0.0000006659,(((((SAMN02419572:0.0000328930,(SAMN02419618:0.0000404490,SAMN02419678:0.0000401744)62:0.0000046599)65:0.0000048801,(SAMN02419647:0.0000400704,SAMN02419671:0.0000854561)80:0.0000025221)62:0.0000067978,(((SAMN02419624:0.0000277509,SAMN02419661:0.0000261372)81:0.0000155030,SAMN02419669:0.0000377273)62:0.0000022000,SAMN02419657:0.0000213965)59:0.0000047547)65:0.0000074599,((SAMN02419600:0.0000869995,SAMN02419672:0.0000638315)100:0.0000504292,((SAMN02419622:0.0000494749,SAMN02419654:0.0000223651)100:0.0000159014,SAMN02419653:0.0000512581)78:0.0000005312)91:0.0000144930)78:0.0000047694,SAMN02419626:0.0000378988)65:0.0000022317)86:0.0000066653,SAMN02419555:0.0000402842)90:0.0000046747)66:0.0000023783,SAMN02419549:0.0000454405)91:0.0000142290,SAMN02414991:0.0000455658)82:0.0000112434,(SAMN02414904:0.0000690744,(SAMN02419578:0.0000548971,(SAMN02419617:0.0000714935,SAMN02419660:0.0000520528)100:0.0000167565)97:0.0000096229)96:0.0000139269)79:0.0000032589)70:0.0000173457,((SAMEA2533647:0.0000512468,((SAMEA2534331:0.0000282506,SAMEA2534690:0.0000210216)100:0.0000122157,SAMN02358712:0.0000705829)88:0.0000046856)88:0.0000027245,SAMN02358711:0.0000687752)78:0.0000073715)100:0.0000715327,(SAMEA1403868:0.0001313682,SAMEA1707159:0.0000720037)86:0.0000013632)66:0.0000021138,(((SAMEA1403882:0.0000472024,SAMEA1469524:0.0000441791)100:0.0000417875,SAMN02414868:0.0000883411)98:0.0000015409,SAMEA1707277:0.0001661637)87:0.0000142643)63:0.0000005390,((SAMEA2534294:0.0000166416,SAMEA2534365:0.0000354331)100:0.0000050002,(SAMN02584627:0.0000166416,SAMN02584665:0.0000154227)100:0.0000127722)100:0.0000707457)67:0.0000024466,SAMEA2534719:0.0001253537)57:0.0000044272)48:0.0000004782)61:0.0000022586,NLA000100143:0.0001491337)62:0.0000023715,(SAMEA1403787:0.0001446132,(SAMEA1707154:0.0001570072,SAMEA1707312:0.0001407899)84:0.0000135269)83:0.0000144611)66:0.0000005052,(SAMEA1016198:0.0000422212,SAMEA2535103:0.0000843582)100:0.0000557313)60:0.0000005200,(((SAMEA1015989:0.0000786277,(((SAMEA1403664:0.0000118868,SAMEA1707156:0.0000086314)100:0.0000051151,SAMEA1707440:0.0000146529)100:0.0000378887,SAMEA1403826:0.0000525704)100:0.0000095496)100:0.0000137214,(((SAMEA1018899:0.0000600801,SAMEA1019150:0.0000607805)94:0.0000029824,SAMEA1019053:0.0001397905)100:0.0001435060,SAMN02419663:0.0001401851)100:0.0000520760)94:0.0000071946,(SAMN02584615:0.0000095094,SAMN02584618:0.0000048290)100:0.0000945209)94:0.0000118869)76:0.0000046986,((SAMEA1016045:0.0000181757,SAMEA1403671:0.0000426887)100:0.0001166989,(SAMEA1707342:0.0001665691,((SAMEA2535231:0.0000285288,SAMEA2535258:0.0000218947)100:0.0000894103,((SAMN02403604:0.0000294205,SAMN02403605:0.0000079658)100:0.0000311367,(SAMN03648762:0.0000415619,SAMN03648822:0.0000545127)100:0.0000348137)100:0.0001249695)100:0.0000048447)87:0.0000213965)87:0.0000168750)89:0.0000023774,SAMEA2534766:0.0001254094)72:0.0000004930,((((SAMEA1015959:0.0001633891,(SAMEA2534400:0.0000088427,SAMEA2535077:0.0000147895)100:0.0000590805)96:0.0000241497,SAMEA1016148:0.0001374239)96:0.0000139921,((((SAMEA1016063:0.0001349432,(SAMEA1403989:0.0001280284,SAMEA1707229:0.0001023292)79:0.0000021213)79:0.0000024413,(SAMEA1403971:0.0001900600,SAMEA1707478:0.0001072436)100:0.0000119393)79:0.0000017504,SAMN02414906:0.0002381452)97:0.0000025279,SAMEA1403816:0.0001301347)95:0.0000005752)95:0.0000142643,SAMN02584621:0.0001326351)95:0.0000005052)100:0.0000157652,SAMN02381015:0.0001825221)100:0.0000105081,SAMEA2534448:0.0001469982)72:0.0000006686,((((IDR1500003469:0.0001249177,SAMN03648479:0.0000788398)100:0.0000122126,SAMEA2534332:0.0001048403)100:0.0000114864,SAMEA3558472:0.0001229275)100:0.0000142643,((SAMEA3558476:0.0000607208,SAMN03648917:0.0001335502)100:0.0000478264,((SAMN02053770:0.0001958227,SAMN03648825:0.0001279444)100:0.0000119202,(SAMN03648557:0.0002027140,SAMN03648933:0.0001554524)100:0.0000087253)100:0.0000212615)100:0.0000482383)100:0.0000315430)100:0.0000333672,(((SAMEA2533504:0.0002507757,SAMEA2533876:0.0001179149)100:0.0000551605,SAMEA2534284:0.0001698857)100:0.0000483825,SAMN03647922:0.0003135441)100:0.0000005200)100:0.0000668533,(SAMEA1556598:0.0002700128,((SAMEA2297098:0.0000169332,SAMEA2297107:0.0000142642)100:0.0000047547,SAMEA2297142:0.0000167534)100:0.0002667666)99:0.0000033067)100:0.0000358524)99:0.0000050459,((03R0979:0.0000248194,Peru4991:0.0000746500)100:0.0002625797,SAMEA2296996:0.0002952791)100:0.0000089370)100:0.0000206235,IDR1600053030:0.0004027702)100:0.0000167830,((((03R0154:0.0000232133,SAMEA3558268:0.0000529963)100:0.0000072463,(Peru4903:0.0000260920,Peru5127:0.0000616361)100:0.0000599228)100:0.0002226219,SAMEA3558332:0.0002102628)100:0.0000540889,IDR1600025163:0.0004008328)100:0.0000265777)100:0.0000145372,(((((02R1687:0.0000426359,03R0821:0.0000166416)100:0.0000097846,Peru4653:0.0000213126)100:0.0002300560,(03R0411:0.0000285532,Peru4897:0.0000211382)100:0.0002416236)100:0.0000311416,IDR1600044954:0.0002580387)99:0.0000025133,(Peru4033:0.0002637721,Peru4958:0.0002426594)100:0.0000026703)100:0.0000718096)100:0.0000107317,((((((((03R0795:0.0001257050,Peru4999:0.0001571688)100:0.0000600522,(Peru3983:0.0001843984,(Peru4490:0.0000179024,SAMEA3558260:0.0000490196)100:0.0001483843)100:0.0000819758)100:0.0000325942,(((Peru4962:0.0000401640,Peru5141:0.0000597902)100:0.0001531904,SAMEA2534738:0.0001424120)100:0.0000946424,Peru5004:0.0003148029)100:0.0000048777)100:0.0000306624,SAMEA2534127:0.0003554834)80:0.0000060965,(((1726:0.0001873210,(1728:0.0000495444,NLA000001969:0.0000194454)100:0.0001431315)100:0.0000913744,(IDR1500067323:0.0002281120,(SAMEA2534293:0.0000197475,SAMEA2534660:0.0000763039)100:0.0002095139)100:0.0000222938)100:0.0000441250,(IDR1600017477:0.0002298128,Peru4059:0.0001914454)100:0.0000334148)100:0.0000188493)80:0.0000047547,((((((((((((((((((((IDR1500009344:0.0000354865,((SAMN02586014:0.0000207986,SAMN02586050:0.0000193106)100:0.0000023118,SAMN02586075:0.0000041831)100:0.0000028178)100:0.0000047547,SAMN02053768:0.0000330421)71:0.0000047547,(SAMN02350434:0.0000309063,SAMN02350477:0.0000420768)80:0.0000027478)59:0.0000022098,(SAMN02585987:0.0000100592,SAMN02586022:0.0000874630)100:0.0000252301)66:0.0000006871,(((((SAMN01925657:0.0000164265,SAMN02350440:0.0000306253)100:0.0000023774,SAMN02350486:0.0000662058)84:0.0000046706,(((SAMN01925669:0.0000096390,SAMN02350460:0.0000211527)66:0.0000047601,SAMN02053741:0.0000402114)81:0.0000072182,SAMN02350420:0.0000331160)84:0.0000047870)61:0.0000020298,(SAMN02403512:0.0000458312,SAMN02403513:0.0000285288)100:0.0000180074)61:0.0000023774,SAMN02053746:0.0000188320)66:0.0000064717)100:0.0000095526,(((SAMN01925686:0.0000310760,SAMN02350441:0.0000115894)100:0.0000212610,(SAMN02585962:0.0000263128,SAMN02586011:0.0000233246)100:0.0000377153)100:0.0000071321,(SAMN02053803:0.0000236662,SAMN02053806:0.0000161064)100:0.0000057669)100:0.0000181440)78:0.0000025248,(((((((((((SAMEA3558517:0.0000213965,SAMN01925663:0.0000213965)69:0.0000023774,SAMN02586017:0.0000309063)59:0.0000005052,(SAMN02350421:0.0000260950,SAMN02586104:0.0000307968)63:0.0000071321)59:0.0000021027,(((SAMN01925614:0.0000135227,(SAMN01925636:0.0000171958,SAMN01925639:0.0000340604)88:0.0000087781)83:0.0000065233,(SAMN02586065:0.0000213965,SAMN02586070:0.0000095474)100:0.0000071321)79:0.0000024962,(SAMN02586069:0.0000213965,SAMN02586080:0.0000142642)71:0.0000005052)89:0.0000122005)59:0.0000023774,((((((((((((((SAMN01828243:0.0000166416,SAMN02586084:0.0000213965)70:0.0000047547,(SAMN01925641:0.0000190191,SAMN02350415:0.0000142642)60:0.0000005052)59:0.0000005052,((((SAMN01925633:0.0000523946,(SAMN02586085:0.0000309785,SAMN02586101:0.0000261514)100:0.0000333282)64:0.0000046081,SAMN02350475:0.0000542748)59:0.0000095095,(SAMN01925653:0.0000235474,SAMN02053766:0.0000424430)80:0.0000004471)59:0.0000020573,(SAMN01925654:0.0000190191,(SAMN02053760:0.0000238052,SAMN02585959:0.0000377635)100:0.0000190191)59:0.0000023774)59:0.0000023774)59:0.0000017406,(SAMN01925615:0.0000190191,SAMN01925660:0.0000288003)59:0.0000026538)59:0.0000023774,SAMN01925670:0.0000125056)59:0.0000071321,SAMN01925659:0.0000219437)59:0.0000040206,((SAMN01925651:0.0000118868,SAMN02350411:0.0000166416)61:0.0000023774,(SAMN02053781:0.0000544042,(((((SAMN02403504:0.0000306630,SAMN02403567:0.0000161703)78:0.0000029133,SAMN02403505:0.0000237739)82:0.0000118869,(SAMN02403549:0.0000237739,SAMN02403550:0.0000131057)97:0.0000128835)59:0.0000047547,SAMN02585976:0.0000190191)59:0.0000024962,(SAMN02403572:0.0000047547,SAMN02403573:0.0000190191)91:0.0000118869)59:0.0000023774)59:0.0000047547)59:0.0000023774)59:0.0000005052,((((SAMN01925617:0.0000237739,SAMN02350429:0.0000166416)95:0.0000047547,SAMN02350431:0.0000190191)95:0.0000023774,((SAMN01925661:0.0000118868,SAMN02403568:0.0000166416)64:0.0000005052,((((SAMN02350412:0.0000139704,SAMN02350416:0.0000166416)100:0.0000026243,SAMN02586081:0.0000190191)90:0.0000011879,SAMN02403569:0.0000163664)76:0.0000038108,SAMN02350414:0.0000118868)68:0.0000023774)64:0.0000023774)64:0.0000023774,(SAMN02350430:0.0000261514,SAMN02586079:0.0000213965)73:0.0000023774)59:0.0000005052)59:0.0000005052,SAMN02350433:0.0000285288)59:0.0000023774,SAMN02350417:0.0000142642)59:0.0000023774,(((((SAMN01925618:0.0000228303,SAMN01925619:0.0000237739)100:0.0000119921,SAMN01925650:0.0000118868)72:0.0000025731,((SAMN01925640:0.0000024962,(SAMN01925666:0.0000213965,SAMN01925667:0.0000251139)72:0.0000027916)72:0.0000073789,(SAMN02350426:0.0000283966,(SAMN02350427:0.0000190191,SAMN02586087:0.0000142642)87:0.0000068624)67:0.0000006686)84:0.0000095095)71:0.0000006152,SAMN02053807:0.0000140232)80:0.0000046834,((SAMN01925658:0.0000126841,SAMN02586041:0.0000251433)63:0.0000047547,SAMN02350413:0.0000132695)64:0.0000033396)61:0.0000047547)59:0.0000005052,(SAMN02350422:0.0000211541,SAMN02403621:0.0000175054)76:0.0000085067)59:0.0000007453,SAMN02053744:0.0000237739)59:0.0000017924,(SAMN01925634:0.0000284289,SAMN02053773:0.0000254840)93:0.0000071841)59:0.0000047547)59:0.0000005052,((SAMN02586018:0.0000240408,SAMN02586068:0.0000139320)100:0.0000071321,(SAMN02586066:0.0000167183,SAMN02586074:0.0000235051)86:0.0000005052)69:0.0000023774)59:0.0000047547,SAMN03648786:0.0000900239)59:0.0000047547,(((SAMN02053785:0.0000213965,SAMN02586060:0.0000415138)87:0.0000026157,SAMN02053805:0.0000121248)86:0.0000025320,SAMN02586061:0.0000377588)78:0.0000005052)59:0.0000005052,(((SAMN01925675:0.0000251159,SAMN02585977:0.0000263262)85:0.0000049891,SAMN02586059:0.0000122545)74:0.0000047547,SAMN02053801:0.0000300870)61:0.0000024521)100:0.0000261514,SAMN02586057:0.0000572608)62:0.0000018156,(((((((SAMN01828249:0.0000190191,SAMN02585969:0.0000496515)77:0.0000023774,SAMN02350485:0.0000520657)76:0.0000025616,(((SAMN02053751:0.0000497109,SAMN02585960:0.0000309063)71:0.0000047547,SAMN02053804:0.0000237739)71:0.0000023774,((SAMN02350481:0.0000426241,(SAMN02585965:0.0000190191,SAMN02585973:0.0000378548)100:0.0000071321)94:0.0000023774,(SAMN02585964:0.0000095094,SAMN02585978:0.0000166416)100:0.0000047547)94:0.0000047547)62:0.0000045078)59:0.0000067811,(SAMN02585957:0.0000421899,SAMN02586040:0.0000405774)100:0.0000187019)59:0.0000005200,SAMN02586063:0.0000377671)59:0.0000005052,(SAMN02586009:0.0000096296,SAMN02586045:0.0000115931)100:0.0000213965)59:0.0000023774,SAMN02586102:0.0000166891)74:0.0000072016)100:0.0000167103)100:0.0000213965,(SAMN02053769:0.0000710635,SAMN02585955:0.0000580336)100:0.0000078052)100:0.0000119762,((SAMN03648615:0.0001216667,SAMN03648948:0.0000254536)71:0.0000023490,SAMN03648849:0.0000371765)100:0.0000470017)100:0.0000071493,(SAMEA1569141:0.0000593141,SAMN03647360:0.0001092858)100:0.0000117086)100:0.0000165815,((SAMEA1569190:0.0000754300,SAMN02053811:0.0000826458)100:0.0000047272,(SAMN02403570:0.0000023774,SAMN02403571:0.0000240609)100:0.0000962082)94:0.0000005107)96:0.0000046150,(SAMN02053814:0.0001140745,SAMN02053821:0.0000831508)100:0.0000139123)100:0.0000003227,((SAMEA1530775:0.0000285288,(SAMEA1530967:0.0000827309,SAMEA1688569:0.0000095094)100:0.0000097783)100:0.0000771413,SAMN03648603:0.0000898727)100:0.0000049616)100:0.0000020162,(((SAMEA1485318:0.0000498006,((((SAMEA1530908:0.0000166416,SAMEA1530971:0.0000331500)100:0.0000237739,SAMEA1556690:0.0000758109)100:0.0000005052,SAMEA1530957:0.0000166416)100:0.0000261331,SAMEA1569232:0.0000521835)100:0.0000020473)100:0.0000302925,SAMN05577142:0.0000969478)100:0.0000075872,((((SAMEA1485349:0.0000417382,SAMEA1688610:0.0000106316)100:0.0000051575,SAMEA1530790:0.0000418214)100:0.0000525584,((SAMEA961613:0.0000988940,SAMEA961616:0.0000516101)100:0.0000024838,SAMN03648391:0.0000327847)100:0.0000659602)100:0.0000110247,SAMEA1556577:0.0001065410)100:0.0000026183)100:0.0000047547)100:0.0000545879,SAMEA2535122:0.0001329135)100:0.0000673759,(SAMEA2296967:0.0002120396,SAMEA3558839:0.0001791167)100:0.0000005275)100:0.0000336439,((IDR1500052791:0.0000850858,IDR1600025154:0.0000905056)100:0.0000783217,(IDR1600003837:0.0001106390,IDR1600033125:0.0001095068)100:0.0000071999)100:0.0000660262)100:0.0000023269,SAMEA2535247:0.0002100278)100:0.0000196906,SAMEA2534748:0.0003134934)100:0.0000049183,(IDR1600040334:0.0002594535,IDR1600053044:0.0002660003)100:0.0000089875)100:0.0000095588)100:0.0000192880,Peru3346:0.0003306523)100:0.0000063947,(((((IDR1500007955:0.0000931141,SAMEA2534557:0.0000855341)100:0.0002194562,SAMN03648543:0.0003117852)100:0.0000104012,SAMN02419589:0.0003793176)100:0.0000471550,((SAMEA2297089:0.0000190191,SAMN03647589:0.0000379095)100:0.0000467543,SAMEA2297135:0.0000221091)100:0.0002149226)100:0.0000118869,Peru4074:0.0002623990)99:0.0000015809)100:0.0000379512)100:0.0000018964)100:0.0000193908,((SAMEA1530670:0.0002234166,(((((((SAMEA1556506:0.0000265821,SAMN03648002:0.0001079501)100:0.0001330680,((SAMEA3558691:0.0000384225,SAMEA3558696:0.0000672508)100:0.0000584910,SAMN02414952:0.0001093191)100:0.0000726045)100:0.0000090828,SAMEA1556657:0.0001964803)100:0.0000074802,SAMEA1569347:0.0002296000)100:0.0000071967,SAMN03649027:0.0002805835)100:0.0000024951,((SAMN03647456:0.0001107748,SAMN03647790:0.0000972781)100:0.0000288478,(SAMN03648198:0.0000276877,SAMN03648225:0.0000416343)100:0.0001140890)100:0.0000819402)100:0.0000309063,SAMEA3558864:0.0002709311)100:0.0000095390)100:0.0000897974,SAMEA3558818:0.0004245702)100:0.0000184709)100:0.0000384897,(IDR1500065702:0.0003287705,((((SAMEA3558460:0.0001078111,SAMEA3558502:0.0000704805)100:0.0000090322,SAMN03648653:0.0001292188)100:0.0000397975,SAMEA3558542:0.0001414720)100:0.0000566663,SAMEA3558822:0.0001749221)100:0.0002297690)100:0.0000302952)97:0.0000217442,((((0209928:0.0003255133,SAMEA3558433:0.0002560741)100:0.0000362058,((SAMEA2533881:0.0002294908,SAMN03648909:0.0002422070)100:0.0000608132,(((SAMEA3558796:0.0000229733,SAMEA3558868:0.0000265290)100:0.0000142643,SAMEA3558872:0.0000165278)100:0.0000075028,(SAMEA3558800:0.0000362105,SAMEA3558809:0.0000067479)100:0.0000119313)100:0.0001818861)100:0.0000585770)100:0.0000830534,((02R1106:0.0000639595,(((((((((SAMEA3558299:0.0000045967,SAMEA3558302:0.0000070447)59:0.0000022989,SAMEA3558314:0.0000094532)59:0.0000025611,(SAMEA3558310:0.0000054912,SAMEA3558312:0.0000059577)100:0.0000048402)59:0.0000023184,((SAMEA3558311:0.0000047547,SAMEA3558315:0.0000023774)88:0.0000005052,SAMEA3558313:0.0000095094)100:0.0000025930)67:0.0000163200,SAMEA3558305:0.0000047089)59:0.0000024448,((SAMEA3558300:0.0000047547,SAMEA3558307:0.0000140001)72:0.0000026337,SAMEA3558301:0.0000118868)62:0.0000005052)67:0.0000023985,SAMEA3558303:0.0000047547)67:0.0000005200,SAMEA3558306:0.0000071321)90:0.0000022748,SAMEA3558304:0.0000118868)100:0.0000424789)100:0.0003394677,(03R0070:0.0000219124,((Peru4899:0.0000352033,Peru4907:0.0000224052)100:0.0000057286,Peru5130:0.0000216723)100:0.0000051011)100:0.0003872239)100:0.0000381036)100:0.0000439361,(IDR1500071800:0.0002853405,((SAMEA1403712:0.0001446557,(SAMEA1707500:0.0001111059,SAMEA1707547:0.0000250975)100:0.0000617875)100:0.0000382880,SAMEA1707556:0.0001726427)100:0.0001399692)100:0.0001120717)97:0.0000169496)100:0.0001295346,(((((((((((((((01R0276:0.0000139947,(01R1599:0.0000156685,02R1728:0.0000244271)100:0.0000046982)100:0.0000223262,Peru5432:0.0001008136)100:0.0000189328,Peru5128:0.0001191534)100:0.0001040009,(IDR1500057969:0.0001535210,SAMEA3558826:0.0001079698)100:0.0000871494)100:0.0000125044,(Peru4738:0.0002656574,SAMN03648257:0.0001845810)100:0.0000621236)100:0.0000553177,(IDR1600049248:0.0002211787,SAMEA2535168:0.0002137283)100:0.0000589068)100:0.0000076472,(((((1809:0.0002046686,((IDR1600020523:0.0000868808,TDR6S133L002:0.0001049918)100:0.0000149433,((SAMEA104304851:0.0000292834,TDR36S112L002:0.0000582876)100:0.0000698303,SAMN03647326:0.0001314923)100:0.0000193534)100:0.0000145225)100:0.0000359632,SAMEA2533991:0.0001205511)100:0.0000008381,(SAMEA2535082:0.0002075963,SAMEA3558726:0.0000730961)100:0.0000098453)100:0.0000539203,IDR1600018162:0.0002651393)100:0.0000038325,((SAMN03647527:0.0000260169,SAMN03647554:0.0001901200)100:0.0000481951,SAMN03647901:0.0000503427)100:0.0002006782)100:0.0000543872)100:0.0000386522,(IDR1200002066:0.0001297452,IDR1500056763:0.0002191799)100:0.0001703892)100:0.0000005200,(((((IDR1500059803:0.0001578932,SAMN02586003:0.0001148233)96:0.0000056748,((((SAMEA1569192:0.0001233932,SAMEA1569281:0.0001327696)100:0.0000859318,SAMEA3558781:0.0000978816)99:0.0000025493,SAMEA3558742:0.0000953636)77:0.0000023355,((((((((((SAMEA3558166:0.0000237739,(((((((SAMEA3558355:0.0000367604,SAMEA3558383:0.0000514547)100:0.0000088671,SAMEA3558411:0.0001079085)87:0.0000172942,(SAMEA3562775:0.0000287917,SAMEA3562782:0.0000706297)70:0.0000096907)63:0.0000074873,SAMEA3558418:0.0000210019)59:0.0000005275,((SAMEA3558379:0.0000368901,SAMEA3558441:0.0000528973)89:0.0000067937,SAMEA3558748:0.0000119685)65:0.0000098055)59:0.0000006686,SAMEA3558755:0.0000166416)59:0.0000047564,(SAMEA3558422:0.0000467664,SAMEA3558768:0.0000026418)78:0.0000071321)59:0.0000041958)59:0.0000047547,SAMEA3558759:0.0000377694)59:0.0000067200,SAMEA3558725:0.0000306683)59:0.0000005052,SAMEA3558708:0.0000095094)59:0.0000005052,(SAMEA3558428:0.0000355441,SAMEA3558773:0.0000219574)100:0.0000180160)59:0.0000019982,(SAMEA3558434:0.0000166416,SAMEA3558732:0.0000285288)100:0.0000095095)59:0.0000023774,((((SAMEA3558346:0.0000451559,SAMEA3558401:0.0000214255)63:0.0000045776,SAMEA3558404:0.0000330331)73:0.0000024009,SAMEA3558771:0.0000330943)65:0.0000092060,(SAMEA3562766:0.0000426206,SAMEA3562783:0.0000352328)62:0.0000023774)59:0.0000005052)98:0.0000190191,(((((((SAMEA3558347:0.0000090562,((SAMEA3558436:0.0000215448,SAMEA3558786:0.0000162653)77:0.0000136393,SAMEA3558438:0.0000425326)80:0.0000060162)68:0.0000096337,(SAMEA3558729:0.0000212255,(SAMEA3558740:0.0000592065,SAMEA3558747:0.0000196759)86:0.0000103708)88:0.0000120589)63:0.0000051532,((SAMEA3558358:0.0000071321,SAMEA3558362:0.0000126676)100:0.0000178085,(((SAMEA3558385:0.0000377958,(SAMEA3562787:0.0000332837,SAMEA3562789:0.0000057914)100:0.0000250766)63:0.0000047018,SAMEA3558779:0.0000716103)63:0.0000016276,(SAMEA3558387:0.0000472336,SAMEA3558707:0.0000116755)63:0.0000094249)59:0.0000022981)63:0.0000032825)59:0.0000050745,((SAMEA3558370:0.0000435110,SAMEA3558400:0.0000433158)96:0.0000291309,(((SAMEA3558392:0.0000023774,SAMEA3558421:0.0000237739)100:0.0000023774,SAMEA3558403:0.0000237739)100:0.0000118869,SAMEA3558443:0.0000222799)100:0.0000079414)73:0.0000005200)59:0.0000083707,(((((SAMEA3558395:0.0000392114,SAMEA3558416:0.0000270895)91:0.0000190067,SAMEA3558399:0.0000104553)89:0.0000178589,SAMEA3558774:0.0000309063)59:0.0000071321,(SAMEA3558769:0.0000473952,SAMEA3558785:0.0000256749)72:0.0000049274)59:0.0000005052,SAMEA3558784:0.0000472941)65:0.0000118869)59:0.0000045843,((((SAMEA3558350:0.0000186573,SAMEA3558393:0.0000218041)93:0.0000165273,((((((SAMEA3558369:0.0000473589,SAMEA3558425:0.0000254710)89:0.0000078245,(SAMEA3558439:0.0000248835,SAMEA3562768:0.0000281832)85:0.0000081033)80:0.0000137563,SAMEA3558423:0.0000282638)61:0.0000029883,SAMEA3558378:0.0000473891)62:0.0000069522,SAMEA3558424:0.0000453091)59:0.0000047130,SAMEA3558407:0.0000358836)80:0.0000174358)62:0.0000047039,((((SAMEA3558360:0.0000531975,SAMEA3558361:0.0000392452)73:0.0000118869,SAMEA3558384:0.0000329590)87:0.0000113439,(SAMEA3558415:0.0000267092,SAMEA3558431:0.0000300513)71:0.0000071321)60:0.0000054556,SAMEA3558363:0.0000330222)60:0.0000095095)59:0.0000073840,(SAMEA3558402:0.0000308113,SAMEA3558741:0.0000402694)67:0.0000071321)59:0.0000023327)75:0.0000047685,(SAMEA3558405:0.0000402334,SAMEA3558429:0.0000472837)100:0.0000142643)75:0.0000006686)100:0.0000191610,SAMEA3562772:0.0001041598)100:0.0000576617,SAMEA3558397:0.0001352578)81:0.0000054610)93:0.0000013148)100:0.0000168018,((((SAMEA1688609:0.0000964892,SAMN03648385:0.0000993980)100:0.0000538788,SAMN03648973:0.0001138449)100:0.0000029628,(SAMN02403537:0.0000493114,SAMN02403566:0.0000673776)100:0.0000602676)100:0.0000416376,SAMN03647626:0.0001094382)100:0.0000235817)100:0.0000629597,SAMEA3558885:0.0001694614)100:0.0000668255,(((SAMEA1403900:0.0001612762,(SAMEA1707233:0.0001132862,SAMEA1707403:0.0000661671)100:0.0001492892)100:0.0000658180,(SAMEA2533714:0.0001139622,SAMN02414875:0.0001444228)100:0.0000393977)100:0.0000827856,(SAMEA2533383:0.0002252814,(SAMEA2534210:0.0001673857,(SAMEA2534980:0.0000380358,SAMEA2535287:0.0000577511)100:0.0001576160)100:0.0000098275)96:0.0000066563)96:0.0000013003)100:0.0001087555)100:0.0000239471,((Peru4141:0.0003414678,SAMEA104326164:0.0003080167)100:0.0000291166,SAMEA3558765:0.0003962278)100:0.0000043698)100:0.0000025620,(((((((((((((((01R1018:0.0000426189,(01R1466:0.0000637290,03R0319:0.0000423548)100:0.0000051161)64:0.0000023774,(98R660:0.0000237739,99R887:0.0000473635)100:0.0000095095)67:0.0000023774,03R0419:0.0000285288)65:0.0000071321,Peru3040:0.0000402427)65:0.0000047547,((1479151773189T1378614lib3417nextseqn0004151bp:0.0001208510,Peru3014:0.0000450338)100:0.0000071321,((Peru3286:0.0000393825,Peru4569:0.0000474839)66:0.0000054916,Peru4461:0.0000567949)66:0.0000047547)66:0.0000047547)59:0.0000005052,(Peru4677:0.0000305465,Peru4943:0.0000243752)92:0.0000089287)59:0.0000020919,(Peru3285:0.0000757328,((((((Peru3309:0.0000505218,Peru5086:0.0000503061)100:0.0000152417,Peru3356:0.0000398789)86:0.0000005275,((Peru4475:0.0000547948,Peru4686:0.0000211586)100:0.0000100536,Peru4675:0.0000729963)92:0.0000067272)86:0.0000099677,Peru5148:0.0000471277)76:0.0000007036,Peru3314:0.0000331726)76:0.0000025649,Peru4568:0.0000377163)64:0.0000005052)92:0.0000331745)59:0.0000023774,(((1479151773189T1375914lib3391nextseqn0004151bp:0.0001486494,(Peru2932:0.0000712789,Peru2942:0.0000247343)100:0.0000116994)65:0.0000061039,((Peru2972:0.0000517842,Peru4602:0.0000119480)100:0.0000045867,(Peru3039:0.0000163780,Peru3424:0.0000165575)100:0.0000235609)100:0.0000095579)59:0.0000005200,(Peru2919:0.0000803248,(SAMEA3558291:0.0000939093,SAMEA3558317:0.0000465967)100:0.0000141142)66:0.0000189120)59:0.0000005052)87:0.0000047547,Peru4517:0.0000450082)100:0.0000419530,(Peru4539:0.0000678083,Peru4610:0.0000538765)100:0.0000537539)100:0.0000196306,02R1137:0.0001065152)100:0.0000166417,Peru3432:0.0001445692)100:0.0000024962,(Peru2951:0.0000314218,Peru3411:0.0000235307)100:0.0001060916)100:0.0000239740,(((((02R1444:0.0000241813,03R0194:0.0000662569)100:0.0000132201,Peru2911:0.0000688628)98:0.0000054740,((Peru4555:0.0000232081,(Peru4661:0.0000168052,Peru5111:0.0000845069)100:0.0000338445)100:0.0000079691,Peru5081:0.0000511184)98:0.0000099664)100:0.0000533197,SAMEA3558251:0.0001181189)100:0.0000071321,Peru4466:0.0001216488)100:0.0000318829)100:0.0000023839,IDR1600001649:0.0001634902)100:0.0001414986)100:0.0000021785,((((((((((02R0241:0.0000422384,Peru5094:0.0000458738)73:0.0000042293,Peru4731:0.0000374719)100:0.0000054328,(Peru4926:0.0000707456,Peru4992:0.0000195139)96:0.0000051401)96:0.0000110595,(Peru4654:0.0000564105,Peru4728:0.0000474716)100:0.0000363595)100:0.0001033675,Peru4030:0.0001398959)100:0.0001236717,(((SAMEA2534322:0.0002498897,(SAMEA3558841:0.0001372012,TDR177S131L002:0.0001222872)100:0.0001403572)94:0.0000041336,SAMEA3558804:0.0001963094)100:0.0000378611,SAMN02585921:0.0003230253)100:0.0000005683)100:0.0000165370,SAMEA3558853:0.0002925085)100:0.0000164256,(((((((((((02R1709:0.0000243749,Peru5015:0.0000985195)100:0.0000056057,Peru4664:0.0000557649)100:0.0000287867,Peru4576:0.0000946181)100:0.0000024654,((1479151773189T1378414lib3415nextseqn0004151bp:0.0000706303,(Peru3007:0.0000465992,Peru3253:0.0000232099)100:0.0000033170)100:0.0000145818,(1479153938227T1380314lib3434nextseqn0004151bp:0.0000829417,(SAMEA104304860:0.0000166416,SAMEA104304867:0.0000101107)100:0.0000254388)100:0.0000071813)100:0.0000143808)100:0.0001207692,((((((SAMEA2297124:0.0000735066,SAMEA3562788:0.0000261514)100:0.0000136283,(SAMEA3558442:0.0000073447,SAMEA3558754:0.0000112894)100:0.0000094041)75:0.0000032655,(((SAMEA3558377:0.0000142928,SAMEA3558767:0.0000273051)92:0.0000025083,((SAMEA3558412:0.0000044139,(SAMEA3558427:0.0000168755,(SAMEA3562776:0.0000325723,SAMEA3562777:0.0000521965)64:0.0000049047)64:0.0000023774)64:0.0000052510,SAMEA3562786:0.0000260797)64:0.0000045163)64:0.0000005200,SAMEA3558780:0.0000259654)64:0.0000100497)59:0.0000005052,((SAMEA3558354:0.0000449530,((SAMEA3558368:0.0000394995,(SAMEA3558388:0.0000253768,SAMEA3558714:0.0000264488)75:0.0000026154)64:0.0000100449,((SAMEA3558761:0.0000376408,SAMEA3558770:0.0000402620)100:0.0000049040,SAMEA3558777:0.0000190191)93:0.0000119527)64:0.0000023774)64:0.0000047756,(SAMEA3558736:0.0000237384,SAMEA3562784:0.0000354907)67:0.0000023774)59:0.0000005052)62:0.0000005052,(((((SAMEA3558356:0.0000175232,SAMEA3558406:0.0000383686)74:0.0000075891,SAMEA3558727:0.0000213425)74:0.0000052004,(SAMEA3558758:0.0000142642,(SAMEA3558776:0.0000323393,SAMEA3562774:0.0000203496)100:0.0000114862)96:0.0000089087)67:0.0000029070,(SAMEA3558435:0.0000213965,SAMEA3558709:0.0000136551)91:0.0000054044)67:0.0000023774,SAMEA3558419:0.0000285288)62:0.0000005052)100:0.0000047547,SAMEA3558712:0.0000285288)100:0.0000968816)100:0.0000020160,((SAMEA3558733:0.0001071767,SAMEA3558865:0.0001489358)100:0.0000142643,SAMEA3558850:0.0001583018)100:0.0000149621)100:0.0000019916,(SAMEA2535317:0.0001274928,SAMN03648882:0.0001993974)100:0.0000384603)100:0.0000521624,(NLA000102124:0.0001568225,SAMN03647918:0.0002120760)100:0.0000849472)100:0.0000071321,(SAMEA2533994:0.0000120528,SAMEA2535046:0.0000290643)100:0.0002153165)100:0.0000071863,SAMN02414951:0.0002782692)100:0.0000023018,(SAMEA3558889:0.0000262685,SAMEA3558891:0.0000214756)100:0.0002031538)100:0.0000328555)100:0.0000071827,(((((((0310150:0.0001132801,SAMEA2297012:0.0001000060)95:0.0000021424,((SAMEA1485494:0.0000681107,SAMEA1530943:0.0001252486)100:0.0000498957,(SAMEA1530725:0.0000580822,SAMEA1556539:0.0000740534)100:0.0000346758)95:0.0000053456)100:0.0001015668,SAMN03648318:0.0002492127)100:0.0000244852,(((((((((1702:0.0000846794,((SAMEA104304857:0.0000997998,TDR52S211L002:0.0000658922)100:0.0000456709,(SAMEA787742:0.0000596757,TDR71S139L002:0.0000901060)100:0.0000547285)100:0.0000052420)100:0.0000264125,(SAMEA2297087:0.0000455008,SAMEA787738:0.0001899961)100:0.0000585019)100:0.0000520643,(SAMEA787711:0.0002197828,TDR60S126L002:0.0001415253)100:0.0000235890)100:0.0000143269,SAMEA2534161:0.0001176722)100:0.0000114311,(SAMEA1556856:0.0001603978,SAMEA1569207:0.0002968900)77:0.0000163474)77:0.0000005200,((((((((((((SAMEA1465953:0.0001203352,SAMEA1569331:0.0000849132)79:0.0000115357,(((SAMEA1465961:0.0001241033,SAMEA1485418:0.0001344286)59:0.0000038537,SAMEA1556540:0.0000597955)62:0.0000224261,(SAMEA1556515:0.0000967845,SAMEA1688619:0.0000899535)66:0.0000057754)59:0.0000078141)59:0.0000037709,SAMEA1688678:0.0000691403)59:0.0000112967,((SAMEA1485282:0.0000823140,SAMEA1556790:0.0000447815)73:0.0000028269,(SAMEA1688547:0.0000331502,SAMEA1688597:0.0000318804)100:0.0000114190)100:0.0000306787)59:0.0000058186,SAMEA1556525:0.0000835436)61:0.0000145911,SAMEA1569107:0.0000930945)61:0.0000066508,SAMEA1530705:0.0000980693)64:0.0000239721,SAMEA1556612:0.0000448465)61:0.0000102351,SAMEA1530808:0.0000705113)61:0.0000005275,(((SAMEA1485265:0.0000404023,SAMEA1530698:0.0000261574)81:0.0000249638,(SAMEA1556693:0.0000225513,SAMEA1708424:0.0001053168)100:0.0000096866)61:0.0000040050,(SAMEA1485291:0.0000474519,SAMEA1530804:0.0000963190)77:0.0000068962)61:0.0000215132)100:0.0000690368,SAMEA1556743:0.0001195595)100:0.0000369845,((SAMN03648794:0.0000391032,SAMN03648972:0.0001206683)100:0.0000048659,SAMN03648959:0.0000535976)100:0.0001369945)100:0.0000425049)77:0.0000102135,((((SAMEA1485354:0.0000774944,(SAMEA1569255:0.0001276204,SAMEA1688510:0.0000921367)98:0.0000266023)99:0.0000327394,((SAMEA1530656:0.0000592088,SAMEA1556713:0.0001333936)95:0.0000033333,SAMEA1530720:0.0000675630)100:0.0000561533)99:0.0000317495,(((((SAMEA1485482:0.0001306993,SAMEA1688593:0.0000360268)99:0.0000202688,SAMEA1569227:0.0000321337)91:0.0000059760,SAMEA1556813:0.0001277164)95:0.0000303215,((SAMEA1530713:0.0000574068,SAMEA1556877:0.0000559485)100:0.0000098001,SAMEA1556864:0.0000550808)95:0.0000032876)94:0.0000284788,SAMEA1556697:0.0002092018)99:0.0000048371)100:0.0000847261,((SAMEA1530857:0.0000557962,SAMEA1688700:0.0000872843)87:0.0000229644,SAMEA1530893:0.0000608264)100:0.0001998412)82:0.0000088674)79:0.0000056549,((((((((((1760:0.0000901551,1786:0.0000847019)100:0.0000192756,TDR20S134L002:0.0000605785)100:0.0000384251,(((SAMEA787702:0.0001374557,(SAMEA787740:0.0000858630,SAMEA787756:0.0000785664)100:0.0000081940)100:0.0000144708,SAMEA787722:0.0001551926)100:0.0000426554,SAMN03647200:0.0000772185)100:0.0000315103)82:0.0000081463,((SAMEA1530685:0.0000918812,(SAMEA1530819:0.0001254338,SAMEA1530896:0.0001128225)100:0.0000346746)100:0.0000064664,(((SAMEA1530712:0.0000719989,SAMEA1688607:0.0000521681)100:0.0000331865,SAMEA1708384:0.0001908163)100:0.0000073598,SAMEA1530797:0.0002079125)100:0.0000074911)100:0.0000509285)96:0.0000342292,((SAMEA1485352:0.0001221536,(SAMEA1530940:0.0000871300,SAMEA1569345:0.0000805093)100:0.0000623469)96:0.0000123524,SAMEA1569229:0.0001187318)96:0.0000042651)90:0.0000259015,((SAMEA1485229:0.0001004414,SAMEA1688481:0.0001010699)100:0.0000329866,SAMEA1530956:0.0000803656)100:0.0000467240)90:0.0000109573,SAMEA1530849:0.0001452473)90:0.0000085141,((SAMEA1530867:0.0001354668,(SAMEA1556755:0.0001068809,(SAMEA1556831:0.0001058804,SAMEA1556844:0.0000425100)100:0.0001031883)98:0.0000238165)61:0.0000050452,SAMEA1569248:0.0001683634)66:0.0000077924)66:0.0000223370,((((((SAMEA1019037:0.0001294675,(SAMEA1485372:0.0001609247,(SAMEA1530860:0.0000967946,SAMEA1556695:0.0001136039)79:0.0000114892)81:0.0000220144)64:0.0000078672,SAMEA1485461:0.0001529005)64:0.0000148527,(SAMEA1556694:0.0001468062,SAMN03647385:0.0001844586)78:0.0000232760)62:0.0000005275,(((SAMEA1485266:0.0001039389,(((SAMEA1485456:0.0001055086,SAMEA1569254:0.0000606934)100:0.0000342264,SAMEA1569266:0.0000484410)61:0.0000091343,SAMEA1556678:0.0000683307)61:0.0000097587)64:0.0000204993,SAMEA1688586:0.0000318320)64:0.0000240559,SAMEA1556701:0.0000795251)100:0.0000994288)62:0.0000129305,(SAMEA1530611:0.0000988223,SAMEA1556728:0.0001739042)62:0.0000102161)62:0.0000005312,(SAMEA1556883:0.0001134712,(SAMEA1688526:0.0000731486,SAMEA1708422:0.0002159891)100:0.0000169998)78:0.0000138064)100:0.0000698161)66:0.0000204189,(SAMEA1485307:0.0002041345,((((SAMEA1485431:0.0000847182,(SAMEA1530724:0.0000211499,SAMEA1530954:0.0000369662)100:0.0000155078)78:0.0000135207,SAMEA1530759:0.0000762173)82:0.0000291555,SAMEA1530655:0.0001150738)93:0.0000027535,SAMEA1530729:0.0001164160)100:0.0000355531)66:0.0000052071)100:0.0000434940)87:0.0000120754,(((((((SAMEA1465980:0.0000999211,(SAMEA1530814:0.0000545678,SAMEA1556587:0.0000545365)72:0.0000090006)80:0.0000130114,SAMEA1530947:0.0000268204)72:0.0000110267,(SAMEA1530948:0.0000109709,(SAMEA1556510:0.0000889502,SAMEA1556552:0.0000938056)100:0.0000349539)72:0.0000051891)93:0.0000112336,SAMEA1530821:0.0000288037)100:0.0001515300,(SAMEA1485222:0.0001496234,SAMEA1530934:0.0001261704)100:0.0000487416)98:0.0000187072,(SAMEA1530879:0.0001443477,SAMN02381052:0.0001781893)100:0.0000800811)85:0.0000033193,((SAMEA1556741:0.0000332947,SAMEA1556742:0.0000426626)100:0.0000039982,SAMEA1708336:0.0001672197)100:0.0001425485)87:0.0000076136)100:0.0000428957)98:0.0000179153,((((((((((1807:0.0000544809,NLA000016726:0.0000282463)100:0.0000852151,((((((((((((SAMEA1485224:0.0000663476,SAMEA1485284:0.0001319284)76:0.0000244163,SAMEA1485480:0.0001582720)67:0.0000120952,(SAMEA1530667:0.0000417852,SAMEA1530891:0.0000547665)100:0.0000163210)75:0.0000291902,SAMEA1708490:0.0000895472)70:0.0000102629,SAMEA1708195:0.0000996528)86:0.0000449470,SAMEA1708426:0.0000994805)59:0.0000035715,((((SAMEA1530593:0.0000303530,SAMEA1530839:0.0001010577)100:0.0000099518,(SAMEA1530950:0.0001095625,(SAMEA1556715:0.0000646519,SAMEA1556850:0.0001447469)65:0.0000143779)68:0.0000307873)65:0.0000060744,(SAMEA1556530:0.0000353460,SAMEA1708463:0.0000749327)100:0.0000025074)66:0.0000215114,SAMEA1530697:0.0001013706)64:0.0000047744)59:0.0000052257,((SAMEA1485315:0.0001211423,(((((SAMEA1485479:0.0000913730,SAMEA1688694:0.0000476634)97:0.0000322263,SAMEA1530873:0.0000340197)97:0.0000245984,((((SAMEA1530684:0.0001335361,(SAMEA1530802:0.0001042590,SAMEA1556580:0.0000809535)87:0.0000083901)59:0.0000090301,((SAMEA1530846:0.0000539442,SAMEA1556845:0.0000446500)94:0.0000180834,SAMEA1569148:0.0000963728)100:0.0000410451)59:0.0000096484,SAMEA1569181:0.0001634754)59:0.0000060241,(((SAMEA1556665:0.0001172027,SAMEA1556875:0.0000972471)80:0.0000120926,(SAMEA1556777:0.0000262577,SAMEA1569165:0.0001404509)100:0.0000121495)97:0.0000301701,SAMEA1569249:0.0000828632)64:0.0000082692)59:0.0000132939)59:0.0000141853,(((SAMEA1485489:0.0000449259,SAMEA1569100:0.0000366379)94:0.0000118462,SAMEA1530754:0.0000448320)94:0.0000234045,SAMEA1530970:0.0000438089)90:0.0000337902)59:0.0000135870,SAMEA1530641:0.0000597880)59:0.0000072057)59:0.0000006018,(SAMEA1530892:0.0000342790,SAMEA1708273:0.0001323883)80:0.0000320510)59:0.0000142643)59:0.0000048781,(((SAMEA1485438:0.0001191584,SAMEA1556548:0.0000573892)100:0.0000086617,SAMEA1530930:0.0000661212)100:0.0000211159,SAMEA1569357:0.0000672849)100:0.0000585807)59:0.0000071160,(((SAMEA1485473:0.0002014859,(SAMEA1530969:0.0001303586,SAMEA1556659:0.0001466508)89:0.0000021679)85:0.0000023939,(SAMEA1530722:0.0000375929,SAMEA1530872:0.0001355454)100:0.0000305323)85:0.0000076479,((SAMEA1530616:0.0000320579,(SAMEA1556572:0.0000998304,(SAMEA1556738:0.0000615072,SAMEA1688564:0.0000425510)92:0.0000232709)89:0.0000344051)86:0.0000113548,SAMEA1530704:0.0000504415)100:0.0000798174)59:0.0000043509)59:0.0000005052,(((SAMEA1485308:0.0000452827,((SAMEA1556591:0.0000382222,SAMEA1569105:0.0001017450)81:0.0000208300,SAMEA1556707:0.0001231332)79:0.0000083351)89:0.0000346457,SAMEA1485474:0.0000518169)82:0.0000264685,SAMEA1530642:0.0000494639)84:0.0000380372)59:0.0000024962,((SAMEA1485332:0.0001012903,SAMEA1708446:0.0001330050)100:0.0000369362,((SAMEA1485350:0.0000776295,SAMEA1530676:0.0000650873)98:0.0000079848,SAMEA1569140:0.0000406693)100:0.0000362999)100:0.0000173833)62:0.0000170598)70:0.0000262010,((((((SAMEA1485356:0.0000910682,((SAMEA1530830:0.0000286765,SAMEA1556519:0.0000966959)61:0.0000136113,SAMEA1688529:0.0000216650)61:0.0000041842)61:0.0000166774,SAMEA1556578:0.0001080734)61:0.0000085947,((((SAMEA1556520:0.0000581869,SAMEA1688698:0.0000530925)100:0.0000170076,SAMN03647547:0.0002752884)90:0.0000228286,SAMEA1556818:0.0000454530)76:0.0000108183,((SAMEA1556866:0.0000464314,SAMEA1688518:0.0000179198)62:0.0000121576,SAMEA1556884:0.0000384004)62:0.0000069554)71:0.0000214183)59:0.0000087818,SAMEA1688567:0.0000395246)100:0.0000667030,(SAMEA1530621:0.0000629597,SAMEA1569153:0.0000667464)100:0.0001168991)100:0.0000305913,((((SAMEA1485434:0.0001406791,(SAMEA1556663:0.0001000038,SAMEA1556699:0.0002014908)81:0.0000095640)81:0.0000144652,(SAMEA1556782:0.0000560751,SAMEA1569299:0.0000727390)100:0.0001165037)76:0.0000195787,SAMEA1556549:0.0002024782)87:0.0000180194,(SAMEA1556619:0.0001373230,SAMN02414856:0.0001540540)85:0.0000262838)59:0.0000258678)59:0.0000230627)59:0.0000042543,((((((((SAMEA1485244:0.0000919305,SAMEA1556509:0.0001014367)100:0.0001324273,(SAMEA1530827:0.0001858407,SAMEA1556876:0.0001288450)100:0.0000169016)100:0.0000208308,SAMEA1485491:0.0001841205)100:0.0000192896,SAMEA1530890:0.0001818702)100:0.0000176667,(SAMEA1485488:0.0001022604,SAMEA1530960:0.0000738049)100:0.0001137638)78:0.0000020988,((SAMEA1530691:0.0000682727,SAMEA1530810:0.0000775154)100:0.0000723244,SAMN03647593:0.0001796781)94:0.0000441020)59:0.0000028023,((((SAMEA1485329:0.0001356049,(SAMEA1556553:0.0000619572,(SAMEA1556558:0.0001072761,(SAMEA1569102:0.0000610241,SAMEA1569356:0.0000246480)96:0.0000228875)96:0.0000204399)96:0.0000071191)100:0.0000586553,(SAMEA1530662:0.0000300628,(SAMEA1530755:0.0001139905,SAMEA1556791:0.0000745798)76:0.0000110184)100:0.0000608369)96:0.0000285041,((SAMEA1485496:0.0001073739,SAMEA1530791:0.0000768812)99:0.0000430979,SAMEA1530853:0.0001471075)99:0.0000074382)96:0.0000073177,SAMEA1556589:0.0001077560)96:0.0000404108)59:0.0000030994,((SAMEA1485452:0.0000834711,SAMEA1485455:0.0001283900)100:0.0000834544,(SAMEA1530912:0.0000612458,SAMEA1530951:0.0000664253)100:0.0000576888)100:0.0000576121)59:0.0000118869)95:0.0000331138,((((((((SAMEA1485245:0.0000660926,(SAMEA1530640:0.0000405757,SAMEA1688683:0.0000542432)100:0.0000286441)100:0.0000310040,SAMEA1708408:0.0000760128)99:0.0000006686,SAMEA1530817:0.0001043700)100:0.0000385027,((SAMEA1530727:0.0001025304,(SAMEA1556683:0.0000929053,SAMEA1556798:0.0001019896)97:0.0000284696)100:0.0000292390,SAMEA1530834:0.0001084043)100:0.0000166895)100:0.0000290319,(((SAMEA1530646:0.0000653538,SAMEA1530793:0.0000724135)100:0.0000362611,SAMEA1569214:0.0000851200)100:0.0000910933,((SAMEA1530773:0.0001051780,SAMEA1530798:0.0001265979)97:0.0000050850,((SAMEA1530803:0.0000257811,SAMEA1530939:0.0000404323)100:0.0000049276,SAMEA1530836:0.0000166416)100:0.0000088857)100:0.0001087008)100:0.0000210722)100:0.0000292604,(((SAMEA1485285:0.0001049049,SAMEA1556750:0.0000920632)100:0.0000409874,SAMEA1556668:0.0001960847)100:0.0000383064,((((SAMEA1530696:0.0001622489,SAMEA1569286:0.0001412016)85:0.0000133512,SAMN03648262:0.0001113370)85:0.0000202540,(SAMN03648666:0.0001556701,SAMN03648694:0.0001409647)85:0.0000469565)100:0.0000564757,(((SAMEA1530866:0.0001427504,SAMN03647316:0.0000880751)100:0.0000104981,SAMEA1708433:0.0002052730)100:0.0000114857,((SAMEA1530878:0.0000648071,SAMEA1530972:0.0000938372)100:0.0000434717,SAMEA1556775:0.0001350367)100:0.0000675924)100:0.0000367303)100:0.0000299406)100:0.0000145176)86:0.0000049599,((SAMEA1530734:0.0000644071,SAMEA1530874:0.0000530113)100:0.0000557322,SAMEA1708464:0.0001181648)100:0.0001115518)83:0.0000041086,((((SAMEA1485326:0.0000931040,SAMEA1530768:0.0001361211)100:0.0000070028,SAMEA1556774:0.0002231373)100:0.0001214269,SAMEA1530806:0.0001498533)100:0.0000386162,(SAMEA1530636:0.0000975155,(SAMEA1556765:0.0001038102,SAMEA1569164:0.0000621268)100:0.0000316568)100:0.0001238272)79:0.0000047891)91:0.0000072250)86:0.0000178257,((((((((((((((((SAMEA1485233:0.0000712694,SAMEA1530717:0.0000237739)75:0.0000062988,(SAMEA1485430:0.0000782540,SAMEA1688559:0.0000213965)100:0.0000286715)70:0.0000053032,SAMEA1530767:0.0000217002)59:0.0000043626,(((SAMEA1485248:0.0000184170,SAMEA1569259:0.0000505083)100:0.0000132876,SAMEA1556764:0.0001294215)91:0.0000118031,SAMEA1688513:0.0000359575)62:0.0000023774)62:0.0000025701,SAMEA1569311:0.0000452592)83:0.0000162306,((SAMEA1485514:0.0000308746,SAMEA1556637:0.0000474326)100:0.0000212420,SAMEA1688517:0.0000616346)63:0.0000005200)92:0.0000188918,SAMEA1485346:0.0000614959)62:0.0000093716,(SAMEA1485478:0.0000831085,(((((SAMEA1530693:0.0000427353,SAMEA1530792:0.0001022178)96:0.0000043045,SAMEA1688689:0.0000426574)96:0.0000071321,(SAMEA1530730:0.0001018137,SAMEA1556719:0.0000401286)66:0.0000049712)60:0.0000022383,((((SAMEA1708190:0.0000869139,SAMEA1708489:0.0000311667)74:0.0000065261,SAMEA1708442:0.0000392479)70:0.0000052689,(SAMEA1708438:0.0000427779,SAMEA1708445:0.0000617402)97:0.0000087527)70:0.0000094601,SAMEA1708468:0.0001526704)100:0.0000287513)59:0.0000024534,SAMEA1530895:0.0000638589)59:0.0000006562)59:0.0000024438)60:0.0000005052,SAMEA1530907:0.0000542769)70:0.0000024953,SAMEA1556700:0.0001041796)92:0.0000189005,SAMEA1530757:0.0001232672)92:0.0000237739,((((SAMEA1485249:0.0001477715,SAMEA1530747:0.0001298894)86:0.0000047223,SAMEA1556858:0.0001003044)100:0.0000203790,(SAMEA1708188:0.0001255630,SAMEA1708325:0.0001796266)84:0.0000371205)80:0.0000022341,(SAMEA1530829:0.0000780803,SAMEA1556834:0.0001277124)84:0.0000292060)80:0.0000023460)76:0.0000219112,((((SAMEA1485259:0.0000919551,SAMEA1556771:0.0000576631)100:0.0000406863,SAMEA1485342:0.0001164923)97:0.0000037159,(((SAMEA1485376:0.0001296772,(SAMEA1569184:0.0000728590,SAMEA1569270:0.0000588387)100:0.0000846186)100:0.0000053224,SAMEA1569123:0.0000879933)75:0.0000050085,SAMEA1569354:0.0001431348)73:0.0000090261)80:0.0000260559,((SAMEA1485509:0.0000651697,SAMEA1688659:0.0000199815)97:0.0000260045,((((SAMEA1530941:0.0000399149,SAMEA1569120:0.0000570458)79:0.0000046278,SAMEA1688541:0.0000757621)79:0.0000043521,SAMEA1556853:0.0000369093)81:0.0000161960,(SAMEA1530965:0.0000632039,SAMEA1688496:0.0000695198)82:0.0000045097)86:0.0000237593)81:0.0000066745)75:0.0000174999)74:0.0000109309,(SAMEA1485410:0.0001999879,SAMN03647235:0.0002142901)97:0.0000135274)100:0.0000527559,((((((((SAMEA1485253:0.0001268148,(SAMEA1530628:0.0000927376,SAMEA1530779:0.0001177461)100:0.0000059827)76:0.0000169157,((((SAMEA1485269:0.0000493831,(SAMEA1530633:0.0001145656,SAMEA1556812:0.0000525478)100:0.0000022379)77:0.0000060951,(((SAMEA1485324:0.0000554416,SAMEA1556819:0.0000439827)100:0.0000431996,SAMEA1485519:0.0000735122)48:0.0000081163,(((SAMEA1556721:0.0000318195,SAMEA1556811:0.0000857762)85:0.0000178809,(SAMEA1688581:0.0000792919,SAMN03648387:0.0000858377)79:0.0000146382)40:0.0000049166,SAMEA1569269:0.0000978542)57:0.0000036976)73:0.0000265035)86:0.0000244345,(SAMEA1485483:0.0001420514,SAMEA1556768:0.0000481233)100:0.0000087360)73:0.0000121370,(SAMEA1530700:0.0000261185,SAMEA1708441:0.0001851116)100:0.0000079993)73:0.0000255172)97:0.0000027017,SAMN03648841:0.0001131304)97:0.0000190191,SAMEA1708374:0.0001143038)100:0.0000559281,(((SAMEA1485470:0.0001227301,SAMEA1688615:0.0000803096)97:0.0000305469,SAMEA1569280:0.0001099527)94:0.0000168334,SAMEA1530796:0.0001440037)100:0.0000780813)98:0.0000121843,(((SAMEA1485299:0.0000837936,SAMEA1485484:0.0001115472)100:0.0000566642,(((SAMEA1485511:0.0000819804,SAMEA1556568:0.0000781041)97:0.0000152777,SAMEA1556636:0.0001167487)81:0.0000006761,SAMEA1708414:0.0000850797)100:0.0000720504)85:0.0000005200,(SAMEA1530968:0.0001014894,SAMEA1569308:0.0000381766)100:0.0000664370)100:0.0000415878)79:0.0000052503,(SAMEA1569318:0.0000960002,SAMN03648870:0.0001982417)100:0.0000549484)77:0.0000163879,(SAMEA1530591:0.0000992196,SAMEA1688643:0.0000601010)100:0.0000538083)98:0.0000237218)94:0.0000264510,((((SAMEA1485242:0.0001970780,((SAMEA1485391:0.0001943779,(SAMEA1556554:0.0000250130,SAMEA1569285:0.0001526034)100:0.0000527607)100:0.0000171952,(((((SAMEA1485395:0.0000878026,SAMEA1556754:0.0000569798)100:0.0000112539,(SAMEA1485436:0.0001297724,SAMEA1530918:0.0000468297)93:0.0000185300)88:0.0000142643,SAMEA1530900:0.0000751645)88:0.0000023357,((SAMEA1530660:0.0000805241,((SAMEA1530959:0.0000594617,SAMEA1708298:0.0000474938)100:0.0000047547,SAMEA1569198:0.0000992796)100:0.0000025196)89:0.0000042282,(SAMEA1530955:0.0000154128,SAMEA1556655:0.0000380387)96:0.0000110420)95:0.0000169384)84:0.0000023407,(SAMEA1556633:0.0000500279,SAMEA1556839:0.0000800418)89:0.0000146662)100:0.0000856865)100:0.0000585973)97:0.0000287169,(SAMEA1556533:0.0001053820,SAMEA1569292:0.0001129790)100:0.0002192666)71:0.0000101434,(SAMEA1556511:0.0000699723,SAMEA1556851:0.0000677318)100:0.0001990167)59:0.0000022159,(((((SAMEA1485252:0.0000586580,SAMEA1688680:0.0000397991)100:0.0000122112,SAMEA1556618:0.0000245872)100:0.0000215545,SAMEA1530614:0.0000518478)100:0.0000350573,(((SAMEA1485370:0.0000732745,SAMEA1485437:0.0000128940)93:0.0000114868,SAMEA1530637:0.0000317163)91:0.0000117450,((SAMEA1530672:0.0000424726,(SAMEA1530894:0.0000443012,SAMEA1530929:0.0000883583)100:0.0000342660)99:0.0000066522,(SAMEA1530852:0.0000291601,SAMEA1556672:0.0000590462)90:0.0000144146)88:0.0000024195)100:0.0000316748)100:0.0000830205,(((SAMEA1530663:0.0001146100,SAMEA1688583:0.0000686605)100:0.0000026099,SAMEA1556761:0.0001343950)100:0.0000601629,(((SAMEA1530771:0.0000955842,(SAMEA1569237:0.0000616965,SAMEA1569339:0.0000245459)100:0.0000134991)100:0.0000175976,SAMEA1530868:0.0000219454)100:0.0000023241,SAMEA1556562:0.0000634236)100:0.0000925528)100:0.0000612611)100:0.0000122644)59:0.0000072769)59:0.0000198591)59:0.0000005719,((((((((((((SAMEA1485392:0.0001096983,((SAMEA1530835:0.0000676728,SAMEA1556559:0.0000371250)100:0.0000107821,(SAMEA1569187:0.0000706973,SAMEA1688515:0.0000368476)90:0.0000083828)89:0.0000022701)79:0.0000174007,SAMEA1556686:0.0000347074)72:0.0000027815,(SAMEA1530742:0.0000189595,SAMEA1556753:0.0000756141)93:0.0000104939)79:0.0000192206,SAMEA1556868:0.0000756163)79:0.0000106683,(SAMEA1530617:0.0001027097,SAMEA1556746:0.0000349066)100:0.0000080479)79:0.0000035795,SAMEA1708267:0.0001249385)79:0.0000143898,SAMEA1556556:0.0000893911)79:0.0000071246,((SAMEA1556705:0.0000925880,SAMEA1569146:0.0000687966)100:0.0000089550,SAMEA1556833:0.0000317030)100:0.0000206318)100:0.0000643448,SAMEA1530659:0.0001927920)100:0.0000023216,SAMEA1556610:0.0001805904)100:0.0000507290,SAMEA1569323:0.0002039936)100:0.0000112498,(SAMEA1530626:0.0002389492,(SAMEA1530710:0.0000316708,SAMEA1556863:0.0000356400)100:0.0001495256)100:0.0000286389)87:0.0000047547)59:0.0000023267,(((SAMEA1485339:0.0000453445,SAMEA1556854:0.0000845673)100:0.0001026710,(SAMEA1485340:0.0001482003,(SAMEA1530706:0.0001568844,SAMEA1530848:0.0001433665)100:0.0000028052)100:0.0000248420)100:0.0000122265,SAMEA1530818:0.0002053557)100:0.0000788524)63:0.0000035246,((((((((((SAMEA1485255:0.0000793819,((SAMEA1485306:0.0001124615,SAMEA1530813:0.0001239586)100:0.0000427152,SAMEA1530916:0.0000993149)100:0.0000130162)92:0.0000026409,(SAMEA1530942:0.0000867229,SAMEA1569208:0.0000858140)100:0.0000363492)100:0.0000085430,(SAMN03648721:0.0000834400,SAMN03649037:0.0001523851)92:0.0000303290)100:0.0000376258,(SAMEA3558457:0.0001731878,(SAMN03648770:0.0000832421,SAMN03648962:0.0001143134)100:0.0000802121)92:0.0000054187)100:0.0000171182,SAMEA1688684:0.0002437824)100:0.0000160017,(SAMEA1530961:0.0000482648,SAMEA1688699:0.0000758490)100:0.0000753824)99:0.0000150096,(((((SAMEA1485335:0.0001427568,SAMEA1485450:0.0000193813)90:0.0000096690,SAMEA1530844:0.0001129626)88:0.0000082923,SAMEA1556667:0.0000360557)99:0.0000376805,SAMEA1530599:0.0000521377)100:0.0000894279,(((((((SAMEA1485357:0.0001223056,SAMEA1556759:0.0000293789)100:0.0000207131,SAMEA1530631:0.0000921702)100:0.0000518671,SAMEA2297122:0.0000974541)100:0.0000342953,SAMEA1569185:0.0000830327)100:0.0000052381,(((SAMEA1530649:0.0000790415,(SAMEA1530679:0.0000349137,SAMEA1708263:0.0000931619)63:0.0000101376)63:0.0000021436,SAMEA1530902:0.0000787849)63:0.0000062395,(SAMEA1530752:0.0000338881,SAMEA1569312:0.0000617270)100:0.0000441135)100:0.0000457941)100:0.0000058151,SAMEA1688532:0.0001122893)100:0.0000862407,((SAMN02403600:0.0000806113,SAMN02403601:0.0000482759)100:0.0001381044,(SAMN03648619:0.0001511452,SAMN03649054:0.0002040772)100:0.0000366354)86:0.0000013779)86:0.0000022982)99:0.0000147322)99:0.0000169089,SAMN03648006:0.0001827239)99:0.0000070858,((((((SAMEA1485288:0.0000740207,SAMEA1530689:0.0001349609)100:0.0000773640,SAMEA1530598:0.0001096304)83:0.0000090958,(SAMEA1485505:0.0001739540,(SAMEA1556590:0.0001247274,SAMEA1688690:0.0001278421)91:0.0000025191)83:0.0000285638)98:0.0000083388,(((SAMEA1530694:0.0001067458,(SAMN03648969:0.0000949474,SAMN03648970:0.0000321920)100:0.0000935742)89:0.0000046307,SAMEA2297199:0.0001659040)89:0.0000050032,SAMEA1708444:0.0001972540)89:0.0000005960)100:0.0000591212,((((((((SAMEA1485361:0.0001570543,SAMN03648851:0.0001521463)100:0.0000035928,SAMEA1556727:0.0000705096)100:0.0000187458,SAMEA1530877:0.0001052466)100:0.0000031564,SAMN03649005:0.0001384843)100:0.0000050523,SAMEA3558746:0.0001005174)100:0.0000343635,((((((SAMEA1530632:0.0000942576,((SAMEA1556518:0.0000421920,SAMEA1556597:0.0000808680)100:0.0000080753,SAMEA1556860:0.0000281654)100:0.0000148862)100:0.0000178062,(SAMEA1530769:0.0000874104,(SAMEA1556547:0.0000486163,SAMEA1556776:0.0000361827)100:0.0000165418)100:0.0000026352)100:0.0000704652,SAMN02053750:0.0000822281)100:0.0000249932,SAMN03648741:0.0002551230)94:0.0000094121,(((SAMEA1530925:0.0000710765,SAMEA1688579:0.0001763670)94:0.0000019921,SAMEA3558567:0.0001426348)100:0.0000048218,SAMN03648991:0.0001451300)94:0.0000048736)100:0.0000236462,(((((SAMEA1530673:0.0000986758,SAMEA1569262:0.0001870310)100:0.0000135799,((SAMN02053815:0.0001046403,SAMN03648737:0.0001645161)100:0.0000099624,SAMN02586024:0.0000458449)100:0.0000398868)100:0.0000042548,SAMN03648903:0.0001119035)100:0.0000141946,SAMEA3558550:0.0000902436)100:0.0000151907,(((SAMN03648728:0.0000804157,SAMN03648855:0.0000584683)100:0.0000701232,SAMN03649059:0.0001454721)89:0.0000146333,SAMN03648992:0.0001505699)89:0.0000085826)89:0.0000080063)100:0.0000418089)100:0.0000006400,(SAMEA1569201:0.0002093605,SAMN05575748:0.0001491070)91:0.0000313667)91:0.0000048736,SAMEA1708212:0.0002639911)91:0.0000171678)91:0.0000043637,((((SAMEA1485314:0.0000463775,(SAMEA1485513:0.0000896880,SAMEA1556564:0.0000828984)100:0.0000128351)100:0.0000784193,((SAMEA1530831:0.0000947635,SAMEA1556664:0.0001935054)100:0.0000134856,(SAMEA1556522:0.0000966361,SAMEA1688523:0.0000679230)100:0.0000345997)100:0.0000161603)100:0.0000021986,SAMN03648724:0.0001233097)100:0.0000845854,(SAMEA1485393:0.0001534128,SAMEA1556652:0.0001216155)100:0.0000501438)99:0.0000257278)91:0.0000024962)91:0.0000139887,((((SAMEA1485414:0.0001326311,SAMN03648519:0.0001167624)100:0.0000873468,SAMN03648646:0.0002111806)100:0.0000677911,(SAMEA1530604:0.0000276606,(SAMEA1530865:0.0001034264,SAMEA1569294:0.0000630114)100:0.0000381347)100:0.0001694176)98:0.0000157849,SAMN03647098:0.0001734969)98:0.0000023911)89:0.0000045907)63:0.0000006849,(((SAMEA1018969:0.0000968192,SAMEA1019003:0.0000649697)100:0.0001128475,(((SAMEA1530822:0.0000276428,((((SAMEA1556555:0.0000721228,SAMEA1556745:0.0000616121)68:0.0000049281,SAMEA1556720:0.0000680884)68:0.0000452396,SAMEA1569223:0.0001898637)94:0.0000205214,SAMEA1569156:0.0000664885)63:0.0000447986)62:0.0000225349,(SAMEA1556756:0.0000931135,SAMEA1569180:0.0000415084)63:0.0000200516)95:0.0000192544,SAMEA2297175:0.0000774851)95:0.0000053547)100:0.0000473821,(SAMN03648232:0.0000654886,SAMN03648360:0.0000486329)100:0.0001347750)100:0.0000617550)63:0.0000025400)65:0.0000023417,(((((SAMEA1019233:0.0000794598,SAMEA961659:0.0000515177)100:0.0000898375,((((((((((SAMEA1465966:0.0000789014,(SAMEA1556865:0.0000522288,SAMEA1569128:0.0000742503)80:0.0000196809)59:0.0000142699,(SAMEA1485297:0.0000583939,SAMEA1530911:0.0001013658)59:0.0000148782)59:0.0000017269,SAMEA1556595:0.0000298879)59:0.0000062324,SAMEA1569149:0.0000380287)59:0.0000115342,SAMEA1569314:0.0000442621)59:0.0000084214,SAMEA1485323:0.0001125148)59:0.0000279443,((SAMEA1485246:0.0001493689,SAMEA1485293:0.0001097747)100:0.0000088811,SAMEA1530946:0.0000546275)100:0.0000183019)100:0.0000473987,(SAMEA1708247:0.0000884911,SAMEA1708290:0.0000703333)100:0.0000268436)100:0.0000254981,(SAMEA1485472:0.0000736139,SAMEA1708322:0.0000675894)100:0.0000600390)89:0.0000015709,SAMEA1556685:0.0002005347)100:0.0000400670)64:0.0000031660,(((SAMEA1465949:0.0001020958,SAMEA1556658:0.0001018638)100:0.0000334546,SAMEA1530845:0.0001247517)100:0.0000121962,SAMEA1556546:0.0000746546)100:0.0000865292)93:0.0000127756,(((((SAMEA1485221:0.0000269291,SAMEA1569127:0.0001102306)100:0.0000179176,SAMEA1485412:0.0000900762)100:0.0000318645,SAMEA1556832:0.0000819177)100:0.0000359287,SAMEA1485411:0.0001976641)100:0.0000353006,(((SAMEA1485290:0.0001333609,SAMEA1569159:0.0001416435)100:0.0000520784,SAMEA1556718:0.0001748714)100:0.0000663875,(SAMEA1530833:0.0000192770,SAMEA1688618:0.0000385043)100:0.0001352960)100:0.0000186605)89:0.0000212083)95:0.0000052046,SAMEA1485231:0.0002587448)100:0.0000765943)65:0.0000118881,((((SAMEA1018934:0.0001369298,SAMEA1556613:0.0001064268)89:0.0000154510,SAMEA1530743:0.0001730750)100:0.0002183098,((((SAMEA1530861:0.0000743890,SAMEA1569284:0.0001672918)100:0.0000160717,((((SAMEA1530936:0.0000322342,SAMEA1569226:0.0000851050)99:0.0000120443,((SAMEA1556722:0.0000355526,SAMEA1569225:0.0001259628)99:0.0000102911,SAMEA1569315:0.0000628201)99:0.0000047820)99:0.0000348080,SAMEA1569296:0.0000814935)100:0.0000739885,SAMEA3558882:0.0001546383)100:0.0000169574)100:0.0000499114,(SAMEA1530952:0.0001298205,SAMEA1688533:0.0001567434)100:0.0000750387)72:0.0000118237,SAMN03648263:0.0002813983)71:0.0000049884)65:0.0000019050,((((SAMEA1530589:0.0000525912,SAMEA1556852:0.0001410100)100:0.0000715497,SAMN03649013:0.0001807890)100:0.0000285288,SAMN03648315:0.0001389489)100:0.0000004940,SAMEA3558474:0.0001688535)100:0.0001186955)65:0.0000071321)100:0.0000401531)100:0.0000023774,((SAMEA1465969:0.0003084775,((SAMEA1530815:0.0001597253,((SAMEA1708370:0.0000904546,SAMEA2534933:0.0000636390)100:0.0000307915,SAMN02567674:0.0001356266)100:0.0000381105)100:0.0000153263,(SAMEA787739:0.0000892189,SAMN02381050:0.0000928654)100:0.0001845670)100:0.0000301563)100:0.0000584026,SAMEA3558803:0.0002507934)100:0.0000154303)100:0.0000355323)100:0.0001056567,((((((((((((((02R0861:0.0000300682,Peru4522:0.0000286876)100:0.0000278850,Peru4524:0.0000254917)97:0.0000108640,((Peru4723:0.0000095094,Peru4902:0.0000117872)100:0.0000023914,(SAMEA3558258:0.0000308041,SAMEA3558259:0.0000213965)100:0.0000118869)100:0.0000117555)67:0.0000005052,((Peru4660:0.0000142642,(Peru5095:0.0000404056,Peru5415:0.0000522187)100:0.0000074072)100:0.0000048611,((Peru4672:0.0000213965,Peru4704:0.0000172297)100:0.0000005052,Peru4930:0.0000237739)100:0.0000121297)100:0.0000384737)63:0.0000005200,(((03R0177:0.0000394466,1810:0.0000830497)100:0.0000071069,Peru3410:0.0000521192)73:0.0000005200,(Peru4665:0.0000474076,SAMEA3558285:0.0000567484)64:0.0000047547)59:0.0000028510)59:0.0000012374,((((1479151773189T1377914lib3410nextseqn0004151bp:0.0000901291,((Peru2902:0.0000083582,Peru2904:0.0000118868)100:0.0000081074,(Peru3005:0.0000118109,Peru3341:0.0000329550)100:0.0000022063)97:0.0000021958)99:0.0000047427,Peru3338:0.0000329176)84:0.0000024440,1479153938227T1380514lib3436nextseqn0004151bp:0.0000735541)84:0.0000070465,(((Peru2922:0.0000191707,Peru2944:0.0000201461)99:0.0000038192,Peru3435:0.0000561982)84:0.0000142643,(((Peru3300:0.0000494092,(Peru3388:0.0000563781,Peru4715:0.0000674585)100:0.0000080474)100:0.0000123950,Peru3425:0.0000401795)79:0.0000027546,Peru5113:0.0000513667)64:0.0000112639)61:0.0000036046)61:0.0000023626)100:0.0000471798,(Peru5449:0.0000388455,SAMEA3558297:0.0000355431)100:0.0001246382)100:0.0000330824,Peru4137:0.0001424819)100:0.0002160957,(IDR1600011801:0.0004108933,((((SAMEA1016015:0.0000951983,(SAMEA1403565:0.0000228000,SAMEA1403739:0.0000450868)100:0.0000867626)100:0.0000247741,(SAMN02584603:0.0000957613,SAMN02584617:0.0001300996)100:0.0000277587)100:0.0000220423,SAMEA1403987:0.0002086663)100:0.0000341709,(SAMEA2533851:0.0002155686,SAMN03648176:0.0001752694)100:0.0000101625)100:0.0000805019)100:0.0000065746)100:0.0000168368,Peru3987:0.0003308604)100:0.0000088010,(((((((((SAMEA1485310:0.0000316297,SAMEA1485510:0.0000166479)100:0.0000052606,(SAMEA1530602:0.0000231927,SAMEA1708277:0.0001116007)100:0.0000097016)100:0.0000068453,SAMEA1556730:0.0000047879)100:0.0000151232,SAMEA1556653:0.0000237905)100:0.0000695344,SAMEA1530687:0.0001310010)100:0.0000463739,SAMEA1530669:0.0002130218)100:0.0000056713,SAMEA1556576:0.0001896923)100:0.0000189150,((((((SAMEA1485498:0.0000735314,SAMEA1530726:0.0000142642)100:0.0000047547,SAMEA1530765:0.0000379000)96:0.0000023774,SAMEA1530862:0.0000284488)96:0.0000028549,(SAMEA1530601:0.0000126811,SAMEA1530949:0.0000133659)97:0.0000024039)97:0.0000062993,(SAMEA1530652:0.0000662418,(SAMEA1530675:0.0001089700,SAMEA1530795:0.0000855182)100:0.0000121303)97:0.0000049384)100:0.0001206362,SAMEA3558465:0.0001813311)100:0.0000038831)100:0.0000527482,(((SAMEA1556535:0.0000998129,SAMEA1708234:0.0001019659)100:0.0000030875,SAMEA1556815:0.0000252929)100:0.0000024962,SAMEA1688508:0.0000261514)100:0.0002324313)100:0.0001580708)100:0.0000243352,((((((02R1262:0.0001957051,IDR1600003708:0.0002336759)100:0.0000102324,(Peru3325:0.0001160340,((SAMEA3558798:0.0000273679,(SAMEA3558842:0.0000071321,SAMEA3558861:0.0000081315)100:0.0000220185)100:0.0000106257,((((SAMEA3558799:0.0000275583,SAMEA3558821:0.0000095094)100:0.0000090312,SAMEA3558848:0.0000261330)100:0.0000005052,SAMEA3558854:0.0000142642)100:0.0000030313,(SAMEA3558851:0.0000355943,SAMEA3558855:0.0000334112)100:0.0000006686)100:0.0000101393)100:0.0000798368)100:0.0000321919)100:0.0001327952,(((((1852:0.0001822064,TDR128S129L002:0.0002482849)86:0.0000032442,((((SAMEA1485364:0.0000371981,SAMEA1485493:0.0000548622)89:0.0000072654,SAMEA1530898:0.0000480925)86:0.0000021861,SAMEA1530904:0.0000820001)90:0.0000025878,SAMEA1530658:0.0000592797)100:0.0001447458)86:0.0000078810,((SAMEA3558364:0.0001402678,SAMEA3558874:0.0001032480)100:0.0000224183,(SAMEA3558414:0.0000496207,SAMEA3558763:0.0001044299)100:0.0000317425)100:0.0000503936)100:0.0000068227,((((SAMEA3558846:0.0000071321,SAMEA3558863:0.0000047547)100:0.0000035039,SAMEA3558890:0.0000473782)100:0.0000032858,SAMEA3558875:0.0000261228)100:0.0001054541,SAMN01908799:0.0002683562)100:0.0000090931)100:0.0000484782,IDR1600035227:0.0002226484)100:0.0001026390)100:0.0000078416,((((((1479151773189T1376714lib3398nextseqn0004151bp:0.0001221473,Peru5455:0.0000322612)100:0.0000023774,Peru5435:0.0000390763)100:0.0000179175,Peru4467:0.0000286574)100:0.0000543754,IDR1600018194:0.0000998623)100:0.0000021806,SAMEA2533629:0.0000878316)100:0.0001468574,(SAMEA2533469:0.0000759471,SAMEA2533753:0.0001266564)100:0.0002390530)100:0.0000385904)100:0.0000006686,IDR1600034035:0.0003511400)100:0.0000404182,(((((((((((((NLA000016764:0.0002206979,(SAMEA3558788:0.0000737902,SAMEA3558790:0.0001112085)85:0.0000030376)65:0.0000071841,SAMEA3558783:0.0001075661)63:0.0000065900,SAMN03648072:0.0001416342)60:0.0000024306,SAMEA3558440:0.0001379232)61:0.0000134259,(((SAMEA2297021:0.0000583204,SAMEA2297077:0.0000778820)100:0.0000176951,SAMN03649065:0.0000307101)100:0.0000405531,SAMN03649069:0.0000879350)100:0.0000490168)59:0.0000048249,(((SAMEA1530638:0.0000497026,SAMEA1556836:0.0000552268)100:0.0000300274,SAMEA1556846:0.0000920183)100:0.0000410198,SAMEA2533827:0.0000991136)76:0.0000025001)59:0.0000025102,(((((((SAMEA1530653:0.0001401715,SAMEA1569124:0.0000545776)94:0.0000023774,(SAMEA1569268:0.0001409736,SAMEA1708293:0.0000862037)81:0.0000038732)84:0.0000023774,(((SAMN02414892:0.0000840157,SAMN02414897:0.0000291776)100:0.0000484236,SAMN03647704:0.0001740869)100:0.0000328695,SAMN03648086:0.0001182785)100:0.0000078206)76:0.0000006686,SAMEA1556504:0.0000758227)100:0.0000357907,(SAMEA1556849:0.0000907484,SAMEA1688561:0.0000803621)100:0.0000293167)100:0.0000071799,SAMEA3558782:0.0000971213)93:0.0000047547,SAMEA3558348:0.0001223131)62:0.0000100169)97:0.0000046696,((((SAMEA2534106:0.0000327831,SAMEA2534905:0.0000200673)100:0.0000717906,(SAMEA3558737:0.0000312232,SAMEA3562773:0.0000367902)100:0.0000392847)100:0.0000325649,SAMEA2534282:0.0000732216)100:0.0000127321,((SAMEA3558814:0.0000426022,SAMEA3558884:0.0000225204)99:0.0000005052,SAMEA3558892:0.0000567118)100:0.0000696223)100:0.0000166417)100:0.0000271769,(SAMEA2534574:0.0001313389,SAMEA3558830:0.0001543844)100:0.0000152442)100:0.0000245893,((SAMEA3558731:0.0001186001,SAMEA3558749:0.0001143555)100:0.0000046426,SAMEA3562767:0.0001346034)100:0.0000404856)100:0.0000449317,((SAMEA2297091:0.0001611823,SAMEA2297127:0.0001633790)100:0.0000313311,SAMEA2535262:0.0001637542)100:0.0000121198)100:0.0000843644,(((SAMEA1485298:0.0000852787,((SAMEA1530609:0.0000230656,SAMEA1530748:0.0000332597)100:0.0000314969,SAMN03648657:0.0001456375)100:0.0000491322)100:0.0000114750,SAMEA1708349:0.0001701244)100:0.0000477356,(((SAMEA1485497:0.0001705575,SAMEA2297106:0.0001065362)100:0.0000347081,SAMEA3558467:0.0001592250)100:0.0000054260,((SAMEA1569230:0.0000625350,SAMN03648177:0.0000414479)100:0.0000539365,SAMN03648588:0.0002046009)100:0.0000970564)100:0.0000102432)100:0.0001294709)100:0.0000326425,SAMEA2534529:0.0003552369)100:0.0000005052)100:0.0000213965)100:0.0000029648,((IDR1500052024:0.0003586833,(((Peru3052:0.0000119278,Peru3334:0.0000223618)100:0.0000468264,Peru3421:0.0000308695)100:0.0000855660,Peru4306:0.0000967218)100:0.0001896967)100:0.0000046288,SAMEA3558815:0.0003074866)100:0.0000520482)100:0.0000655691,(Peru4049:0.0002364420,SAMEA3558327:0.0003299914)100:0.0002153318)100:0.0000162674)100:0.0000512428,(SAMN03647743:0.0000623198,SAMN03648208:0.0001245780)100:0.0003744399)100:0.0000631518,SAMEA2535175:0.0004890243)100:0.0000461672)100:0.0000165275,NLA009600875:0.0005322737)100:0.0000272941,(((((((((01R0238:0.0001102817,(Peru3275:0.0000362311,Peru4084:0.0000579948)100:0.0000625902)100:0.0001030696,(Peru3386:0.0000525162,Peru4020:0.0000161298)100:0.0001484260)59:0.0000025548,(03R0780:0.0002012173,Peru4944:0.0001498910)62:0.0000233912)59:0.0000523551,((01R1387:0.0000244426,(02R0812:0.0000261294,02R1681:0.0000204725)100:0.0000101908)100:0.0002446097,Peru4148:0.0002543261)73:0.0000006018)59:0.0000142677,(01R0902:0.0001096638,03R0068:0.0001421310)100:0.0001578626)59:0.0000035281,(02R1114:0.0002185508,((((02R1915:0.0002048109,Peru3980:0.0001280971)100:0.0000758766,(Peru2966:0.0002052704,((((Peru4051:0.0000143028,Peru4053:0.0000038975)100:0.0000602389,Peru4314:0.0000581648)100:0.0000857710,SAMEA3558254:0.0001253305)100:0.0000236255,Peru4073:0.0002225917)100:0.0000700369)99:0.0000027456)99:0.0000073005,(((((Peru2920:0.0000167245,Peru4070:0.0000308948)91:0.0000252120,((Peru3011:0.0000190191,Peru3303:0.0000166416)90:0.0000023774,Peru4725:0.0000142642)90:0.0000047547)66:0.0000182750,((Peru3001:0.0000140116,Peru3004:0.0000238911)100:0.0000108869,Peru4147:0.0000449326)80:0.0000198346)68:0.0000063318,Peru3019:0.0000190191)69:0.0000096157,Peru2956:0.0000327322)100:0.0001544738)99:0.0000441838,((((((03R0908:0.0000218872,03R0929:0.0000287195)100:0.0001682899,IDR1500051244:0.0002541807)100:0.0000955506,(IDR1500053652:0.0001772535,IDR1600017097:0.0001667014)100:0.0000518472)98:0.0000111995,((((IDR1500057631:0.0001710966,SAMEA2535208:0.0001329875)100:0.0000583472,(IDR1600058226:0.0001554257,(Peru4046:0.0002150551,(SAMEA2533877:0.0001286023,(SAMEA2535351:0.0001162994,(SAMN03648209:0.0000073821,SAMN03648258:0.0000519259)100:0.0000996094)100:0.0000095022)100:0.0000291231)100:0.0000026896)100:0.0000209504)100:0.0000393240,SAMN03649000:0.0002390400)100:0.0000516260,(((((IDR1600012207:0.0001340063,(Peru3966:0.0000285288,(((Peru4002:0.0000162107,SAMEA3558269:0.0000209044)100:0.0000105954,((Peru4005:0.0000096709,Peru4089:0.0000213965)100:0.0000093250,Peru4476:0.0000154372)100:0.0000148320)80:0.0000005052,Peru4056:0.0000402876)100:0.0000023774)100:0.0001044653)62:0.0000190319,SAMEA3558278:0.0001864233)59:0.0000290548,(Peru3321:0.0000396127,(SAMEA3558256:0.0000171325,SAMEA3558319:0.0000349159)76:0.0000235319)100:0.0001403440)59:0.0000274722,Peru4666:0.0001920747)59:0.0000146728,(Peru4026:0.0002312488,(((Peru4152:0.0000190191,Peru4463:0.0000330368)100:0.0002084193,Peru5032:0.0001778847)100:0.0000363185,SAMEA3558261:0.0002432145)98:0.0000083127)100:0.0000116822)59:0.0000025435)59:0.0000005200)59:0.0000054174,((IDR1500066750:0.0001705673,IDR1600037632:0.0001706673)100:0.0000620767,(IDR1600053034:0.0004029165,(Peru3312:0.0000287297,Peru4001:0.0000152923)100:0.0002234558)100:0.0001259607)71:0.0000046490)59:0.0000146098,1479153938227T1380914lib3439nextseqn0005151bp:0.0003020731)59:0.0000295407)59:0.0000209496)59:0.0000083985)84:0.0000491175,(((((02R0286:0.0000147649,02R1683:0.0000187798)100:0.0000333460,Peru4598:0.0000430412)100:0.0002759012,((IDR1500072738:0.0003189630,SAMN03647625:0.0002385433)63:0.0000005145,(SAMEA3558794:0.0001084684,(((SAMEA3558801:0.0000698526,SAMEA3558825:0.0000532689)100:0.0000144655,(SAMEA3558877:0.0000498322,SAMEA3558883:0.0000365525)100:0.0000778223)99:0.0000077840,(SAMEA3558834:0.0000546051,SAMEA3558878:0.0000765114)100:0.0000124743)99:0.0000040413)100:0.0001354603)84:0.0000147624)84:0.0000172614,Peru5099:0.0003250715)72:0.0000213281,((((((((SAMEA1485262:0.0000264310,SAMEA1569121:0.0000150759)100:0.0000671019,SAMN05576227:0.0000940910)95:0.0000027536,SAMN05576515:0.0000829610)61:0.0000053719,SAMN03647736:0.0001279499)61:0.0000022455,SAMEA3558589:0.0000783915)80:0.0000165100,(((SAMEA2297192:0.0000711400,SAMN03649041:0.0001539829)96:0.0000093842,(((SAMN02585934:0.0001305155,SAMN03648678:0.0001151860)62:0.0000092818,(SAMN03648676:0.0001084489,SAMN03648904:0.0001148821)71:0.0000210196)61:0.0000019548,(SAMN03648618:0.0001100107,SAMN03648672:0.0000855958)76:0.0000015679)61:0.0000004638)61:0.0000213965,SAMN03648898:0.0000780603)59:0.0000121060)59:0.0000143102,((((((((((SAMEA1530686:0.0000859680,(SAMEA2534390:0.0001016635,(SAMN02053796:0.0000649456,SAMN05575048:0.0000794451)100:0.0000455051)100:0.0000187264)93:0.0000187921,SAMN05577215:0.0000735823)64:0.0000024471,SAMN02586058:0.0001046748)64:0.0000068291,((SAMEA95428918:0.0000554697,SAMEA95522668:0.0000364216)100:0.0000648016,((SAMN03648471:0.0000495508,SAMN03648477:0.0000687471)100:0.0000740678,SAMN05575504:0.0001124078)91:0.0000200738)62:0.0000146739)59:0.0000025122,(SAMEA1688565:0.0000593148,SAMEA3558529:0.0001111122)83:0.0000046632)59:0.0000003435,((((SAMEA1708197:0.0001363055,(SAMN02053747:0.0000377609,SAMN02586032:0.0000237938)100:0.0000439622)59:0.0000026262,SAMEA3558500:0.0000665689)59:0.0000045119,SAMN02053808:0.0000759194)59:0.0000023082,(SAMEA3558596:0.0001039369,SAMN05575032:0.0000712943)100:0.0000112264)59:0.0000075371)59:0.0000112203,(SAMEA3558509:0.0001903204,SAMEA3558525:0.0001366571)77:0.0000076832)59:0.0000198574,((SAMEA3558524:0.0000732449,SAMEA3558604:0.0000725498)100:0.0000176605,SAMEA3558572:0.0001375050)65:0.0000040108)59:0.0000010501,(SAMEA3558544:0.0000946992,SAMEA3558584:0.0001135923)90:0.0000121724)59:0.0000024487,((((((((SAMEA1530897:0.0001080807,SAMN02053819:0.0001307933)90:0.0000193087,(SAMN02350493:0.0001380217,SAMN05577049:0.0001165962)64:0.0000006686)63:0.0000104560,SAMN02350488:0.0000740968)59:0.0000098239,((SAMN02585986:0.0000450954,SAMN02586021:0.0000428352)100:0.0000731021,SAMN05576264:0.0000687776)91:0.0000337655)61:0.0000118479,SAMEA95441668:0.0001064890)59:0.0000005275,(((((((((((SAMEA1569206:0.0000940771,SAMN03648589:0.0000403786)68:0.0000022484,SAMN03648750:0.0000451285)100:0.0000651729,SAMN03648645:0.0001354373)75:0.0000011050,SAMN03648670:0.0000788269)62:0.0000046383,(SAMN03648781:0.0001227932,SAMN03648911:0.0001546405)59:0.0000096751)59:0.0000005052,(SAMN03648632:0.0001493729,(SAMN03648744:0.0001421261,SAMN03649016:0.0001158563)90:0.0000024087)90:0.0000356822)59:0.0000006338,SAMN03648763:0.0000949187)59:0.0000071321,(((((((((((((((SAMEA3558508:0.0000727642,SAMEA3558526:0.0000709890)77:0.0000074629,SAMEA3558522:0.0000567117)100:0.0000849897,(SAMN02585906:0.0001067500,SAMN05576942:0.0000855287)92:0.0000138700)59:0.0000047778,((SAMN02053757:0.0000442436,SAMN02053777:0.0000406844)100:0.0000950667,SAMN02350442:0.0001310983)63:0.0000152765)59:0.0000024962,((((SAMN02053813:0.0000805051,SAMN05575063:0.0000757515)64:0.0000023024,SAMN02350467:0.0000923469)59:0.0000064116,((SAMN02585889:0.0000186457,SAMN02585890:0.0000118322)98:0.0000159954,SAMN02586033:0.0000743292)100:0.0000846190)59:0.0000028827,SAMN02585923:0.0001136328)59:0.0000045384)59:0.0000006318,SAMN02350476:0.0001177285)59:0.0000070328,SAMN02053820:0.0000740132)59:0.0000223506,(SAMN03648823:0.0001106016,(SAMN03648875:0.0000968378,SAMN03649046:0.0000530368)100:0.0000869044)59:0.0000015577)59:0.0000058881,SAMN03648764:0.0001154023)59:0.0000053237,(((SAMN03648552:0.0000947444,((((((SAMN03648562:0.0001858652,SAMN03648644:0.0001050999)100:0.0000199799,SAMN03649015:0.0001330504)96:0.0000096831,(SAMN03648883:0.0001435167,SAMN03648886:0.0001289624)97:0.0000052974)85:0.0000084410,(((SAMN03648563:0.0001182181,SAMN03648881:0.0000719539)87:0.0000091059,SAMN03648711:0.0001100245)67:0.0000156311,((SAMN03648569:0.0001087877,SAMN03648999:0.0001015986)81:0.0000025486,SAMN03648899:0.0001016841)78:0.0000005052)61:0.0000041974)59:0.0000048736,SAMN03649030:0.0001066319)59:0.0000064624,SAMN03648700:0.0000964043)59:0.0000025581)59:0.0000005052,SAMN03648952:0.0001346171)59:0.0000023774,SAMN03648564:0.0001471135)61:0.0000261514)59:0.0000005063,(SAMN03648610:0.0001323049,(SAMN03648710:0.0001235631,SAMN03648748:0.0001046757)82:0.0000018989)73:0.0000071321)59:0.0000022858,(((SAMN03648792:0.0001568459,SAMN03649051:0.0001163873)72:0.0000005275,(SAMN03648807:0.0001088934,SAMN03648824:0.0000410714)100:0.0000701736)61:0.0000046204,TDR61S138L002:0.0001017671)62:0.0000071481)59:0.0000069072,(((SAMN02053782:0.0001319778,SAMN03648323:0.0000594718)96:0.0000049921,(SAMN02585892:0.0001125702,(SAMN03648638:0.0000288475,SAMN03648643:0.0000491641)100:0.0000474751)73:0.0000485878)64:0.0000070228,(SAMN03648722:0.0001228721,SAMN03648815:0.0001959899)68:0.0000005275)64:0.0000142643)59:0.0000005052,(SAMN03648601:0.0001657047,SAMN03648990:0.0001234560)89:0.0000165318)59:0.0000025306,SAMN03648859:0.0002344486)59:0.0000094508)59:0.0000173148,(SAMEA1688701:0.0001102553,(SAMN02053793:0.0001171936,SAMN03648716:0.0001078012)61:0.0000047940)59:0.0000083840)59:0.0000057124,((SAMN03648321:0.0000605816,(SAMN03648719:0.0001144605,SAMN03648835:0.0001192072)91:0.0000090157)85:0.0000128735,(((SAMN03648627:0.0002693286,SAMN03648665:0.0000690902)88:0.0000224812,(SAMN03648651:0.0001186524,SAMN03649055:0.0001517015)80:0.0000120759)80:0.0000251950,SAMN03648905:0.0001283112)59:0.0000032328)59:0.0000006686)59:0.0000045999,SAMN02053749:0.0000946549)59:0.0000237739)59:0.0000031318,(SAMEA3558490:0.0001066766,SAMN02585931:0.0000889492)90:0.0000271232)59:0.0000067730,SAMEA3558531:0.0001136904)59:0.0000072408)59:0.0000020350)100:0.0001700150,(SAMEA2535030:0.0002517112,(((SAMEA3558549:0.0001012012,(SAMN03648628:0.0000931967,(SAMN03648843:0.0001130686,SAMN05577463:0.0001027767)76:0.0000104348)76:0.0000050939)100:0.0000428153,(SAMEA3558559:0.0001141620,(SAMEA3558582:0.0000908831,(SAMN02403480:0.0000601613,SAMN02403481:0.0000440320)100:0.0000533733)100:0.0000321322)89:0.0000026201)89:0.0000121494,SAMEA3558605:0.0000851927)100:0.0001896761)100:0.0000463107)100:0.0000080295)62:0.0000142929)73:0.0000006761,(((IDR1600046655:0.0001396692,(((Peru3258:0.0000213965,Peru4009:0.0000095094)100:0.0000351167,Peru4042:0.0000641484)100:0.0000573663,(Peru4061:0.0001442468,Peru4469:0.0000782716)100:0.0000023774)100:0.0000309208)100:0.0001430104,SAMEA3558744:0.0002705790)100:0.0000303252,(Peru4573:0.0002498987,((SAMEA3558849:0.0000118868,SAMEA3558869:0.0000332837)100:0.0000057158,SAMEA3558867:0.0000462302)100:0.0001225824)100:0.0000886782)100:0.0000562038)96:0.0000116345,(SAMEA2533599:0.0001356158,SAMN03648375:0.0001015935)100:0.0002503982)100:0.0002720943)97:0.0000005683,((((((02R1142:0.0001780894,Peru4721:0.0002010978)100:0.0000934897,SAMN02628491:0.0003465036)100:0.0001433244,SAMN02414983:0.0004949210)100:0.0000570310,(((((((SAMEA1018993:0.0000466252,SAMEA1019010:0.0000608828)100:0.0000067648,SAMEA961651:0.0000579517)83:0.0000077984,((SAMEA961652:0.0000393222,SAMEA961654:0.0000601353)83:0.0000033213,SAMEA961653:0.0001028191)83:0.0000227130)100:0.0000236301,(SAMN03647845:0.0000094539,SAMN03647966:0.0000355770)100:0.0000124392)100:0.0001636728,((SAMEA2534131:0.0001263602,SAMN02231144:0.0001584655)100:0.0000395135,SAMEA2535123:0.0001849917)100:0.0000132428)100:0.0001554242,(SAMEA2533343:0.0002086970,SAMEA2533801:0.0001844744)100:0.0000799795)100:0.0000840831,(SAMEA2297032:0.0001668409,TDR179S154L002:0.0002800328)100:0.0001897153)100:0.0000853827)100:0.0000172255,(((SAMEA2534267:0.0000166416,SAMEA2535083:0.0000118868)100:0.0000047667,SAMEA2534837:0.0000094394)100:0.0000023356,SAMEA2534572:0.0000118345)100:0.0004605717)100:0.0000364001,SAMEA2534611:0.0005212494)100:0.0000151095)100:0.0000215928,((IDR1100019254:0.0002792951,IDR1100023189:0.0002376015)100:0.0000481349,(SAMEA2533428:0.0000237757,SAMEA2533671:0.0000166416)100:0.0002669472)100:0.0002473414)100:0.0001497960,SAMEA2534463:0.0006886218)100:0.0001325012,(((((1727:0.0003114115,SAMEA2533565:0.0001971129)100:0.0000099259,((SAMEA1019013:0.0000352214,SAMEA1019291:0.0000433284)100:0.0000731149,(((((SAMEA2533357:0.0000910544,SAMN03647737:0.0000687294)100:0.0000050215,SAMEA2535192:0.0001327934)100:0.0000029368,SAMEA2535359:0.0001060045)100:0.0000072137,SAMEA2534096:0.0000906807)100:0.0000042034,SAMEA2534038:0.0001358087)100:0.0000049426)100:0.0000796260)100:0.0000005683,SAMEA2534532:0.0002631551)100:0.0000182307,SAMEA2535324:0.0002397845)100:0.0001176166,(IDR1500048830:0.0003286641,SAMEA1404002:0.0003294602)100:0.0000591847)100:0.0004629238)75:0.0000004940,((((((((((((((((02R0848:0.0000551939,Peru4946:0.0000250723)100:0.0000179008,Peru4556:0.0000375150)100:0.0000547554,Peru3347:0.0000713559)100:0.0001366435,SAMEA2534807:0.0002312515)100:0.0000311472,(((SAMEA104304848:0.0002149155,SAMN03647555:0.0004389807)100:0.0000201794,SAMEA1403963:0.0003124432)100:0.0000243249,((SAMEA1403603:0.0000217311,SAMEA1707258:0.0000506422)100:0.0001328858,(SAMEA2533365:0.0000225924,SAMEA2533548:0.0000139545)100:0.0001596310)100:0.0000777433)100:0.0000324934)100:0.0000022320,NLA000301359:0.0002619432)100:0.0000986279,((((SAMEA1019151:0.0000604037,SAMEA1019303:0.0000782037)100:0.0000603893,SAMN03647565:0.0000946119)100:0.0000005200,SAMN02414935:0.0001182453)100:0.0000496159,SAMEA1569250:0.0001658529)100:0.0002233165)70:0.0000072032,SAMEA2535267:0.0002962507)61:0.0000105500,((((1853:0.0001207384,(IDR1500063002:0.0002684527,SAMN03648294:0.0002261514)100:0.0000005702)100:0.0000188461,NLA009801661:0.0001776277)100:0.0001242819,(((Peru4611:0.0002829904,(SAMEA3558637:0.0001968847,SAMN03648382:0.0002187883)100:0.0000318556)100:0.0000073750,SAMEA2534244:0.0002717103)100:0.0000279489,((SAMEA2534202:0.0000902152,SAMEA2534850:0.0000901006)100:0.0001499836,(SAMEA3558562:0.0002349955,((((((SAMN01925652:0.0000144129,(((SAMN02053755:0.0000285288,(SAMN02053771:0.0000262932,SAMN02053774:0.0000404162)100:0.0000118869)99:0.0000023069,SAMN02403535:0.0000125098)100:0.0000055026,(SAMN02403514:0.0000303794,SAMN02403515:0.0000659540)100:0.0000099804)99:0.0000099191)64:0.0000059258,(SAMN02350474:0.0000481218,SAMN02586004:0.0000176692)64:0.0000051754)99:0.0000062293,(SAMN02350492:0.0000213965,(SAMN02403494:0.0000302295,SAMN02403495:0.0000568113)100:0.0000054167)100:0.0000309063)97:0.0000023774,(SAMN02403580:0.0000190191,SAMN02403581:0.0000166416)100:0.0000142643)100:0.0000138188,SAMN02586000:0.0000195553)100:0.0001085867,SAMN03648791:0.0001473537)100:0.0000461419)100:0.0000873222)79:0.0000006761)100:0.0000048277)100:0.0000096008,IDR1600031875:0.0002909988)100:0.0000658156)59:0.0000006686,(((((IDR1600001953:0.0001888013,IDR1600025428:0.0001781387)100:0.0000764782,SAMEA3558167:0.0001708120)100:0.0001709165,(SAMEA104326173:0.0000190191,SAMN03647706:0.0000781203)100:0.0002991793)71:0.0000119497,((IDR1600021878:0.0003848600,((SAMEA2533697:0.0002656299,SAMN02567705:0.0003030202)100:0.0000401186,(SAMN03647774:0.0000548115,SAMN03648068:0.0000652036)100:0.0003444435)92:0.0000171084)78:0.0000005052,(((IDR1600054265:0.0002256100,(SAMEA2534523:0.0000329439,SAMEA2535112:0.0000333333)100:0.0001166551)100:0.0001898447,((((((((((IDR1600058228:0.0001728065,SAMN02599117:0.0001152897)87:0.0000164670,(((SAMEA1018927:0.0000337639,SAMEA1019263:0.0000141290)100:0.0000160558,SAMEA1018973:0.0000311501)100:0.0000129342,SAMEA1569106:0.0001284343)100:0.0001428241)70:0.0000102112,((((((SAMEA3558535:0.0000086784,SAMEA3558565:0.0000210750)100:0.0000044777,SAMEA3558538:0.0000285288)100:0.0000095077,SAMEA95490418:0.0000462999)100:0.0000684925,SAMN02585887:0.0001016456)100:0.0000268944,(((((SAMN02053758:0.0000308167,SAMN02585966:0.0000361551)87:0.0000174091,SAMN02350423:0.0000286206)100:0.0000791485,SAMN03649025:0.0001517438)87:0.0000343146,(SAMN03648964:0.0001297501,SAMN08795353:0.0001730601)100:0.0000115890)87:0.0000099164,SAMN03649047:0.0001523629)86:0.0000009115)72:0.0000047547,SAMN03647630:0.0001323954)61:0.0000023774)68:0.0000017335,(SAMEA3558448:0.0000707106,(SAMEA3558492:0.0000874496,(SAMN02585927:0.0001901059,SAMN03648742:0.0002198421)78:0.0000005200)82:0.0000022263)87:0.0000309626)63:0.0000005052,((((((((((((SAMEA1485277:0.0000584183,SAMEA1556709:0.0000630280)100:0.0000160789,SAMEA1688584:0.0000686515)100:0.0000195567,(SAMEA1556503:0.0000438409,SAMEA1708307:0.0001476216)97:0.0000075303)100:0.0000680622,SAMN03649062:0.0000614605)97:0.0000098671,SAMN03648641:0.0000897853)97:0.0000073114,SAMN03648866:0.0001113170)97:0.0000023544,(SAMN03648623:0.0000121507,SAMN08795237:0.0000104549)100:0.0001314436)97:0.0000093250,SAMN03648896:0.0002016118)97:0.0000071085,((SAMN03648668:0.0001040566,SAMN03648808:0.0000685680)100:0.0000900001,SAMN03648901:0.0002396587)93:0.0000018489)79:0.0000005052,((SAMN03648681:0.0001421715,SAMN03648705:0.0001324256)93:0.0000213965,SAMN03648840:0.0000828939)88:0.0000047547)79:0.0000005052,((((SAMEA1485413:0.0000653779,SAMEA1485512:0.0000257899)85:0.0000150587,SAMEA1530707:0.0000757145)85:0.0000212290,SAMEA1688566:0.0000991280)100:0.0001130682,((SAMN03648578:0.0001191017,SAMN03648622:0.0000764125)88:0.0000055082,SAMN03648624:0.0001252301)93:0.0000101171)85:0.0000285288)79:0.0000005052,(((((SAMEA1530595:0.0000539588,SAMEA1569210:0.0000666989)100:0.0000155055,SAMEA1556835:0.0000671316)100:0.0000833412,SAMN03648922:0.0001416743)100:0.0000121411,SAMEA3558595:0.0001063860)100:0.0000022563,SAMN03648718:0.0001944856)87:0.0000022935)84:0.0000071321)65:0.0000005052,((((SAMN01828248:0.0000520490,SAMN02053764:0.0000333379)100:0.0000086780,SAMN03649022:0.0001309098)100:0.0001119909,TDR62S212L002:0.0001371031)100:0.0000307395,(SAMN03648773:0.0002156023,SAMN03648774:0.0001019310)100:0.0000092792)86:0.0000005200)100:0.0000161552,(SAMN02403625:0.0000218441,SAMN03649008:0.0000476054)100:0.0001243789)100:0.0001527321,SAMN03647160:0.0003320768)97:0.0000072510,(SAMEA2534410:0.0002800511,SAMN05577375:0.0002907147)100:0.0000495278)96:0.0000047699,((SAMEA104326183:0.0001990522,(SAMN03648726:0.0000802208,SAMN05575078:0.0001021379)100:0.0001113658)100:0.0001156933,(((((((SAMEA1569333:0.0001363381,SAMN05576718:0.0000707501)100:0.0000195147,(SAMN03648609:0.0000321258,SAMN03648906:0.0000581748)100:0.0000595456)100:0.0000037976,((SAMN02350479:0.0001039008,SAMN03648853:0.0000542955)100:0.0000176424,SAMN05575112:0.0000797916)100:0.0000404175)100:0.0000047547,((((SAMEA3558453:0.0000468333,SAMEA3558587:0.0000426854)100:0.0000115195,SAMEA3558566:0.0000519785)100:0.0000006761,SAMN03649017:0.0001024734)100:0.0000047547,SAMN03648608:0.0000787528)100:0.0000330656)100:0.0000154589,((SAMN03648583:0.0000544541,SAMN05575610:0.0000761809)100:0.0000049254,SAMN03649002:0.0001510366)82:0.0000023774)87:0.0000155623,(((((((((((((((SAMN01828244:0.0000386463,SAMN02350489:0.0000161904)66:0.0000044564,SAMN02403519:0.0000180042)67:0.0000051624,SAMN02403551:0.0000087386)71:0.0000077069,SAMN02403586:0.0000285288)67:0.0000071321,(SAMN02403507:0.0000263900,SAMN02403524:0.0000352088)95:0.0000047547)66:0.0000078568,(SAMN02403502:0.0000257203,SAMN02403544:0.0000168795)100:0.0000061879)59:0.0000071321,SAMN02350480:0.0000180074)59:0.0000032534,SAMN02403543:0.0000237188)59:0.0000098253,(SAMN02350491:0.0000182270,SAMN02403503:0.0000078438)85:0.0000044468)59:0.0000030418,SAMN02350443:0.0000218452)59:0.0000025146,(SAMN02403564:0.0000217681,SAMN02586025:0.0000134178)75:0.0000005052)59:0.0000053718,((((SAMN01925676:0.0000274161,SAMN01925684:0.0000326973)100:0.0000076505,SAMN02053775:0.0000196781)100:0.0000225550,SAMN02053797:0.0000228732)90:0.0000135557,((((SAMN02350484:0.0000305652,SAMN02350490:0.0000180923)84:0.0000031349,(((SAMN02403552:0.0000092311,SAMN02403565:0.0000098426)61:0.0000047860,SAMN02403563:0.0000186347)67:0.0000026579,SAMN02403555:0.0000118868)76:0.0000071725)59:0.0000005200,SAMN02403548:0.0000237739)61:0.0000091252,(SAMN02403518:0.0000309063,SAMN02403562:0.0000166416)66:0.0000024962)61:0.0000087309)59:0.0000050480)68:0.0000005052,((SAMN02350471:0.0000214891,SAMN02586054:0.0000399195)100:0.0000118869,SAMN02586001:0.0000188864)100:0.0000198940)100:0.0000898501,SAMN02585925:0.0001941366)97:0.0000023774,((SAMN02350445:0.0000689472,SAMN02350494:0.0001014128)97:0.0000016173,((SAMN02403520:0.0000379043,SAMN02403521:0.0000261514)100:0.0000557528,(((SAMN02403578:0.0000126554,SAMN02403579:0.0000301036)100:0.0000251926,(SAMN02403608:0.0000286189,SAMN02403609:0.0000081423)100:0.0000274224)97:0.0000031246,SAMN03648766:0.0000812723)80:0.0000004984)82:0.0000190191)87:0.0000169410)82:0.0000230443)100:0.0000116597,(SAMN03648553:0.0000234598,SAMN03648927:0.0000853154)100:0.0000823023)100:0.0002009512)96:0.0000103205)96:0.0000035177)98:0.0000094403,(SAMEA1556616:0.0001181387,SAMN03647632:0.0000966941)100:0.0002584611)99:0.0000238028)77:0.0000145176)61:0.0000021484,(((SAMEA1707448:0.0002305938,SAMEA2533875:0.0001343728)100:0.0000621500,SAMEA2534915:0.0002042144)100:0.0001146249,((SAMEA2533411:0.0000407120,(SAMEA2534039:0.0000216860,((SAMEA2534559:0.0000144099,SAMEA2534976:0.0000153003)100:0.0000102804,SAMEA2534796:0.0000256750)100:0.0000006761)100:0.0000189366)100:0.0002262337,(SAMEA3558437:0.0000214636,SAMEA3562780:0.0000166416)100:0.0002863814)100:0.0000106261)100:0.0000311436)59:0.0000022105)84:0.0000024354,((02R1543:0.0002133589,SAMN02402665:0.0002354803)100:0.0001699198,SAMN03647453:0.0003710522)100:0.0000269018)100:0.0000106531,(((IDR1500000665:0.0000362488,(IDR1500049548:0.0000378075,IDR1600044262:0.0000241523)100:0.0000076233)100:0.0000352041,NLA000100510:0.0000365476)100:0.0002539578,(SAMEA2533367:0.0002210559,(((SAMEA2535181:0.0000715877,(((SAMEA787716:0.0000665983,SAMEA787725:0.0000774022)100:0.0000166355,(SAMEA787718:0.0001356414,SAMEA787746:0.0001223940)100:0.0000056976)100:0.0000451613,SAMN02567679:0.0000796286)100:0.0000022954)100:0.0000034857,(((SAMN02380988:0.0000688151,SAMN02381018:0.0000347042)100:0.0000292319,SAMN02567661:0.0000487600)100:0.0000083618,SAMN03648306:0.0001127560)100:0.0000158937)100:0.0001571581,SAMEA2535311:0.0002091842)75:0.0000036230)100:0.0000570644)100:0.0000360845)100:0.0000678559,SAMN03647143:0.0004067634)100:0.0000095812,((Peru2938:0.0002140128,(Peru4717:0.0000397762,Peru4910:0.0000269716)100:0.0002697252)100:0.0001021284,SAMEA3558844:0.0002794337)100:0.0000748958)100:0.0001286762,(((((IDR1600014409:0.0002447704,SAMN03648061:0.0002184778)87:0.0000055424,((SAMEA1019022:0.0000528671,SAMEA961596:0.0000416569)100:0.0000170917,SAMEA961663:0.0000276342)100:0.0002512445)100:0.0000556337,(SAMEA2297046:0.0002239864,SAMEA3558645:0.0002455914)100:0.0000589950)87:0.0000021938,(((((SAMEA1485353:0.0000474754,SAMEA1530809:0.0000943928)100:0.0000225576,SAMEA1530674:0.0000588142)100:0.0000158791,SAMEA1556704:0.0000910264)100:0.0002137698,SAMN03648231:0.0003990843)100:0.0000183400,SAMEA2535137:0.0003276868)87:0.0000040092)87:0.0000004940,SAMEA2533432:0.0003258623)100:0.0002943044)100:0.0001536711,((((((((((1479144813357T181715lib5022nextseqn0035151bp:0.0002578971,SAMEA2533822:0.0001874649)100:0.0001154909,SAMN03648322:0.0003199085)100:0.0000310556,SAMN01908886:0.0003791076)100:0.0000096609,(((1793:0.0000936170,SAMN03647315:0.0000400360)100:0.0000010755,SAMEA2534716:0.0000418755)100:0.0002348965,SAMEA2533747:0.0003739183)100:0.0000586509)100:0.0000179638,(((((((SAMN01908749:0.0000265452,SAMN01908885:0.0000169311)100:0.0001437651,SAMN01908902:0.0001303417)100:0.0001728071,((SAMN03647106:0.0000373985,SAMN03647107:0.0000142642)100:0.0000053062,(SAMN03648314:0.0000048974,SAMN03648333:0.0000073195)100:0.0000050824)100:0.0003439927)100:0.0000074203,(SAMN01908786:0.0003202361,((SAMN01908802:0.0004256063,SAMN01908884:0.0002820836)100:0.0000096648,SAMN03648735:0.0004825732)100:0.0000118881)100:0.0000403510)100:0.0000098136,SAMN01908788:0.0004369079)100:0.0000269963,((SAMN01908773:0.0001774381,SAMN01908855:0.0001695800)100:0.0000819899,SAMN01908814:0.0002397123)100:0.0000781071)100:0.0000005683,(SAMN01908784:0.0004300186,SAMN01908859:0.0003421069)100:0.0000259609)100:0.0000036222)100:0.0000027385,SAMN01908763:0.0004804315)100:0.0000218310,IDR1500054445:0.0004155588)100:0.0000287467,SAMN01925700:0.0004228876)100:0.0000222106,SAMEA2534806:0.0004777867)100:0.0000710770,(((SAMEA2533597:0.0002495313,(SAMN03647978:0.0001454429,TDR13S110L002:0.0002429454)100:0.0001132774)100:0.0000604811,((SAMN03647101:0.0000121880,SAMN03648509:0.0000688660)100:0.0000050963,SAMN03647228:0.0000305468)100:0.0003186912)100:0.0001005720,SAMN02628478:0.0004459156)100:0.0000643702)100:0.0001612152)100:0.0001169170)66:0.0000005200,(((((((((((((((((((((((((00R0223:0.0001807543,(SAMEA1403801:0.0002043873,(SAMN02419539:0.0000428737,SAMN02419581:0.0000613808)100:0.0001049129)100:0.0000350874)100:0.0000757704,((((((((((((SAMEA1018976:0.0000794971,SAMEA1019119:0.0000681959)60:0.0000052164,SAMEA1019012:0.0000803162)60:0.0000066979,SAMEA1018987:0.0000475357)60:0.0000052484,SAMEA1019016:0.0000474274)60:0.0000036387,(SAMEA1018983:0.0000751858,SAMEA1019071:0.0000398145)68:0.0000077004)100:0.0000129283,(SAMN03647390:0.0000294757,SAMN03648087:0.0000447148)100:0.0000432602)100:0.0000532433,(SAMEA1569147:0.0001305906,SAMEA3558470:0.0000659020)84:0.0000220748)78:0.0000009321,SAMEA3558521:0.0001627460)76:0.0000068065,(((((SAMN02053754:0.0000237739,(SAMN02403536:0.0000426055,(SAMN02403597:0.0000136190,SAMN02586019:0.0000380387)71:0.0000024746)71:0.0000026416)71:0.0000005052,(SAMN02350463:0.0000401637,(SAMN02403528:0.0000282839,SAMN02403529:0.0000302573)95:0.0000124826)62:0.0000024372)59:0.0000023774,((SAMN02053763:0.0000261514,(SAMN02403554:0.0000188352,SAMN02403584:0.0000120455)100:0.0000164003)92:0.0000046790,(((SAMN02403592:0.0000121467,SAMN02403593:0.0000139983)99:0.0000047547,SAMN02586082:0.0000234834)68:0.0000005070,(SAMN02403594:0.0000158862,SAMN02403595:0.0000239873)100:0.0000185583)62:0.0000029244)62:0.0000028844)63:0.0000050019,(SAMN02586029:0.0000213965,SAMN02586049:0.0000188570)89:0.0000005052)68:0.0000337347,((((SAMN03647399:0.0000407827,SAMN03648785:0.0000772907)100:0.0000587677,SAMN03648802:0.0001069272)68:0.0000025557,SAMN03648865:0.0001304289)68:0.0000060545,((SAMN03648769:0.0000739416,SAMN03648976:0.0001012379)100:0.0000363721,(SAMN03648946:0.0001363556,(SAMN03648957:0.0000805641,SAMN03649024:0.0000699515)98:0.0000337409)84:0.0000077222)65:0.0000182070)65:0.0000319755)61:0.0000005275)98:0.0000102636,SAMN02585897:0.0001019927)100:0.0000444085,SAMEA2533482:0.0001357349)99:0.0000099647,(SAMEA2533858:0.0001294752,SAMEA2534562:0.0001091587)99:0.0000036292)100:0.0001550593)100:0.0000098825,((((SAMEA1015954:0.0001839395,SAMEA2534052:0.0001310292)100:0.0000505010,SAMEA1015958:0.0001413214)100:0.0000078492,(SAMEA1403612:0.0000902482,SAMEA1403897:0.0001268694)100:0.0000175481)100:0.0000868263,(SAMEA2533687:0.0002010593,SAMEA2533846:0.0002004600)100:0.0000801294)100:0.0000124458)100:0.0000776384,(SAMN02381024:0.0000221929,SAMN02567702:0.0002835750)89:0.0000128821)89:0.0000054502,((((((((((((((((((((1479153938227T1380214lib3433nextseqn0004151bp:0.0000668237,Peru3324:0.0000348374)85:0.0000135791,Peru4631:0.0000362237)85:0.0000076670,(Peru3965:0.0000175979,Peru3969:0.0000327314)100:0.0000047300)100:0.0001173472,IDR1600022912:0.0001880085)75:0.0000210887,((SAMEA1485281:0.0000614771,((((SAMEA1530744:0.0000377709,SAMEA1530944:0.0000260346)59:0.0000005362,((((SAMEA1556574:0.0000380387,SAMEA1688649:0.0000210284)82:0.0000023315,SAMEA1569263:0.0000095094)84:0.0000044864,SAMEA1569342:0.0000094217)71:0.0000002728,(SAMEA1556870:0.0000110347,SAMEA1569338:0.0000047547)80:0.0000025031)67:0.0000026906)79:0.0000005052,SAMEA1530811:0.0000282187)79:0.0000047180,SAMEA1708388:0.0001325866)100:0.0000188413)100:0.0001025027,(SAMEA1708287:0.0001338119,SAMEA2535001:0.0001334896)100:0.0000943702)100:0.0000037275)75:0.0000119359,(SAMEA2296990:0.0001821518,((SAMN03647232:0.0001374058,SAMN03648846:0.0002216699)100:0.0000632806,SAMN03648304:0.0002180235)59:0.0000047497)59:0.0000006662)59:0.0000023203,((SAMEA2297118:0.0000994372,(((SAMEA2533550:0.0000353316,((SAMEA2534021:0.0000667226,SAMEA2535067:0.0000597970)100:0.0000258242,(SAMEA2535012:0.0000226931,SAMEA2535215:0.0000414645)100:0.0000173248)100:0.0000090185)100:0.0000108989,SAMEA2534728:0.0000803766)100:0.0000407530,SAMEA2535299:0.0000971329)100:0.0000163197)100:0.0000428425,SAMN03647311:0.0001519256)76:0.0000353848)59:0.0000046951,((1742:0.0001870688,(SAMEA2534352:0.0000553773,SAMN02628523:0.0001803988)100:0.0000867797)85:0.0000095095,((((((SAMEA1016005:0.0000407944,SAMEA1403582:0.0001557107)100:0.0001844287,((SAMEA1530630:0.0000451723,SAMEA1556783:0.0000803922)100:0.0000505102,SAMEA1569334:0.0001017114)100:0.0001360785)61:0.0000061152,(SAMN02584636:0.0000178901,SAMN02584651:0.0000216256)100:0.0001476169)59:0.0000007424,(SAMEA1403859:0.0002115063,SAMEA2535205:0.0001205412)100:0.0000669980)61:0.0000114988,SAMN03647230:0.0002661567)59:0.0000005200,SAMEA2534923:0.0001585505)59:0.0000005275)59:0.0000093935)59:0.0000005062,((SAMEA3558489:0.0000825508,(((SAMN03648600:0.0001071976,SAMN03648616:0.0001514286)100:0.0000118844,SAMN03648951:0.0002174857)100:0.0000639214,SAMN03648850:0.0000760810)100:0.0000334710)99:0.0000092931,SAMN02585902:0.0000939474)100:0.0001282726)56:0.0000046904,((((SAMEA1018972:0.0000462039,(SAMEA1019001:0.0000286542,SAMEA1019108:0.0000419907)100:0.0000053061)100:0.0000050726,(SAMEA1018975:0.0000298296,SAMEA1019006:0.0000212645)100:0.0000044888)100:0.0001683886,(SAMEA104326177:0.0001846013,(SAMEA2296969:0.0002136223,(SAMEA2297114:0.0002135991,SAMN02419568:0.0002981608)66:0.0000014830)70:0.0000096896)60:0.0000016290)59:0.0000075622,(SAMEA1485304:0.0000165398,SAMEA1708439:0.0000571396)100:0.0001992878)59:0.0000094101)59:0.0000117216,(((1837:0.0001540029,(SAMN02414846:0.0000943521,(SAMN03647926:0.0000264883,SAMN03648230:0.0000200382)100:0.0001119153)97:0.0000122056)63:0.0000005200,(((SAMEA1016090:0.0000420967,(SAMEA1403925:0.0000368555,SAMEA1707250:0.0000368306)100:0.0000124302)66:0.0000049524,((SAMEA1016190:0.0000067817,SAMEA1707393:0.0000449054)100:0.0000105418,SAMEA1707470:0.0000213965)66:0.0000005275)100:0.0000969316,SAMN02414956:0.0001372526)100:0.0000244902)100:0.0000520445,(((SAMN02585888:0.0002111012,SAMN03648353:0.0002201769)100:0.0000075015,(SAMN03647599:0.0000878621,SAMN06473208:0.0001279668)100:0.0000568493)100:0.0000401743,SAMN03648503:0.0002209363)61:0.0000166018)59:0.0000023847)59:0.0000045771,(((((((((((((((SAMEA1018840:0.0000401767,SAMEA1018920:0.0000211064)94:0.0000006686,SAMEA1018998:0.0000285288)86:0.0000023774,SAMEA1019317:0.0000591855)78:0.0000005052,(SAMEA1018891:0.0000380387,SAMEA1019004:0.0000209496)63:0.0000027974)63:0.0000067462,((((((SAMEA1018843:0.0000588287,SAMEA1019189:0.0000852224)67:0.0000047547,(SAMEA1018857:0.0000543911,((((SAMEA1018886:0.0000379055,SAMEA1019064:0.0000754610)61:0.0000029208,(SAMEA1019011:0.0000805233,(((SAMEA1019212:0.0000567428,SAMEA1019248:0.0000330061)68:0.0000048716,SAMEA1019267:0.0000325630)65:0.0000005122,SAMEA961595:0.0000449882)62:0.0000023403)59:0.0000053878)59:0.0000039467,((SAMEA1018995:0.0000783335,SAMEA961600:0.0000276894)68:0.0000071321,SAMEA961633:0.0000609680)60:0.0000030685)59:0.0000044170,(SAMEA1019075:0.0000991854,SAMEA1019110:0.0000522121)70:0.0000047066)59:0.0000005200)59:0.0000005052)59:0.0000041633,((((SAMEA1018967:0.0000494095,(SAMEA961602:0.0000328861,SAMEA961621:0.0000468079)98:0.0000101212)66:0.0000095035,(SAMEA961590:0.0000702175,SAMEA961639:0.0000474624)59:0.0000052395)59:0.0000023249,((((SAMEA1019031:0.0000622640,(SAMEA961637:0.0000755463,SAMEA961638:0.0000346219)89:0.0000069756)65:0.0000050601,(SAMEA1019309:0.0000760869,SAMEA961599:0.0000403200)59:0.0000098437)59:0.0000012217,(SAMEA961649:0.0001233153,(SAMEA961668:0.0001380022,SAMEA961669:0.0001157023)100:0.0000146391)95:0.0000131292)59:0.0000028144,(SAMEA1019101:0.0000174629,SAMEA1019229:0.0000654071)90:0.0000080360)59:0.0000071197)59:0.0000006018,SAMEA1019322:0.0000471997)59:0.0000055527)59:0.0000047762,SAMEA1018985:0.0000213965)59:0.0000025670,(SAMEA1018869:0.0000702061,(SAMEA1019049:0.0000819560,SAMEA1019194:0.0000663967)81:0.0000077064)63:0.0000055455)59:0.0000047547,(((SAMEA1018855:0.0000662822,(((SAMEA1018870:0.0000259042,SAMN04365141:0.0000134923)100:0.0000068660,SAMEA1019068:0.0000581905)88:0.0000128086,SAMEA961601:0.0000233545)75:0.0000078614)59:0.0000024243,(SAMEA961603:0.0000373673,SAMEA961636:0.0000454256)59:0.0000048055)59:0.0000073018,SAMEA1019058:0.0000404162)59:0.0000026563)68:0.0000042749)59:0.0000047547,(SAMN03647277:0.0000356612,SAMN03647655:0.0000309063)66:0.0000023774)59:0.0000005052,SAMEA1018872:0.0000332837)63:0.0000047547,(((((((((SAMEA1018999:0.0000190191,SAMEA1019301:0.0000356612)63:0.0000023774,SAMN03647660:0.0000805239)72:0.0000071321,SAMN03647469:0.0000071321)60:0.0000005052,SAMN03648309:0.0000071321)60:0.0000023774,(SAMN03647333:0.0000142642,SAMN03647963:0.0000309063)83:0.0000005052)60:0.0000023774,SAMN03647965:0.0000190191)60:0.0000005052,(SAMN03647486:0.0000285288,SAMN03648195:0.0000213965)100:0.0000095095)60:0.0000023774,SAMN03648252:0.0000356612)59:0.0000005052,(SAMN03647813:0.0000139725,SAMN03648344:0.0000109422)100:0.0000056437)59:0.0000005052)62:0.0000023774,SAMN03647657:0.0000095094)64:0.0000005052,SAMN03647898:0.0000023774)65:0.0000071321,SAMN03647425:0.0000142642)60:0.0000059219,SAMN03647236:0.0000354872)62:0.0000056405,SAMN03647109:0.0000334859)100:0.0001465173,(((SAMEA2534856:0.0001897867,SAMEA2535355:0.0001309526)98:0.0000709019,SAMN03648546:0.0001915040)61:0.0000074048,SAMN02364081:0.0002275303)57:0.0000004828)52:0.0000076985,SAMEA1403890:0.0002021623)61:0.0000394536)58:0.0000071376,((((IDR1600045481:0.0003050143,SAMN03648345:0.0002755314)96:0.0000033184,SAMN03647478:0.0001659682)96:0.0000168592,((IDR1600057520:0.0000805575,Peru5100:0.0000351715)100:0.0001753626,SAMEA2534586:0.0001709504)70:0.0000022975)96:0.0000238784,(SAMEA3558760:0.0001844588,SAMN03648522:0.0001686637)96:0.0000045444)96:0.0000198626)71:0.0000231616,(SAMEA1019099:0.0000755368,(((SAMEA1019184:0.0001027408,SAMEA1019217:0.0001080369)60:0.0000051484,SAMN03647305:0.0000216757)65:0.0000111336,(SAMN03647270:0.0000564147,SAMN03647304:0.0000378398)65:0.0000096807)99:0.0000060082)100:0.0002012550)100:0.0001025312,SAMEA1707121:0.0003911720)62:0.0000004910,(((((((SAMEA1015936:0.0000307408,SAMEA1707142:0.0000379017)100:0.0000093950,SAMEA1016158:0.0000287226)100:0.0000321891,((((SAMEA104304855:0.0000350745,SAMN02381025:0.0000077549)100:0.0000190958,TDR47S171L002:0.0000819112)98:0.0000145192,TDR48S90L002:0.0000773852)98:0.0000312963,(SAMEA1707514:0.0000501458,SAMN03647751:0.0000657651)100:0.0000361214)98:0.0000057838)100:0.0001620353,SAMEA1403621:0.0002392825)100:0.0000361724,(SAMEA1016072:0.0000272093,(SAMEA1403836:0.0000560223,SAMEA1403949:0.0000734442)98:0.0000103004)100:0.0002291842)100:0.0000786603,(SAMEA2534603:0.0001390805,SAMEA2534845:0.0001473097)100:0.0000816050)100:0.0000211119,(SAMEA2534755:0.0000358406,SAMN02414886:0.0000678869)100:0.0002359737)100:0.0000196195)79:0.0000021295,((((SAMEA1015980:0.0002014163,((SAMEA1707288:0.0000507202,SAMEA1707519:0.0000662776)100:0.0002616593,SAMEA1707498:0.0003024776)100:0.0000249100)100:0.0000338229,((SAMEA104304845:0.0000126461,SAMEA104304846:0.0000567562)100:0.0000153690,TDR27S111L002:0.0000741238)100:0.0002740873)100:0.0000316324,((((SAMEA104326182:0.0000289592,SAMEA104326198:0.0000258493)100:0.0000649447,(SAMEA3139854:0.0000005051,SAMEA3558144:0.0000005051)100:0.0000986006)100:0.0000742617,SAMEA1403589:0.0002168870)100:0.0001639088,SAMN03648595:0.0003019919)100:0.0000097879)100:0.0000006899,SAMEA2533818:0.0002873635)60:0.0000004929)89:0.0000048736,((SAMEA2534700:0.0002042137,SAMN02567699:0.0002186917)100:0.0000440923,SAMN02567727:0.0002586158)100:0.0001051056)89:0.0000131595,(((SAMEA1016000:0.0002236346,SAMN02567725:0.0002194429)100:0.0001294810,SAMEA2534084:0.0002990944)100:0.0000409990,(SAMEA2533826:0.0003171822,(SAMN02358706:0.0001616256,SAMN03647111:0.0001268613)100:0.0001870229)100:0.0000074492)100:0.0000362372)89:0.0000138840,(Peru4616:0.0001517936,SAMEA2534351:0.0001911616)100:0.0001861213)62:0.0000006686)100:0.0000592200,SAMEA3558196:0.0003298723)100:0.0000025557,(((((SAMEA1018989:0.0000481104,SAMEA1019043:0.0000180429)100:0.0000545972,(SAMEA787704:0.0000197705,SAMN03647840:0.0000184159)100:0.0000476123)100:0.0000216473,(SAMEA787724:0.0001910105,SAMN03647246:0.0001039393)100:0.0000072778)100:0.0002340001,SAMEA1403991:0.0003860331)100:0.0000280193,(((SAMEA2533362:0.0001154420,SAMN03647907:0.0001445073)100:0.0000247330,(SAMEA2533821:0.0000769150,SAMEA2535051:0.0000455671)100:0.0000536945)100:0.0001425879,SAMN03647803:0.0003368259)100:0.0000566737)94:0.0000049611)94:0.0000047547,(((SAMEA104326197:0.0002603476,(SAMN02414844:0.0000335680,SAMN02414877:0.0000375692)100:0.0002935438)100:0.0000307177,((((SAMEA1403597:0.0002192425,((SAMEA1707482:0.0001550222,SAMN02419575:0.0000977227)100:0.0000549604,SAMEA2534177:0.0001079629)100:0.0000094760)100:0.0000368067,(SAMEA1403633:0.0001757405,SAMN02599098:0.0002166791)100:0.0000543284)100:0.0000823817,SAMN02419633:0.0003018773)100:0.0000091571,(SAMEA2533864:0.0001255735,SAMEA2535057:0.0001422641)100:0.0000737894)100:0.0000538923)100:0.0000196899,(((((((((SAMEA1485348:0.0000246543,SAMEA1530869:0.0001010163)100:0.0000261514,SAMEA1688603:0.0000458211)100:0.0000138823,SAMEA1556521:0.0001427596)100:0.0000702955,(SAMEA2535096:0.0001395836,SAMN03647916:0.0001617992)100:0.0000098402)100:0.0000023436,SAMEA2533924:0.0001255142)100:0.0000120223,SAMEA2534355:0.0001562302)100:0.0000172178,(SAMN02567722:0.0000335485,SAMN02567724:0.0000237865)100:0.0002443649)100:0.0000757380,(SAMEA2533575:0.0001801967,SAMEA2534380:0.0002045677)100:0.0001178903)100:0.0000124738,((((((SAMEA2533457:0.0000272473,(SAMEA2534315:0.0000148783,SAMEA2534953:0.0000195412)100:0.0000148139)100:0.0000037724,SAMEA2534115:0.0000232252)100:0.0000028067,(SAMEA2534395:0.0000166416,SAMEA2534639:0.0000157435)100:0.0000031927)100:0.0001996944,(SAMEA2534912:0.0001369818,SAMN03648383:0.0001931824)100:0.0000807372)100:0.0000015742,SAMEA2534547:0.0002326989)100:0.0000026002,SAMEA2534692:0.0002300770)100:0.0000638874)100:0.0000238182)100:0.0000545425)94:0.0000005052,((((((((((((IDR1600018197:0.0001352616,SAMEA2533624:0.0001487026)100:0.0000265615,(SAMEA2534140:0.0001619089,SAMN02567718:0.0001516769)100:0.0000473308)100:0.0000024962,(((((SAMEA2533529:0.0000237739,(SAMEA2534102:0.0000071321,(SAMEA2534838:0.0000261514,SAMEA2535164:0.0000095094)74:0.0000047547)65:0.0000005052)65:0.0000044759,(((((SAMEA2533715:0.0000071321,SAMEA2533824:0.0000142642)99:0.0000023774,SAMEA2534381:0.0000261514)81:0.0000095095,((SAMEA2534122:0.0000136507,SAMEA2535021:0.0000142642)100:0.0000054036,SAMEA2534619:0.0000118868)100:0.0000071321)63:0.0000023774,(((SAMEA2534256:0.0000118868,SAMEA2534320:0.0000237739)82:0.0000071321,SAMEA2534490:0.0000190191)59:0.0000047547,SAMEA2534724:0.0000047547)59:0.0000005052)63:0.0000047547,(((SAMEA2534198:0.0000071321,SAMEA2534482:0.0000096986)91:0.0000023774,SAMEA2534252:0.0000377342)98:0.0000047881,SAMEA2535050:0.0000213965)69:0.0000005052)65:0.0000005052)96:0.0000023774,SAMEA2535027:0.0000118868)97:0.0000006977,SAMEA2534458:0.0000142642)100:0.0000135250,SAMEA2534417:0.0000097204)100:0.0001324660)100:0.0000119392,SAMEA1707231:0.0002928079)100:0.0000355867,(SAMEA1707274:0.0002559560,SAMEA2534910:0.0002325657)100:0.0000478915)100:0.0000447574,(SAMEA1403825:0.0002137375,SAMEA2534787:0.0001502716)100:0.0001799720)100:0.0000145255,(SAMEA2534144:0.0002843599,SAMEA2534816:0.0002869100)100:0.0000073748)70:0.0000005200,SAMEA2533602:0.0003502155)100:0.0000370307,SAMEA3558493:0.0003400374)100:0.0000196628,(SAMEA1403734:0.0002352340,(((SAMEA1403777:0.0003572235,SAMEA1707347:0.0002810654)100:0.0000049276,SAMEA1707530:0.0003747603)100:0.0000353680,(SAMEA2534290:0.0002156760,SAMN02584610:0.0001964479)100:0.0000885629)100:0.0000217624)100:0.0000427033)70:0.0000005052,(((((NLA000202008:0.0000681599,SAMN02567712:0.0001203569)100:0.0001093829,Peru4735:0.0001575511)100:0.0001118984,((SAMEA1018853:0.0000620795,SAMEA1019077:0.0000707726)100:0.0000460391,SAMEA2534141:0.0001192393)100:0.0002996522)100:0.0000330886,(SAMEA1403908:0.0003913971,SAMEA2533710:0.0001795664)100:0.0000709943)100:0.0000119782,((SAMEA2534356:0.0002958705,SAMN03648593:0.0003500706)100:0.0000188934,SAMN02567703:0.0003179025)100:0.0000162882)100:0.0000379554)70:0.0000005682,(SAMEA1707135:0.0002620134,SAMEA2534341:0.0001896502)100:0.0001839732)73:0.0000116385)79:0.0000020074,(SAMEA2534313:0.0002570029,SAMEA2534545:0.0003168833)100:0.0000561766)79:0.0000098322,(Peru4699:0.0004503390,(((((SAMEA1015944:0.0002074126,(SAMEA2533612:0.0000215929,SAMEA2534001:0.0000234051)100:0.0001704341)100:0.0001031518,((SAMN03647948:0.0000327932,SAMN03648507:0.0000173979)100:0.0000068487,SAMN03647983:0.0000237739)100:0.0003284477)100:0.0000215002,SAMEA3558187:0.0004068829)100:0.0000064965,(SAMEA1403702:0.0002588524,((SAMEA1404007:0.0000921181,SAMEA2535253:0.0001116421)100:0.0000792438,SAMEA3558485:0.0001932092)100:0.0000050974)100:0.0001610879)100:0.0000146105,((((SAMEA1016161:0.0002133089,SAMEA1403888:0.0001414715)100:0.0000890512,((SAMEA1403577:0.0000382473,SAMEA1469486:0.0000309536)100:0.0000023774,(SAMEA1403803:0.0000476762,SAMEA1707375:0.0000133638)100:0.0000028921)100:0.0002883531)87:0.0000025557,SAMEA2533487:0.0002888758)87:0.0000005104,((((SAMEA2296997:0.0000629546,SAMEA2534967:0.0000260386)100:0.0001109423,SAMN02419546:0.0001601420)100:0.0000025578,SAMN03647387:0.0001825596)100:0.0001341001,(((SAMEA2533723:0.0000048105,SAMEA2534652:0.0000071321)100:0.0002258332,SAMN02584586:0.0001300165)100:0.0000113857,SAMEA2534238:0.0002035480)100:0.0001976127)100:0.0000448083)100:0.0000315063)100:0.0000283582)79:0.0000072903)100:0.0000449161,((SAMEA2533797:0.0004078523,SAMEA3558625:0.0004203944)100:0.0000071409,(((SAMEA2534337:0.0002743224,SAMN02414842:0.0002289565)100:0.0000528329,SAMEA2535101:0.0003176535)100:0.0000380662,SAMEA2534360:0.0003348919)100:0.0000071604)100:0.0000845749)100:0.0000005052,((IDR1600020957:0.0003543796,(SAMEA1403813:0.0003383120,(SAMEA2533354:0.0000604365,SAMEA2534879:0.0000271405)100:0.0001810223)100:0.0000451727)100:0.0000597477,SAMN03648584:0.0003862813)100:0.0000371816)100:0.0000068234,IDR1500062183:0.0004143689)100:0.0000071602,(((((SAMEA1018846:0.0000308305,(((SAMEA1018906:0.0000330176,SAMEA1019021:0.0000592030)73:0.0000024902,SAMEA1019085:0.0000585336)70:0.0000026717,(SAMEA1019032:0.0000344905,SAMEA961650:0.0000513228)97:0.0000050952)78:0.0000098979)81:0.0000131806,((SAMEA1018883:0.0000491413,(SAMN03647354:0.0000718018,SAMN03648189:0.0000448930)100:0.0000357113)81:0.0000053113,SAMEA961660:0.0000237739)81:0.0000118869)100:0.0000021875,SAMEA1018866:0.0000332548)100:0.0002457225,SAMEA2297020:0.0003094229)100:0.0000309063,SAMEA2534013:0.0003187795)100:0.0001365888)100:0.0000236346,((((((((00R0435:0.0000037973,(Peru4692:0.0000623797,Peru5121:0.0001108670)100:0.0000340013)100:0.0000119608,02R0237:0.0000267408)100:0.0003396951,(((01R0897:0.0000190191,((1479151773189T1377814lib3409nextseqn0004151bp:0.0000685745,Peru5446:0.0000496332)87:0.0000025136,(((Peru3023:0.0000163785,((Peru3322:0.0000147407,(Peru4954:0.0000310678,Peru5156:0.0001112933)100:0.0000332555)100:0.0000466266,Peru4095:0.0000355989)87:0.0000142643)87:0.0000005052,Peru3420:0.0000285288)87:0.0000071321,(((Peru3369:0.0000285288,Peru4546:0.0000213965)99:0.0000023774,Peru3963:0.0000168531)78:0.0000005052,Peru4151:0.0000213965)77:0.0000005052)82:0.0000005052)86:0.0000005052)99:0.0000048192,Peru4950:0.0000497953)100:0.0002844644,SAMEA3558277:0.0002677411)100:0.0000291862)100:0.0000307971,((SAMEA2533731:0.0002016820,SAMEA2534932:0.0001968767)100:0.0000232861,(SAMEA2534138:0.0001792378,SAMN03647597:0.0002711492)100:0.0000237739)100:0.0000695360)100:0.0000155575,SAMEA787748:0.0003828394)100:0.0000974240,((((((((((((02R1140:0.0001014873,Peru4048:0.0001130777)100:0.0000271284,(Peru2924:0.0000190191,Peru2925:0.0000071321)100:0.0000655215)100:0.0000101755,Peru3972:0.0001135161)100:0.0000095095,SAMEA3558262:0.0001423040)100:0.0001471277,((SAMEA1019017:0.0000530438,SAMEA1019052:0.0000823597)100:0.0002847673,((SAMEA2534432:0.0000071321,SAMEA2535234:0.0000095094)100:0.0002284701,(SAMEA2535158:0.0001702613,((SAMEA961661:0.0000230090,SAMEA961662:0.0000256058)100:0.0000123039,SAMN03647759:0.0000304961)100:0.0001333629)100:0.0001482656)100:0.0000036802)100:0.0000309434)100:0.0000020906,(((((SAMEA2533480:0.0002279134,SAMEA3558497:0.0002560284)77:0.0000038782,(SAMEA2534707:0.0001672848,(SAMN03647373:0.0000673622,SAMN03648291:0.0000530776)100:0.0002304019)100:0.0000231185)77:0.0000007449,((SAMEA2533562:0.0001997019,SAMEA2534359:0.0001561467)100:0.0000288852,((((SAMN02414911:0.0000546919,SAMN02567715:0.0000331127)100:0.0000071321,SAMN02567723:0.0000451810)100:0.0000190458,SAMN02567698:0.0000615169)100:0.0000047547,((SAMN02567700:0.0000255086,(SAMN02567714:0.0000268709,SAMN02567720:0.0000240080)100:0.0000229098)100:0.0000005200,SAMN02567707:0.0000171957)100:0.0000144495)100:0.0001896729)100:0.0000017466)85:0.0000048210,(SAMEA2533769:0.0001585233,SAMEA2535084:0.0001297490)100:0.0000526596)100:0.0000337069,SAMEA2533577:0.0002702829)100:0.0000023653)100:0.0000088368,((((((((((1479153938227T1380714lib3437nextseqn0004151bp:0.0001541704,Peru4012:0.0000949364)100:0.0000056461,Peru4636:0.0001313743)100:0.0000473286,SAMEA2534233:0.0004008469)100:0.0000514456,(Peru4146:0.0001545884,SAMN03648004:0.0002247358)100:0.0000166417)100:0.0000496658,(Peru5416:0.0002299337,(Peru5448:0.0002984795,SAMEA3558328:0.0002671479)100:0.0000009723)100:0.0000116666)100:0.0000176872,(SAMEA1569247:0.0000595664,SAMEA1708198:0.0001555737)100:0.0003379348)100:0.0000072595,(IDR1600046643:0.0002824707,((SAMEA2533722:0.0000142642,((SAMEA2534200:0.0000237739,SAMEA2534268:0.0000166416)100:0.0000023774,SAMEA2535039:0.0000071321)100:0.0000023774)100:0.0000997077,SAMN03649052:0.0001324550)100:0.0001182980)100:0.0000022911)100:0.0000192375,((Peru3984:0.0001731509,Peru4062:0.0001639609)100:0.0001396608,(SAMEA3558724:0.0002514887,SAMN03647635:0.0002732289)100:0.0000005200)100:0.0000118353)100:0.0000021912,IDR1600026642:0.0002849310)96:0.0000022128,(((((IDR1300010061:0.0002233946,SAMEA2534705:0.0001866424)100:0.0000355410,SAMEA2297121:0.0002833774)100:0.0000023482,Peru4663:0.0003033927)96:0.0000003145,SAMEA2533790:0.0002731264)96:0.0000195253,((((IDR1600025151:0.0003727317,SAMEA2534991:0.0002330381)97:0.0000021409,((((((SAMN01828247:0.0000450372,(SAMN02403509:0.0000449736,SAMN02403623:0.0000398694)100:0.0000111100)70:0.0000102668,SAMN02586007:0.0000533600)64:0.0000032768,SAMN02586039:0.0000118177)65:0.0000188628,SAMN02403622:0.0000164958)64:0.0000023830,(SAMN02403598:0.0000330006,SAMN02586042:0.0000281330)78:0.0000167908)65:0.0000087526,(((SAMN02350418:0.0000303637,SAMN02350419:0.0000289359)100:0.0000191978,SAMN02350438:0.0000308363)68:0.0000049510,SAMN02403599:0.0000289885)77:0.0000185974)100:0.0002440734)100:0.0000217269,(SAMEA2535353:0.0002587202,SAMN03647276:0.0002609538)100:0.0000261514)100:0.0000005052,((SAMEA2534552:0.0000102945,SAMEA2535073:0.0000299755)100:0.0003165691,(SAMN02381014:0.0000262155,SAMN02381033:0.0000340118)100:0.0003133532)100:0.0000037870)100:0.0000189653)96:0.0000047425)68:0.0000006735)81:0.0000095095,((IDR1600047649:0.0003380082,(SAMEA1688530:0.0002663355,SAMN03648689:0.0003329228)100:0.0000066759)100:0.0000686416,(SAMEA2534105:0.0003194571,((SAMEA3558344:0.0000289522,SAMEA3558372:0.0000090169)100:0.0000192316,SAMEA3558365:0.0000251289)100:0.0003431294)100:0.0000106758)65:0.0000005052)64:0.0000005052,(Peru4673:0.0003780816,((SAMEA2534089:0.0002635237,SAMN02350495:0.0003351959)100:0.0000169214,SAMEA2534952:0.0002672514)100:0.0000143729)73:0.0000071321)97:0.0000070964,IDR1500049762:0.0003234760)100:0.0000403662,SAMEA2534801:0.0003326400)100:0.0000560333,(SAMEA2534053:0.0002438452,TDR218S195L002:0.0002474085)100:0.0001994938)100:0.0000505888)69:0.0000067489,(((((Peru4580:0.0001018411,Peru4612:0.0001137207)100:0.0002004972,Peru5071:0.0002744166)100:0.0001297696,(SAMEA2296980:0.0001798859,SAMN02567713:0.0002001174)100:0.0003057623)60:0.0000005200,((SAMEA3558452:0.0001234211,SAMN02053791:0.0001051937)100:0.0001529038,SAMN03648372:0.0002810980)100:0.0001541570)60:0.0000028694,(Peru5433:0.0005022861,(((SAMEA3558450:0.0001225768,SAMN03648614:0.0000784622)100:0.0001967786,SAMN03648348:0.0002995404)100:0.0000649635,SAMN03648482:0.0003036872)100:0.0001614362)100:0.0000477754)69:0.0000132486)100:0.0000118869,(((0209856:0.0002547262,SAMEA2533667:0.0002229719)100:0.0000818810,SAMEA2533890:0.0003190231)100:0.0000005200,(IDR1200022434:0.0000286021,IDR1400006549:0.0000733795)100:0.0003229417)100:0.0001198649)100:0.0000005052)100:0.0000044439,(((((((1851:0.0000712013,(NLA009901267:0.0000267827,NLA009901304:0.0000425089)100:0.0000113635)100:0.0001723026,(SAMEA2534060:0.0000083957,SAMEA2534591:0.0000129993)100:0.0001590590)100:0.0000508166,SAMEA2534800:0.0002041182)100:0.0000659460,((((((((SAMEA104446923:0.0000488081,(SAMEA104446925:0.0000556112,SAMEA104446930:0.0000503811)100:0.0000174669)100:0.0000154744,((SAMEA2534113:0.0000085341,SAMEA2535191:0.0000047547)100:0.0000056559,SAMEA2534803:0.0000050079)100:0.0000302408)100:0.0001472139,SAMEA1403694:0.0002305954)100:0.0000282042,SAMN02584587:0.0002160283)100:0.0000022013,(((((SAMEA1403709:0.0002577645,SAMEA1403735:0.0002556464)98:0.0000530378,(SAMN03647587:0.0002389539,TDR121S175L002:0.0002334639)98:0.0000040164)98:0.0000053734,(SAMN03648844:0.0000900335,SAMN03648863:0.0000939190)100:0.0001299500)100:0.0000194502,(SAMEA2534095:0.0001768291,(SAMEA2534750:0.0001254379,TDR145S164L002:0.0001193448)100:0.0000783870)100:0.0000241311)100:0.0000088275,SAMEA2534637:0.0002017142)100:0.0000114945)100:0.0000121866,(SAMEA2534882:0.0000142642,SAMEA2535131:0.0000166416)100:0.0002394170)100:0.0000282124,((SAMEA2533449:0.0000039927,SAMEA2533980:0.0000290560)100:0.0002861874,SAMEA2534684:0.0002467823)100:0.0000423531)100:0.0000024962,(SAMEA1403948:0.0003452220,(SAMEA2296965:0.0000388997,SAMN03648525:0.0001251323)100:0.0002296587)100:0.0000098601)100:0.0000091596)100:0.0000047667,(((SAMEA2533497:0.0000423464,SAMEA2535161:0.0000210776)64:0.0000027838,SAMEA2533758:0.0000405398)64:0.0000023774,((SAMEA2534589:0.0000112543,(SAMEA2534694:0.0000233943,SAMEA2534998:0.0000293091)100:0.0000091538)100:0.0000022632,SAMEA2535206:0.0000145949)100:0.0000110332)100:0.0001993209)100:0.0000924815,((((((((((IDR1400004223:0.0000452090,(IDR1400009529:0.0000872092,IDR1600039993:0.0000353498)100:0.0000023327)100:0.0000118869,(IDR1600012456:0.0000279780,IDR1600020177:0.0000230849)100:0.0000082737)100:0.0000005275,IDR1600026772:0.0000494895)100:0.0002703051,SAMEA2297143:0.0002156045)100:0.0000509003,SAMEA3558764:0.0003201323)100:0.0000213893,SAMEA2534242:0.0003670387)100:0.0000982788,(SAMN03647393:0.0002758175,SAMN03648085:0.0002631779)100:0.0000458386)100:0.0000110012,(SAMEA1016184:0.0003090441,(SAMN03647770:0.0001837475,SAMN03648481:0.0002026333)100:0.0000790773)100:0.0000772755)100:0.0000170414,((((SAMEA1016114:0.0000130578,SAMEA1403768:0.0001108878)100:0.0002018364,(SAMEA2533410:0.0000144588,(SAMEA2533939:0.0000226757,(SAMEA2534457:0.0000131988,SAMEA2534892:0.0000122418)100:0.0000027632)100:0.0000054173)100:0.0001197194)100:0.0000357056,(SAMEA1403559:0.0001699046,SAMEA2533456:0.0000596475)100:0.0001266061)100:0.0001039607,SAMEA1403762:0.0003432323)100:0.0000452135)100:0.0000385054,(((SAMEA1707208:0.0000691183,SAMEA1707458:0.0000267018)100:0.0001715229,((SAMEA1707302:0.0000464136,SAMEA1707313:0.0000245471)100:0.0001348053,SAMN02419537:0.0001806238)100:0.0000294126)100:0.0001308114,(((SAMEA2533515:0.0000163511,SAMEA2534573:0.0000239147)100:0.0000072108,SAMEA2534257:0.0000073252)100:0.0002578144,(SAMEA2533930:0.0000214425,SAMN03647891:0.0000692651)100:0.0002372355)100:0.0000005200)100:0.0000662164)100:0.0000402039)100:0.0000023348,(SAMEA1403727:0.0004273913,((SAMEA1403941:0.0000417181,SAMEA1707169:0.0000107696)100:0.0001547254,SAMEA2533587:0.0001889423)100:0.0001459175)100:0.0000441450)100:0.0000518757)100:0.0000071552,((((SAMEA2297033:0.0000356612,SAMEA2297188:0.0000068914)100:0.0003877152,(SAMEA2533989:0.0000142642,(SAMEA2534472:0.0000285288,(SAMEA2534723:0.0000023774,SAMEA2535255:0.0000118868)100:0.0000023774)100:0.0000021711)100:0.0003483013)100:0.0000083218,SAMEA2534674:0.0003967704)100:0.0000409338,(SAMEA2534136:0.0001773488,SAMEA3558680:0.0001660761)100:0.0002372875)100:0.0000217106)100:0.0000519734,(((((((IDR1500061133:0.0002813385,(((SAMEA1485351:0.0000711131,((SAMEA1556617:0.0000159928,SAMEA1556635:0.0000124305)100:0.0000449447,SAMEA1556757:0.0000622357)100:0.0000147239)100:0.0001140344,SAMN03649056:0.0002080185)100:0.0000611694,SAMN03647582:0.0002727902)100:0.0000021933)100:0.0000094333,((((((IDR1600000436:0.0002415310,(SAMN03647875:0.0002108128,(SAMN03648369:0.0002418174,SAMN03648388:0.0002255123)100:0.0000355903)100:0.0000095095)100:0.0000028378,((((((((SAMEA1485312:0.0000426185,(((SAMEA1530645:0.0000213965,SAMEA1530928:0.0000166416)88:0.0000023774,SAMEA1708394:0.0000988484)88:0.0000005052,(SAMEA1530749:0.0000308571,SAMEA1530864:0.0000473483)100:0.0000074522)88:0.0000022937)100:0.0000023375,SAMEA1556508:0.0000115051)100:0.0000410298,SAMN03648888:0.0000822354)100:0.0001147962,(SAMN03648336:0.0002734495,SAMN05575092:0.0002688606)74:0.0000134199)73:0.0000017749,(SAMN03647985:0.0000071321,SAMN03648203:0.0000048095)100:0.0002198701)73:0.0000003289,(SAMN03647799:0.0000047547,SAMN03648238:0.0000213965)100:0.0002131083)73:0.0000005052,SAMN03647718:0.0001728608)99:0.0000048625,(SAMN03647163:0.0000054665,SAMN03647480:0.0000071321)100:0.0002046572)100:0.0000309063)100:0.0000038912,SAMEA787734:0.0002686845)100:0.0000095095,((SAMN03647590:0.0000313368,SAMN03647619:0.0000170636)100:0.0001746806,SAMN03647613:0.0002013765)100:0.0000288169)100:0.0000143230,SAMEA3558227:0.0003062463)100:0.0000005200,((((IDR1600032077:0.0002585829,SAMN03647322:0.0002408266)100:0.0000058074,SAMN03648307:0.0003906755)100:0.0000141975,((SAMN03647746:0.0000248285,(SAMN03648242:0.0000492843,SAMN03648347:0.0000541510)100:0.0000229854)100:0.0002404208,(SAMN03647841:0.0000334318,SAMN03647857:0.0000066625)100:0.0002732335)100:0.0000148951)100:0.0000058649,(((((((SAMEA1485453:0.0000804429,SAMN03647196:0.0000193407)100:0.0000899207,SAMN03648920:0.0001264254)100:0.0000279715,SAMN03648284:0.0000858536)100:0.0000047547,SAMN03648599:0.0002187595)100:0.0000102181,SAMN05575055:0.0000982808)100:0.0001520144,SAMEA3558829:0.0001905662)100:0.0000095095,((SAMEA2534663:0.0000047547,SAMEA2535089:0.0000071845)100:0.0000023774,SAMEA2535296:0.0000046283)100:0.0002139430)100:0.0000375470)100:0.0000023774)100:0.0000024962)100:0.0000236652,(((((SAMEA1556583:0.0001990910,SAMN03647139:0.0001911781)100:0.0000325426,SAMN03647969:0.0002062791)100:0.0000151005,(SAMN02364083:0.0001352207,(SAMN03648889:0.0000288199,SAMN03648918:0.0001693123)100:0.0000973810)100:0.0001142146)100:0.0000119816,SAMN03647220:0.0002442718)100:0.0000025557,SAMEA2534951:0.0002471866)100:0.0000071321)100:0.0000097521,((((((((NLA009701444:0.0001111699,SAMEA3558479:0.0000519623)100:0.0000047547,(((((SAMEA1465946:0.0000261514,SAMEA1530657:0.0000402780)100:0.0000332837,SAMEA1530648:0.0000614749)59:0.0000005710,(SAMEA1530774:0.0000780810,SAMN03647612:0.0000852339)64:0.0000023774)59:0.0000023818,(((SAMEA1530681:0.0000047117,SAMN03647720:0.0000355658)100:0.0000491495,SAMEA1556585:0.0000379206)100:0.0000121156,(SAMN03648696:0.0000994894,SAMN03648856:0.0000878957)87:0.0000043741)81:0.0000023363)71:0.0000005052,((((((((SAMEA1465952:0.0000142642,SAMEA1530847:0.0000261514)93:0.0000023774,(SAMEA1530605:0.0000047547,SAMEA1530828:0.0000023774)100:0.0000047547)93:0.0000023774,(((((SAMEA1530702:0.0000213965,SAMEA1530781:0.0000280980)100:0.0000043615,((SAMEA1530770:0.0000074356,SAMEA1688620:0.0000071321)80:0.0000005052,(SAMEA1530963:0.0000350506,SAMEA1688587:0.0000142642)68:0.0000005052)78:0.0000046669)68:0.0000020270,SAMEA1569350:0.0000023774)67:0.0000005831,SAMEA1530837:0.0000023774)63:0.0000005052,(SAMEA1569162:0.0000071321,SAMEA1688687:0.0000023774)77:0.0000005052)75:0.0000071321)68:0.0000005052,((SAMEA1485243:0.0000213965,SAMEA1569340:0.0000047547)98:0.0000023774,SAMEA1569358:0.0000095094)98:0.0000023774)68:0.0000031301,SAMEA1556862:0.0000165827)68:0.0000030546,SAMEA1530875:0.0000450155)69:0.0000028950,((SAMEA1485399:0.0000098264,SAMEA1708396:0.0000329565)64:0.0000046401,((SAMEA1708191:0.0000286781,((SAMEA1708214:0.0000981430,(SAMEA1708216:0.0000332837,((SAMEA1708261:0.0000415731,SAMEA1708309:0.0000588035)100:0.0000058403,SAMEA1708390:0.0000447010)98:0.0000026650)98:0.0000101399)77:0.0000103656,(SAMEA1708226:0.0000681632,SAMEA1708409:0.0000954384)87:0.0000115429)68:0.0000100469)59:0.0000055860,SAMEA1708420:0.0000517083)59:0.0000118917)75:0.0000123118)100:0.0000516671,SAMN03648800:0.0001135670)100:0.0000074832)100:0.0000164190)100:0.0000186663,SAMN03648661:0.0001233596)100:0.0001496852,(SAMN02419665:0.0001925372,SAMN03648365:0.0002059340)100:0.0000467486)100:0.0000401385,(((SAMEA1569293:0.0000286314,((SAMEA1688484:0.0000005275,SAMEA1708462:0.0000610519)100:0.0000146405,SAMEA1688497:0.0000118868)100:0.0000073771)100:0.0000068735,SAMEA1688638:0.0000144696)100:0.0002048215,(SAMEA3139841:0.0000118868,(SAMEA3139852:0.0000005051,SAMEA3558142:0.0000005051)100:0.0000118869)100:0.0002182371)100:0.0000668840)100:0.0000005275,(SAMEA2533948:0.0002688494,SAMEA2534037:0.0002496071)100:0.0000063408)100:0.0000048848,SAMN02567704:0.0002774379)100:0.0000073769,SAMEA2533654:0.0002320203)100:0.0000025557)100:0.0000118869,(((NLA009500011:0.0002383220,SAMEA3558463:0.0001906203)100:0.0000010440,(SAMEA2534606:0.0001947990,SAMN03648784:0.0002067877)100:0.0000279107)100:0.0000450603,(SAMEA1485451:0.0001755645,(((SAMN03648709:0.0000418660,SAMN08795337:0.0000154234)100:0.0000803336,TDR64S173L002:0.0000376563)100:0.0000237739,((SAMN03648854:0.0000095094,SAMN08912929:0.0000093678)100:0.0000212830,SAMN03648900:0.0001352187)100:0.0000472862)100:0.0000521618)100:0.0001207988)100:0.0000340968)100:0.0000416256,((SAMEA2533493:0.0000038473,SAMEA2534430:0.0000246286)100:0.0002732451,SAMEA2534972:0.0002627555)100:0.0000569268)100:0.0000451117,SAMEA2534792:0.0003598724)100:0.0001385447)100:0.0000403752,(((((01R0909:0.0002989007,(IDR1500062350:0.0004582260,TDR190S178L002:0.0003396860)64:0.0000006686)100:0.0000194174,(((IDR1600044037:0.0002575165,SAMEA2534443:0.0002384004)100:0.0001099415,(((SAMEA1403701:0.0000293106,SAMEA1403811:0.0000639895)100:0.0000240257,SAMEA1403761:0.0000531438)100:0.0000521086,SAMN02419666:0.0000304726)100:0.0003242941)100:0.0000071666,SAMEA1708376:0.0003180785)100:0.0000238977)100:0.0001436470,SAMEA2533842:0.0004387142)100:0.0000070075,(SAMN03647483:0.0003379399,((SAMN03647956:0.0000579635,SAMN03648293:0.0001010431)100:0.0001718362,SAMN03648868:0.0002092825)100:0.0000595633)100:0.0001886923)100:0.0000303926,((((((((((1795:0.0002240357,SAMN03648327:0.0001113837)100:0.0000529434,(SAMN03647114:0.0000293088,(SAMN03647881:0.0000444767,SAMN03648359:0.0000681804)100:0.0000320639)100:0.0001701902)100:0.0000024962,((SAMEA2533471:0.0000671034,SAMEA2533699:0.0000168394)100:0.0000073429,((SAMEA2533729:0.0000690171,SAMEA2533803:0.0000119773)100:0.0000020658,(SAMEA2534414:0.0000165143,SAMEA2534530:0.0000168048)100:0.0000047547)100:0.0000006018)100:0.0001792451)100:0.0000023774,SAMN03647979:0.0002253829)100:0.0000033912,SAMN03649028:0.0002428532)100:0.0000237383,(((((((((Peru4050:0.0000255739,Peru4052:0.0000169235)100:0.0001232774,(((Peru5013:0.0001657343,(SAMEA3558249:0.0000760536,SAMEA3558296:0.0000925646)100:0.0000142329)100:0.0000141267,Peru5092:0.0001825059)100:0.0000262688,((SAMEA3558817:0.0000374587,((SAMEA3558847:0.0000568614,SAMEA3558860:0.0000307478)95:0.0000173834,(SAMEA3558859:0.0000177305,SAMEA3558880:0.0000166416)100:0.0000217735)95:0.0000086707)100:0.0001240007,SAMN02414953:0.0002448437)90:0.0000107354)100:0.0000030382)100:0.0000266529,(Peru4118:0.0001137036,((SAMEA2533917:0.0000169685,SAMEA2535163:0.0000210699)100:0.0000104040,SAMEA2535075:0.0000005200)100:0.0000968546)100:0.0000464705)95:0.0000006686,SAMN02231165:0.0001376616)100:0.0000179094,TDR33S170L002:0.0001871779)100:0.0000284940,SAMEA2534078:0.0001568301)100:0.0000048020,SAMEA2533926:0.0002369890)100:0.0000024962,((((((SAMEA1530688:0.0000223349,((SAMEA1530741:0.0000523116,SAMEA1569216:0.0000826518)100:0.0000246501,SAMEA1708412:0.0000686592)100:0.0000091763)100:0.0000392784,SAMEA3558505:0.0000716212)100:0.0000423588,((SAMEA3558520:0.0000132883,(SAMEA3558563:0.0000175970,SAMEA3558599:0.0000343532)100:0.0000092238)100:0.0000005200,(SAMEA3558613:0.0000158667,SAMEA3558616:0.0000281792)100:0.0000272527)100:0.0000286305)100:0.0000324188,SAMEA3558503:0.0000866214)100:0.0000215906,SAMN03648806:0.0001433409)100:0.0000033425,SAMEA3558532:0.0001622747)100:0.0000645870)100:0.0000359558,SAMEA2533912:0.0002244497)100:0.0000024962)100:0.0000027524,SAMEA2534167:0.0002404553)100:0.0000129129,SAMEA2534032:0.0002729697)100:0.0000541164,((IDR1600047135:0.0002223480,((SAMEA2534481:0.0000078768,SAMEA2535102:0.0000231837)100:0.0001981703,((SAMN02414909:0.0000140524,SAMN02414910:0.0000527811)100:0.0001781540,SAMN03648361:0.0001738822)100:0.0001265889)100:0.0000351955)100:0.0000168702,(SAMEA2534706:0.0001944152,(SAMEA2535148:0.0001615443,SAMN02567701:0.0001757546)100:0.0000471999)100:0.0000314239)100:0.0000375008)100:0.0000674394,((((SAMEA1485280:0.0001112444,SAMEA1556596:0.0000889984)100:0.0000267980,SAMN03648961:0.0001434162)100:0.0000142292,SAMN03648629:0.0000952138)100:0.0002699790,(((((SAMEA2297163:0.0003113007,SAMEA2533819:0.0002603546)100:0.0000006686,SAMEA2533522:0.0001967504)100:0.0000739110,((((SAMEA2533736:0.0000095094,SAMEA2534110:0.0000082470)100:0.0000080699,SAMEA2534590:0.0000261514)100:0.0000023776,SAMEA2535297:0.0000261514)100:0.0003392461,SAMN02414918:0.0002872075)100:0.0000006686)100:0.0000123451,((SAMEA2534363:0.0002344248,SAMEA2534553:0.0002479804)100:0.0000253231,((SAMEA2534387:0.0000071321,SAMEA2534460:0.0000118868)100:0.0001693277,SAMEA2534941:0.0002123447)100:0.0000593719)100:0.0000104418)100:0.0000600439,(SAMEA2533721:0.0004237993,(SAMEA2534488:0.0000131610,SAMEA2535093:0.0000033142)100:0.0003490780)100:0.0000006018)100:0.0000358705)100:0.0000219041)100:0.0001166760)100:0.0000264524)100:0.0000202418,(((IDR1500065550:0.0003738966,SAMEA2534311:0.0003144764)100:0.0000123891,SAMN02231171:0.0004028095)100:0.0000775023,SAMEA2534176:0.0004177236)100:0.0001996962)100:0.0001195354,(IDR1600010936:0.0005460499,(((SAMEA1485477:0.0000356612,SAMEA1556532:0.0000190191)100:0.0000142643,(SAMEA1530876:0.0000545375,SAMEA1556841:0.0000047547)100:0.0000005052)100:0.0001549733,SAMN02585898:0.0001555657)100:0.0003711133)100:0.0002359244)100:0.0000601393,(((((((((((((00R1399:0.0000213965,Peru4454:0.0000237739)100:0.0000095095,(01R1499:0.0000309063,Peru4526:0.0000285288)99:0.0000023774)90:0.0000005052,(99R1043:0.0000947244,SAMEA3558263:0.0000473094)74:0.0000071321)73:0.0000054180,Peru4696:0.0000497350)67:0.0000005200,(((((Peru3060:0.0000316801,Peru4091:0.0000274506)59:0.0000070600,Peru3973:0.0000417417)59:0.0000220968,Peru4497:0.0000213965)59:0.0000071321,(Peru4034:0.0000213965,((Peru4044:0.0000379955,Peru4460:0.0000261514)96:0.0000118869,(Peru4691:0.0000543566,Peru4924:0.0000355833)59:0.0000005200)73:0.0000210567)59:0.0000095095)60:0.0000190191,(Peru3262:0.0000401432,(SAMEA3558273:0.0000517300,SAMEA3558325:0.0000543360)63:0.0000122955)61:0.0000006686)59:0.0000023774)59:0.0000058445,(IDR1600041998:0.0000853551,(Peru4023:0.0000511993,Peru5135:0.0000828968)87:0.0000249595)59:0.0000005200)100:0.0001228925,((((00R1549:0.0000496958,(01R0685:0.0000309063,(01R0697:0.0000071321,01R1339:0.0000213965)100:0.0000047547)100:0.0000023774)100:0.0000199081,Peru4086:0.0000309063)100:0.0001268371,((IDR1600042261:0.0000179101,Peru4055:0.0000687208)100:0.0000179433,SAMEA104304859:0.0000330237)100:0.0001277930)100:0.0000024962,(Peru4997:0.0000040026,Peru5153:0.0000624341)100:0.0001929437)97:0.0000071321)100:0.0000922564,(Peru4010:0.0002607161,Peru4547:0.0002162890)81:0.0000005833)99:0.0000140414,Peru3982:0.0002178279)86:0.0000042412,((Peru4689:0.0002434123,Peru4918:0.0002081495)85:0.0000083061,Peru4939:0.0002900800)85:0.0000314026)85:0.0000084541,((Peru3006:0.0000644176,Peru4553:0.0000049680)100:0.0000077574,Peru3332:0.0000454421)100:0.0002326070)85:0.0000058753,(((((((01R0451:0.0000285288,02R0099:0.0000237739)81:0.0000071321,(01R0899:0.0000142642,1791:0.0000662180)74:0.0000023774)72:0.0000005052,(02R1942:0.0000369404,(Peru4646:0.0000393599,Peru4988:0.0000269117)92:0.0000071321)93:0.0000127025)72:0.0000047547,((01R1305:0.0000127386,02R0417:0.0000132888)100:0.0000071321,Peru4582:0.0000200526)100:0.0000108132)59:0.0000023774,(((((((Peru2918:0.0000385290,(Peru3407:0.0000122080,Peru3408:0.0000207086)100:0.0000051486)100:0.0000231689,((((((((Peru4492:0.0000553885,Peru5445:0.0000716910)96:0.0000245886,((Peru4498:0.0000752277,Peru4937:0.0000757883)76:0.0000172578,(Peru4671:0.0000378904,Peru5003:0.0000282067)68:0.0000005052)59:0.0000040542)67:0.0000005052,(Peru4961:0.0000261514,Peru5114:0.0000615498)95:0.0000118869)65:0.0000033144,((Peru4515:0.0000453764,Peru4668:0.0000234859)59:0.0000047374,(Peru4670:0.0000209920,Peru4936:0.0000477243)81:0.0000051279)59:0.0000111621)59:0.0000005871,(Peru4647:0.0000524298,Peru5012:0.0000192066)100:0.0000344748)59:0.0000209766,Peru4900:0.0000395700)59:0.0000150082,Peru5115:0.0000303708)59:0.0000139479,Peru4685:0.0000138165)59:0.0000028941)59:0.0000005052,(Peru3031:0.0000190390,Peru3342:0.0000400586)100:0.0000166417)59:0.0000073690,((Peru2959:0.0000118520,Peru3367:0.0000141573)100:0.0000310716,((Peru2965:0.0000309533,((Peru3376:0.0000160517,(SAMEA3558270:0.0000687787,SAMEA3558288:0.0000111101)64:0.0000056380)63:0.0000024593,Peru4057:0.0000639938)65:0.0000022512)87:0.0000023304,Peru4683:0.0000135845)95:0.0000046511)95:0.0000190191)59:0.0000020013,Peru5076:0.0000567064)59:0.0000023125,(Peru4565:0.0000259701,SAMEA3558289:0.0000568075)100:0.0000118869)56:0.0000005052,(Peru3418:0.0000377995,((Peru4521:0.0000151048,Peru4652:0.0000322268)78:0.0000149263,(Peru4932:0.0000365780,Peru5036:0.0000400969)83:0.0000108945)69:0.0000110365)66:0.0000005052)59:0.0000071321)59:0.0000095095,(Peru4549:0.0000545507,Peru4577:0.0000282810)59:0.0000355481)80:0.0000095095,(03R1338:0.0000517790,(Peru3056:0.0000028747,Peru3405:0.0000233146)100:0.0000258064)95:0.0000335051)100:0.0002420110)100:0.0000080097,(03R0783:0.0002442311,(SAMEA2533960:0.0000309063,SAMEA2534609:0.0000095094)100:0.0002453461)100:0.0000063862)100:0.0005083360)100:0.0000501308,(((((((((((((1719:0.0000893455,SAMEA104326194:0.0000522608)93:0.0000069971,(SAMN03647575:0.0001178386,SAMN03647596:0.0000994758)93:0.0000072314)100:0.0000005275,((SAMEA104326163:0.0000411618,SAMEA3558678:0.0000291186)100:0.0000051322,(SAMEA104326172:0.0000047547,((SAMN03647472:0.0000564760,SAMN03648513:0.0000621319)85:0.0000581572,SAMN03647977:0.0000837322)81:0.0000073418)81:0.0000132614)100:0.0000602739)81:0.0000068953,(((IDR1600026421:0.0001168069,TDR232S204L002:0.0000893174)66:0.0000044426,((SAMEA1018838:0.0001156888,SAMEA1019257:0.0000299451)100:0.0000172295,(SAMN03647330:0.0000492232,(SAMN03647422:0.0000867880,SAMN03648206:0.0000688311)100:0.0000172171)82:0.0000144683)100:0.0000492451)63:0.0000022428,SAMN03647473:0.0001550991)64:0.0000063176)100:0.0000263299,(((SAMEA2533391:0.0000071321,SAMEA2535119:0.0000155864)99:0.0000037034,((SAMEA2534020:0.0000145878,(SAMEA2534745:0.0000326333,SAMEA2534786:0.0000099635)100:0.0000027988)97:0.0000084262,(SAMEA2534044:0.0000142642,SAMEA2534251:0.0000237739)98:0.0000047547)99:0.0000018537)100:0.0000237739,SAMEA2534147:0.0000607617)100:0.0000161782)100:0.0000519508,(SAMEA2533454:0.0000220800,SAMEA2534854:0.0000095094)100:0.0001038832)100:0.0000045565,(((IDR1500056764:0.0002158700,(SAMEA1018913:0.0000498901,SAMEA1019029:0.0000624954)100:0.0000875916)100:0.0000154885,(SAMEA2297054:0.0001073271,(SAMEA2533373:0.0000591297,(SAMEA2535333:0.0000590434,SAMN03648496:0.0001282358)100:0.0000005052)100:0.0000038101)100:0.0000474256)100:0.0000006761,SAMEA2533451:0.0001380293)100:0.0000022996)100:0.0000495599,((SAMEA104326170:0.0000534433,SAMEA104326195:0.0000173669)100:0.0001469788,SAMEA2535178:0.0000979899)100:0.0000620917)100:0.0000502516,((((1830:0.0002547070,SAMN02364082:0.0003655798)100:0.0000271668,(((IDR1600012753:0.0001089280,(SAMEA2533643:0.0000670382,(SAMEA2534954:0.0000244634,SAMEA2535344:0.0001834907)100:0.0000967329)100:0.0000167276)100:0.0000024923,(((((((SAMEA2533669:0.0000143600,(SAMEA2533839:0.0000118868,SAMEA2534921:0.0000278829)100:0.0000049054)97:0.0000023014,SAMEA2534650:0.0000164655)96:0.0000005200,SAMEA2535121:0.0000071326)96:0.0000047547,SAMEA2534388:0.0000142642)83:0.0000005052,SAMEA2533681:0.0000165833)84:0.0000022741,SAMEA2533847:0.0000144570)100:0.0000660755,(SAMN03648005:0.0000593924,SAMN03648088:0.0000616999)100:0.0000852506)84:0.0000005200)100:0.0000046704,SAMEA2297140:0.0000945809)100:0.0000943423)100:0.0000213965,((SAMEA2533595:0.0002782453,(SAMEA2534618:0.0001061665,(SAMN02231163:0.0001004653,SAMN02673329:0.0001454427)100:0.0000239948)100:0.0001081532)100:0.0000074676,(SAMEA2533954:0.0000092304,SAMEA2534228:0.0000360314)100:0.0001871653)100:0.0000216916)100:0.0000309063,(SAMEA104326193:0.0000215123,SAMN03647426:0.0000448641)100:0.0002200494)100:0.0000047763)100:0.0003971450,((IDR1600023875:0.0001115280,(SAMEA1018896:0.0000317376,SAMEA1018908:0.0000657189)100:0.0000333942)100:0.0001831732,SAMEA2297157:0.0001781022)100:0.0003455142)100:0.0000686258,((SAMEA2533787:0.0003924489,(SAMN03648171:0.0003143202,(SAMN03648173:0.0000985567,SAMN03648288:0.0000535663)100:0.0003280447)100:0.0001813759)100:0.0002003204,SAMEA2534760:0.0005465560)100:0.0000501547)100:0.0000470970,((((IDR1500070283:0.0000685563,SAMEA1688576:0.0001098782)100:0.0000810804,SAMN03647885:0.0001565967)100:0.0000529549,SAMN03648295:0.0002215610)100:0.0000897613,SAMN03648226:0.0003282760)100:0.0003967072)100:0.0000120421,(((((((((((((((((1777:0.0000448983,Peru4618:0.0000142642)99:0.0000005052,SAMEA104304837:0.0000306581)79:0.0000071321,((Peru4613:0.0000213965,((Peru4619:0.0000071321,((SAMEA104304840:0.0000390621,(SAMEA104304842:0.0000457548,TDR162S130L002:0.0000263656)72:0.0000059107)72:0.0000080858,SAMEA104304841:0.0000332837)72:0.0000047547)65:0.0000023774,SAMN02414879:0.0000285288)100:0.0000095095)83:0.0000023774,(((TDR50S113L002:0.0000234422,TDR51S125L002:0.0000351172)100:0.0000099502,(TDR58S102L002:0.0000240610,TDR59S114L002:0.0000100005)100:0.0000157731)100:0.0000118270,TDR69S127L002:0.0000309063)67:0.0000047878)59:0.0000005052)59:0.0000020623,(((Peru4614:0.0000108342,SAMEA104304839:0.0000326434)96:0.0000084932,Peru4617:0.0000305972)93:0.0000005052,(SAMEA787721:0.0000899657,TDR67S103L002:0.0000398398)93:0.0000028287)93:0.0000071321)59:0.0000021491,(NLA000200052:0.0000430873,((SAMEA104304835:0.0000199315,SAMEA104304836:0.0000178591)61:0.0000047547,(SAMEA104304838:0.0000317585,SAMEA104304856:0.0000144767)91:0.0000065319)59:0.0000065027)59:0.0000005740)99:0.0000095978,(SAMEA104304843:0.0000143249,TDR24S169L002:0.0000274291)100:0.0000150151)100:0.0001527015,SAMEA2534668:0.0001179338)100:0.0000474571,((SAMEA1556784:0.0000678635,SAMN03647636:0.0000706842)100:0.0001062097,(SAMEA3558420:0.0000819260,SAMN03647359:0.0001068862)100:0.0000988824)100:0.0000436615)100:0.0000340118,((NLA009402429:0.0002148605,(SAMEA1485460:0.0000455196,SAMEA1556543:0.0000670234)100:0.0001351498)100:0.0000354991,(((SAMN02414841:0.0000374177,SAMN02414854:0.0000168336)100:0.0000341602,SAMN03648077:0.0000672465)100:0.0000671600,TDR21S146L002:0.0001448387)100:0.0000689317)100:0.0000212249)100:0.0000047547,((SAMEA787713:0.0001549856,SAMEA787729:0.0000444045)100:0.0000297718,SAMN02381022:0.0000614093)100:0.0002325732)100:0.0000385376,IDR1500068721:0.0002941311)100:0.0000414414,(((SAMEA2296964:0.0001982410,(SAMEA2297071:0.0001514765,SAMN02381039:0.0001430373)100:0.0001495869)100:0.0000157844,SAMEA787714:0.0002082494)100:0.0000245627,(((SAMEA787708:0.0001950079,SAMN02380998:0.0002186267)100:0.0000024654,(((((SAMEA787715:0.0000355540,SAMEA787754:0.0000494992)100:0.0000120698,SAMN02381016:0.0000286101)100:0.0000262728,(SAMN03647339:0.0000190191,SAMN03647567:0.0000231933)100:0.0000337922)100:0.0000048739,SAMEA787717:0.0001066923)100:0.0000023290,SAMN02567680:0.0000354187)100:0.0000982615)100:0.0000167698,((SAMEA787735:0.0001222257,SAMN02380983:0.0000381582)100:0.0000101682,SAMN02380997:0.0000475089)100:0.0002003597)100:0.0000158671)100:0.0000732434)100:0.0000048033,(TDR220S197L002:0.0000899056,TDR53combined:0.0000554366)100:0.0002869763)100:0.0001384761,((((((((IDR1600053047:0.0001164237,TDR57S91L002:0.0001187355)100:0.0000030210,SAMN03647852:0.0001379997)100:0.0000814690,SAMN02381035:0.0001935592)100:0.0000310224,SAMN02381021:0.0001929137)100:0.0000054031,SAMEA2535251:0.0002072273)100:0.0000392625,(((((((SAMEA1465943:0.0000795459,SAMEA1530732:0.0000404772)97:0.0000073604,(SAMEA1556654:0.0000474050,SAMEA1556830:0.0000213050)97:0.0000057503)100:0.0000805035,(((((SAMEA1485303:0.0000698853,SAMEA1556582:0.0000206422)92:0.0000083789,SAMEA1556869:0.0000332335)92:0.0000029939,(SAMEA1530766:0.0000266573,SAMEA1530899:0.0000659346)100:0.0000134692)92:0.0000081187,SAMEA1688686:0.0000106726)100:0.0000763124,(SAMEA2534142:0.0000125696,SAMEA2534560:0.0000180956)100:0.0001093812)100:0.0000118620)100:0.0001017937,(SAMEA787741:0.0001927011,SAMN03648370:0.0001992854)100:0.0000543797)91:0.0000005794,(SAMN03648467:0.0001227896,SAMN03649043:0.0002085760)100:0.0000410436)100:0.0000057525,(SAMN03647911:0.0001711916,TDR139S152L002:0.0000901067)100:0.0001071690)80:0.0000022440,(SAMN02567682:0.0002100976,SAMN02567683:0.0000803593)80:0.0000084992)100:0.0000218162)100:0.0000184743,SAMN02380996:0.0003319977)100:0.0000787568,(SAMEA2297044:0.0003168844,SAMN03647407:0.0001940834)100:0.0001256904)100:0.0000667470)100:0.0002075339,(((((SAMEA104326162:0.0001183711,(SAMEA2535182:0.0000998612,SAMEA3558675:0.0001149207)100:0.0000343114)100:0.0000038433,SAMN03648186:0.0002599498)100:0.0002837038,SAMN03647765:0.0005425660)100:0.0001219820,(SAMEA2534083:0.0004842188,SAMN02231140:0.0004455883)100:0.0000798481)100:0.0000035962,SAMN03647744:0.0005084974)100:0.0000529953)100:0.0000031996,((SAMEA104326174:0.0004480165,(((SAMEA2297003:0.0000827803,SAMN03647585:0.0000384123)100:0.0002641912,SAMEA2533537:0.0002506688)100:0.0001069066,SAMEA2534237:0.0004612405)100:0.0000848935)100:0.0000005275,((SAMEA2533582:0.0001923279,SAMEA2534383:0.0001518704)100:0.0001962299,(((SAMEA3558792:0.0000568371,SAMEA3558858:0.0000168361)97:0.0000022401,(((SAMEA3558823:0.0000211399,SAMEA3558840:0.0000310696)100:0.0000048061,SAMEA3558888:0.0000433202)100:0.0000151281,(SAMEA3558843:0.0000237739,(SAMEA3558857:0.0000593891,SAMEA3558896:0.0000246329)100:0.0000096718)100:0.0000053274)100:0.0000357481)97:0.0000078955,(SAMEA3558881:0.0000304129,SAMEA3558897:0.0001302862)100:0.0000170048)100:0.0005000370)100:0.0000945914)100:0.0002239948)100:0.0000554163,(((SAMEA2296966:0.0000243311,SAMEA2297069:0.0000439585)100:0.0000023072,SAMEA2297093:0.0000310164)100:0.0001549912,(SAMN03647117:0.0000141378,(((SAMN03647649:0.0000140119,SAMN03647957:0.0000142642)95:0.0000005200,(SAMN03648520:0.0000183918,SAMN03648523:0.0000237739)99:0.0000078588)91:0.0000023774,((((SAMN03647899:0.0000006078,SAMN03647924:0.0000285288)100:0.0000005052,SAMN03648524:0.0000300839)95:0.0000069918,SAMN03647914:0.0000196678)59:0.0000015858,(SAMN03647932:0.0000071321,((SAMN03647940:0.0000181910,SAMN03647941:0.0000306502)69:0.0000055562,SAMN03647951:0.0000192087)61:0.0000006761)59:0.0000005200)61:0.0000005200)100:0.0000049718)100:0.0001751170)100:0.0004682167)100:0.0000153029)100:0.0000531226)100:0.0000300547,((((((((((((1479146369267T183015lib5035nextseqn0036151bp:0.0003818916,IDR1600004865:0.0003907844)100:0.0000587972,(SAMN01908787:0.0003876067,SAMN01908857:0.0003254342)100:0.0000948342)100:0.0000239056,TDR154S95L002:0.0004856304)91:0.0000005052,(SAMN01908775:0.0005330374,SAMN01908797:0.0004815671)100:0.0000137540)91:0.0000006761,(SAMEA2297182:0.0003878352,SAMN01908796:0.0004350904)100:0.0000477570)100:0.0000061448,((IDR1600050510:0.0004152877,SAMN01908892:0.0005409648)100:0.0000930679,(((SAMN01908790:0.0003767820,(SAMN01908792:0.0003396640,SAMN01908877:0.0003022665)100:0.0000172739)100:0.0000515548,SAMN01908870:0.0003725929)100:0.0000119409,SAMN01908874:0.0004393993)100:0.0000169618)100:0.0000118883)100:0.0000021258,(SAMN03647777:0.0001251379,SAMN03647893:0.0001550498)100:0.0003319293)100:0.0000406838,((IDR1500066946:0.0004796888,(((((((((((IDR1600000568:0.0002691241,Peru4105:0.0002233816)100:0.0000304476,SAMN03647627:0.0002784389)100:0.0000181469,(IDR1600010494:0.0002073003,IDR1600040335:0.0002513249)100:0.0000900006)100:0.0000276515,IDR1600044038:0.0003648551)100:0.0000137825,SAMN01925694:0.0003498014)100:0.0000005683,SAMN02364095:0.0003301117)100:0.0000155825,SAMN01908883:0.0002988842)100:0.0000528082,(((IDR1600051430:0.0002572478,SAMEA3558638:0.0003543940)100:0.0000086538,SAMN02364091:0.0002968227)100:0.0000707249,SAMN03648354:0.0003818055)100:0.0000428028)100:0.0000010758,(((SAMEA2533507:0.0003189648,(SAMEA2534376:0.0002464054,SAMN03647366:0.0003777956)100:0.0000257471)100:0.0000188186,(SAMN01925692:0.0000275080,(SAMN01925695:0.0000465091,SAMN02364077:0.0000102555)100:0.0000193897)100:0.0003109520)100:0.0000071554,SAMEA3558446:0.0004024606)100:0.0000168433)100:0.0000226979,((IDR1600025158:0.0001328703,IDR1600049832:0.0000058675)100:0.0002584018,(SAMN01908774:0.0002927347,SAMN01908781:0.0002758560)100:0.0000194748)100:0.0000696548)100:0.0000834260,(SAMN01908793:0.0000442001,SAMN01908798:0.0000249886)100:0.0005199371)100:0.0000141801)100:0.0000022659,SAMN01908791:0.0005015193)100:0.0000953531)100:0.0000039486,(SAMEA2297062:0.0005907233,(SAMN03647104:0.0004621323,SAMN03647858:0.0004254620)100:0.0000128119)100:0.0000306734)94:0.0000005309,((((IDR1500047122:0.0003784366,IDR1600041271:0.0004265118)100:0.0000252596,((SAMN03647768:0.0003423223,SAMN03647816:0.0005161823)100:0.0000361123,SAMN03647818:0.0005118079)61:0.0000268593)59:0.0000127782,SAMN01908862:0.0004748928)59:0.0000012189,(((((((((IDR1500059320:0.0001702781,SAMEA2297094:0.0001541855)100:0.0001529924,((IDR1500069614:0.0003188745,SAMN03648362:0.0002944926)99:0.0000552949,(IDR1600021226:0.0002119256,((IDR1600040178:0.0001094974,(SAMEA2534068:0.0000929795,(SAMN03647535:0.0001024517,SAMN03647823:0.0000705535)100:0.0000267908)100:0.0000403278)100:0.0000830939,SAMN02414872:0.0002113077)100:0.0000986189)100:0.0000142643)99:0.0000239960)84:0.0000006686,((((((IDR1600028520:0.0001024383,SAMEA2534232:0.0001304800)100:0.0000142643,SAMEA2534486:0.0001618173)100:0.0000314578,SAMEA2533374:0.0001711495)100:0.0000532892,((SAMEA2533744:0.0000542124,SAMN02414867:0.0000825029)100:0.0001948123,(SAMEA2534231:0.0001261199,SAMEA2534649:0.0001853938)100:0.0000571090)100:0.0000080761)100:0.0000017827,(SAMEA2534747:0.0001446044,(SAMN03647195:0.0000047810,SAMN03647212:0.0000097153)100:0.0001470326)100:0.0000999092)100:0.0000451976,((SAMN03647518:0.0000766321,(SAMN03647861:0.0000464834,SAMN03647874:0.0000716684)100:0.0000395926)100:0.0001962298,(SAMN03647872:0.0002446419,SAMN03648367:0.0002245405)100:0.0000464804)100:0.0000860698)100:0.0000533787)65:0.0000113025,((((SAMEA2533742:0.0003379698,SAMEA2535130:0.0002779042)79:0.0000017386,SAMN03647119:0.0003211870)74:0.0000024962,(((SAMEA2534334:0.0002587370,(SAMEA2534608:0.0000943549,SAMEA2534936:0.0001448867)100:0.0001044749)100:0.0000595002,(SAMN03647427:0.0002561791,SAMN03648339:0.0003386130)64:0.0000269767)64:0.0000052566,(SAMEA2534822:0.0003182576,SAMEA2535149:0.0002164694)100:0.0000425540)64:0.0000005052)60:0.0000004293,(SAMEA2535222:0.0003387655,(SAMN03647152:0.0001648451,SAMN03647677:0.0001340046)100:0.0001605452)100:0.0000150535)63:0.0000053729)100:0.0000291826,SAMEA2534814:0.0003613634)100:0.0000172229,(SAMEA2534580:0.0003132775,SAMN01908898:0.0003839849)100:0.0000149248)100:0.0000358249,(((((SAMEA2533400:0.0000695942,SAMN03647986:0.0001051052)100:0.0000882760,SAMEA2535295:0.0001481357)100:0.0000386255,SAMEA2535288:0.0002021262)100:0.0001750803,SAMN01908896:0.0003001822)100:0.0000023168,((((SAMEA2533957:0.0000190987,SAMEA2534526:0.0000281002)100:0.0000048204,SAMEA2534675:0.0000555594)100:0.0002652319,SAMEA2534853:0.0003433547)100:0.0000610383,SAMEA3558686:0.0003336578)100:0.0000503955)100:0.0000440958)68:0.0000006686,(SAMN03647206:0.0000318223,SAMN03647702:0.0000494510)100:0.0003988852)59:0.0000005275,(((SAMEA2297082:0.0000233161,(SAMEA2297085:0.0000185242,SAMN03647579:0.0000575638)60:0.0000047532)60:0.0000027718,SAMEA2297084:0.0000143293)100:0.0003611079,(SAMN03647351:0.0002542077,SAMN03647848:0.0002234952)100:0.0002015332)77:0.0000418350)59:0.0000098103)100:0.0000741275)100:0.0001673738,(SAMEA1403853:0.0000828661,SAMEA1707199:0.0000596052)100:0.0007211237)100:0.0001945654,((((IDR1600041578:0.0003069751,SAMN02360567:0.0002632662)100:0.0001004228,TDR107S140L002:0.0004461402)100:0.0000268477,SAMN02398705:0.0003897103)100:0.0000775081,TDR118S163L002:0.0004871217)100:0.0003175806)100:0.0000005005)100:0.0000331546)100:0.0001428774,((((((1479146369267T888415lib5605nextseqn0048151bp:0.0003437472,SAMN01908806:0.0003108600)100:0.0000651896,SAMN03648393:0.0003570955)100:0.0000167548,((SAMEA2534872:0.0003970053,SAMN01925693:0.0003334017)100:0.0000608210,SAMN01908856:0.0003309632)100:0.0000306963)100:0.0000860743,((SAMEA3558221:0.0002250057,((SAMN03647280:0.0000474172,SAMN03647282:0.0000142642)100:0.0000006018,SAMN03647511:0.0000265507)100:0.0001528850)100:0.0000073862,(SAMEA961614:0.0000685686,SAMEA961615:0.0000229226)100:0.0001600639)100:0.0002098304)100:0.0000057214,((((((((1744:0.0000830547,1828:0.0000712134)100:0.0000359726,SAMEA2534406:0.0000492273)100:0.0001472409,(((1796:0.0001539020,SAMEA3558430:0.0001215253)100:0.0000346534,(((SAMEA2533752:0.0000788546,SAMEA3558201:0.0000927298)100:0.0000057968,((SAMEA2534213:0.0000337401,SAMEA2535277:0.0000285288)100:0.0000005052,SAMEA2534377:0.0000166416)100:0.0000746656)99:0.0000005200,SAMEA2535244:0.0000868008)100:0.0000290853)100:0.0000051401,(IDR1400003506:0.0001913697,(((((((((SAMEA2533848:0.0000095094,SAMEA2534063:0.0000213965)64:0.0000005052,(SAMEA2533961:0.0000142642,SAMEA2534281:0.0000095094)100:0.0000023774)64:0.0000023774,((SAMEA2534305:0.0000166416,SAMEA2535088:0.0000209033)64:0.0000027920,SAMEA2535099:0.0000190191)64:0.0000005052)100:0.0000005052,SAMEA2535187:0.0000166416)100:0.0000020343,SAMEA2534469:0.0000190722)100:0.0000675790,SAMEA2535003:0.0000687924)100:0.0000024120,SAMEA2534480:0.0001139620)100:0.0000047258,SAMEA2535170:0.0001257963)100:0.0000095095,SAMN03647749:0.0001277899)100:0.0000294537)100:0.0000098255)100:0.0000178668)100:0.0000169279,SAMEA2533868:0.0001805296)100:0.0000048458,((SAMEA2533501:0.0000166416,(SAMEA2534209:0.0000282797,(SAMEA2534662:0.0000142642,SAMEA2535209:0.0000285091)100:0.0000012165)100:0.0000035877)100:0.0000854118,SAMEA2534678:0.0001542570)100:0.0000403003)100:0.0000987076,SAMEA2533748:0.0002829472)100:0.0001236401,(((SAMEA1019137:0.0000166828,(SAMEA1019143:0.0000782144,SAMEA961665:0.0000795904)100:0.0000124786)100:0.0004075357,SAMN03647856:0.0003613813)100:0.0000107182,SAMN02414895:0.0004108657)100:0.0000303634)100:0.0000344384,(1832:0.0003277732,(((((((((((IDR1500062006:0.0000596033,((IDR1600003497:0.0001072261,(SAMN03647521:0.0000500975,SAMN03647552:0.0000545158)100:0.0000473322)66:0.0000048927,SAMN03648943:0.0001563143)64:0.0000005052)100:0.0000155625,(SAMN03647386:0.0000784268,SAMN03647499:0.0000373846)100:0.0000048772)100:0.0000110330,((SAMEA104326185:0.0000872505,((((((SAMEA104326196:0.0000495046,SAMEA3558688:0.0000419614)100:0.0000081705,(SAMN02414977:0.0000237739,SAMN03648172:0.0000261514)100:0.0000168233)100:0.0000071246,((SAMN03647515:0.0000115589,SAMN03647996:0.0000207113)100:0.0000313013,SAMN03648051:0.0000350933)100:0.0000104453)99:0.0000024962,((((SAMN02414873:0.0000187291,SAMN02414876:0.0000211341)98:0.0000005052,((SAMN02414887:0.0000166416,SAMN02414930:0.0000201746)100:0.0000056783,SAMN02414896:0.0000166416)65:0.0000005052)65:0.0000005052,SAMN02414874:0.0000047547)100:0.0000376826,SAMN02414926:0.0000449797)100:0.0000024929)100:0.0000397155,SAMN03647512:0.0000832158)100:0.0000149885,((SAMN02414881:0.0000142642,SAMN02414888:0.0000128053)100:0.0000023878,SAMN02414899:0.0000118868)100:0.0000746691)95:0.0000005052)100:0.0000028357,(SAMN03647239:0.0001827214,SAMN03647972:0.0000250633)100:0.0000658115)100:0.0000034291)100:0.0000436566,(((SAMEA2297151:0.0000242099,SAMN03647639:0.0000178326)100:0.0000899921,(SAMN02381023:0.0001036395,(SAMN03647678:0.0000155309,SAMN03647850:0.0000187400)100:0.0000755992)100:0.0000280565)100:0.0000272967,(SAMEA2534094:0.0001182094,SAMN03647490:0.0001087732)100:0.0000487412)100:0.0000071552)100:0.0000294717,((((IDR1600052673:0.0000848133,SAMN03648211:0.0000484777)100:0.0000055381,SAMN02380999:0.0000415635)100:0.0000900167,(((SAMEA1569096:0.0000145612,SAMEA1688652:0.0000023774)100:0.0000973265,(SAMEA2533711:0.0000806759,SAMEA3558481:0.0001097749)100:0.0000072867)100:0.0000659752,(((SAMEA2297013:0.0000475646,SAMEA2297097:0.0000349781)100:0.0000138867,SAMEA2534265:0.0000152425)100:0.0000095095,SAMN03647830:0.0000466761)100:0.0000886164)100:0.0000030046)100:0.0000129542,(((SAMEA1556817:0.0001000484,SAMN03648417:0.0002409276)100:0.0000282089,SAMEA2533676:0.0001402291)98:0.0000093309,SAMN03648031:0.0001403649)64:0.0000006617)64:0.0000058157)64:0.0000024536,(SAMN02414861:0.0000814710,SAMN03647662:0.0001134049)100:0.0000368272)72:0.0000019792,NLA000201001:0.0002044213)64:0.0000006686,SAMEA2533494:0.0001376156)72:0.0000051058,((SAMEA104326200:0.0001455238,((SAMN02414883:0.0000334924,SAMN02414884:0.0000196531)100:0.0000234808,((SAMN02414957:0.0000114214,SAMN02414971:0.0000224963)100:0.0000005200,SAMN02414974:0.0000253072)100:0.0000299530)100:0.0001134076)100:0.0000539648,(SAMN03648019:0.0000193284,SAMN03648026:0.0000095094)100:0.0001279718)100:0.0000147520)100:0.0000590639,((((SAMEA2534979:0.0001729454,SAMN03648271:0.0002403106)100:0.0000128289,SAMN03647568:0.0002330999)100:0.0000074341,SAMN03648399:0.0002954426)100:0.0000046914,(SAMEA3558687:0.0002296816,(SAMN02414970:0.0001723988,((SAMN03647375:0.0000136216,SAMN03647923:0.0000262287)100:0.0000036287,SAMN03647900:0.0000044933)100:0.0001675965)100:0.0000273748)100:0.0000413342)100:0.0000150904)100:0.0000092495,(SAMEA2533438:0.0001757215,SAMEA787707:0.0001762157)100:0.0000831383)100:0.0001082340)100:0.0000500222)100:0.0000394944)100:0.0000865895,(((((((((1756:0.0001253187,(SAMEA1016029:0.0000511940,SAMEA1403725:0.0000933424)100:0.0000075244)100:0.0000854999,(1759:0.0001824537,SAMEA1403722:0.0001853149)100:0.0000052212)100:0.0000132349,(SAMEA1403626:0.0001872128,(SAMN02419605:0.0001571715,TDR55S160L002:0.0001845255)100:0.0000023007)100:0.0000225309)100:0.0000546250,((((((((SAMEA1403595:0.0000142642,SAMEA1403907:0.0000626430)100:0.0001114650,SAMEA1403851:0.0001206302)100:0.0000310852,SAMEA1707239:0.0000923275)100:0.0000022941,SAMEA1707360:0.0001331457)100:0.0000082229,(SAMEA1469495:0.0000462397,SAMEA1707540:0.0000186132)100:0.0001039443)100:0.0000113806,(SAMN02419632:0.0001480291,(SAMN02584659:0.0000187446,SAMN02584667:0.0000450853)100:0.0000865767)100:0.0000198450)100:0.0000085901,SAMN02419642:0.0001797602)100:0.0000167652,SAMEA2533741:0.0001330085)100:0.0000640955)100:0.0000026593,(((((((SAMEA1016081:0.0001436417,SAMEA1403763:0.0002038182)100:0.0000290534,(SAMEA1403731:0.0002179980,SAMEA1403899:0.0001753845)95:0.0000031730)95:0.0000088178,SAMN02584664:0.0001740245)100:0.0000270070,SAMN02419601:0.0002718713)100:0.0000097427,SAMEA2535165:0.0001993717)100:0.0000036352,(SAMEA1403564:0.0001199073,SAMEA2534174:0.0001471145)100:0.0000879122)100:0.0000359717,(SAMEA1403610:0.0002334230,SAMEA2534345:0.0002892522)100:0.0000048068)100:0.0000142643)100:0.0000050862,(SAMEA1707407:0.0002150770,SAMEA2533778:0.0001805256)100:0.0000524426)100:0.0000620218,SAMN03648213:0.0003829089)100:0.0001508399,(((SAMEA104326176:0.0000987373,SAMEA2533973:0.0000861738)100:0.0000686739,SAMEA2533857:0.0001158353)100:0.0000049624,SAMEA1403700:0.0001935115)100:0.0002062827)100:0.0001269628,(((((((((((((((((1821:0.0001014214,SAMEA1403653:0.0000640620)100:0.0000024302,((((((((SAMEA1015931:0.0000133033,SAMEA1015977:0.0000191888)100:0.0000317938,((SAMEA1403933:0.0000258501,SAMEA1403980:0.0000078839)100:0.0000024954,SAMEA1707422:0.0000281914)100:0.0000102664)69:0.0000005200,(SAMEA1015997:0.0000332289,SAMEA1403570:0.0000355874)79:0.0000023774)85:0.0000004389,SAMEA1707452:0.0000118868)87:0.0000009152,SAMEA1404003:0.0000237739)92:0.0000014916,(SAMEA1015940:0.0000237739,SAMEA1403686:0.0000403010)92:0.0000023774)100:0.0000146368,SAMN02358677:0.0000715675)100:0.0000005052,(SAMN02584622:0.0000299653,SAMN02584631:0.0000112663)100:0.0000206319)100:0.0000072696)100:0.0000072997,(((SAMEA1016162:0.0000233986,SAMEA1707305:0.0000195083)100:0.0000093114,SAMEA1707160:0.0000114390)100:0.0000099231,(SAMEA2534633:0.0000474799,((((((((((((SAMEA3558374:0.0000414354,SAMEA3558391:0.0000353590)97:0.0000118231,SAMN02584640:0.0000118868)95:0.0000101399,SAMN02584625:0.0000118868)94:0.0000005052,SAMN02584677:0.0000261514)95:0.0000024935,SAMN02584604:0.0000166416)95:0.0000050705,(SAMN02584600:0.0000095094,(SAMN02584671:0.0000142642,SAMN02584675:0.0000095094)99:0.0000023774)95:0.0000023774)92:0.0000004658,(SAMN02584585:0.0000182183,((SAMN02584592:0.0000190191,SAMN02584595:0.0000237739)87:0.0000031679,(SAMN02584611:0.0000150249,SAMN02584647:0.0000252826)62:0.0000023774)59:0.0000014475)59:0.0000050953)59:0.0000024537,SAMN02584599:0.0000142642)59:0.0000005670,(SAMN02584637:0.0000237739,SAMN02584674:0.0000071321)99:0.0000021822)59:0.0000029009,(SAMN02584639:0.0000258573,SAMN02584656:0.0000129868)100:0.0000226712)79:0.0000005593,(SAMN02584616:0.0000047547,SAMN02584626:0.0000111925)100:0.0000054585)98:0.0000119568,(SAMN02584635:0.0000380359,(SAMN02584657:0.0000208830,SAMN02584658:0.0000451173)100:0.0000024086)100:0.0000050916)95:0.0000006761)100:0.0000049971)100:0.0000096974)100:0.0000173648,SAMEA2534864:0.0000931230)100:0.0000664483,((((SAMN02567708:0.0000118868,SAMN02567729:0.0000095094)100:0.0000242119,SAMN02567730:0.0000328671)100:0.0000023774,SAMN02567709:0.0000188252)100:0.0000049559,SAMN02567721:0.0000356359)100:0.0000545221)100:0.0000195083,((SAMEA1404032:0.0000159757,SAMEA1707152:0.0000335166)100:0.0000025902,SAMEA1707240:0.0000264532)100:0.0000766928)100:0.0000336985,(((IDR1600053446:0.0001230207,(SAMEA1403592:0.0000335398,SAMEA1403795:0.0000379841)100:0.0000540713)100:0.0000228677,SAMEA1707170:0.0000521496)100:0.0000352494,SAMEA2534566:0.0001516230)100:0.0000250005)100:0.0000333387,(((((SAMEA1016019:0.0000458965,SAMEA1707537:0.0000284912)75:0.0000005052,(SAMEA1403858:0.0000145317,SAMEA1707408:0.0000280190)75:0.0000023774)100:0.0000047549,(SAMEA1016126:0.0000166416,SAMEA1403588:0.0000636212)100:0.0000098606)100:0.0000792494,SAMEA1707370:0.0000995657)100:0.0000439975,(((SAMEA1016061:0.0000222395,SAMEA1403744:0.0000302735)100:0.0001659551,((SAMEA1016145:0.0001600132,SAMEA1707340:0.0001317029)100:0.0000262122,(SAMEA1016181:0.0000560027,((SAMEA1403958:0.0000095094,SAMEA1707579:0.0000450892)100:0.0000005200,SAMEA1707394:0.0000261514)100:0.0000435559)100:0.0000451502)100:0.0000376471)85:0.0000024962,SAMN03647713:0.0001493838)84:0.0000012348)81:0.0000057791)91:0.0000133850,(SAMEA1403829:0.0000071321,SAMEA1403885:0.0000190191)100:0.0001768643)88:0.0000006055,((((((SAMEA1016051:0.0000277167,SAMEA1707263:0.0000224465)100:0.0000050154,SAMEA1707487:0.0000324648)100:0.0000127255,(SAMEA1403576:0.0000462569,SAMEA1403786:0.0000607293)100:0.0000050688)100:0.0001892195,SAMEA2534423:0.0001816921)96:0.0000006018,((SAMEA1403630:0.0001437797,SAMEA1403923:0.0001378124)100:0.0000316205,(SAMEA1403655:0.0000318800,(SAMEA1403719:0.0000248869,SAMEA1707147:0.0000180749)100:0.0000217500)100:0.0001170492)99:0.0000005052)95:0.0000023737,(((SAMEA1403806:0.0000139049,SAMEA1403914:0.0000323092)100:0.0001125933,(SAMEA1707304:0.0000831485,(SAMN02584624:0.0000455838,SAMN02584654:0.0000193962)100:0.0000413604)100:0.0000781245)100:0.0000021970,SAMN03648017:0.0001255989)100:0.0000432196)95:0.0000068713)99:0.0000149580,(((SAMEA1016134:0.0000454300,SAMEA2534564:0.0000929809)100:0.0000904707,SAMN02419599:0.0001655104)100:0.0000847555,SAMEA2533841:0.0001740701)91:0.0000143702)100:0.0000177813,((((NLA009801164:0.0000491265,NLA009901354:0.0000323181)100:0.0000234064,(SAMEA1707197:0.0000190191,SAMEA1707446:0.0000024962)100:0.0000449266)100:0.0001311627,SAMEA1707544:0.0001537817)100:0.0000244081,(SAMEA1403598:0.0001822155,(((SAMEA1403652:0.0001214021,SAMN02419627:0.0001268057)100:0.0000362380,((((((SAMEA2533397:0.0000166416,SAMEA2533683:0.0000224260)87:0.0000027857,(SAMEA2533503:0.0000081793,(SAMEA2533832:0.0000129501,SAMEA2535322:0.0000126865)100:0.0000026178)87:0.0000035105)100:0.0000075656,SAMEA2534030:0.0000213965)100:0.0000005200,SAMEA2534055:0.0000261514)100:0.0000047367,SAMEA2533823:0.0000237739)100:0.0000005052,SAMEA2535056:0.0000096919)100:0.0001345732)100:0.0000043555,(SAMEA1707527:0.0000708027,(SAMEA2533390:0.0000150636,SAMEA2534308:0.0000279720)100:0.0000325165)100:0.0000958499)100:0.0000144652)94:0.0000006018)100:0.0000365541)100:0.0000111829,(SAMEA1016024:0.0001168941,SAMEA2534316:0.0001120593)100:0.0001499611)100:0.0000323454,SAMEA1403962:0.0003455740)100:0.0000860833,SAMN02351142:0.0003609338)100:0.0000929800,SAMEA1016130:0.0003906469)100:0.0000674277,(SAMN03647629:0.0000451712,SAMN03648328:0.0000165311)100:0.0004702229)100:0.0000093246)100:0.0000850910)100:0.0003900994)100:0.0000023774,((((((((((((((((((((((00R1566:0.0000186194,01R1341:0.0000136104)100:0.0000167143,Peru2939:0.0000222568)95:0.0000036761,(((01R0153:0.0000046753,(02R1479:0.0000095094,03R1373:0.0000137887)100:0.0000123965)100:0.0000129607,((((99R576:0.0000330364,(((IDR1400036823:0.0000657979,Peru2935:0.0000207565)81:0.0000058581,Peru4901:0.0000259112)81:0.0000071587,((Peru3279:0.0000835223,((Peru4312:0.0000233513,(Peru4705:0.0000285288,Peru4968:0.0001053547)72:0.0000004883)54:0.0000022225,Peru4545:0.0000182472)59:0.0000026481)55:0.0000006686,Peru4128:0.0000142642)59:0.0000006686)59:0.0000096635)59:0.0000048393,(Peru2908:0.0000142642,Peru3278:0.0000190191)100:0.0000166417)59:0.0000023541,Peru5137:0.0000521320)59:0.0000047387,(Peru4651:0.0000072385,Peru4737:0.0000218377)98:0.0000138425)72:0.0000173788)59:0.0000013446,Peru4690:0.0000060844)59:0.0000071386)59:0.0000122347,(99R890:0.0000478275,(Peru3339:0.0000438193,Peru4929:0.0000483265)61:0.0000023774)65:0.0000129066)59:0.0000079741,((02R0890:0.0000264755,Peru4923:0.0000240132)100:0.0000217562,Peru4623:0.0000324142)61:0.0000043770)100:0.0000402068,((Peru2937:0.0000192546,Peru3340:0.0000309115)100:0.0000361064,Peru3026:0.0000618350)72:0.0000006761)100:0.0001168323,SAMEA2535095:0.0001847376)100:0.0000235662,03R0768:0.0002323506)100:0.0000509801,(1785:0.0000635976,SAMEA3558203:0.0000766086)100:0.0002367556)100:0.0000684237,SAMN02585954:0.0002994200)100:0.0000060987,(IDR1600055023:0.0003290136,((SAMN02585928:0.0001009430,SAMN03648994:0.0001217832)100:0.0000855784,SAMN03647318:0.0001542053)100:0.0000911178)100:0.0000226240)98:0.0000074580,(((((((((((0210098:0.0000690132,(SAMEA3558381:0.0000352807,(SAMEA3558398:0.0000246712,SAMEA3558432:0.0000093372)100:0.0000110731)100:0.0000541177)100:0.0000193972,(SAMEA2533474:0.0000409907,SAMEA3558787:0.0000340116)100:0.0000691110)100:0.0000213965,(Peru4058:0.0001513097,(SAMEA1018856:0.0000528045,SAMN03647273:0.0000359884)100:0.0001444142)100:0.0000006686)100:0.0000006686,SAMEA3558871:0.0001516201)100:0.0000900816,(((((IDR1300018388:0.0000937888,IDR1600029939:0.0000558581)100:0.0000024962,IDR1300022959:0.0001513587)100:0.0001578916,SAMN02402661:0.0002156447)100:0.0000806973,SAMEA3558449:0.0002752989)100:0.0000043977,SAMEA1530665:0.0001897049)100:0.0000142188)100:0.0000006761,SAMN03648985:0.0002850008)100:0.0000215902,(((IDR1600037778:0.0003213306,((SAMEA2296976:0.0002053284,SAMN03647617:0.0002187970)100:0.0000167054,SAMN02231108:0.0001824751)100:0.0000387481)100:0.0000067547,SAMN03648254:0.0002350027)100:0.0000168840,(SAMEA2533472:0.0001881119,SAMN03647868:0.0001495439)100:0.0000457354)100:0.0000116273)100:0.0000072672,(((SAMEA1465947:0.0002018506,SAMN01925647:0.0002025063)100:0.0000676576,SAMEA3139846:0.0002180712)100:0.0000215291,SAMN03649036:0.0002414762)100:0.0000288558)100:0.0000004943,(((02R1244:0.0001147732,IDR1200001956:0.0001185477)85:0.0000079730,IDR1600001950:0.0001203374)100:0.0001797259,(((((((((((IDR1600022827:0.0000592176,IDR1600054129:0.0000758557)100:0.0000427936,(SAMN03648756:0.0000787049,SAMN03648934:0.0001015464)78:0.0000062264)94:0.0000034311,SAMN02585950:0.0000975437)84:0.0000083299,SAMN03648674:0.0001620531)86:0.0000191748,(SAMEA3558486:0.0000751305,SAMEA95413918:0.0000942990)100:0.0000287297)79:0.0000006761,(SAMN03648634:0.0001356695,TDR66S92L002:0.0001180892)100:0.0000310437)77:0.0000072182,SAMN03648747:0.0001231560)77:0.0000164990,(((((SAMEA1688650:0.0000671924,(SAMN03648684:0.0000886848,SAMN03648693:0.0001237346)100:0.0000338383)82:0.0000095095,((((SAMN02053765:0.0000266375,((SAMN02350472:0.0000528643,SAMN02585970:0.0000237739)85:0.0000003435,SAMN02350483:0.0000642573)93:0.0000117707)93:0.0000120654,(((((SAMN02403522:0.0000332837,SAMN02403541:0.0000285288)74:0.0000031734,SAMN02403532:0.0000166416)74:0.0000036524,SAMN02403533:0.0000118868)74:0.0000005275,SAMN02403542:0.0000142642)74:0.0000123260,((SAMN02403523:0.0000140680,SAMN02585963:0.0000464986)74:0.0000108772,SAMN02403546:0.0000352066)74:0.0000051643)97:0.0000055808)93:0.0000094754,(SAMN02350424:0.0000118868,SAMN02586027:0.0000175156)99:0.0000048431)92:0.0000095044,SAMN02350428:0.0000435257)100:0.0000846484)80:0.0000005275,(SAMN03647919:0.0000593860,SAMN03648692:0.0000700764)100:0.0000560885)83:0.0000309063,((SAMEA3558179:0.0000312104,((SAMEA3558533:0.0000958641,(SAMN02585937:0.0000190191,SAMN02585949:0.0000288553)100:0.0000567622)100:0.0000407840,SAMN02053767:0.0000966879)69:0.0000026319)64:0.0000049507,((((SAMN02053778:0.0000711260,(SAMN02403510:0.0000159511,SAMN02403511:0.0000343377)100:0.0000524178)100:0.0000181811,SAMN02053787:0.0001024910)83:0.0000020111,(SAMN02586030:0.0000738580,(((SAMN03648590:0.0000511144,SAMN03648967:0.0000440384)100:0.0000956091,SAMN03648730:0.0001635318)59:0.0000004907,(((SAMN03648723:0.0000986797,SAMN03648956:0.0000309989)100:0.0000409936,SAMN03648869:0.0000780576)100:0.0000055204,SAMN03648754:0.0001231713)100:0.0000144821)59:0.0000144414)80:0.0000055922)100:0.0000335715,(SAMN02586064:0.0000120570,SAMN02586071:0.0000024107)100:0.0000732073)59:0.0000019366)59:0.0000066377)59:0.0000194576,(((((SAMEA1688670:0.0000828292,(SAMN03648706:0.0000331177,SAMN08795292:0.0000597743)100:0.0000669394)100:0.0000474838,SAMN03648879:0.0001255535)77:0.0000035758,(SAMN03648566:0.0001354935,SAMN03648755:0.0000973215)100:0.0000019761)87:0.0000071999,(SAMEA3558585:0.0001029272,(SAMN03648679:0.0001755331,SAMN03649031:0.0001221542)100:0.0000066396)76:0.0000147275)69:0.0000058084,(((SAMEA95518918:0.0001232219,SAMN03648758:0.0002131739)84:0.0000049068,SAMN03649060:0.0001493024)71:0.0000047520,SAMN03648788:0.0001467123)71:0.0000045490)59:0.0000006686)63:0.0000071321)63:0.0000023086,(((((SAMEA1465965:0.0000218446,(SAMEA1485240:0.0000340798,SAMEA1556773:0.0000286835)100:0.0000040189)100:0.0000505119,SAMN03648828:0.0000976213)100:0.0000142895,SAMEA1485271:0.0000960140)100:0.0000212928,SAMN03648995:0.0001271171)63:0.0000093355,(SAMN03647122:0.0001178594,(SAMN03648713:0.0000613481,SAMN03648839:0.0000593872)100:0.0000637816)100:0.0000362357)63:0.0000049289)98:0.0000145219,SAMN03648941:0.0002779581)100:0.0000634458,((SAMEA1018981:0.0000594271,SAMEA1019166:0.0000514330)100:0.0001418214,(SAMN03648772:0.0001671447,SAMN03648974:0.0002102515)100:0.0000087329)100:0.0000434970)100:0.0000659695)100:0.0000272041)100:0.0000197921,(((IDR1600000150:0.0002398693,(((((SAMEA1485228:0.0000336596,SAMEA1485279:0.0000375577)100:0.0000074953,((SAMEA1708321:0.0000977386,SAMEA1708344:0.0000808614)100:0.0000070699,(SAMEA1708328:0.0001236500,SAMEA1708340:0.0000791849)100:0.0000536668)98:0.0000412775)98:0.0000043468,(((SAMEA1485404:0.0000095094,SAMEA1569217:0.0000201798)100:0.0000055359,SAMEA1485432:0.0000213965)98:0.0000049304,SAMEA1688492:0.0000097573)98:0.0000022701)98:0.0000099973,SAMEA1556560:0.0000421089)100:0.0000359423,SAMEA1485250:0.0000730243)100:0.0001366978)100:0.0000092981,SAMN03647125:0.0002285583)100:0.0000451718,SAMN03649026:0.0003138744)79:0.0000065920)75:0.0000005087,((((SAMEA787726:0.0000427449,SAMEA787730:0.0000538369)100:0.0000134099,SAMN04365148:0.0000460909)100:0.0000743699,SAMN03647912:0.0001086556)100:0.0000023918,SAMN03647507:0.0000647433)100:0.0002567812)77:0.0000065032)77:0.0000004877,(((((((IDR1600039182:0.0002329866,((Peru4129:0.0000804725,(Peru4481:0.0001330252,Peru5411:0.0001006124)100:0.0000440220)100:0.0000568588,SAMEA2297086:0.0001650478)100:0.0000120401)100:0.0000422310,(SAMEA2533659:0.0001992433,(SAMEA2534340:0.0000309063,(SAMEA2534540:0.0000566350,SAMEA2534632:0.0000498054)100:0.0000047008)100:0.0002010697)100:0.0000091388)100:0.0000220516,SAMN03648915:0.0002492245)100:0.0000005595,(((((SAMEA1530647:0.0000490223,(SAMEA1530840:0.0000931917,((SAMEA1530854:0.0000039768,((SAMEA1530913:0.0000342816,SAMEA1530958:0.0000374209)100:0.0000075853,SAMEA1569097:0.0000399475)100:0.0000010393)100:0.0000048884,SAMEA1688702:0.0000156313)100:0.0000371124)100:0.0000316604)100:0.0001083400,SAMN02599092:0.0001727983)100:0.0000189185,SAMN03647383:0.0001706607)100:0.0000022261,(SAMN03648478:0.0000217176,SAMN03648501:0.0000356094)100:0.0001774297)100:0.0000257419,SAMEA3558710:0.0001942438)100:0.0000166886)100:0.0000023176,((Peru3266:0.0000434376,SAMEA3558282:0.0000399128)100:0.0002615090,SAMN08102614:0.0001793268)100:0.0000033113)100:0.0000454726,((((SAMEA1019323:0.0000074196,SAMN03647308:0.0000190191)100:0.0002012012,(SAMEA3558454:0.0000781887,(((SAMEA3558504:0.0000982271,SAMEA3558590:0.0000345488)100:0.0000210018,SAMEA95446168:0.0000496561)100:0.0000047408,(((SAMEA3558523:0.0001576753,SAMEA3558570:0.0000142642)100:0.0000024962,((((SAMEA95419918:0.0000385031,SAMEA95431918:0.0000209847)100:0.0000052749,SAMEA95421418:0.0000423397)100:0.0000113083,SAMEA95537668:0.0000213965)100:0.0000005052,SAMEA95486668:0.0000306567)100:0.0000023965)100:0.0000023774,(SAMEA3558594:0.0001323972,(SAMEA95489668:0.0000166416,SAMEA95533918:0.0000328725)100:0.0000024359)100:0.0000040918)100:0.0000548453)100:0.0000070598)100:0.0001463312)100:0.0000569469,((SAMEA2297061:0.0000231929,((SAMN03647580:0.0000443346,SAMN03647616:0.0000274939)100:0.0000108138,SAMN03647628:0.0000329910)100:0.0000025625)100:0.0000025793,(SAMEA2297158:0.0000142642,SAMEA2297167:0.0000045921)100:0.0000096240)100:0.0002124847)100:0.0000190567,(((SAMEA2534081:0.0000935805,SAMN03647418:0.0001099016)100:0.0000091732,SAMN03648340:0.0001046511)100:0.0000145766,SAMN03647792:0.0001098566)100:0.0001854844)100:0.0000192443)100:0.0000005052,SAMEA3558495:0.0002443659)100:0.0000261514)77:0.0000023830,(((SAMEA3558462:0.0000330403,SAMEA95524918:0.0000829938)100:0.0000021278,(SAMEA3558513:0.0000567678,SAMN03648812:0.0001016154)100:0.0000050778)100:0.0001002127,SAMN03647756:0.0001618890)100:0.0001337928)78:0.0000005042,(((((((((((((((((((((((SAMEA1018859:0.0000734337,SAMEA1019134:0.0000850163)100:0.0000062236,(SAMEA1018884:0.0000481618,SAMEA1019088:0.0000549918)83:0.0000076118)83:0.0000083138,SAMEA1019171:0.0000266011)62:0.0000077612,SAMEA1019259:0.0000421512)78:0.0000064374,SAMEA1019095:0.0000322009)75:0.0000081381,((((SAMEA1019041:0.0000738833,(SAMEA1019167:0.0000758872,SAMEA961611:0.0000189498)63:0.0000045532)59:0.0000047325,SAMEA1019163:0.0000332226)59:0.0000002512,SAMEA961623:0.0000428863)59:0.0000005275,(SAMEA1019241:0.0000494603,SAMEA961612:0.0000413459)100:0.0000125582)93:0.0000119591)82:0.0000136426,(SAMEA1019028:0.0000676378,SAMEA1019293:0.0000584584)68:0.0000083178)59:0.0000034535,((((((SAMEA1019169:0.0000837021,SAMEA961674:0.0000332524)84:0.0000006686,SAMEA961675:0.0000563571)100:0.0000101647,SAMEA1019250:0.0000408386)80:0.0000051055,SAMEA961666:0.0000119990)77:0.0000057151,SAMEA961617:0.0000496363)59:0.0000057191,(SAMEA1019249:0.0000661110,SAMEA961589:0.0000371345)59:0.0000028603)98:0.0000092987)59:0.0000022149,(((SAMEA1018897:0.0000447421,SAMEA1019202:0.0000213965)59:0.0000025366,((((SAMEA1019084:0.0000610840,SAMEA1019145:0.0000641492)97:0.0000037912,(SAMEA961577:0.0000836581,SAMEA961594:0.0000402440)97:0.0000123886)84:0.0000086802,SAMEA1019179:0.0000616000)67:0.0000095529,SAMEA1019183:0.0000444068)61:0.0000004946)67:0.0000076826,(((SAMEA1019033:0.0000381243,SAMEA1019036:0.0000233475)100:0.0000095451,(SAMEA961591:0.0000518420,SAMEA961597:0.0000321261)100:0.0000176338)89:0.0000076463,SAMN03647274:0.0000425481)67:0.0000024203)89:0.0000114945)59:0.0000098659,SAMEA1018898:0.0000541800)72:0.0000006018,((SAMEA1018905:0.0000521747,SAMEA1018963:0.0000448987)69:0.0000047318,SAMEA1018949:0.0000995226)94:0.0000046725)74:0.0000193548,SAMN03647171:0.0000190191)59:0.0000005052,((SAMN03647166:0.0000118868,SAMN03647179:0.0000356612)59:0.0000023774,SAMN03647168:0.0000095094)60:0.0000047547)59:0.0000006126,(SAMN03647172:0.0000237739,SAMN03647186:0.0000138270)97:0.0000023774)59:0.0000023484,SAMN03647190:0.0000209011)59:0.0000047547,(((SAMN03647164:0.0000344057,SAMN03647182:0.0000284054)85:0.0000005275,(SAMN03647169:0.0000187417,SAMN03647177:0.0000451712)86:0.0000023774)95:0.0000051168,(((SAMN03647173:0.0000047086,SAMN03647175:0.0000241361)100:0.0000087766,(((SAMN03647183:0.0000234225,SAMN03647191:0.0000142642)64:0.0000005052,SAMN03648574:0.0000237739)64:0.0000023774,SAMN03647187:0.0000282398)100:0.0000207489)64:0.0000005052,SAMN03647185:0.0000095094)59:0.0000005052)63:0.0000020406)59:0.0000006510,((SAMN03647170:0.0000848441,SAMN03647189:0.0000220252)98:0.0000035008,SAMN03647188:0.0000213965)76:0.0000199800)59:0.0000023774,(SAMN03647165:0.0000427937,SAMN03647178:0.0000256226)99:0.0000050273)59:0.0000071321,(SAMN03647167:0.0000190191,SAMN03647181:0.0000401608)92:0.0000047547)59:0.0000005200,SAMN03647174:0.0000472702)59:0.0000135901,((((((((SAMEA1019082:0.0000503654,SAMEA961578:0.0000724341)69:0.0000162623,SAMN03647234:0.0000414004)61:0.0000055057,SAMN03647176:0.0000118868)61:0.0000024139,SAMN03647180:0.0000086616)63:0.0000112882,SAMN03647377:0.0000570587)95:0.0000192858,(SAMN03647481:0.0000089192,SAMN03647811:0.0000190191)59:0.0000032846)59:0.0000080084,(((((SAMN03647145:0.0000303853,((SAMN03647562:0.0000348077,SAMN04365146:0.0000521060)96:0.0000034842,SAMN03647999:0.0000223438)81:0.0000073678)60:0.0000048204,(((SAMN03647412:0.0000093281,SAMN03648066:0.0000186212)79:0.0000006018,(SAMN03648170:0.0000094276,(SAMN03648286:0.0000539628,SAMN03648508:0.0000442225)85:0.0000059776)77:0.0000023661)64:0.0000033602,SAMN03648040:0.0000183607)77:0.0000043125)73:0.0000221604,SAMN03647822:0.0000164622)61:0.0000006241,(((SAMN03647184:0.0000427937,SAMN03647931:0.0000266422)90:0.0000185651,(((((SAMN03647231:0.0000289647,SAMN03647673:0.0000332837)67:0.0000023175,SAMN03647641:0.0000191497)67:0.0000039247,SAMN03648355:0.0000271369)65:0.0000050008,SAMN03647645:0.0000413776)63:0.0000057154,(SAMN03647424:0.0000320739,SAMN03647556:0.0000332722)83:0.0000079087)61:0.0000029202)59:0.0000028061,((SAMN03647550:0.0000118868,SAMN03648063:0.0000355261)88:0.0000023774,SAMN03648516:0.0000166064)59:0.0000045014)59:0.0000006686)59:0.0000024962,(SAMN03647405:0.0000285288,(SAMN03647815:0.0000285288,SAMN03648193:0.0000230269)100:0.0000101919)65:0.0000023010)59:0.0000072405)59:0.0000054653,((SAMN03647438:0.0000071144,SAMN03647763:0.0000261514)64:0.0000024962,(SAMN03647773:0.0000156367,SAMN03648389:0.0000569779)61:0.0000079077)59:0.0000047547)59:0.0000005200)94:0.0000071321,(((SAMN03647202:0.0000261174,SAMN03647216:0.0000181143)81:0.0000124551,(SAMN03647225:0.0000199825,((((SAMN03647781:0.0000211205,SAMN03648182:0.0000263479)100:0.0000046073,SAMN03647785:0.0000284088)100:0.0000005543,SAMN03648264:0.0000510539)60:0.0000024813,SAMN03648517:0.0000260412)60:0.0000053103)59:0.0000025756)63:0.0000146591,((SAMN03647838:0.0000228010,(SAMN03648358:0.0000325150,SAMN03648374:0.0000229084)63:0.0000103814)59:0.0000030675,SAMN03648363:0.0000374857)59:0.0000005200)100:0.0000133579)100:0.0003095848,(SAMEA1018925:0.0002555219,(SAMEA787706:0.0000661444,SAMEA787733:0.0000996973)100:0.0002187692)100:0.0000692630)80:0.0000047214)100:0.0002011040,SAMN03647500:0.0004156024)100:0.0000925746,(((((01R0908:0.0000765957,((Peru3349:0.0000324313,Peru5413:0.0000783483)100:0.0000050531,Peru4558:0.0000223044)100:0.0000128164)100:0.0002521212,(Peru4905:0.0000134389,Peru5129:0.0000926038)100:0.0002333757)100:0.0000549825,(((02R0793:0.0000483104,Peru4674:0.0000005051)100:0.0001945465,(Peru4740:0.0002143701,Peru5072:0.0001854633)100:0.0000234813)100:0.0000822036,((((((02R1203:0.0000936512,1774:0.0001108841)100:0.0000098949,(1479151773189T1378114lib3412nextseqn0004151bp:0.0000740138,1479153938227T1379714lib3428nextseqn0004151bp:0.0000669012)100:0.0000661278)100:0.0000443619,IDR1300033719:0.0001825205)100:0.0000120168,(02R1940:0.0001473995,Peru4097:0.0000781420)100:0.0000362325)100:0.0000449892,((((02R1589:0.0000419369,Peru4915:0.0000205693)100:0.0000573647,TDR215S192L002:0.0001681832)100:0.0000072956,Peru4025:0.0000953534)100:0.0000213965,Peru4952:0.0001163950)100:0.0000799636)100:0.0000211765,((1479153938227T1379914lib3430nextseqn0004151bp:0.0000988065,Peru5125:0.0000313651)100:0.0000223962,Peru2953:0.0000311769)100:0.0001826996)100:0.0000788913)100:0.0000006761)100:0.0000005052,(((02R0971:0.0001324621,(02R1527:0.0000143784,(99R141:0.0000235241,(Peru2945:0.0000187707,(Peru4516:0.0000142642,((((Peru4562:0.0000285288,Peru5030:0.0000118868)70:0.0000047712,(Peru4570:0.0000234621,Peru4964:0.0000282250)97:0.0000005200)67:0.0000005052,Peru5000:0.0000163771)64:0.0000017327,(((Peru4659:0.0000285288,(Peru5019:0.0000166416,(Peru5104:0.0000166416,Peru5116:0.0000118868)100:0.0000004868)66:0.0000005312)66:0.0000084496,Peru5031:0.0000166416)63:0.0000005312,Peru4676:0.0000118868)64:0.0000163801)61:0.0000005052)100:0.0000060986)100:0.0000057862)100:0.0000024069)100:0.0001106520)100:0.0000125236,(((((04R0273:0.0000628541,(Peru2903:0.0000312650,Peru2980:0.0000279617)73:0.0000165330)64:0.0000053941,(Peru4130:0.0000238174,(Peru4530:0.0000282231,SAMEA3558323:0.0000305756)63:0.0000006782)64:0.0000020454)59:0.0000004969,(Peru4087:0.0000258955,Peru4153:0.0000213965)59:0.0000005576)64:0.0000005052,Peru4111:0.0000354026)100:0.0000577191,(Peru4736:0.0000827372,Peru5008:0.0000710328)100:0.0000142643)100:0.0000386667)100:0.0000213965,Peru4975:0.0002224753)100:0.0001280667)100:0.0003318319,(((IDR1500051248:0.0000227313,IDR1500051828:0.0000327642)100:0.0001366551,(IDR1500066354:0.0000585069,IDR1600032078:0.0000799281)100:0.0001157645)100:0.0002262825,(SAMEA961592:0.0000746738,SAMEA961593:0.0000453781)100:0.0003614572)100:0.0001462440)100:0.0000655346)100:0.0000176504,((((02R1275:0.0001786058,SAMEA3558469:0.0002288613)100:0.0001937001,(IDR1600034314:0.0005004247,SAMEA2533906:0.0004041475)100:0.0000202878)100:0.0000322354,((((SAMEA2534768:0.0002678812,((((SAMEA3558455:0.0000581511,(SAMN03648783:0.0000237739,SAMN08912784:0.0000158203)100:0.0001620341)100:0.0000178665,SAMEA3558581:0.0001514362)100:0.0000097897,SAMN03647203:0.0001237058)100:0.0002061797,((((((((((SAMN00014678:0.0002446505,(SAMN00015142:0.0000542533,SAMN00015349:0.0000857265)85:0.0000021033)84:0.0000006401,SAMN00015229:0.0000261514)68:0.0000015955,(((SAMN00015182:0.0000348754,SAMN00015345:0.0000383349)71:0.0000024663,SAMN00015341:0.0000095094)71:0.0000047547,SAMN00015286:0.0000332837)65:0.0000023774)66:0.0000050992,SAMN00014847:0.0000781254)69:0.0000026654,((SAMN00015144:0.0000237739,SAMN00015344:0.0000497057)65:0.0000044621,SAMN00015369:0.0000190191)59:0.0000005200)59:0.0000005200,SAMN00015361:0.0000544271)59:0.0000024701,(SAMN00015208:0.0000190191,SAMN00015343:0.0000237739)75:0.0000023774)59:0.0000005200,(SAMN00015181:0.0000567521,SAMN00015206:0.0000662204)75:0.0000023774)87:0.0000136693,SAMN00015145:0.0000712005)100:0.0003063412,(SAMN02585967:0.0000952400,(SAMN03648745:0.0001455430,SAMN03649012:0.0001933810)100:0.0000583643)100:0.0002023860)100:0.0000023305)100:0.0000313593)100:0.0000428474,SAMEA3558506:0.0003269155)100:0.0002618903,SAMEA3558802:0.0004257348)100:0.0000253447,(((SAMN03648581:0.0000556874,(SAMN03648673:0.0000235255,SAMN08795294:0.0000181278)100:0.0000721417)100:0.0000184965,SAMN03648611:0.0000860087)100:0.0001859831,SAMN03648818:0.0002527336)100:0.0003044630)100:0.0000047432)100:0.0000006686,(((((((1803:0.0000691757,NLA009500730:0.0000816841)100:0.0000833741,SAMN02414939:0.0001330914)100:0.0002320382,((((IDR1600025436:0.0002318025,SAMN03647505:0.0001712801)100:0.0000747831,((((SAMEA3558494:0.0000761571,SAMN03648921:0.0001039161)100:0.0000470731,SAMN03647633:0.0000947405)100:0.0000072495,SAMN02585905:0.0001301802)100:0.0000022319,(SAMEA3558554:0.0000314095,SAMEA3558586:0.0000663038)100:0.0000735233)100:0.0001034440)100:0.0000005718,(SAMN03648565:0.0001776614,SAMN03649042:0.0001075925)100:0.0001915574)100:0.0000005052,SAMN05577597:0.0002645730)100:0.0000267256)100:0.0000122313,(IDR1600037413:0.0002301264,((((((((((SAMEA1018848:0.0000421899,SAMEA1019139:0.0001302520)80:0.0000076544,((SAMEA1019123:0.0000439980,(SAMEA1019273:0.0000750191,SAMEA1019305:0.0000501975)79:0.0000096439)62:0.0000046785,SAMEA961643:0.0000251249)59:0.0000030846)59:0.0000023235,SAMEA1019133:0.0000283413)59:0.0000006667,((SAMEA1018924:0.0000875718,(SAMEA1019146:0.0000565623,SAMEA1019192:0.0000820193)59:0.0000026742)59:0.0000076242,SAMEA1019157:0.0000871665)59:0.0000078544)59:0.0000005864,((SAMEA1018957:0.0000704583,SAMEA1019024:0.0000405297)59:0.0000099758,((SAMEA1019258:0.0000569912,((SAMN03648037:0.0000373356,SAMN03648474:0.0000423393)97:0.0000023121,SAMN03648289:0.0000450745)97:0.0000077358)63:0.0000047343,SAMN03647654:0.0000190191)64:0.0000018167)59:0.0000034091)80:0.0000071195,(SAMEA1019174:0.0000921714,SAMEA961646:0.0000444677)98:0.0000055014)84:0.0000051504,((SAMEA1019253:0.0000266762,SAMEA1019321:0.0000898301)100:0.0000106574,(SAMEA1019256:0.0000436595,SAMEA961607:0.0000841474)100:0.0000088378)87:0.0000151719)74:0.0000024378,(((SAMEA1018918:0.0000376545,SAMEA1018959:0.0001250567)99:0.0000048612,SAMEA1019121:0.0001083518)99:0.0000023712,SAMEA961642:0.0000142642)100:0.0000317585)74:0.0000049429,(SAMEA1018912:0.0001407242,SAMEA1019251:0.0001039668)75:0.0000101899)100:0.0000178441,((SAMEA1019215:0.0001280174,SAMEA1019285:0.0000657724)100:0.0000100591,SAMN03647243:0.0000967997)100:0.0000080617)100:0.0001429714)100:0.0000997935)100:0.0000565091,(((((((((IDR1200028162:0.0002126404,((SAMN03648635:0.0001254513,SAMN03648937:0.0001551986)100:0.0000189790,(SAMN03648733:0.0001649795,SAMN03649035:0.0000564129)100:0.0000297294)100:0.0000997555)100:0.0000219546,(((SAMEA3558514:0.0000486664,SAMEA3558551:0.0000725820)100:0.0000203766,((SAMN02403499:0.0000454743,((SAMN02403602:0.0000333401,SAMN02403603:0.0000562658)100:0.0000238309,SAMN03648554:0.0001246824)100:0.0000072961)100:0.0000070068,(SAMN02403574:0.0000309063,SAMN02403575:0.0000519984)100:0.0000143565)100:0.0000287142)100:0.0001570646,SAMN02599183:0.0001516082)100:0.0000154662)100:0.0000209292,SAMN03647266:0.0002855744)98:0.0000077307,(SAMEA3558537:0.0000736335,SAMEA3558601:0.0000445799)100:0.0002111135)76:0.0000003457,SAMEA3558806:0.0002278174)93:0.0000032358,SAMN03648346:0.0002209090)70:0.0000005200,((Peru4609:0.0000823829,Peru4734:0.0000446880)100:0.0001901460,(SAMEA1485507:0.0001412733,SAMN03647428:0.0001090746)100:0.0001174654)100:0.0000240316)70:0.0000025704,(((((SAMEA1018844:0.0000964168,SAMEA1019313:0.0001636263)100:0.0000103260,SAMEA961645:0.0000468761)100:0.0000048180,SAMEA961648:0.0000987629)100:0.0001696675,SAMN03648947:0.0002338416)100:0.0000385581,((((SAMEA2296960:0.0002212123,SAMN03647242:0.0002328951)100:0.0000461585,(SAMEA3558408:0.0001229707,SAMEA3558789:0.0001408639)100:0.0000632756)100:0.0000126307,SAMEA2297028:0.0002182144)100:0.0000005275,SAMEA3558499:0.0001969720)100:0.0000289510)70:0.0000005187)100:0.0000691282,((((SAMEA1018850:0.0000261514,(SAMEA1018881:0.0000427395,SAMEA1019197:0.0000418948)98:0.0000005200)98:0.0000051314,(((((SAMEA1018878:0.0000616637,SAMEA1019228:0.0000574999)100:0.0000103683,(SAMEA1018911:0.0000633770,SAMEA1019324:0.0000801526)98:0.0000050809)94:0.0000027450,SAMN03647269:0.0000474099)94:0.0000068423,SAMEA1018948:0.0000591116)98:0.0000054649,SAMEA1018928:0.0000497652)98:0.0000038649)100:0.0000098995,((SAMEA2297010:0.0000521397,SAMEA2297078:0.0000435820)100:0.0000031345,(SAMEA2297128:0.0000265328,SAMEA2297129:0.0000193548)100:0.0000113058)100:0.0000116943)100:0.0002240443,SAMN03647887:0.0002690489)100:0.0000204041)100:0.0000698884)100:0.0000084009,(((IDR1600021320:0.0002684202,SAMN03647581:0.0002306706)100:0.0001996171,((SAMN02350487:0.0000591311,((SAMN02585968:0.0000448548,SAMN02585971:0.0000132313)100:0.0000035814,SAMN02585974:0.0000332837)100:0.0000089967)100:0.0002653856,SAMN03648183:0.0003208160)100:0.0000183722)100:0.0000023520,(SAMEA2533762:0.0000135945,SAMEA2533988:0.0000198319)100:0.0003152913)100:0.0000330878)100:0.0000079428,((((((IDR1500045852:0.0001877942,SAMEA2534148:0.0002283409)100:0.0000106555,((((IDR1600012759:0.0001734142,IDR1600036511:0.0001735959)100:0.0000371947,(SAMN03647517:0.0000070883,SAMN03647559:0.0000548555)100:0.0001316481)96:0.0000071960,IDR1600035377:0.0001558484)96:0.0000045773,(((IDR1600026645:0.0001192660,IDR1600035835:0.0001385608)100:0.0000984818,(IDR1600048617:0.0001873149,SAMN03648560:0.0001212760)100:0.0000201230)100:0.0000293367,(IDR1600037096:0.0001331097,Peru5038:0.0001317947)100:0.0000736131)100:0.0000056107)96:0.0000079038)100:0.0001491192,(SAMEA2296988:0.0003216817,(SAMN03648983:0.0001812252,SAMN03649019:0.0001583084)100:0.0001806391)100:0.0000734302)100:0.0000494012,SAMN03647939:0.0004101403)100:0.0000126323,IDR1600000726:0.0002788542)100:0.0000240239,(((IDR1600025156:0.0002907791,SAMN03647244:0.0002435392)100:0.0000023671,SAMN03648180:0.0002186632)100:0.0001259917,(SAMEA2534876:0.0000892892,SAMN03647498:0.0001237122)100:0.0002768366)100:0.0000331936)100:0.0000146196)100:0.0001509783)100:0.0000054633)100:0.0000964411,(((SAMEA1403677:0.0003799632,SAMEA2533352:0.0004181720)100:0.0000936314,((SAMEA1403741:0.0004103223,SAMEA1707464:0.0003066671)100:0.0000381050,SAMEA1404009:0.0003816610)100:0.0000595946)100:0.0001366262,((SAMEA1403928:0.0001643133,SAMEA1403952:0.0001535728)100:0.0000153624,(SAMEA1707184:0.0000415261,SAMEA1707339:0.0000216732)100:0.0002195527)100:0.0004206680)100:0.0000764353)100:0.0000174552,(((((((01R0878:0.0000496425,(01R1309:0.0000425254,Peru4543:0.0000501534)100:0.0000005052)100:0.0000216715,((Peru3284:0.0000238778,Peru4132:0.0000519237)100:0.0000048923,Peru4126:0.0001110337)100:0.0000120262)100:0.0001725735,(IDR1500058176:0.0002192507,IDR1600035837:0.0002621815)100:0.0000147630)100:0.0000369399,(SAMEA1019196:0.0000219107,SAMEA1019266:0.0000440325)100:0.0002517837)100:0.0000262797,((1824:0.0000958753,(SAMN02414871:0.0000782982,SAMN03648488:0.0001743330)100:0.0000169796)100:0.0001655585,(SAMEA1556557:0.0001761623,SAMN03647783:0.0000860266)100:0.0000938966)100:0.0000684591)100:0.0002263292,SAMEA2534386:0.0004453346)100:0.0002147348,(((NLA009501246:0.0000948506,SAMEA2534697:0.0000446333)100:0.0000988157,((SAMEA3558459:0.0000284239,(SAMN03648908:0.0000182375,SAMN03649058:0.0000846272)100:0.0000187502)100:0.0000882757,SAMEA3558480:0.0001543852)100:0.0000359807)100:0.0001015807,SAMEA104326168:0.0002202433)100:0.0004122597)100:0.0000234839)100:0.0000609741,((((((((((((((((((((((((((((((((((((01R0244:0.0000047547,02R0191:0.0000190191)100:0.0000024962,02R0236:0.0000371717)100:0.0000123212,SAMEA3558266:0.0000686432)100:0.0000035246,Peru4140:0.0000234424)100:0.0000062042,(Peru3297:0.0000332837,Peru4551:0.0000285288)100:0.0000072598)100:0.0000066827,Peru5002:0.0000355981)100:0.0000261514,(((Peru4107:0.0000421499,SAMEA104304863:0.0000663182)100:0.0000022798,(Peru5087:0.0000167240,SAMEA3558321:0.0000350857)100:0.0000123923)100:0.0000073852,Peru5077:0.0000686859)93:0.0000006686)100:0.0000758392,((Peru4584:0.0000049366,Peru5033:0.0000354426)100:0.0000166417,Peru4697:0.0000306539)100:0.0000478662)100:0.0000002564,(IDR1300019614:0.0001336744,TDR210S188L002:0.0000903320)100:0.0000482406)82:0.0000028440,(((1479151773189T1376414lib3395nextseqn0004151bp:0.0000972704,(Peru2949:0.0000218035,Peru3027:0.0000320031)100:0.0000073641)100:0.0000632742,((((((Peru2912:0.0000132391,(Peru2946:0.0000123003,Peru3354:0.0000162903)100:0.0000094498)100:0.0000352400,Peru4599:0.0000353775)86:0.0000005052,((Peru4572:0.0000436459,Peru4592:0.0000180181)100:0.0000022948,Peru4596:0.0000270641)100:0.0000035076)87:0.0000071966,(Peru2943:0.0000309063,Peru3419:0.0000796863)87:0.0000048085)100:0.0000022307,(Peru4593:0.0000426801,Peru4595:0.0000166416)100:0.0000095095)83:0.0000005200,(Peru3267:0.0000356612,Peru3975:0.0000047547)100:0.0000142643)100:0.0000583990)100:0.0000168630,((Peru4015:0.0000544034,(SAMEA3558222:0.0000497859,TDR209S187L002:0.0000687439)100:0.0000356292)100:0.0000472843,Peru4112:0.0000804519)100:0.0000059492)82:0.0000006686)95:0.0000426785,(((((((((((((01R1241:0.0000142642,(02R1726:0.0000190191,03R0110:0.0000404162)100:0.0000071321)100:0.0000146075,Peru4308:0.0000254359)100:0.0000118869,(1479153938227T1380814lib3438nextseqn0004151bp:0.0000951927,Peru5444:0.0000244865)100:0.0000204542)100:0.0000917705,(IDR1600031529:0.0001529470,Peru4931:0.0000773231)85:0.0000448871)85:0.0000166417,(((03R0655:0.0001302113,(((Peru3029:0.0000713056,Peru4581:0.0000844508)100:0.0000192942,(((Peru3069:0.0000208767,SAMEA3558316:0.0000315816)100:0.0000192944,Peru5134:0.0000397026)100:0.0000181584,Peru3274:0.0000254838)100:0.0000808198)100:0.0000126445,(SAMEA3558190:0.0000190598,TDR171S96L002:0.0000782405)100:0.0000591894)82:0.0000166907)65:0.0000071321,(Peru3015:0.0001231056,((Peru3044:0.0000808483,SAMEA3558208:0.0001998533)100:0.0000048334,SAMEA3558335:0.0001397787)100:0.0000111798)67:0.0000006018)65:0.0000023875,(((IDR1500053362:0.0000188303,IDR1500061127:0.0000718715)100:0.0001053497,IDR1600020570:0.0001485834)100:0.0000404970,(((SAMEA3558185:0.0000518793,TDR165combined:0.0000882526)100:0.0001037382,TDR212S189L002:0.0000726010)81:0.0000335314,TDR160S118L002:0.0001124316)79:0.0000133441)70:0.0000410586)60:0.0000057905)56:0.0000006686,(Peru4969:0.0000713818,SAMEA3558279:0.0000960933)100:0.0000243441)59:0.0000010513,(Peru4305:0.0000152604,Peru4983:0.0000586969)100:0.0000872510)56:0.0000005200,((((02R1645:0.0000455138,Peru4600:0.0000122319)100:0.0000406261,(Peru4016:0.0000207864,Peru4035:0.0000181051)100:0.0000350399)100:0.0000381604,(Peru2973:0.0000224849,Peru3320:0.0000231143)100:0.0000752181)100:0.0000171360,Peru4121:0.0001303008)65:0.0000023774)73:0.0000005200,(((02R1076:0.0000915916,Peru5096:0.0000355329)100:0.0000147741,Peru3996:0.0000242595)100:0.0000704216,(((((Peru2950:0.0000358339,(Peru2955:0.0000381334,Peru3318:0.0000162032)100:0.0000117489)100:0.0000335989,(Peru4473:0.0000209691,Peru4990:0.0000298557)100:0.0000144024)100:0.0000283084,TDR205S167L002:0.0002392994)100:0.0000129579,(Peru4017:0.0000496773,Peru4590:0.0000318001)100:0.0000607378)100:0.0000024962,(Peru3971:0.0000756776,((Peru4629:0.0000267349,Peru5105:0.0000529657)100:0.0000110191,Peru4649:0.0000371495)100:0.0000584137)100:0.0000174821)100:0.0000119686)100:0.0000095095)73:0.0000070470,(((Peru3032:0.0000159375,Peru3368:0.0000468040)100:0.0000100685,Peru4076:0.0000115333)100:0.0000826908,Peru4093:0.0000838253)100:0.0000260739)73:0.0000047573,(Peru3998:0.0000072649,Peru4139:0.0000118868)100:0.0000896587)73:0.0000005052,(((((02R1191:0.0001297152,Peru4455:0.0000714413)99:0.0000145015,(((Peru4100:0.0000403014,Peru4679:0.0000639352)100:0.0000057747,((((SAMN02380986:0.0000264615,SAMN02380995:0.0000328533)100:0.0000034797,SAMN02381031:0.0000523036)100:0.0000126182,SAMN02567684:0.0000575606)60:0.0000070017,TDR234S206L002:0.0000622623)100:0.0000553089)100:0.0000834568,(TDR203S155L002:0.0001877413,TDR73S150L002:0.0002296429)100:0.0000409315)60:0.0000160322)60:0.0000052393,03R0951:0.0001251405)73:0.0000030994,((((02R1871:0.0000319939,SAMEA3558322:0.0000101841)100:0.0000234031,(Peru4316:0.0000095094,((Peru4667:0.0000261514,Peru4927:0.0000186669)100:0.0000025324,Peru5136:0.0000356612)100:0.0000142643)100:0.0000005200)86:0.0000101371,((Peru3041:0.0000354153,SAMEA3558264:0.0000565221)83:0.0000101625,((Peru3979:0.0000259079,(Peru4136:0.0000331830,Peru4468:0.0000140177)79:0.0000046869)79:0.0000006686,(Peru3989:0.0000379841,Peru4069:0.0000447434)79:0.0000074055)100:0.0000024281)81:0.0000023774)100:0.0000071321,((((02R1941:0.0000219612,03R0797:0.0000356612)100:0.0000136685,Peru3283:0.0000309063)98:0.0000023774,(Peru3295:0.0000309063,Peru4564:0.0000309063)98:0.0000023774)98:0.0000047547,(Peru3302:0.0000213965,Peru5142:0.0000427937)100:0.0000071321)100:0.0000190191)100:0.0000993452)73:0.0000051426,((((((02R1210:0.0001660384,Peru4458:0.0000545032)100:0.0000329065,(Peru4045:0.0000876776,Peru4063:0.0000591884)100:0.0000333768)100:0.0000047547,(((Peru4038:0.0000521607,Peru4131:0.0000639187)100:0.0000237739,Peru4993:0.0000686375)100:0.0000005052,Peru4077:0.0001255398)100:0.0000048090)100:0.0000169349,((((Peru2910:0.0000422339,Peru4732:0.0000332837)100:0.0000055770,Peru4934:0.0000237739)100:0.0000113352,Peru3400:0.0000661897)100:0.0000668143,(SAMEA3558294:0.0001407815,(SAMEA3558329:0.0000232009,SAMEA3558330:0.0000394868)100:0.0000698944)100:0.0000270714)100:0.0000026300)100:0.0000048200,(((((((((1479151773189T1376914lib3400nextseqn0004151bp:0.0000771020,1479151773189T1377114lib3402nextseqn0004151bp:0.0000912782)100:0.0000066383,Peru3296:0.0000496216)100:0.0000049074,Peru2915:0.0000277542)100:0.0000549043,Peru3993:0.0000673046)100:0.0000097983,(Peru4626:0.0000924074,(Peru5001:0.0001425076,TDR207S186L002:0.0001161330)82:0.0000046034)82:0.0000169822)82:0.0000120873,(((((Peru3375:0.0000174778,Peru4122:0.0000217088)100:0.0000295799,Peru4096:0.0000828436)100:0.0000166417,(Peru4656:0.0000710366,SAMEA2535252:0.0000662965)100:0.0000166417)100:0.0000095095,((Peru5009:0.0000465499,Peru5428:0.0000375865)100:0.0000367383,TDR170S177L002:0.0001940967)82:0.0000195624)82:0.0000023774,(Peru4007:0.0000166416,Peru4142:0.0000332837)100:0.0000520302)81:0.0000023774)95:0.0000005200,(1479151773189T1377214lib3403nextseqn0004151bp:0.0000829697,((Peru3359:0.0000166416,Peru4321:0.0000144784)100:0.0000030781,Peru4684:0.0000118868)100:0.0000200959)100:0.0000646418)95:0.0000024962,Peru4493:0.0001168226)96:0.0000187490,(((((98R454:0.0000725925,Peru5023:0.0000142642)100:0.0000025089,((Peru5021:0.0000023774,Peru5450:0.0000473891)100:0.0000023774,Peru5022:0.0000133172)71:0.0000053682)71:0.0000006761,Peru4523:0.0000258997)100:0.0000456265,Peru3064:0.0000805200)100:0.0000282706,(Peru3986:0.0000166416,Peru3991:0.0000269284)100:0.0000608137)100:0.0000356612)96:0.0000005200)96:0.0000084304,((03R1451:0.0001063000,Peru4485:0.0000959683)100:0.0000047008,Peru4459:0.0000962559)100:0.0000427356)96:0.0000023774)73:0.0000142643)79:0.0000025557,((((((02R0360:0.0000520385,Peru3974:0.0000314459)100:0.0000289968,(03R0736:0.0000971577,Peru3272:0.0000782478)100:0.0000071321)84:0.0000005052,(((((Peru4544:0.0000157824,Peru4713:0.0000519758)64:0.0000007053,Peru5109:0.0000147569)68:0.0000031056,((Peru4655:0.0000186264,Peru5107:0.0000802168)98:0.0000058561,Peru5108:0.0000535794)65:0.0000050589)65:0.0000020562,Peru4658:0.0000641313)78:0.0000022795,Peru5123:0.0000132046)100:0.0000621539)100:0.0000169500,(((((Peru2962:0.0000111373,Peru3422:0.0000470296)100:0.0000099286,SAMEA3558318:0.0000177245)100:0.0000129173,Peru3055:0.0000436178)100:0.0000165729,Peru4557:0.0000166416)100:0.0000482577,Peru3997:0.0000496723)100:0.0000026162)100:0.0000369707,(((((((03R1465:0.0000401627,Peru4971:0.0000190215)66:0.0000035651,(Peru4650:0.0000368822,Peru5083:0.0000487840)82:0.0000095095)66:0.0000012458,Peru4909:0.0000237739)66:0.0000006686,Peru3326:0.0000258952)70:0.0000024045,(Peru4550:0.0000190191,Peru4563:0.0000285288)100:0.0000092079)100:0.0000344611,Peru3992:0.0000712876)100:0.0000398846,1479151773189T1376814lib3399nextseqn0004151bp:0.0001217322)100:0.0000096511)100:0.0000191065,((03R0920:0.0000309063,Peru5075:0.0000332837)100:0.0000782268,(Peru4575:0.0000266486,Peru5447:0.0000484714)100:0.0000765305)100:0.0000332837)98:0.0000005052)79:0.0000006366)84:0.0000231434,(Peru4620:0.0001852403,(Peru4733:0.0001732654,SAMN02053816:0.0001994267)100:0.0000225288)100:0.0000020944)84:0.0000143194,((((02R0407:0.0000491791,SAMEA3558265:0.0000809042)100:0.0000563906,(IDR1600038976:0.0001716575,TDR195S108L002:0.0001936647)100:0.0000519590)84:0.0000006018,(SAMEA3558791:0.0000260979,SAMEA3558793:0.0000882190)100:0.0000788641)84:0.0000430557,(SAMEA2534247:0.0000325592,SAMEA2534931:0.0000406764)100:0.0001054151)84:0.0000061343)100:0.0000382885,((1808:0.0001996697,(((SAMEA2533873:0.0000383994,SAMEA2533972:0.0000329962)99:0.0000047547,SAMEA2533943:0.0000093296)59:0.0000006018,SAMEA2534072:0.0000213669)100:0.0001655080)100:0.0000190828,((SAMEA2534218:0.0001982212,SAMN03647925:0.0002109780)91:0.0000027768,SAMEA2534514:0.0001450244)95:0.0000048014)100:0.0000108370)81:0.0000023281,((((IDR1600053046:0.0002002269,((SAMEA2296992:0.0001669177,((SAMEA2297050:0.0001449685,SAMN03647417:0.0001211900)100:0.0000070884,((SAMEA2297132:0.0001248670,SAMN03648845:0.0002069267)96:0.0000021890,SAMEA2297204:0.0001466362)96:0.0000152244)96:0.0000065385)96:0.0000023683,SAMN03648368:0.0001239201)100:0.0000352914)63:0.0000017391,SAMEA1015935:0.0001593046)63:0.0000004591,(((SAMEA2533834:0.0000418414,SAMEA2535239:0.0000295659)100:0.0000068766,SAMN03647836:0.0000508759)100:0.0001484180,SAMEA2535063:0.0001353573)100:0.0000163530)100:0.0000186018,SAMEA2533872:0.0001822253)97:0.0000052825)100:0.0000077594,(((Peru4019:0.0001420590,SAMEA2297166:0.0001501101)100:0.0000494213,SAMEA1569195:0.0001974790)100:0.0000164132,SAMEA2534154:0.0001492952)100:0.0000111301)93:0.0000048289,(((1833:0.0001978612,(NLA001000120:0.0001668641,SAMN02414864:0.0001462617)100:0.0000332837)100:0.0000184236,((((SAMEA2533509:0.0000258432,SAMEA2534812:0.0000256348)96:0.0000033308,SAMEA2534484:0.0000213965)90:0.0000023774,((SAMEA2533656:0.0000119428,SAMEA2534900:0.0000142642)93:0.0000070726,SAMEA2535043:0.0000190191)90:0.0000018924)100:0.0001044271,SAMEA2534539:0.0001636093)100:0.0000193202)100:0.0000210259,SAMEA2535032:0.0001753450)93:0.0000006018)93:0.0000057671,(SAMN02599104:0.0001083416,(SAMN02599181:0.0000790704,SAMN03648386:0.0001534054)100:0.0000191487)100:0.0000834837)93:0.0000083992,((((IDR1500050467:0.0004266237,TDR217S194L002:0.0002666880)100:0.0000342795,SAMEA1707332:0.0002569280)76:0.0000005138,(((SAMEA1018839:0.0001286278,SAMEA1019066:0.0001456739)100:0.0001671772,SAMEA2533709:0.0002477176)93:0.0000024539,SAMEA2534752:0.0002140404)100:0.0000108865)76:0.0000036306,SAMEA1707246:0.0002613906)89:0.0000006039)100:0.0000109275,((SAMEA2533406:0.0002160936,SAMEA2534324:0.0001423436)100:0.0000062171,SAMEA2534664:0.0001747804)100:0.0000440346)100:0.0000025932,(((((SAMEA1403883:0.0000543596,SAMEA1403959:0.0000803507)100:0.0001855042,(SAMEA2534100:0.0001561632,SAMEA2534776:0.0001355984)100:0.0000278136)100:0.0000118770,SAMEA2533442:0.0002393979)100:0.0000006686,SAMN03648939:0.0003020761)100:0.0000671528,(SAMEA2533573:0.0002251815,((SAMEA2534409:0.0000860428,SAMN03647208:0.0000703375)100:0.0001055761,SAMEA3558643:0.0001459744)100:0.0000988943)100:0.0000025053)100:0.0000212931)64:0.0000045879,(SAMEA2534168:0.0001581961,SAMN03647435:0.0001481617)100:0.0000545125)64:0.0000069722,((((SAMEA1403651:0.0000763503,SAMEA1403854:0.0000654297)100:0.0002708963,SAMEA2534099:0.0002176154)100:0.0000032203,SAMEA2297136:0.0001948476)100:0.0000024990,((((SAMEA2533920:0.0001234782,SAMEA2534916:0.0001343495)100:0.0000437492,SAMEA2535219:0.0001613465)100:0.0000048077,SAMEA2534771:0.0001352905)100:0.0000073874,SAMN02567710:0.0001899596)100:0.0000181271)100:0.0000190975)100:0.0000341250,(((((((((((((0209397:0.0001475904,SAMEA3558276:0.0001980089)100:0.0000095183,SAMN03648484:0.0001925795)100:0.0000022561,((Peru3292:0.0000301172,(Peru5423:0.0000671784,SAMEA3558257:0.0000479898)100:0.0000051246)100:0.0000643387,(Peru5425:0.0000921377,Peru5430:0.0000343691)100:0.0001036124)100:0.0000746440)100:0.0000210261,(((IDR1300016371:0.0001694383,(SAMEA2533342:0.0000524035,SAMEA2533990:0.0000119428)100:0.0001075353)86:0.0000096562,(((SAMEA2533376:0.0000412561,((SAMEA2533720:0.0000575585,SAMEA2535186:0.0000619388)100:0.0000049758,SAMEA2534839:0.0000856685)100:0.0000026636)100:0.0000493146,(SAMEA2534857:0.0000824711,SAMEA2534939:0.0001449166)100:0.0000221544)100:0.0000293687,SAMN03647444:0.0001157082)100:0.0000588890)86:0.0000118869,SAMEA2533496:0.0001843275)86:0.0000102675)71:0.0000005200,((((SAMEA1016075:0.0000140537,SAMEA1403819:0.0000172812)100:0.0000072640,(SAMEA1403805:0.0001140467,SAMEA1403981:0.0001142970)100:0.0000071321)100:0.0000070894,SAMEA1403623:0.0000218017)98:0.0000038355,(SAMEA1016080:0.0000651400,SAMEA1403852:0.0001568388)98:0.0000071647)100:0.0001628282)71:0.0000116438,(((((((((IDR1600001648:0.0002300217,SAMEA2533975:0.0001467604)100:0.0000504259,SAMN02231121:0.0001710111)66:0.0000073529,(SAMEA104326161:0.0001450645,SAMEA2534779:0.0001537714)87:0.0000017455)59:0.0000006013,SAMEA2534754:0.0001638609)59:0.0000027349,((((((((SAMEA2517424:0.0000118927,SAMEA2517426:0.0000470152)100:0.0000098602,SAMEA2517446:0.0000238978)100:0.0000045803,(SAMEA2517425:0.0000307858,(((SAMEA2517427:0.0000167658,(SAMEA2517429:0.0000140256,SAMEA2517444:0.0000404162)100:0.0000005200)100:0.0000026766,SAMEA2517428:0.0000188834)92:0.0000219100,(SAMEA2517431:0.0000234140,SAMEA2517433:0.0000352687)75:0.0000006217)59:0.0000005861)71:0.0000157375)75:0.0000040357,SAMEA2517430:0.0000190191)75:0.0000116664,(SAMEA2533696:0.0000214879,(((SAMEA2533825:0.0000237739,SAMEA2534169:0.0000152914)80:0.0000005200,SAMEA2534384:0.0000096580)82:0.0000050935,SAMEA2534961:0.0000237739)77:0.0000053133)85:0.0000023703)100:0.0001041092,SAMEA2534336:0.0001689172)66:0.0000066729,(SAMEA2533756:0.0001281468,SAMN02567706:0.0001522239)100:0.0000069183)66:0.0000047711,((SAMEA2534235:0.0000972419,SAMEA2534595:0.0001125153)100:0.0000194772,SAMEA2534245:0.0001804915)100:0.0000197353)59:0.0000005052)69:0.0000006909,SAMEA2517445:0.0001924874)86:0.0000023774,SAMN03648530:0.0001422014)93:0.0000071321,(SAMN03648996:0.0001210159,SAMN03649006:0.0000914089)100:0.0001292935)71:0.0000005052,(((((((NLA000301029:0.0000807877,NLA000301128:0.0000406769)100:0.0000223732,(SAMN02419607:0.0000533446,SAMN02419637:0.0000889173)100:0.0000441415)100:0.0000024164,SAMN02419677:0.0000749537)100:0.0001551710,((SAMEA1403594:0.0000676317,SAMEA1707380:0.0000882071)100:0.0000777468,SAMEA2534183:0.0000845856)100:0.0000731921)100:0.0000093189,(SAMEA1403940:0.0001499358,SAMN02419594:0.0002171995)100:0.0000369503)100:0.0000217451,((SAMEA2533404:0.0002168086,SAMEA2534184:0.0001601680)100:0.0000051180,SAMEA2534940:0.0001398876)100:0.0000031475)100:0.0000101470,((SAMEA2534188:0.0002077613,SAMEA2534808:0.0001321835)100:0.0000079507,(SAMEA2534576:0.0001636573,(SAMEA2534883:0.0000264555,SAMN03647337:0.0000285288)100:0.0001132376)100:0.0000047807)100:0.0000005200)100:0.0000047547)71:0.0000005052)100:0.0000071321,(SAMEA2533512:0.0001641326,SAMEA2533999:0.0002263083)100:0.0000019261)100:0.0000354108,(((IDR1300038288:0.0003358686,SAMEA2535040:0.0002486449)100:0.0000287583,(((SAMEA1707182:0.0001101479,SAMEA2533704:0.0001206982)100:0.0000196397,SAMEA2533370:0.0001796303)100:0.0000528197,((SAMEA2533845:0.0000285294,SAMEA2534599:0.0000117424)100:0.0001548066,((SAMEA3558475:0.0000460575,SAMEA3558511:0.0000514235)100:0.0000755888,SAMN03648871:0.0002467187)100:0.0001277586)100:0.0000071321)100:0.0000052710)100:0.0000147224,((((SAMEA2297125:0.0001035498,(SAMN03647516:0.0001461027,TDR147S176L002:0.0001642822)100:0.0000030428)100:0.0000537979,SAMN03647313:0.0001399856)100:0.0000647352,SAMEA2535145:0.0001724558)100:0.0000148638,((SAMEA2534264:0.0001201006,SAMEA2534498:0.0001568014)100:0.0000097930,SAMN02585932:0.0002606382)100:0.0000833833)100:0.0000026663)100:0.0000356612)89:0.0000005052,(((SAMEA2533421:0.0000190191,SAMEA2535109:0.0000118868)100:0.0000404161,SAMN03648042:0.0000925273)100:0.0000947111,SAMEA2534299:0.0001707590)100:0.0000427936)68:0.0000005200,((((SAMEA2533680:0.0000166416,(SAMEA2534379:0.0000190191,SAMEA2535129:0.0000047547)100:0.0000005052)93:0.0000047547,(SAMEA2533884:0.0000166416,SAMEA2534667:0.0000213965)93:0.0000005052)93:0.0000005052,SAMEA2533871:0.0000071321)100:0.0001491477,((((SAMEA2533712:0.0000174114,SAMEA2534881:0.0000306290)100:0.0002040413,SAMEA2534867:0.0002082527)100:0.0000052292,SAMN08912861:0.0003111419)100:0.0000097196,(SAMEA2533829:0.0002091276,SAMEA2534789:0.0001356037)100:0.0000091052)100:0.0000006761)100:0.0000071751)89:0.0000006686,(((((((SAMEA1018929:0.0000520107,SAMEA1018960:0.0000395879)87:0.0000055553,(SAMEA1019100:0.0000332837,SAMEA1019210:0.0000551466)100:0.0000047530)87:0.0000027190,(SAMN03647267:0.0000545504,SAMN03647268:0.0000356296)60:0.0000051054)73:0.0000120352,(SAMEA1018945:0.0000686135,SAMEA1019126:0.0000261624)87:0.0000023945)59:0.0000024533,SAMEA1019299:0.0000567423)59:0.0000020529,SAMEA1019185:0.0000385779)59:0.0000014456,SAMEA1018941:0.0000934045)100:0.0002454258)100:0.0000204619,SAMN03648248:0.0002563992)99:0.0000074513,SAMEA3558211:0.0000545267)71:0.0000043992)75:0.0000242632,((((((IDR1600041936:0.0001519695,SAMEA2533703:0.0000927135)100:0.0000025837,(SAMN02567716:0.0000332837,SAMN02567726:0.0000334563)100:0.0001186480)100:0.0000025018,SAMEA2534920:0.0001434273)100:0.0000276363,((SAMN03647331:0.0000257060,SAMN03647995:0.0000340143)100:0.0000022822,SAMN03647433:0.0000503634)100:0.0001824696)100:0.0000111320,SAMEA2535066:0.0001598130)100:0.0000563136,SAMEA2535314:0.0002541553)100:0.0000587252)68:0.0000036890,(((((((((((((((((((0210075:0.0001144418,IDR1600037777:0.0001369242)100:0.0000637886,IDR1600041579:0.0001364069)100:0.0000012460,IDR1600027315:0.0001032459)100:0.0000070926,(IDR1500065704:0.0001267314,IDR1600012758:0.0001257834)100:0.0000024006)100:0.0000646836,(IDR1600020737:0.0002425231,((Peru4583:0.0000232876,((Peru5093:0.0000174988,Peru5150:0.0000303552)100:0.0000071898,Peru5149:0.0000275855)100:0.0000060211)100:0.0000807663,((SAMEA104326181:0.0001905582,SAMN03648305:0.0001302742)100:0.0000031551,SAMN02414845:0.0001200455)100:0.0000309668)100:0.0000352998)91:0.0000313235)63:0.0000071321,((IDR1500052794:0.0001847834,((SAMEA2533614:0.0000734446,(SAMEA2534858:0.0001004894,((((SAMEA3558827:0.0000535933,(((SAMEA3558831:0.0000285288,(SAMEA3558866:0.0000319145,SAMEA3558870:0.0000071321)100:0.0000004940)71:0.0000039486,SAMEA3558832:0.0000261514)71:0.0000027451,SAMEA3558894:0.0000118868)100:0.0000084155)100:0.0000131537,SAMEA3558833:0.0000237739)100:0.0000022482,SAMEA3558873:0.0000511712)100:0.0000388403,SAMEA3558835:0.0000618621)100:0.0001027322)72:0.0000018582)72:0.0000265510,TDR214S191L002:0.0001209624)99:0.0000194693)73:0.0000215341,(IDR1600002109:0.0000267308,IDR1600055997:0.0000431267)100:0.0001686629)72:0.0000026309)59:0.0000022359,SAMEA2534794:0.0002403249)59:0.0000216432,Peru4067:0.0001618909)63:0.0000095819,SAMEA3558209:0.0002609393)63:0.0000029091,(02R1101:0.0002469575,((((1831:0.0002549328,IDR1500068895:0.0001595662)100:0.0000139587,SAMN03648514:0.0000951708)100:0.0000728904,(SAMEA3558375:0.0001641515,((SAMEA3558461:0.0001254361,(SAMN03648547:0.0000671093,SAMN03648858:0.0001055880)100:0.0001986644)86:0.0000074567,(((SAMEA3558539:0.0000324140,SAMEA95414668:0.0000376397)100:0.0000553503,SAMEA95438668:0.0000841389)100:0.0000272031,SAMN03648550:0.0001404598)100:0.0000747428)68:0.0000006018)90:0.0000308608)81:0.0000006686,(((IDR1600018201:0.0001695331,SAMEA2297113:0.0001240086)99:0.0000406600,SAMN02231182:0.0001921032)99:0.0000223364,(((NLA000801697:0.0000261514,TDR226S198L002:0.0000670840)100:0.0001303574,SAMN03647434:0.0001239343)100:0.0000539140,(SAMEA2533852:0.0001796759,((SAMEA2534943:0.0000795549,SAMEA3558895:0.0001257708)100:0.0000151193,(((SAMEA3558752:0.0001212571,TDR178S143L002:0.0001417738)100:0.0000940396,TDR129S132L002:0.0001461420)93:0.0000062130,SAMEA3558879:0.0000579203)93:0.0000023256)100:0.0001269777)93:0.0000368429)88:0.0000141666)85:0.0000097720)59:0.0000005052)63:0.0000138337)70:0.0000024962,(Peru3047:0.0000284634,(((Peru4021:0.0000118868,Peru4464:0.0000213965)100:0.0000005052,Peru4103:0.0000497655)100:0.0000023774,Peru4032:0.0000118868)100:0.0000308945)100:0.0001753759)95:0.0000179995,((((SAMEA1019034:0.0001412879,SAMEA1019047:0.0000897928)100:0.0001463099,SAMEA2534047:0.0001596249)100:0.0000058547,SAMN03648423:0.0002454715)100:0.0000274526,SAMN03648265:0.0002177727)100:0.0000106259)95:0.0000069016,(SAMEA2534407:0.0001519648,SAMN02364096:0.0002119052)100:0.0000310062)95:0.0000070318,((SAMEA2534193:0.0001533236,SAMEA2535019:0.0001518451)100:0.0000222302,(SAMN03647968:0.0000587197,SAMN03648343:0.0000289624)100:0.0001592484)100:0.0000023958)95:0.0000262120,(((((1753:0.0001732505,(((((SAMEA1530838:0.0000765010,SAMEA1708243:0.0001107259)100:0.0000074865,SAMEA1556541:0.0000351898)100:0.0000236562,SAMEA1556751:0.0001744534)94:0.0000015770,((SAMEA1556816:0.0000926090,((SAMN03648697:0.0001337943,SAMN03648926:0.0002705824)100:0.0000081169,SAMN03648801:0.0001188575)100:0.0000330351)100:0.0000004940,(SAMN01925685:0.0000099038,SAMN02585930:0.0000955403)100:0.0000423610)94:0.0000117628)100:0.0000488491,SAMN03647460:0.0001328250)100:0.0000287178)100:0.0000049658,(SAMEA2534005:0.0001235909,(SAMN02053786:0.0000973276,((((SAMN02403629:0.0001302603,SAMN03648929:0.0000978518)87:0.0000329662,SAMN03649034:0.0000999762)87:0.0000045673,(SAMN03648620:0.0002469837,SAMN03648874:0.0001323852)100:0.0000157229)87:0.0000059059,SAMN03648740:0.0000889872)87:0.0000357220)100:0.0000580829)100:0.0000197975)100:0.0000024877,SAMN03647987:0.0002308848)100:0.0000022535,SAMN03647336:0.0001927168)100:0.0000341843,SAMEA2533341:0.0001635272)100:0.0000249433)95:0.0000024962,(Peru3298:0.0002312309,SAMEA2533462:0.0002117810)100:0.0000039162)95:0.0000070974,(((IDR1600007779:0.0001782971,(((IDR1600019639:0.0000866440,IDR1600037626:0.0001230663)100:0.0000098432,IDR1600026227:0.0002441097)100:0.0000099655,(IDR1600037187:0.0000922786,IDR1600039184:0.0000701527)100:0.0000966847)100:0.0000118614)100:0.0002722847,(((((((((SAMEA1016186:0.0001237910,SAMEA1403692:0.0001572693)100:0.0000071015,(SAMEA1016201:0.0001569977,SAMEA2534503:0.0002600391)100:0.0000124745)100:0.0000134158,((SAMEA1403609:0.0000384734,SAMEA1707552:0.0000589156)100:0.0001414873,(SAMEA1707504:0.0001337013,SAMN02419566:0.0001626832)100:0.0001491853)100:0.0000175219)100:0.0000071598,((SAMEA1530762:0.0000694652,SAMEA1556788:0.0000334883)100:0.0000676877,(SAMEA1556615:0.0000733007,(SAMN03648587:0.0001671352,SAMN03648803:0.0000980952)100:0.0000460667)100:0.0000026851)100:0.0000986815)100:0.0000241360,(SAMEA2533811:0.0001234552,((SAMEA2533970:0.0000142642,SAMEA2535023:0.0000281746)100:0.0000050678,SAMEA2534404:0.0000213965)100:0.0001300199)100:0.0000477181)100:0.0000095095,SAMEA2534613:0.0001586531)100:0.0000048075,((((SAMEA1403613:0.0001999050,SAMEA1403857:0.0002189650)100:0.0000021484,SAMEA1403930:0.0001818337)100:0.0000382984,(SAMEA1403992:0.0002248502,SAMEA2534844:0.0001668412)100:0.0000219083)96:0.0000029955,((((SAMEA1403830:0.0000339540,SAMEA1707267:0.0000395353)100:0.0001352962,SAMN02419673:0.0001803870)100:0.0000518635,((SAMEA2533668:0.0000113215,SAMEA2534826:0.0000267023)100:0.0001323212,SAMN02584673:0.0001214272)100:0.0000194813)100:0.0000180788,SAMEA2534546:0.0001563961)100:0.0000087308)63:0.0000006686)70:0.0000005275,(SAMEA1707124:0.0000875077,((SAMEA2533794:0.0000724917,SAMEA2533870:0.0000143536)100:0.0000095095,SAMEA2534134:0.0000450327)100:0.0000615573)100:0.0000998046)75:0.0000072905,((((SAMEA2296998:0.0001534560,SAMEA2533984:0.0001146326)100:0.0000668099,SAMEA2534513:0.0001519819)100:0.0000019505,(SAMEA2533896:0.0001208441,SAMN03647769:0.0001421289)100:0.0000047828)100:0.0000048422,(((SAMEA2534246:0.0000306045,SAMEA2534937:0.0000252042)100:0.0001196361,SAMN02567732:0.0001595142)100:0.0000050462,SAMN03648397:0.0001476939)100:0.0000113807)100:0.0000312308)79:0.0000094105)95:0.0000166162,(((SAMEA1015988:0.0000213388,SAMEA1403721:0.0000947929)100:0.0002286678,SAMN02231136:0.0002516694)100:0.0000022496,(((SAMEA104326188:0.0000869859,SAMN03648244:0.0000697973)100:0.0000400649,(SAMN03647920:0.0000571781,SAMN03648521:0.0000372860)100:0.0000793277)100:0.0000976408,SAMEA2534709:0.0001662041)100:0.0000390250)100:0.0000025557)95:0.0000024962)100:0.0000354081,(SAMEA2533620:0.0000190191,SAMEA2535293:0.0000168836)100:0.0002711827)76:0.0000006686,(SAMEA2533429:0.0002539455,SAMEA2533719:0.0002684874)100:0.0000380387)100:0.0000332837)67:0.0000043604,((((((01R1386:0.0000267384,Peru4024:0.0000118868)100:0.0000893435,((IDR1500067462:0.0001260767,(SAMEA3558180:0.0000531718,TDR159S106L002:0.0000406200)100:0.0000671899)97:0.0000082686,(Peru3431:0.0000707885,Peru4120:0.0001236372)100:0.0000098020)97:0.0000005052)97:0.0000063408,(((((02R1723:0.0000921939,Peru4000:0.0001043605)97:0.0000049140,((Peru2921:0.0000181819,Peru3287:0.0000154473)100:0.0000097477,Peru4601:0.0000174996)100:0.0000767643)97:0.0000023774,Peru4979:0.0000923469)97:0.0000023774,(((Peru3994:0.0000095094,Peru3995:0.0000052341)100:0.0000184106,Peru5079:0.0000363158)100:0.0000701340,(Peru4029:0.0000497431,Peru4113:0.0000496493)100:0.0000520371)100:0.0000047547)97:0.0000095095,(((Peru4066:0.0000237739,Peru4116:0.0000435508)100:0.0000725684,(Peru4072:0.0000669467,Peru4075:0.0000802250)100:0.0000128131)100:0.0000006761,Peru4135:0.0000568250)100:0.0000244946)97:0.0000005200)100:0.0000096905,(((Peru4482:0.0000994824,Peru4567:0.0001375381)100:0.0000046644,((Peru4529:0.0000741830,Peru4625:0.0001209287)100:0.0000343602,Peru4554:0.0001227736)100:0.0000005052)100:0.0000023774,(SAMEA3558188:0.0000392333,TDR169S165L002:0.0000420575)100:0.0001105630)100:0.0000023774)100:0.0001368913,(((SAMEA2533698:0.0000267928,SAMEA2533895:0.0000401718)80:0.0000023532,(SAMEA2533885:0.0000237739,SAMEA2534070:0.0000168162)80:0.0000067176)100:0.0000072732,SAMEA2534821:0.0000381201)100:0.0002507114)100:0.0000387461,((((SAMEA1403584:0.0001823428,SAMEA2534123:0.0001183805)100:0.0000506417,SAMN03647688:0.0001890580)100:0.0000432547,(SAMEA2533693:0.0001948063,SAMN03647448:0.0002518083)100:0.0000006798)100:0.0000373164,SAMEA2535313:0.0001841386)100:0.0000309047)76:0.0000009517)62:0.0000005275,(((((((IDR1500063304:0.0001620931,SAMEA2533958:0.0000827274)100:0.0000168774,SAMEA3558207:0.0002400252)100:0.0001052802,SAMEA2534164:0.0002539748)100:0.0000370119,((((SAMEA2534028:0.0000190191,SAMEA2534064:0.0000235294)100:0.0000023350,SAMEA2535037:0.0000237739)100:0.0002184214,SAMEA2534948:0.0001401858)100:0.0000160499,SAMEA2535347:0.0002702464)100:0.0000463681)100:0.0000014806,SAMEA2535153:0.0002527141)100:0.0000195511,SAMEA2534450:0.0001972427)100:0.0000168167,SAMEA2533817:0.0002969289)100:0.0000119880)67:0.0000015571,(((03R0749:0.0001610349,SAMEA2534625:0.0001769375)100:0.0000462648,Peru3372:0.0002357430)100:0.0000842374,((((((IDR1400033866:0.0002180916,((SAMEA2297008:0.0001569855,(SAMEA3558512:0.0001482738,SAMN03648960:0.0001956284)77:0.0000014207)77:0.0000159793,SAMEA2534829:0.0001269053)100:0.0000697034)74:0.0000032034,((SAMN02567711:0.0000268561,SAMN02567719:0.0000240709)100:0.0002101111,SAMN03647795:0.0002579631)74:0.0000040493)100:0.0000127587,(((((NLA009900182:0.0001287594,SAMEA2535224:0.0000853251)100:0.0000047761,SAMEA2534451:0.0001380288)100:0.0000430668,SAMEA1707442:0.0001741542)100:0.0000292979,(((SAMEA2533603:0.0000640288,(SAMEA2534499:0.0001132618,SAMEA2534698:0.0000032037)100:0.0000425019)100:0.0000006018,SAMEA2534255:0.0000358993)100:0.0001265507,SAMEA2534548:0.0001333104)100:0.0000287022)100:0.0000025945,(SAMEA2533888:0.0003140487,(SAMEA2534467:0.0001583597,SAMN03647917:0.0002054252)100:0.0000006055)100:0.0000198897)100:0.0000397617)100:0.0000403299,((((((IDR1600033122:0.0001412607,SAMEA2534617:0.0000656403)100:0.0000597997,SAMN03647396:0.0001389785)100:0.0000499291,SAMEA2533486:0.0001679071)100:0.0000245675,(SAMN03648731:0.0000794261,SAMN03648832:0.0001293297)100:0.0001499272)100:0.0000006761,(SAMEA2533366:0.0001605197,SAMEA2533538:0.0001474423)100:0.0000435606)100:0.0000339431,(SAMEA1708304:0.0003089428,SAMEA3558530:0.0001891881)100:0.0000131289)100:0.0000356612)100:0.0000024962,((((NLA000016604:0.0002421638,(SAMEA961664:0.0002745651,((((((SAMN03647138:0.0000263880,SAMN03648060:0.0000190115)87:0.0000021646,SAMN03647371:0.0000094624)83:0.0000006199,SAMN03647341:0.0000355680)96:0.0000078771,SAMN03647949:0.0000545680)80:0.0000004842,SAMN03647321:0.0000303925)80:0.0000026708,SAMN03648201:0.0000394048)100:0.0000987638)100:0.0001132251)100:0.0000167526,((SAMEA1569355:0.0001308984,TDR63S161L002:0.0001462318)100:0.0000982846,SAMEA2533393:0.0002448603)100:0.0000025557)100:0.0000071579,(((SAMEA2533979:0.0001499005,SAMN02567728:0.0001648739)100:0.0000063155,SAMN03647471:0.0001319107)100:0.0000677447,SAMN03648732:0.0003540558)100:0.0000072648)100:0.0000210844,SAMEA2535174:0.0002375971)100:0.0000118942)100:0.0000017730,SAMEA1465981:0.0004376628)100:0.0000175849)100:0.0000047497)100:0.0000356612,((((((Peru2916:0.0000118868,Peru3962:0.0000122669)100:0.0000104323,Peru3002:0.0000098061)100:0.0000635198,SAMEA2534276:0.0001342667)100:0.0000564449,SAMEA2534735:0.0001746441)100:0.0000990130,SAMEA2533470:0.0002257405)100:0.0000005275,SAMEA3558658:0.0002587395)100:0.0000440838)100:0.0000023774,((((Peru2961:0.0000407246,Peru5020:0.0000486570)100:0.0001766370,(SAMN03647594:0.0000840295,SAMN03647637:0.0000298172)100:0.0002352053)100:0.0000048371,((((SAMEA2533568:0.0000128743,SAMEA2533905:0.0000190191)100:0.0000025191,SAMEA2534159:0.0000071321)100:0.0001584271,SAMEA2534528:0.0001856479)100:0.0000047325,SAMEA2535061:0.0002513774)100:0.0000132741)100:0.0000282187,(SAMEA2535184:0.0001425097,SAMN03647721:0.0001757024)100:0.0001588037)100:0.0000119912)100:0.0000190557,((((IDR1600003836:0.0002419971,(SAMN03648830:0.0002517959,SAMN03648877:0.0001657702)100:0.0001173953)100:0.0000771455,SAMEA1556810:0.0003323911)90:0.0000101897,(((((Peru3042:0.0002064866,SAMN03647110:0.0001676818)100:0.0000245027,SAMEA2535261:0.0002113713)100:0.0000502660,(((SAMEA2533651:0.0000212198,SAMEA2533809:0.0001126009)100:0.0002224179,(SAMN03647610:0.0002139001,TDR125S105L002:0.0003157381)100:0.0000528237)90:0.0000098377,SAMEA2534372:0.0002711853)73:0.0000005052)90:0.0000044403,(((SAMEA2534015:0.0002020007,((SAMEA3558456:0.0000401591,SAMEA3558473:0.0000373944)100:0.0000749634,SAMN03648688:0.0001591261)100:0.0001107583)100:0.0000327352,SAMN03648945:0.0003193624)100:0.0000244660,(((SAMN02053753:0.0000216195,((SAMN03648607:0.0001116254,SAMN08795215:0.0000653368)100:0.0000093728,SAMN03648821:0.0001600975)100:0.0000041382)100:0.0000166390,(SAMN02585961:0.0000603073,SAMN02585972:0.0000553460)83:0.0000218604)79:0.0000028070,((SAMN02053783:0.0000285288,SAMN05575041:0.0000216562)79:0.0000006686,SAMN03648729:0.0001319407)79:0.0000104907)100:0.0002314648)73:0.0000005200)73:0.0000006676,SAMEA2535202:0.0003092025)73:0.0000037766)100:0.0000169232,(((SAMEA2533407:0.0000190046,SAMEA2533992:0.0000263958)79:0.0000023370,(((((((((((SAMEA2533476:0.0000086616,SAMEA2534969:0.0000151869)91:0.0000047508,(SAMEA2533483:0.0000163275,SAMEA2535018:0.0000118868)75:0.0000058354)83:0.0000058881,SAMEA2534054:0.0000163306)75:0.0000005052,(SAMEA2533735:0.0000166416,SAMEA2534978:0.0000047547)88:0.0000023774)75:0.0000045149,(SAMEA2533995:0.0000097664,SAMEA2534777:0.0000092199)87:0.0000047547)61:0.0000005052,(SAMEA2533662:0.0000118868,(SAMEA2533859:0.0000190191,SAMEA2534610:0.0000089344)91:0.0000024178)85:0.0000005052)93:0.0000047547,SAMEA2533933:0.0000095094)84:0.0000024962,SAMEA2533938:0.0000095094)71:0.0000023774,(SAMEA2534419:0.0000166416,SAMEA2534861:0.0000213965)96:0.0000047547)63:0.0000005052,SAMEA2535270:0.0000140438)72:0.0000047547,((SAMEA2533532:0.0000214349,SAMEA2534266:0.0000164215)100:0.0000118869,SAMEA2534361:0.0000190983)96:0.0000024962)78:0.0000018163)100:0.0002536021,(SAMEA2535358:0.0002181143,SAMEA3558367:0.0001848658)100:0.0000194827)100:0.0001001207)100:0.0000186240)100:0.0001751867,(((1854:0.0003316566,SAMEA3558642:0.0003195377)100:0.0000159222,IDR1600028279:0.0004313254)100:0.0000365869,Peru4579:0.0004427035)100:0.0002033944)100:0.0000169133,((((((((((IDR1300005060:0.0002083175,IDR1600053449:0.0000972631)100:0.0000548953,(Peru3428:0.0000544842,(Peru3990:0.0000376088,Peru4080:0.0000441977)100:0.0000127336)100:0.0000779496)100:0.0000023774,Peru4123:0.0001197133)100:0.0000262067,Peru4489:0.0001637834)100:0.0000578493,(SAMEA2533399:0.0000192115,SAMEA2534987:0.0000246842)100:0.0001905141)100:0.0000908334,SAMN02671103:0.0002911297)100:0.0000415317,SAMEA2534465:0.0003662202)100:0.0000786186,((((IDR1600044301:0.0002690013,TDR127S117L002:0.0002096124)100:0.0000661766,((NLA009700174:0.0002543869,(((SAMEA2533527:0.0001393069,(SAMEA2533700:0.0001329292,SAMEA2533878:0.0001333727)100:0.0000145203)100:0.0000047996,SAMEA2533911:0.0001544545)100:0.0000520132,SAMEA2534958:0.0002127407)100:0.0000005683)100:0.0000039408,(SAMEA2534348:0.0001479841,SAMEA2534561:0.0002290407)100:0.0000333624)100:0.0000399431)100:0.0000167233,(SAMEA3558464:0.0001446224,((SAMEA3558482:0.0000985828,(SAMN03648586:0.0000796271,SAMN03649045:0.0001293385)100:0.0000715196)100:0.0000226941,((SAMN05575868:0.0000380756,SAMN05577534:0.0000806736)100:0.0000036959,SAMN05577319:0.0000377793)100:0.0000352732)100:0.0000142980)100:0.0000868840)100:0.0001134292,(SAMEA2535238:0.0002212725,SAMEA3558286:0.0003075318)100:0.0000877447)100:0.0000627297)100:0.0000457254,((((((((SAMEA1016025:0.0000384546,((SAMEA1016104:0.0000263593,SAMEA1016128:0.0000615247)100:0.0000328099,SAMEA1403966:0.0001092127)100:0.0000036115)100:0.0000027732,SAMEA1707353:0.0000335173)100:0.0000156920,(SAMEA1016178:0.0000390731,((((SAMEA1403679:0.0000507249,SAMEA1707406:0.0000339205)100:0.0000052065,SAMEA1707167:0.0000444694)100:0.0000227728,SAMEA1707521:0.0000299740)100:0.0000121500,SAMEA1403993:0.0000748183)100:0.0000095496)100:0.0000060690)100:0.0001742027,(((SAMEA1403845:0.0000622967,(SAMEA1707201:0.0000350957,SAMEA1707529:0.0000157150)100:0.0000065726)100:0.0000023523,SAMEA1707257:0.0000307601)100:0.0001843055,(SAMEA2533802:0.0000412411,SAMEA2534865:0.0000312818)100:0.0001913080)100:0.0000168622)100:0.0000047780,SAMN03647892:0.0002820116)100:0.0000345109,(((SAMEA1530728:0.0000612795,(SAMEA1569238:0.0000551582,SAMEA1569264:0.0000152743)94:0.0000078151)94:0.0000052602,SAMEA1556879:0.0000356675)100:0.0000944740,((SAMEA3558496:0.0000535067,SAMN03648891:0.0001751322)100:0.0000679999,(SAMEA3558501:0.0001316901,SAMN03648953:0.0003084503)100:0.0000323659)100:0.0000030755)100:0.0001066481)100:0.0000170417,(SAMEA2533760:0.0002614606,(SAMN02364084:0.0001099702,SAMN03648308:0.0000967355)100:0.0001396596)100:0.0000158629)100:0.0001585956,SAMEA2533921:0.0004122475)100:0.0000004940)100:0.0001962768,((SAMEA1403604:0.0002721493,SAMN02350448:0.0003511678)100:0.0001869726,((((SAMEA1403622:0.0001177649,SAMEA2534831:0.0001173230)100:0.0000173022,SAMEA3558198:0.0002329158)100:0.0002992882,(SAMEA1707418:0.0004819868,SAMEA2534764:0.0004457929)100:0.0000314937)100:0.0000024793,(SAMEA2533481:0.0000146019,(SAMEA2533944:0.0000047547,SAMEA2535053:0.0000203764)100:0.0000055438)100:0.0004467787)100:0.0000524861)100:0.0000183439)100:0.0000091737)100:0.0000093451,(((((Peru3977:0.0001708621,SAMEA2297201:0.0001771175)100:0.0000047964,SAMN03648215:0.0001496607)100:0.0000118817,(((((SAMEA1530714:0.0000136802,SAMEA1556729:0.0000427937)65:0.0000054472,((((SAMEA1530859:0.0000166416,(SAMEA1688557:0.0000107532,SAMEA1708491:0.0001047202)95:0.0000033322)95:0.0000023774,SAMEA1530923:0.0000071321)95:0.0000023774,SAMEA1569297:0.0000095094)95:0.0000024663,SAMEA1556880:0.0000211251)100:0.0000142643)65:0.0000100835,SAMEA1708271:0.0000572965)100:0.0000571548,(((SAMEA1556681:0.0000258905,SAMEA1688611:0.0000055688)100:0.0000608246,SAMN02586100:0.0000563510)100:0.0000117674,(SAMN03648827:0.0000025013,SAMN08912859:0.0000005200)100:0.0000658816)65:0.0000051319)100:0.0000603392,((SAMN02350451:0.0000398459,(SAMN03648636:0.0000483646,SAMN08795251:0.0000395909)100:0.0000885535)100:0.0000131946,SAMN05575172:0.0000335435)100:0.0000816408)100:0.0000613653)100:0.0001158717,(Peru4591:0.0002504235,SAMEA2534143:0.0002186500)100:0.0000669280)100:0.0002070085,(SAMEA1707221:0.0001119667,(SAMN03648604:0.0000168842,SAMN03648617:0.0000427300)100:0.0000832615)100:0.0003850942)100:0.0000102338)100:0.0001731022,((((((1741:0.0001469648,(((((((SAMEA1465950:0.0000377982,((SAMEA1485267:0.0000332837,SAMEA1530932:0.0000050007)100:0.0000077257,SAMEA1556714:0.0000237739)100:0.0000178756)100:0.0000143935,SAMN03647379:0.0000809026)86:0.0000023774,(SAMEA1485362:0.0000309063,(SAMEA1530723:0.0000309063,(SAMEA1530825:0.0000490767,SAMEA1530953:0.0000873472)80:0.0000058578)80:0.0000005052)100:0.0000212654)66:0.0000005200,SAMN02053817:0.0001090912)86:0.0000213965,(((((SAMEA1485343:0.0000899658,SAMEA1485500:0.0000449458)95:0.0000004882,(((SAMEA1556529:0.0000212014,SAMEA1569212:0.0000450432)100:0.0000046359,((SAMEA1556717:0.0000449868,(SAMEA1556767:0.0000023774,SAMEA1556789:0.0000332837)100:0.0000023774)100:0.0000002396,(SAMEA1556857:0.0000142642,SAMEA1688512:0.0000094645)100:0.0000005052)100:0.0000022404)93:0.0000006420,SAMEA1556669:0.0000212752)95:0.0000021480)100:0.0000095469,(SAMEA1485476:0.0000404314,SAMEA1688573:0.0000214146)100:0.0000118869)100:0.0000024962,((SAMEA1556501:0.0000503331,SAMEA1708401:0.0001023845)77:0.0000019895,(SAMEA1556588:0.0000211976,SAMEA1556656:0.0000139685)77:0.0000026715)100:0.0000142643)100:0.0000095494,SAMEA1556550:0.0000707380)100:0.0000121751)86:0.0000092193,(SAMN03648580:0.0001603276,SAMN03649040:0.0000863681)72:0.0000119849)72:0.0000047685,((SAMN02585900:0.0001140157,SAMN03648837:0.0002182452)100:0.0000307244,(((((((SAMN03647144:0.0000230256,SAMN03648071:0.0000273257)99:0.0000031147,SAMN03648078:0.0000129345)100:0.0000067653,(SAMN03647352:0.0000118868,SAMN03647878:0.0000166416)100:0.0000023774)100:0.0000005200,SAMN03648050:0.0000190191)99:0.0000005052,SAMN03648067:0.0000166416)99:0.0000064238,(SAMN03647148:0.0000142642,SAMN03647205:0.0000497607)100:0.0000005052)100:0.0000641857,SAMN03647227:0.0000567810)99:0.0000047378)72:0.0000023774)100:0.0000324866)100:0.0000365706,SAMEA2297092:0.0001659520)100:0.0000912612,IDR1500054148:0.0002889802)100:0.0000021883,SAMEA3558654:0.0001983497)100:0.0000672815,IDR1600023111:0.0003809551)100:0.0002898611,(SAMEA2534271:0.0005509279,SAMN03648529:0.0005266893)100:0.0000422813)100:0.0000908622)100:0.0000417146)100:0.0000025406,((((((((((((((((1767:0.0000742831,NLA000300865:0.0000962857)96:0.0000075623,(((IDR1200023774:0.0000778097,IDR1400002530:0.0001030889)95:0.0000302000,SAMN03647238:0.0000506421)59:0.0000053305,((NLA000100450:0.0000811976,NLA009400322:0.0000555279)63:0.0000173208,NLA000301074:0.0000858011)59:0.0000025344)59:0.0000060120)59:0.0000168965,SAMEA2533402:0.0000782873)61:0.0000146538,(SAMEA2534959:0.0000234503,SAMEA2535312:0.0000118868)100:0.0000286565)59:0.0000005275,(((SAMN02231156:0.0000166416,SAMN02673327:0.0000380387)100:0.0000005052,SAMN02231160:0.0000095094)100:0.0000261514,((SAMN02231159:0.0000309063,(SAMN02231161:0.0000339638,SAMN02231187:0.0000296767)97:0.0000143339)95:0.0000099437,(SAMN02231172:0.0000216564,(SAMN02231180:0.0000470702,SAMN02231186:0.0000238365)100:0.0000265450)100:0.0000025348)95:0.0000024494)61:0.0000005275)59:0.0000070871,(((SAMN02231154:0.0000693647,SAMN02231164:0.0000331048)100:0.0000150960,SAMN02231189:0.0000451100)73:0.0000054324,((SAMN02231155:0.0000100549,SAMN02231179:0.0000065950)100:0.0000071321,SAMN02673324:0.0000350350)100:0.0000171042)69:0.0000005275)61:0.0000071161,(((SAMN02231175:0.0000550764,SAMN02231181:0.0000157203)100:0.0000057881,(SAMN02231185:0.0000167564,SAMN02231190:0.0000092842)100:0.0000174173)100:0.0000315021,(SAMN02231183:0.0000258502,SAMN02231188:0.0000379579)97:0.0000025163)61:0.0000047547)99:0.0000046434,(SAMN02231145:0.0000522658,(SAMN02231147:0.0000071321,SAMN02231148:0.0000175992)100:0.0000175897)99:0.0000099493)100:0.0000473137,(SAMN02231107:0.0000967106,SAMN02231131:0.0001128667)100:0.0000179706)100:0.0000192618,SAMN02231191:0.0000926065)73:0.0000006761,(SAMN02231105:0.0001030257,(SAMN02231134:0.0000071042,SAMN02231146:0.0000144347)100:0.0000834513)73:0.0000016737)74:0.0000066393,SAMN02231123:0.0000935409)100:0.0000052104,(SAMEA2533567:0.0000102003,SAMEA2533623:0.0000196155)100:0.0001160660)100:0.0000562460,SAMEA2534836:0.0001775749)100:0.0001280350,(((SAMEA2533702:0.0001974561,SAMEA2533974:0.0000927937)100:0.0000105716,(SAMN02231104:0.0000095094,SAMN02673323:0.0000075370)100:0.0001185839)100:0.0001164973,(SAMN02231119:0.0000114088,SAMN02231126:0.0000218562)100:0.0001779782)100:0.0000584288)100:0.0004610637,(((Peru3999:0.0003089900,((SAMEA2533355:0.0001156056,SAMN02231166:0.0001281671)100:0.0000983963,SAMN02231168:0.0002159177)100:0.0000314000)100:0.0002102460,(((((((((SAMEA2533416:0.0001971192,SAMN02231120:0.0001447151)100:0.0000137351,(SAMEA2534435:0.0001963696,SAMN03649071:0.0001094616)100:0.0000338990)100:0.0000138330,SAMEA2534424:0.0002154831)100:0.0000191551,(((SAMEA2533427:0.0001771786,SAMEA2534034:0.0002585024)100:0.0000343189,SAMEA2535225:0.0001965407)100:0.0000022003,SAMEA2535325:0.0002736412)100:0.0000234040)100:0.0000238066,(SAMEA2534975:0.0002113709,SAMN03647353:0.0001745290)100:0.0000785032)100:0.0001001161,SAMEA2533765:0.0003857493)100:0.0001659101,SAMN03647860:0.0004863979)100:0.0000076327,SAMN02231138:0.0003875316)100:0.0000327583,SAMEA2534452:0.0005076273)100:0.0000143749)100:0.0002276552,SAMEA2533673:0.0007211995)100:0.0000005312)100:0.0000792183)100:0.0002035937)100:0.0004263082,(((((((((((0209688:0.0005414402,IDR1300017766:0.0004457522)100:0.0001235001,IDR1600048331:0.0005853433)100:0.0001060425,((0210028:0.0000466032,02R1267:0.0001072885)100:0.0004240220,((SAMEA2533644:0.0002675867,(SAMEA2534219:0.0002104424,SAMEA2534835:0.0002422352)100:0.0000262392)100:0.0000195664,SAMN03647429:0.0003271450)100:0.0001342554)100:0.0002807505)100:0.0000224928,(((1479146369267T888715lib5608nextseqn0048151bp:0.0004016902,SAMEA2534300:0.0003461921)100:0.0003245976,IDR1600000642:0.0008367437)100:0.0000275896,SAMEA2534817:0.0005663022)100:0.0000097046)100:0.0000006055,((((((((((1479144813357T181915lib5024nextseqn0036151bp:0.0003475787,(((SAMEA2533581:0.0001601035,SAMEA3558656:0.0001270253)100:0.0000419549,SAMEA3558644:0.0002403080)100:0.0000454575,((SAMEA3558626:0.0001663392,SAMEA3558664:0.0001586747)100:0.0000185778,SAMEA3558661:0.0002375638)100:0.0000203171)100:0.0000325434)82:0.0000048028,((SAMEA3558634:0.0002150755,SAMEA3558667:0.0001948322)82:0.0000040994,SAMEA3558653:0.0001412136)82:0.0000110347)84:0.0000113275,SAMEA3558659:0.0002780797)84:0.0000006798,(IDR1600015259:0.0002670600,((IDR1600024367:0.0002590122,SAMEA3558649:0.0001930202)100:0.0000366869,SAMEA2535097:0.0001883776)100:0.0000149210)100:0.0000326616)100:0.0000730994,(SAMEA2533638:0.0000154611,SAMEA2533706:0.0000368824)100:0.0002814962)100:0.0000099129,(SAMEA2534536:0.0003096053,SAMEA3558651:0.0003059220)100:0.0000192373)100:0.0000139534,(((SAMEA2535319:0.0002819931,SAMEA3558628:0.0003210383)100:0.0000025871,SAMEA3558663:0.0003111406)100:0.0000305681,(SAMN03647113:0.0000438122,SAMN03648008:0.0000491064)100:0.0003944524)100:0.0000293145)100:0.0001060867,1479146369267T184015lib5045nextseqn0036151bp:0.0005448029)95:0.0000046958,((SAMEA2535263:0.0004543437,SAMEA3558641:0.0004151792)100:0.0000086381,SAMN03647681:0.0005498189)100:0.0000525951)100:0.0000305833,(SAMEA2534947:0.0002555433,SAMN02414933:0.0002294615)100:0.0002356885)100:0.0001472941)100:0.0001232195,1479146369267T182615lib5031nextseqn0036151bp:0.0007418857)100:0.0001508887,(IDR1600000553:0.0007526558,(((SAMEA2534408:0.0004145588,SAMEA2535254:0.0003909448)100:0.0000137478,SAMEA2534913:0.0003946362)100:0.0003079994,SAMN02231137:0.0006583002)100:0.0001264884)100:0.0003279896)100:0.0001494834,(((((((((IDR1600000643:0.0003503756,(((IDR1600037085:0.0003047379,TDR2S98L002:0.0004631162)100:0.0001326869,SAMN02364086:0.0002405292)100:0.0001231238,SAMN03647382:0.0002414635)100:0.0000185382)100:0.0001035135,SAMN03647821:0.0002485629)100:0.0000270433,SAMN03647415:0.0002819276)100:0.0000206428,SAMN03647842:0.0003366262)100:0.0002286893,SAMN03647755:0.0006272114)100:0.0000585265,((((((((IDR1600005829:0.0001927575,IDR1600055748:0.0001933235)100:0.0000934077,IDR1600047584:0.0003146927)100:0.0002725793,SAMEA3558669:0.0005282129)100:0.0000089606,(SAMEA104304854:0.0004204006,SAMN03647307:0.0003849460)100:0.0000336790)100:0.0002281758,((((SAMN03647652:0.0000886309,SAMN03648249:0.0001194915)100:0.0001257518,(SAMN03647864:0.0001336735,SAMN03648229:0.0001733001)100:0.0000437078)100:0.0000121274,SAMN03648351:0.0002778258)100:0.0000521559,SAMN03648468:0.0002836563)100:0.0002823374)100:0.0000582535,((SAMEA2297205:0.0008757189,(SAMN03647343:0.0000416381,SAMN03647362:0.0000566302)100:0.0007095957)85:0.0000201952,(SAMN03647863:0.0003102665,SAMN03648341:0.0004685543)100:0.0003121657)85:0.0000335658)79:0.0000062329,(SAMEA1569330:0.0005512668,(SAMN02599122:0.0005449065,((SAMN03647130:0.0002381352,SAMN03647572:0.0002294256)100:0.0002791002,SAMN03648020:0.0005340636)100:0.0000225449)100:0.0000417306)100:0.0001991641)85:0.0001214218,IDR1600033123:0.0007592823)79:0.0000005683)85:0.0000628529,((SAMN03647211:0.0003985801,(SAMN03647350:0.0002222652,SAMN03649068:0.0001935387)100:0.0002679931)100:0.0003340623,SAMN03648499:0.0007181588)100:0.0000275241)100:0.0002417748,((((((((((((SAMEA1465924:0.0000438674,SAMEA1688506:0.0000320884)100:0.0000261320,((SAMEA1530812:0.0000840479,SAMEA1569291:0.0000256463)95:0.0000025619,SAMEA1530917:0.0000211898)95:0.0000395609)73:0.0000021713,((((SAMEA1485492:0.0000998557,(((((((((SAMEA1530590:0.0000747007,SAMEA1569253:0.0000938301)100:0.0000586989,SAMEA1708223:0.0001456220)59:0.0000289496,SAMEA1708361:0.0001937379)59:0.0000138561,SAMEA1708405:0.0001115089)59:0.0000042859,(((SAMEA1569199:0.0000807145,SAMEA1708237:0.0001228402)76:0.0000294762,SAMEA1708210:0.0001078201)76:0.0000620283,SAMEA1708483:0.0001685059)59:0.0000102829)59:0.0000091107,(SAMEA1708248:0.0000786234,(SAMEA1708251:0.0000860350,SAMEA1708266:0.0000807495)100:0.0000061487)95:0.0000314828)59:0.0000322368,SAMEA1708280:0.0000750814)59:0.0000211550,SAMEA1530800:0.0000853478)59:0.0000088193,SAMEA1556702:0.0000387877)59:0.0000178606)59:0.0000236028,SAMEA1569126:0.0000688025)59:0.0000176356,SAMEA1688682:0.0000446905)59:0.0000218562,SAMEA1556570:0.0000815867)59:0.0000006686)59:0.0000200304,((SAMEA1485232:0.0000663491,(SAMEA1556586:0.0000226242,(SAMEA1708241:0.0001223667,SAMEA1708400:0.0000633651)76:0.0000777339)59:0.0000436352)59:0.0000041541,SAMEA1530664:0.0000645648)59:0.0000310196)100:0.0001401827,(SAMEA1708364:0.0001219070,SAMEA1708493:0.0001432071)100:0.0002506115)100:0.0000666000,((((SAMEA1485322:0.0000460216,SAMEA1556538:0.0000648931)100:0.0001147632,((SAMEA1530931:0.0001351989,SAMEA1556682:0.0001692133)100:0.0000389468,SAMEA1688500:0.0001157926)86:0.0000015877)100:0.0001504917,((((SAMEA1485503:0.0000701096,SAMEA1688550:0.0000057022)100:0.0001447806,SAMEA1485504:0.0002094054)100:0.0000285546,SAMEA1530758:0.0003214339)100:0.0000666209,((SAMEA1530701:0.0002565862,(((SAMEA1530816:0.0001192850,SAMEA1569166:0.0000306402)100:0.0000004940,SAMEA1530945:0.0000329139)100:0.0001020224,SAMEA1569335:0.0001323693)100:0.0001382060)100:0.0000275718,SAMEA1569336:0.0002809248)100:0.0000345451)82:0.0000004790)82:0.0000090273,(((((SAMEA1485485:0.0000206975,SAMEA1556843:0.0000457329)100:0.0000062625,(((SAMEA1530661:0.0000855505,SAMEA1708217:0.0001503254)100:0.0000124197,SAMEA1569289:0.0000333101)100:0.0000181837,((SAMEA1556706:0.0000340676,SAMEA1569258:0.0000591914)100:0.0000079548,SAMEA1556747:0.0000780888)100:0.0000042807)100:0.0000049007)100:0.0000025557,SAMEA1530926:0.0000285288)100:0.0000174136,SAMEA1530597:0.0001423459)100:0.0001429504,(SAMEA1569346:0.0001265473,SAMEA1688556:0.0001735707)100:0.0001358868)100:0.0000476160)82:0.0000006055)99:0.0000238311,((((((SAMEA1485283:0.0001214852,SAMEA1556749:0.0000930828)100:0.0001202327,((SAMEA1485454:0.0001193434,SAMEA1530924:0.0001681363)100:0.0000650682,(SAMN03648240:0.0000456120,SAMN03648267:0.0000268574)100:0.0002100898)100:0.0000095272)100:0.0000254834,(((SAMEA1530629:0.0000639080,SAMEA1688544:0.0000245104)100:0.0000502600,SAMEA1556769:0.0000992516)100:0.0001762654,(SAMEA1556758:0.0001880194,SAMEA1708417:0.0002575287)100:0.0000886894)100:0.0000178809)100:0.0000048349,((SAMEA1485296:0.0001749507,(SAMEA1530603:0.0000117381,SAMEA1530901:0.0000935610)100:0.0001534955)100:0.0000673491,(SAMEA1530772:0.0001746333,(SAMEA1556766:0.0000441480,SAMEA1708286:0.0001838089)100:0.0000665643)100:0.0000642202)100:0.0000315668)100:0.0000074882,(((SAMEA1556536:0.0000397959,SAMEA1556744:0.0000482781)100:0.0000766327,(SAMEA1556735:0.0000376705,SAMEA1569282:0.0000603906)100:0.0000454323)100:0.0000581283,SAMN03648371:0.0002469841)100:0.0000179134)100:0.0000497865,(((((SAMEA1485457:0.0000787411,SAMEA1556593:0.0000242709)89:0.0000120965,SAMEA1708406:0.0001552947)100:0.0002687120,SAMEA2297111:0.0003183148)89:0.0000306905,SAMEA1556544:0.0003091478)89:0.0000025176,((SAMEA1556842:0.0000514196,SAMEA1708430:0.0001230436)100:0.0002459205,((SAMEA1569204:0.0000310460,SAMEA1708486:0.0002146398)100:0.0000895318,SAMEA2535315:0.0003193306)100:0.0000916295)100:0.0000183139)100:0.0000497525)100:0.0000112818)99:0.0000006426,SAMN03649064:0.0003704553)100:0.0001954696,(SAMN02599113:0.0002240078,SAMN03647869:0.0002414536)100:0.0002709821)100:0.0000994539,((SAMEA2297026:0.0003679839,(SAMN03647137:0.0000840490,SAMN03647369:0.0000782725)100:0.0003306638)100:0.0001563630,SAMN02599109:0.0003841002)100:0.0001079869)100:0.0004718797,(SAMEA2533686:0.0009984373,SAMN02599157:0.0009547041)70:0.0000093390)70:0.0001174542,((((SAMEA2534082:0.0001396831,SAMEA2534439:0.0003305214)100:0.0000741828,SAMN03647591:0.0004312908)100:0.0000302871,SAMN03647634:0.0002547242)100:0.0000196339,SAMN03647844:0.0003120144)100:0.0005914700)85:0.0000222939)98:0.0000096718,(((SAMN03647334:0.0003616814,(SAMN03647570:0.0003357918,SAMN03648223:0.0003662481)100:0.0000332394)100:0.0002402048,(SAMN03647450:0.0005854959,TDR4S109L002:0.0006826328)100:0.0000059777)100:0.0000021320,SAMN03647603:0.0007346987)100:0.0003730374)100:0.0001415375)100:0.0000114157,((((((IDR1500052246:0.0003526434,SAMN03647132:0.0003498984)100:0.0001064483,(IDR1500062635:0.0004908373,SAMN02599136:0.0000540855)100:0.0000365125)100:0.0000143833,((SAMEA1018864:0.0002659687,SAMN02599168:0.0002187884)100:0.0004279929,((((SAMEA2297137:0.0000137853,SAMN03647606:0.0000793271)100:0.0003349865,SAMN03647699:0.0003538890)100:0.0000610425,SAMN03647824:0.0003821436)100:0.0000190882,SAMEA2533904:0.0004914215)100:0.0000170279)100:0.0000316953)100:0.0001170872,((((((SAMEA1019050:0.0000980192,SAMEA1019113:0.0000797778)100:0.0000869826,((SAMEA1485276:0.0000289245,SAMEA1569290:0.0000280910)100:0.0000640029,(SAMEA1530921:0.0001699745,SAMEA1556614:0.0000590438)100:0.0000369283)100:0.0000242008)100:0.0001879768,SAMN03647394:0.0003450970)100:0.0000414373,SAMEA1708268:0.0004614201)100:0.0000234495,((((((SAMEA1485234:0.0000350177,SAMEA1569211:0.0000148926)100:0.0000189816,SAMEA1530635:0.0000249020)100:0.0001774070,SAMEA1688633:0.0002092623)100:0.0000437028,(((SAMEA1556567:0.0002115826,SAMN03648380:0.0001940598)100:0.0001413437,((SAMEA1556872:0.0000279477,(SAMEA1569098:0.0000447927,SAMEA1569209:0.0000407848)100:0.0000099430)100:0.0001491923,SAMN03647391:0.0002155964)100:0.0000606541)100:0.0000006686,(SAMEA1556630:0.0000486902,SAMN03647804:0.0000813026)100:0.0002856603)100:0.0000005312)100:0.0000004940,SAMN03647416:0.0002452175)100:0.0000047201,((SAMEA1569244:0.0001954460,SAMN03649072:0.0002382166)100:0.0001258570,SAMN03648532:0.0002167077)100:0.0000109646)100:0.0001575579)100:0.0000395505,(SAMN02599123:0.0002828594,(SAMN03647219:0.0002429671,SAMN03647598:0.0003243970)100:0.0000912889)100:0.0000168023)100:0.0001770793)100:0.0000985312,(((((((((((IDR1500055398:0.0003593405,TDR9S156L002:0.0003919837)100:0.0000597859,SAMEA2297024:0.0002984856)100:0.0000284717,(((SAMN03647656:0.0000213965,(SAMN03647733:0.0000239646,SAMN03647779:0.0000261514)85:0.0000005200)85:0.0000023068,(SAMN03647734:0.0000359695,SAMN03648338:0.0000474335)88:0.0000024234)100:0.0002094210,SAMN03647833:0.0002635440)100:0.0000185094)100:0.0000469704,(((IDR1500072381:0.0002482743,SAMN03648575:0.0002871434)100:0.0000127262,(((SAMEA1018958:0.0000649412,SAMN04365149:0.0000512218)100:0.0000099225,SAMN03647485:0.0000197927)100:0.0001767012,(SAMN03647896:0.0002141743,(SAMN03647950:0.0002135185,SAMN03648239:0.0002076782)100:0.0000197890)100:0.0000005275)100:0.0000116855)100:0.0000599048,(((((((SAMEA104304864:0.0000423948,TDR5S121L002:0.0001063392)100:0.0001146811,SAMN03648325:0.0001500183)100:0.0000303403,SAMEA2535047:0.0001999517)100:0.0000221173,SAMEA2534873:0.0002095751)100:0.0000268787,SAMN03647484:0.0002551886)100:0.0000005312,(SAMEA2297034:0.0002885298,((SAMEA3139835:0.0001824246,(SAMEA3139850:0.0000005051,SAMEA3558140:0.0000005051)100:0.0001394072)100:0.0000239261,SAMN03648528:0.0001792637)100:0.0000376031)100:0.0000048746)100:0.0000451578,SAMEA2535294:0.0002142915)100:0.0000308724)100:0.0000367947)100:0.0000644608,(IDR1600058695:0.0004650465,((((SAMEA1019155:0.0000922788,SAMEA1019302:0.0001153255)100:0.0000111543,SAMEA1019265:0.0000578024)100:0.0000225464,SAMN03647895:0.0000393428)100:0.0003887961,((SAMEA2534203:0.0003056857,SAMN03648074:0.0003398143)100:0.0001307563,(SAMEA2534398:0.0002058493,SAMN03648049:0.0002729870)100:0.0001071342)100:0.0000006761)100:0.0000094553)100:0.0000050778)100:0.0002034010,SAMEA3139849:0.0006219049)100:0.0000024813,SAMEA2533689:0.0005178485)100:0.0000654037,((((IDR1600002326:0.0003888089,SAMN03647489:0.0003288529)100:0.0000158625,(SAMN03647271:0.0003202071,SAMN03647395:0.0002568382)100:0.0000938662)100:0.0000937348,SAMN03647576:0.0004917862)100:0.0000832330,(((((((((IDR1600049674:0.0003565532,(((SAMEA2535022:0.0000942383,SAMN03648237:0.0000963996)100:0.0001883151,(SAMN02598987:0.0000194836,SAMN02598992:0.0000160908)100:0.0002881540)100:0.0000337166,SAMN02599036:0.0003073611)100:0.0000256361)100:0.0000123140,((SAMN02598957:0.0001515224,SAMN03647935:0.0001582175)100:0.0000471169,(SAMN02599167:0.0002463970,(SAMN03647345:0.0001281735,SAMN03648080:0.0000820672)100:0.0000894178)100:0.0000057484)100:0.0000370569)100:0.0000039342,(((SAMEA1485499:0.0002514959,SAMN02598958:0.0003313008)100:0.0000283953,(((SAMEA3558229:0.0002511804,(((SAMN02598985:0.0000958456,SAMN02599027:0.0000833152)100:0.0000744260,SAMN02599001:0.0001777786)100:0.0000639452,(((SAMN02599023:0.0000638507,(SAMN02599033:0.0000327420,SAMN02599040:0.0000340335)100:0.0000585858)100:0.0000567795,SAMN02599029:0.0001434824)100:0.0001001991,SAMN02599175:0.0001987691)100:0.0000096351)100:0.0000037896)100:0.0000147855,(SAMN02599172:0.0001663473,(((((SAMN03647115:0.0000652670,SAMN03647962:0.0000328130)80:0.0000098594,SAMN03647447:0.0000314033)80:0.0000028938,SAMN03648349:0.0000399531)80:0.0000005312,(SAMN03647459:0.0000243308,SAMN03647754:0.0000142642)80:0.0000048467)100:0.0000589950,SAMN03648395:0.0000948016)100:0.0001499682)100:0.0000079097)100:0.0000082235,(SAMN02598984:0.0001823521,(SAMN02599163:0.0002149172,SAMN03647866:0.0002664101)100:0.0000006497)100:0.0000293008)100:0.0000299153)100:0.0000053099,((SAMEA2296968:0.0002539341,((SAMN02598972:0.0001087647,SAMN03647344:0.0001211725)100:0.0001037424,(SAMN02598999:0.0001076457,SAMN02599003:0.0001018621)100:0.0001121324)100:0.0000074051)100:0.0000106793,((SAMN02598995:0.0000787683,(SAMN02599031:0.0000344394,SAMN02599032:0.0000321682)100:0.0000455022)100:0.0001332556,(SAMN02599000:0.0002254345,SAMN02599043:0.0002469562)100:0.0000115584)100:0.0000119489)100:0.0000155667)100:0.0000044167)100:0.0001308165,((((SAMEA1019055:0.0000839401,SAMN03647265:0.0000978839)100:0.0002682777,(SAMN02598983:0.0003006813,SAMN02599024:0.0002700006)100:0.0000104833)100:0.0000082849,(((((((SAMEA2296987:0.0002836608,(SAMN02599034:0.0001686278,SAMN02599120:0.0001733547)100:0.0000465041)100:0.0000550194,((SAMN03647411:0.0002892222,SAMN03649070:0.0002565644)100:0.0000259670,SAMN06473178:0.0002626327)100:0.0000039723)100:0.0000099102,(SAMEA2297005:0.0003103682,(SAMN03647133:0.0000444143,SAMN03647140:0.0000378955)100:0.0003151448)100:0.0000159043)100:0.0000583659,SAMN02598994:0.0002960015)68:0.0000161384,(SAMN02598960:0.0000725086,SAMN02599005:0.0001567484)100:0.0001451717)68:0.0000032834,SAMN02598986:0.0002637660)68:0.0000068600,(SAMN02598973:0.0003154341,(((((SAMN02598980:0.0000365811,SAMN02598981:0.0000353729)100:0.0001491289,SAMN02599151:0.0002416168)100:0.0000004940,SAMN02599153:0.0001707729)100:0.0000485241,((SAMN02599044:0.0000458676,SAMN02599108:0.0000619598)100:0.0001990071,SAMN02599159:0.0001835064)100:0.0000005312)100:0.0000650933,SAMN02599114:0.0002997109)100:0.0000120246)100:0.0000030650)100:0.0000285711)100:0.0000324916,SAMN02599106:0.0002959029)100:0.0000205765)100:0.0000237177,((((((((SAMEA2297040:0.0003331737,SAMN03648533:0.0002287857)100:0.0000250803,SAMN03647614:0.0002492127)97:0.0000055547,(((SAMN02598970:0.0000666998,SAMN02599042:0.0000680293)100:0.0002378361,SAMN03648572:0.0002566180)84:0.0000025273,(SAMN02599176:0.0002093319,(SAMN03647461:0.0002834256,SAMN03647805:0.0002416805)100:0.0000089032)100:0.0000060391)84:0.0000046316)72:0.0000044314,((SAMN02598964:0.0000903900,(SAMN02598967:0.0000141147,SAMN02598971:0.0000241568)100:0.0001755293)72:0.0000185320,SAMN02599173:0.0003397819)72:0.0000121627)100:0.0000259109,SAMN02599028:0.0003096724)100:0.0000477190,(SAMN02599112:0.0002856317,((SAMN02599118:0.0002092141,(SAMN02599184:0.0002051414,SAMN03647588:0.0002162108)100:0.0000900953)100:0.0000640485,(SAMN02599145:0.0002841566,(SAMN02599182:0.0002627510,SAMN03647607:0.0003368904)100:0.0000064854)100:0.0000501476)100:0.0000081276)100:0.0000091879)100:0.0000063719,SAMN03648324:0.0003150334)100:0.0000148613,((SAMN02598965:0.0002493527,SAMN02599020:0.0002724042)100:0.0000063080,SAMN02598975:0.0002466507)100:0.0000684213)100:0.0000293470)100:0.0000029609,(SAMN02598963:0.0003007633,SAMN03647468:0.0002641955)100:0.0000877166)100:0.0000603065,(SAMEA2297045:0.0003328422,SAMN03648381:0.0003563009)100:0.0000735266)100:0.0000405468,SAMN03647865:0.0004613725)100:0.0000468598,SAMN03647674:0.0005670388)100:0.0000032732)100:0.0000210673)100:0.0000025212,((((((((SAMEA2296970:0.0002256767,SAMN03648450:0.0001889199)100:0.0001960231,(SAMEA2533345:0.0003141296,SAMN03647908:0.0003644258)100:0.0001053761)100:0.0000049078,(SAMN02599022:0.0002378841,SAMN02599160:0.0002979555)100:0.0001171126)100:0.0000064896,SAMN03648539:0.0004375615)100:0.0000050364,(SAMN03647210:0.0005467426,(SAMN03648045:0.0002470221,SAMN03648073:0.0002359291)100:0.0001645003)100:0.0000139956)100:0.0000469438,((((SAMEA2297019:0.0002278018,((SAMN02598959:0.0001215039,(SAMN02599026:0.0001292920,SAMN02599035:0.0001688846)100:0.0000114410)100:0.0000005683,(SAMN02599038:0.0000679447,SAMN02599086:0.0001595373)100:0.0000521856)100:0.0000192667)100:0.0000990453,(SAMN02598982:0.0000404395,SAMN02598998:0.0000320957)100:0.0002103897)100:0.0000695312,SAMN02598962:0.0003568586)100:0.0000408674,SAMN03648495:0.0003770089)100:0.0001156077)100:0.0000310367,(SAMN02598966:0.0001579468,SAMN02599039:0.0001408325)100:0.0003387048)100:0.0000225231,SAMN03647124:0.0005505083)100:0.0000288957)100:0.0000955529,(((((SAMEA2533394:0.0002043631,TDR1S86L002:0.0002991149)100:0.0000219259,SAMN03648212:0.0002078780)100:0.0000330871,SAMN03647915:0.0003217601)100:0.0003117035,(((SAMEA2534065:0.0003477598,(((((SAMN02599124:0.0000366701,SAMN02599125:0.0000253990)100:0.0002706696,SAMN02599148:0.0002441967)100:0.0000048649,SAMN02599146:0.0001991544)100:0.0000074228,SAMN02599152:0.0002112129)100:0.0000190376,TDR11S87L002:0.0004970550)100:0.0000630622)100:0.0001131330,SAMN02599134:0.0003633910)100:0.0000289321,(((SAMN02599082:0.0000743405,SAMN02599093:0.0000941112)100:0.0000023774,(SAMN02599100:0.0000252632,SAMN02599101:0.0000269644)100:0.0000520279)100:0.0001674390,SAMN02599129:0.0002584087)100:0.0001380999)100:0.0000946039)100:0.0000333387,((SAMN03648224:0.0000924292,SAMN03648473:0.0000943373)100:0.0002845265,SAMN03648317:0.0003447772)100:0.0002669251)100:0.0000843177)100:0.0000317350,(((((((IDR1600034870:0.0003016707,NLA009701938:0.0002491420)100:0.0000529339,((SAMEA104326186:0.0002672647,(SAMEA3558698:0.0002090294,SAMN02414908:0.0001693922)100:0.0000269649)100:0.0000344799,SAMEA104326187:0.0003365125)100:0.0000243866)96:0.0000151175,(SAMN02414959:0.0001021565,SAMN03648250:0.0001234602)100:0.0002039010)96:0.0000005653,((SAMEA1465935:0.0000092574,(((SAMEA1465985:0.0000393204,SAMEA1556638:0.0000549668)69:0.0000034434,SAMEA1688677:0.0000373017)66:0.0000043039,((SAMEA1708254:0.0000642368,SAMEA1708392:0.0000677739)100:0.0000045900,SAMEA1708421:0.0000832541)100:0.0000132502)66:0.0000019589)100:0.0003113074,SAMN03648192:0.0002427725)100:0.0000246469)96:0.0000095368,((SAMN03647976:0.0000393697,SAMN03648064:0.0000843008)100:0.0000059391,SAMN03648079:0.0000618808)100:0.0002589761)100:0.0001522565,SAMEA3558704:0.0004459414)100:0.0003725066,((SAMEA1485295:0.0001578113,SAMEA1530763:0.0001281569)100:0.0001533661,(SAMEA1485334:0.0002133528,(((SAMEA1530622:0.0000404043,SAMEA1569142:0.0000377671)69:0.0000043891,(SAMEA1530683:0.0000379976,SAMN03648366:0.0000506513)93:0.0000023868)69:0.0000023022,(SAMEA1530677:0.0000765440,SAMEA1556847:0.0000832668)92:0.0000052290)100:0.0001241335)100:0.0000954127)100:0.0003592206)100:0.0000191442)100:0.0000100719)87:0.0000006686,(((IDR1600052651:0.0007611070,((((SAMEA1485294:0.0000751952,(SAMEA1530612:0.0000346846,SAMEA1530668:0.0000772093)100:0.0000015610)100:0.0003189752,SAMEA787747:0.0004639816)100:0.0000120239,(SAMEA1530625:0.0000448494,((SAMEA1530737:0.0000135838,SAMEA1708385:0.0001883627)100:0.0000058087,SAMEA1556675:0.0000162102)100:0.0000049070)100:0.0003391745)100:0.0000070000,SAMEA1556840:0.0004237537)100:0.0003704621)100:0.0000057948,(SAMN02599099:0.0004884339,(SAMN02599138:0.0003842392,((SAMN03647342:0.0002247346,SAMN03647436:0.0002436608)100:0.0002619457,(SAMN03648196:0.0000253242,SAMN03648261:0.0000249738)100:0.0004372779)100:0.0000910861)100:0.0000201261)100:0.0001325431)100:0.0000023129,(SAMEA104304853:0.0006678907,((SAMEA2533413:0.0004568231,SAMN03648378:0.0004940075)100:0.0000375137,SAMN03647449:0.0004920635)100:0.0001699566)100:0.0000798603)100:0.0000162609)100:0.0003544347)100:0.0001109533,((((((((((1841:0.0001856658,(SAMN03647136:0.0000462429,SAMN03647370:0.0000314157)100:0.0000590373)100:0.0000509828,SAMN03647961:0.0001863034)100:0.0001446390,(IDR1600049307:0.0003320510,(((SAMN02598989:0.0002370191,SAMN02599030:0.0001327107)100:0.0000250538,SAMN03647820:0.0002063091)100:0.0000636486,((SAMN02599051:0.0001005110,SAMN02599132:0.0000637927)100:0.0000966841,(((SAMN02599065:0.0000427937,SAMN02599107:0.0000526817)100:0.0001518542,SAMN02599110:0.0001194350)94:0.0000015586,(SAMN02599080:0.0001681022,SAMN03648236:0.0002236969)94:0.0000048508)94:0.0000011976)100:0.0000524086)100:0.0000416547)100:0.0000191269)100:0.0002563661,(SAMEA3139831:0.0000329826,(SAMEA3139853:0.0000005051,SAMEA3558143:0.0000005051)100:0.0000142643)100:0.0005639271)67:0.0000150572,((((((IDR1600025432:0.0005272046,((SAMEA104304852:0.0000304998,TDR37combined:0.0000757116)100:0.0003622789,SAMN02599169:0.0003144074)100:0.0000381741)100:0.0000024217,(SAMN03647543:0.0005008871,(SAMN03647715:0.0004353250,SAMN03647890:0.0004044984)100:0.0000006670)100:0.0000042847)100:0.0000143155,(SAMN03647361:0.0002607530,(SAMN03647994:0.0003031943,TDR14S122L002:0.0002863439)100:0.0000276197)100:0.0000667975)100:0.0000787695,SAMN03647474:0.0003979118)100:0.0000134417,SAMN03647131:0.0005144676)100:0.0000125131,((SAMN03647147:0.0000341368,SAMN03648093:0.0000370934)100:0.0000091768,SAMN03647404:0.0000347080)100:0.0004929531)100:0.0000639165)62:0.0000006074,SAMEA2297001:0.0006211700)100:0.0000552225,(IDR1500067320:0.0008010761,((SAMEA104304844:0.0000485318,TDR25S88L002:0.0001663196)100:0.0002940713,SAMN03648301:0.0003356022)100:0.0004931108)65:0.0000004940)64:0.0000025849,(((((((((((((((IDR1600017091:0.0003246379,(((SAMEA1019014:0.0000384154,SAMEA1019198:0.0000496223)97:0.0000054688,(SAMEA1019054:0.0000708962,SAMEA1019306:0.0001173914)97:0.0000114284)100:0.0001142360,SAMN02599050:0.0002193498)100:0.0000272143)100:0.0001088160,((SAMEA2534990:0.0001809806,SAMN03647348:0.0002124818)100:0.0001377257,((SAMN02599006:0.0000264251,SAMN02599059:0.0000234700)100:0.0000006686,SAMN02599057:0.0000095094)100:0.0003482507)100:0.0000269818)100:0.0000017979,(((((((SAMEA1465948:0.0000712027,SAMEA1569196:0.0000377008)100:0.0000097935,SAMEA1556785:0.0000261514)96:0.0000023513,(((SAMEA1485320:0.0000334378,SAMEA1485358:0.0000830335)100:0.0000045950,SAMEA1556696:0.0000681953)96:0.0000005052,SAMEA1688596:0.0000258061)99:0.0000071700)96:0.0000121935,SAMEA1556778:0.0000503901)100:0.0000102902,(((SAMEA1708203:0.0002098894,SAMEA1708306:0.0001041116)100:0.0000074654,SAMEA1708362:0.0001190076)96:0.0000035516,SAMEA1708225:0.0000845677)100:0.0000335467)100:0.0001364168,SAMEA1708227:0.0002873685)100:0.0001026539,(((((SAMEA1485227:0.0000380016,SAMEA1569104:0.0000497909)100:0.0000291679,SAMEA1569233:0.0000364019)100:0.0002897494,((((SAMEA1485286:0.0001890967,SAMEA1688503:0.0001805897)100:0.0000020775,((((SAMEA1530618:0.0000261643,(SAMEA1530711:0.0000630202,SAMEA1556502:0.0000264168)100:0.0000051063)100:0.0000122958,SAMEA1556781:0.0000954444)100:0.0000022072,SAMEA1556787:0.0000616732)100:0.0000678045,SAMEA1569219:0.0001280335)100:0.0000752601)100:0.0000098950,((SAMEA1556687:0.0001472316,(SAMEA1556731:0.0000451872,SAMEA1569274:0.0000901444)100:0.0000759410)100:0.0000529112,(((SAMN01828251:0.0001119514,(SAMN03649004:0.0001820883,SAMN03649010:0.0000578333)100:0.0000660990)92:0.0000145059,(SAMN02586055:0.0000119137,SAMN02586077:0.0000336778)100:0.0000139532)92:0.0000005052,((SAMN02053802:0.0000399642,SAMN02585975:0.0000572318)100:0.0000143548,SAMN03647525:0.0000146610)92:0.0000047547)100:0.0001608123)82:0.0000032453)82:0.0000067809,SAMEA3558534:0.0002420389)82:0.0000102743)100:0.0000359109,(SAMEA1688691:0.0001676411,(((SAMN02350478:0.0000254860,SAMN02350482:0.0000261514)100:0.0000116058,SAMN02414931:0.0000401472)100:0.0000376443,SAMN03649053:0.0001350383)100:0.0001660516)100:0.0000240564)100:0.0000539051,SAMN03649038:0.0004260422)96:0.0000026491)100:0.0001283833)100:0.0000224259,SAMN03647837:0.0004546654)100:0.0000239875,SAMEA104326190:0.0004776160)100:0.0000568894,(((((SAMEA1018904:0.0000552144,SAMEA1019164:0.0000584693)100:0.0000820449,SAMN03647600:0.0002143991)100:0.0000769694,SAMN03648260:0.0002013148)100:0.0000610915,(SAMN03647323:0.0003689747,SAMN03647437:0.0001857692)100:0.0000166912)100:0.0000317364,(SAMN03647141:0.0002844042,(SAMN03648044:0.0000306537,SAMN03648055:0.0000390419)100:0.0001924385)100:0.0000047060)100:0.0002140005)100:0.0001383128,SAMN02599105:0.0007540845)100:0.0000117522,SAMN03648394:0.0007031465)100:0.0000428522,((SAMEA2296975:0.0005534527,SAMN02599116:0.0004879301)100:0.0001275542,SAMN02598956:0.0005814846)100:0.0000459027)100:0.0000091577,((SAMEA2297038:0.0003908049,SAMN03648518:0.0003693998)100:0.0001632945,SAMN03647669:0.0005200165)100:0.0001160091)65:0.0000006031,SAMEA2534825:0.0006076500)65:0.0000048273,SAMEA2297162:0.0006775518)100:0.0000217335,(SAMN02599007:0.0000244313,SAMN02599008:0.0000326529)100:0.0005894229)100:0.0000089830,SAMN02599081:0.0000140069)97:0.0000004773,((IDR1600040333:0.0002730725,((SAMN02599021:0.0001620114,SAMN02599077:0.0001587992)100:0.0000022838,SAMN03647993:0.0001702746)100:0.0000448683)100:0.0001603420,SAMN02599171:0.0003285005)100:0.0002471068)65:0.0000104407)100:0.0000430275,((((IDR1600033693:0.0003490122,SAMN03648594:0.0003093282)100:0.0002001925,(SAMN03648492:0.0000436132,SAMN03648494:0.0000202144)100:0.0005552991)100:0.0000840297,(SAMEA2296962:0.0003477370,SAMN03648418:0.0003198891)100:0.0003796180)100:0.0002673093,SAMN03647403:0.0007800387)100:0.0000275659)100:0.0002941789,(((SAMEA1018916:0.0001184482,SAMEA1019080:0.0000736272)100:0.0002253949,SAMN02599070:0.0002154218)100:0.0005972688,(((SAMEA1019142:0.0001487704,((SAMN03647698:0.0000369524,(SAMN03648253:0.0000344857,SAMN03648335:0.0000286657)88:0.0000099771)88:0.0000063565,SAMN03648379:0.0000356612)100:0.0000058293)100:0.0003221627,(SAMN02414901:0.0002501356,SAMN03647952:0.0003084211)100:0.0000838082)100:0.0004172183,((((SAMEA1465967:0.0005004421,(((((SAMEA1485338:0.0000426738,SAMEA1569235:0.0000565154)100:0.0000050420,SAMEA1556581:0.0000276571)96:0.0000124418,SAMEA1708418:0.0000805842)81:0.0000047547,(SAMEA1556703:0.0000255538,SAMEA1708213:0.0000639754)81:0.0000050245)100:0.0000310724,((SAMEA1530805:0.0000808099,SAMEA1530935:0.0001141462)85:0.0000019127,(((((SAMEA1569154:0.0000279235,SAMEA1708428:0.0001223201)87:0.0000137027,SAMEA1569332:0.0000434498)82:0.0000025557,SAMEA1569157:0.0000184334)82:0.0000099720,SAMEA1688501:0.0000478362)87:0.0000085140,SAMEA1708375:0.0001197200)100:0.0000319613)100:0.0000096790)100:0.0002661611)100:0.0000108048,(SAMEA1530606:0.0005194341,((((SAMEA1556566:0.0000400398,(SAMEA1688560:0.0000285288,SAMEA1688637:0.0000142642)100:0.0000264269)100:0.0001643491,SAMN03648838:0.0002828842)100:0.0000047648,SAMEA1569337:0.0002222930)100:0.0001873205,(SAMN03648753:0.0001355219,SAMN03648982:0.0002171667)100:0.0002934019)100:0.0000593457)100:0.0000099054)100:0.0000257546,((SAMEA1530654:0.0002470780,SAMN03647573:0.0002722446)100:0.0001262315,(SAMEA1569276:0.0003453760,SAMEA2296982:0.0003158576)100:0.0000649970)100:0.0001819089)100:0.0001285651,(((((SAMEA1485486:0.0000820140,SAMEA1556861:0.0000454521)100:0.0000225889,SAMEA1569203:0.0000667776)100:0.0000171646,(SAMEA1556670:0.0000400338,SAMEA1569167:0.0000535312)100:0.0000374904)100:0.0002946039,(SAMEA961676:0.0000449787,SAMEA961677:0.0000430460)100:0.0003652062)100:0.0001183507,SAMEA1569145:0.0004753965)100:0.0001102218)100:0.0001858573)100:0.0000285013)100:0.0001979088)100:0.0002130954)100:0.0000079504,((((1834:0.0003244084,(IDR1600045994:0.0005516495,(SAMEA2533591:0.0001670305,SAMN03647601:0.0002504111)100:0.0000510236)100:0.0000070325)100:0.0001348991,(((IDR1500045314:0.0002631726,((IDR1500062509:0.0003995213,(SAMEA2534230:0.0002023291,SAMN02364094:0.0002074271)100:0.0000478380)100:0.0000120039,SAMEA2535226:0.0001954225)100:0.0000083337)100:0.0000064089,((IDR1500056766:0.0002356584,SAMEA104326166:0.0001604414)100:0.0001626987,(IDR1600005538:0.0001856129,SAMN03648506:0.0002447850)100:0.0000171382)100:0.0000788265)100:0.0000951193,((IDR1600018864:0.0002876544,SAMEA2534886:0.0001300100)100:0.0000674950,SAMEA2297051:0.0002475016)100:0.0001032676)100:0.0000402615)100:0.0000962918,(((((((((((((IDR1500009074:0.0001938787,SAMEA2535250:0.0001476649)79:0.0000171312,IDR1600012094:0.0002098394)66:0.0000025154,(((((((IDR1500054147:0.0001273453,((SAMEA2296989:0.0000320020,SAMN03647595:0.0000672377)100:0.0001261294,SAMN03647118:0.0001285343)100:0.0000018762)100:0.0000169945,(IDR1500071801:0.0001849880,TDR173S107L002:0.0001535469)100:0.0000028636)75:0.0000027829,IDR1600051546:0.0001063881)75:0.0000025333,(IDR1500063136:0.0001571430,IDR1600051431:0.0001428843)100:0.0000113650)100:0.0000385794,IDR1500062511:0.0002212220)100:0.0000479508,(IDR1500072159:0.0001938434,SAMEA2297177:0.0001592279)100:0.0000406708)91:0.0000005258,(IDR1600056424:0.0002008742,((SAMEA3558648:0.0000976401,SAMEA3558652:0.0000967319)100:0.0000560490,SAMN03647332:0.0001727644)100:0.0000101121)100:0.0000175396)79:0.0000051596)66:0.0000101360,SAMN03648320:0.0001318984)66:0.0000075298,(SAMEA2534820:0.0000729626,SAMEA2534957:0.0001010011)100:0.0001142821)66:0.0000004940,(((((IDR1600014124:0.0005256037,SAMN02364090:0.0001073242)100:0.0000006686,(SAMN03647997:0.0000554444,SAMN03648059:0.0000231303)100:0.0000895044)100:0.0000324463,SAMN03647586:0.0002143631)100:0.0000279768,SAMN03647798:0.0002106335)100:0.0000219910,(((SAMEA2297081:0.0003131937,(SAMEA2533510:0.0001745778,SAMEA2534274:0.0001467613)100:0.0000085735)100:0.0000156628,SAMEA2534519:0.0001515886)100:0.0000289424,SAMEA2533633:0.0001873188)87:0.0000027273)66:0.0000006278)100:0.0000401378,((((((((IDR1500061013:0.0001653494,SAMN03648596:0.0001403004)100:0.0000092169,SAMN03647905:0.0001241632)100:0.0000078790,SAMEA2297105:0.0001583524)100:0.0000798888,(SAMEA2297131:0.0000972205,SAMEA2534190:0.0001274460)100:0.0000066709)100:0.0000270787,SAMN03648420:0.0002498516)100:0.0000166983,(IDR1500061962:0.0002022582,IDR1600022505:0.0002317253)100:0.0000302514)100:0.0000230947,(SAMN02414958:0.0001941661,SAMN03648038:0.0001578281)100:0.0000444904)100:0.0000051106,(IDR1600023714:0.0002353111,(SAMEA2297095:0.0002863442,SAMEA3558676:0.0002426145)100:0.0000107211)100:0.0000074579)100:0.0000093275)100:0.0000500477,SAMEA2533985:0.0002299837)100:0.0000165324,SAMN03648089:0.0003571814)87:0.0000045772,((IDR1600044034:0.0002906811,SAMN02414847:0.0002228410)100:0.0000336580,SAMN03647392:0.0003142124)100:0.0000394346)87:0.0000005052,((SAMEA2297075:0.0003592722,SAMN03648331:0.0002589694)100:0.0000310652,SAMN02599055:0.0002874240)87:0.0000004940)100:0.0000118898,(((IDR1500068896:0.0003147055,(SAMN03647808:0.0002058370,SAMN03648204:0.0002670934)100:0.0000103645)96:0.0000071554,((((IDR1600004867:0.0002173973,IDR1600024547:0.0003007858)100:0.0000490393,IDR1600031133:0.0003315300)100:0.0000132525,IDR1600035086:0.0002458195)96:0.0000056898,NLA009600800:0.0002786733)96:0.0000096522)100:0.0001152384,(((SAMEA2533977:0.0000780978,SAMEA2534354:0.0001009885)100:0.0000504246,(SAMN03647998:0.0000466872,SAMN03648069:0.0000816632)100:0.0001088781)100:0.0000285288,(((SAMEA2534043:0.0001432394,SAMN03647157:0.0001423984)100:0.0000362830,SAMN03648527:0.0001848560)100:0.0000024689,SAMEA2534504:0.0001755115)100:0.0000047085)100:0.0000897400)100:0.0000118869)100:0.0000071321,SAMN02364085:0.0002970650)100:0.0001186760)100:0.0005021635,(((((SAMEA2297002:0.0004374961,((SAMN02414955:0.0005890084,SAMN03647121:0.0003957004)100:0.0000047586,((SAMN03647725:0.0001754030,(SAMN03648076:0.0000973657,(SAMN03648217:0.0000468579,SAMN03648438:0.0000675436)100:0.0000874752)100:0.0000475657)100:0.0000863784,(((SAMN03647871:0.0001090872,SAMN03647982:0.0001725176)100:0.0000438493,SAMN03648515:0.0002517903)100:0.0000172342,SAMN03648241:0.0002999316)100:0.0000374137)100:0.0000901898)100:0.0000031372)100:0.0000273718,SAMN03647439:0.0003637995)100:0.0002644799,SAMN02414912:0.0006411665)100:0.0002605160,SAMEA2535128:0.0012027555)100:0.0000006426,SAMEA2297133:0.0009203539)100:0.0000189434)100:0.0002104829)100:0.0019254176)100:0.0001476191,(((((((((((1738:0.0003182632,(SAMN03647538:0.0000404211,SAMN03648403:0.0000609070)100:0.0001993274)100:0.0000400208,SAMN03648178:0.0002664691)100:0.0000127256,(SAMEA104326179:0.0001154081,(SAMEA2534302:0.0001160949,(SAMEA3558693:0.0000649243,SAMEA3558703:0.0000535411)100:0.0000740612)100:0.0000126419)100:0.0000724290)100:0.0000117981,(((((SAMEA104326178:0.0001764555,SAMEA2297138:0.0001140943)100:0.0000194489,SAMEA2297161:0.0001299374)100:0.0000102920,((((SAMN03647279:0.0000311686,SAMN03647384:0.0000275813)81:0.0000053879,(SAMN03647690:0.0000125218,SAMN03647831:0.0000142642)81:0.0000006686)100:0.0001134747,(((SAMN03647314:0.0000308902,SAMN04365142:0.0000194727)100:0.0000088270,SAMN03647847:0.0000147428)100:0.0000063429,((SAMN03647806:0.0000118868,SAMN03647855:0.0000095094)100:0.0000024443,SAMN03647819:0.0000047547)100:0.0000028968)100:0.0000750205)100:0.0000348583,((((SAMN03647283:0.0000321621,SAMN03647291:0.0000313828)100:0.0000093374,((SAMN03647927:0.0000166416,(SAMN03648281:0.0000182161,SAMN03648411:0.0000235164)84:0.0000026996)84:0.0000038458,SAMN03648219:0.0000199188)92:0.0000037536)100:0.0000142643,SAMN03648421:0.0000407310)100:0.0000540335,SAMN03648266:0.0001025492)100:0.0000380387)100:0.0000314304)100:0.0000070430,SAMN03647346:0.0001688640)100:0.0000361843,SAMN03647541:0.0003431519)100:0.0000192570)100:0.0000082667,(SAMEA2533412:0.0000976980,SAMEA2534737:0.0001828074)100:0.0001158898)100:0.0000199130,(SAMEA2533545:0.0000883520,SAMEA2533902:0.0000466057)100:0.0001371754)100:0.0000752561,((SAMN03647198:0.0001094840,SAMN03647523:0.0001235458)100:0.0000356612,((SAMN03647537:0.0002186147,SAMN03647676:0.0001496270)100:0.0000005275,((SAMN03647692:0.0001509105,SAMN03648272:0.0001583888)100:0.0000037033,(SAMN03647789:0.0001127724,SAMN03647980:0.0001559809)100:0.0000019552)100:0.0000192088)100:0.0000125729)100:0.0001129589)100:0.0000888525,(SAMEA2533634:0.0000379456,SAMEA2534927:0.0000572057)100:0.0003488529)100:0.0002888276,((((((((((((((((((((1762:0.0002206869,(IDR1500067984:0.0002531229,(((SAMEA1019274:0.0000234721,SAMEA1019282:0.0000366916)100:0.0001695909,SAMN03647406:0.0001933124)100:0.0000083381,SAMEA104326191:0.0002800610)100:0.0000078355)100:0.0000277435)100:0.0000553194,((((((SAMEA1019211:0.0000420585,SAMEA1019300:0.0001218121)100:0.0000779199,((SAMEA1485330:0.0001558679,(SAMEA1530777:0.0000609446,SAMEA1556780:0.0000648644)100:0.0000205080)100:0.0000375196,(SAMEA1530607:0.0000622116,SAMEA1530624:0.0000532385)100:0.0000445304)100:0.0000063525)100:0.0000138619,(SAMN03647529:0.0000862776,SAMN03648012:0.0000398045)100:0.0000991500)100:0.0000776673,(SAMEA104326199:0.0000421030,SAMEA3558681:0.0000298820)100:0.0002028060)100:0.0001149209,(SAMN03648221:0.0002477900,(SAMN03648268:0.0003069262,SAMN03648356:0.0003203094)78:0.0000196591)75:0.0000369125)75:0.0000014428,SAMEA2534165:0.0002395030)75:0.0000044419)64:0.0000042251,((((1768:0.0000979611,SAMN03647215:0.0001305047)100:0.0000461140,(SAMN02414857:0.0000492457,SAMN02414862:0.0000316770)100:0.0001020712)100:0.0000005275,SAMEA104326169:0.0001126262)100:0.0000891696,((SAMEA104326171:0.0000841638,SAMN02414973:0.0001620085)100:0.0000778756,SAMEA104326189:0.0001676346)100:0.0000585483)100:0.0000194186)64:0.0000022115,((((SAMEA104326165:0.0000613941,SAMN03648534:0.0000446583)100:0.0001507734,(((((SAMEA1708366:0.0001160284,(SAMN02414893:0.0001113767,(SAMN03647730:0.0000577017,(((SAMN03648179:0.0000327238,SAMN03648188:0.0000936720)100:0.0000216582,SAMN03648405:0.0000387552)100:0.0000082435,(SAMN03648185:0.0000485105,SAMN03648220:0.0000681087)100:0.0000190011)100:0.0000250087)100:0.0001070543)100:0.0000269990)100:0.0000468648,SAMN03647782:0.0002081537)100:0.0000224049,SAMN03647828:0.0002129912)100:0.0000391557,(SAMN03647204:0.0000370499,SAMN03648505:0.0000726993)100:0.0002002032)100:0.0000074852,((SAMEA2297043:0.0001397892,SAMN03647524:0.0001671256)100:0.0000169222,SAMN03647959:0.0001953291)100:0.0000535757)75:0.0000006761)87:0.0000051382,(SAMN02414938:0.0001578161,SAMN03648200:0.0002687320)100:0.0000687233)87:0.0000401105,((((SAMEA2533375:0.0000631935,(SAMN03647159:0.0000170127,SAMN03647462:0.0001083986)100:0.0000915361)100:0.0000908305,(SAMN03647542:0.0002560600,SAMN03648407:0.0002421727)100:0.0000518209)100:0.0000700796,SAMEA2534646:0.0002187932)100:0.0000309900,SAMEA3558516:0.0002686653)89:0.0000023848)75:0.0000112217)100:0.0000238369,(SAMN03649067:0.0000142642,SAMN03649073:0.0000118868)100:0.0002677360)100:0.0001729150,(((((1815:0.0004117285,SAMN03648413:0.0002749054)100:0.0000371628,((IDR1600032721:0.0002301437,SAMN02414870:0.0002105628)100:0.0000480282,(SAMN02599063:0.0001214586,SAMN02628488:0.0001463693)100:0.0000791800)100:0.0000125457)100:0.0000071242,SAMEA1569271:0.0002268892)100:0.0001315870,SAMN01908897:0.0003956239)100:0.0000473731,(SAMN03647378:0.0001546078,SAMN03647578:0.0001799687)100:0.0002817082)97:0.0000012038)97:0.0000113001,(SAMEA2534125:0.0002270436,SAMN03648014:0.0002590723)100:0.0001956975)100:0.0000244654,(SAMN03647513:0.0005051742,(SAMN03647532:0.0000070087,SAMN04365150:0.0000264758)100:0.0003310546)100:0.0000802130)71:0.0000006595,SAMN03647213:0.0004465502)75:0.0000042893,SAMN03647531:0.0003862738)70:0.0000004959,(((((((IDR1600016942:0.0002433893,((SAMN03647221:0.0001017902,SAMN03648181:0.0001743890)100:0.0000049257,SAMN03648549:0.0001450328)100:0.0001022376)90:0.0000062915,((SAMN03647108:0.0001034285,SAMN03648065:0.0001683992)100:0.0000082411,SAMN03647748:0.0001743061)100:0.0000779839)64:0.0000046652,(SAMN03647696:0.0002534025,(SAMN03648269:0.0003205708,SAMN03648458:0.0002379460)88:0.0000421571)59:0.0000071052)59:0.0000032459,(((((SAMEA2296963:0.0002969264,(SAMEA2297017:0.0002562646,SAMEA2297178:0.0001744138)100:0.0000215498)67:0.0000019336,(SAMEA2297152:0.0002071765,SAMEA2533351:0.0001876152)100:0.0000488403)62:0.0000038709,((SAMN03647302:0.0000257911,(SAMN03647374:0.0000756561,SAMN03647643:0.0000921698)74:0.0000269557)100:0.0001563572,(SAMN03647726:0.0000971086,SAMN03647981:0.0000822781)100:0.0001085430)100:0.0000747612)62:0.0000023679,((SAMEA2533403:0.0001154779,SAMN03648016:0.0001831384)100:0.0000430271,SAMN03648030:0.0002021548)100:0.0000282268)62:0.0000157112,(SAMEA2533590:0.0003536298,SAMN06473203:0.0002051822)100:0.0000378755)62:0.0000005200)100:0.0000958972,SAMN03648298:0.0004383333)100:0.0000099149,SAMEA2533536:0.0004320627)100:0.0000301916,((((SAMEA3139826:0.0000069573,SAMEA3139839:0.0000628332)100:0.0002332179,SAMN02599060:0.0002161266)100:0.0000059056,(SAMEA3139855:0.0000005051,SAMEA3558145:0.0000005051)100:0.0002455273)100:0.0001117725,(SAMN03647558:0.0004791789,SAMN03647834:0.0003736541)100:0.0000206044)100:0.0000437968)100:0.0000361027)100:0.0000359837,(SAMN03647717:0.0005345206,SAMN03648414:0.0005496517)100:0.0000004773)100:0.0000025065,((((((((((((1766:0.0002237557,SAMEA3139827:0.0002270918)100:0.0000023364,(SAMEA2297049:0.0001930093,SAMEA2297154:0.0002555973)100:0.0000119287)100:0.0001307353,((((((((((1836:0.0002207417,((((SAMEA961598:0.0000617933,(SAMEA961618:0.0000745722,SAMEA961619:0.0000573215)99:0.0000079501)100:0.0001561649,((SAMN03647888:0.0001886409,SAMN03648463:0.0001981901)85:0.0000150549,SAMN03648460:0.0001802615)97:0.0000341869)72:0.0000045197,(SAMN03647120:0.0001902289,SAMN03647127:0.0001289922)100:0.0000146123)91:0.0000143678,(SAMEA961657:0.0000835403,SAMEA961658:0.0000238227)100:0.0001511919)91:0.0000192057)91:0.0000083811,(SAMN03647126:0.0001475865,SAMN03647873:0.0001596156)100:0.0000855847)91:0.0000102691,(((SAMEA2535136:0.0001597565,SAMN03648462:0.0001440627)100:0.0000520568,SAMN03648409:0.0001567190)100:0.0000257402,(SAMN03647476:0.0001926297,SAMN03647943:0.0001898314)100:0.0000049251)100:0.0001630997)86:0.0000247904,(SAMEA2535285:0.0001427253,SAMN03647222:0.0001138126)100:0.0001135437)86:0.0000004338,(SAMEA3139847:0.0001841343,SAMN03648432:0.0001927447)100:0.0000707007)85:0.0000006686,((((((IDR1600029540:0.0002461024,(SAMN03647615:0.0001691807,SAMN03648743:0.0003401755)100:0.0000249310)100:0.0000086543,(((SAMN03647668:0.0001687107,SAMN03647710:0.0002086870)100:0.0000558871,SAMN03647801:0.0002614953)100:0.0000299342,(SAMN03647909:0.0000476962,SAMN03648246:0.0000532968)100:0.0001587053)100:0.0000072101)100:0.0000344680,(SAMN03647192:0.0002361483,((SAMN03647544:0.0002804660,SAMN03647665:0.0002242763)100:0.0000325038,SAMN03648406:0.0002492926)94:0.0000192832)94:0.0000004940)94:0.0000069809,(((SAMEA2297004:0.0001336733,(SAMN03647854:0.0000722194,SAMN03648410:0.0001842121)94:0.0000036125)94:0.0000242459,(((SAMEA2297039:0.0000946331,SAMN03647349:0.0001263751)98:0.0000495701,(SAMN03647724:0.0001095685,SAMN03648205:0.0001799328)94:0.0000123793)94:0.0000091465,(SAMN03647611:0.0001228537,SAMN03647693:0.0000835801)100:0.0000117006)94:0.0000236718)100:0.0000244132,(SAMN03647851:0.0000619314,SAMN03648311:0.0000474548)100:0.0001380801)100:0.0000564631)91:0.0000024439,(((SAMEA1018885:0.0000391762,SAMEA1018936:0.0000464114)100:0.0001432038,SAMN03648022:0.0001524518)100:0.0000208351,(SAMN03647214:0.0000976840,SAMN03647667:0.0001350705)100:0.0000569368)100:0.0000397580)100:0.0000105423,((SAMN02599078:0.0002755495,(SAMN03647224:0.0001385383,SAMN03648191:0.0002347793)100:0.0000097776)100:0.0000563858,((SAMN02628522:0.0001271600,SAMN03648426:0.0000800173)100:0.0000283509,SAMN03647697:0.0001407195)100:0.0000814432)100:0.0000354666)100:0.0000325663)86:0.0000106969,(((((IDR1600005536:0.0002084668,((SAMEA961655:0.0000677168,SAMEA961656:0.0000543687)100:0.0001419960,SAMN03647102:0.0001617559)100:0.0000542634)100:0.0000256157,(SAMN03647528:0.0001390128,SAMN03648023:0.0001732774)100:0.0000620240)98:0.0000026428,((SAMEA2296972:0.0001765086,SAMN03647340:0.0002624805)96:0.0000381841,(SAMEA2297006:0.0002277331,(SAMN03647846:0.0001538670,SAMN03648537:0.0001275210)100:0.0000695188)98:0.0000131335)96:0.0000171840)96:0.0000129532,(SAMN03647250:0.0002393854,SAMN03647251:0.0002504856)100:0.0000341238)94:0.0000215004,((((SAMEA1019048:0.0000969563,SAMEA1019065:0.0000789608)100:0.0001906207,(((SAMN03647921:0.0001000906,SAMN03648491:0.0000363574)100:0.0001482259,SAMN03648500:0.0001716941)100:0.0000419390,SAMN03647992:0.0002262491)100:0.0000474542)96:0.0000342936,((SAMEA2534288:0.0001936043,(SAMN03647644:0.0001303807,SAMN03647650:0.0001058103)100:0.0001187931)100:0.0000305685,(SAMN03647255:0.0003337557,((SAMN03647329:0.0002507063,SAMN03647679:0.0002045012)100:0.0000427403,SAMN03648592:0.0002498641)88:0.0000027811)88:0.0000100273)88:0.0000049569)86:0.0000139648,(SAMEA2535115:0.0001429202,SAMN03647252:0.0002138422)100:0.0001566716)85:0.0000005052)86:0.0000068830)89:0.0000119275,((((SAMEA2296979:0.0001123612,SAMN03647358:0.0000785388)100:0.0001267120,SAMN02598991:0.0001401971)100:0.0000883517,SAMEA2533584:0.0002674873)69:0.0000046841,(((SAMEA2297123:0.0002015749,SAMEA2534963:0.0001770583)100:0.0000026044,(SAMN03647784:0.0001954747,SAMN03648452:0.0001878721)100:0.0001127233)100:0.0000268884,(SAMN03647618:0.0001921610,SAMN03647867:0.0002743186)73:0.0000006686)100:0.0000877042)69:0.0000071936)67:0.0000028237,(((((((SAMEA1018931:0.0000545653,SAMEA1019288:0.0000427674)100:0.0000191837,(SAMN03647197:0.0000464121,(SAMN03648218:0.0001012108,SAMN03648390:0.0000705520)100:0.0000337850)100:0.0000132542)100:0.0000868563,SAMEA2533641:0.0001737108)80:0.0000047924,(SAMN03647646:0.0002365089,SAMN03649066:0.0001690536)80:0.0000071321)100:0.0000778177,(((SAMEA3139823:0.0002276730,((SAMN03647306:0.0000561919,SAMN03647442:0.0000553223)100:0.0001731881,SAMN03647686:0.0001756691)100:0.0000184880)82:0.0000203657,((((SAMN03647097:0.0000596068,(SAMN03648451:0.0000719169,SAMN03648486:0.0000534010)100:0.0000068037)100:0.0000428428,SAMN03647648:0.0000810997)100:0.0001905697,(((SAMN03647226:0.0001495588,SAMN03647839:0.0001269451)100:0.0000554517,SAMN03648214:0.0001949068)100:0.0000074858,SAMN03647502:0.0002355192)100:0.0000172792)100:0.0000440331,(SAMN03647420:0.0002146458,(SAMN03647825:0.0001175005,SAMN03648470:0.0001441440)100:0.0000949120)100:0.0000672117)93:0.0000049943)72:0.0000123615,(((SAMN03647237:0.0002727894,SAMN03647814:0.0003005923)94:0.0000258684,SAMN03648443:0.0003082166)71:0.0000105044,SAMN03648184:0.0002969526)66:0.0000030119)69:0.0000220060)59:0.0000016508,((((SAMEA2296984:0.0001907683,SAMEA2296994:0.0001696289)100:0.0000561271,SAMN03648245:0.0002935953)100:0.0000537035,(((SAMEA2533820:0.0000837809,SAMN03647671:0.0000985116)100:0.0000237666,SAMN03647797:0.0001702976)100:0.0001558598,(((SAMN03647100:0.0000482578,SAMN03647701:0.0000119574)100:0.0000047309,(SAMN03647651:0.0000142152,SAMN03647740:0.0000240208)100:0.0000071915)100:0.0001758072,(SAMN03647103:0.0000930803,(SAMN03647658:0.0000167597,SAMN03647787:0.0000967022)100:0.0001379284)100:0.0001077380)100:0.0000168360)100:0.0000088093)97:0.0000123668,((SAMEA2297096:0.0001813246,(SAMEA2533541:0.0001651477,SAMN03647771:0.0001874666)100:0.0000750302)100:0.0000350649,(((((SAMN03647248:0.0000618943,(SAMN03647254:0.0000557425,SAMN03647256:0.0001402557)100:0.0000077354)100:0.0000184795,SAMN03647261:0.0001737519)100:0.0000061633,(SAMN03647262:0.0000733218,SAMN03647264:0.0000624605)100:0.0000095673)100:0.0001010996,SAMN03647335:0.0001024592)100:0.0000407037,(SAMN03648247:0.0000481046,SAMN03648285:0.0000699329)100:0.0001660611)100:0.0001074087)71:0.0000021825)71:0.0000005200)81:0.0000190191,((SAMN03647381:0.0002576255,SAMN03647760:0.0001974503)100:0.0000358685,(SAMN03648052:0.0001342684,(SAMN03648283:0.0001422589,SAMN03648440:0.0001017051)100:0.0000886546)100:0.0000744225)100:0.0000866465)72:0.0000060736)88:0.0000023934,(((((((((IDR1400001909:0.0000285288,IDR1600004382:0.0000559588)100:0.0000096467,IDR1600027999:0.0000430429)100:0.0000021020,IDR1600000287:0.0000570587)100:0.0000115955,IDR1600010492:0.0000886034)100:0.0001851549,((SAMN03647454:0.0000942512,SAMN03647929:0.0001281753)100:0.0000337702,SAMN06473215:0.0002769488)100:0.0000671494)99:0.0000156910,(SAMEA2533417:0.0001977045,SAMN03647533:0.0002254081)91:0.0000288879)91:0.0000072621,((((SAMEA2296954:0.0000997234,SAMEA2297099:0.0000256514)95:0.0000075336,(SAMEA2297047:0.0000665747,SAMN03647584:0.0000410322)95:0.0000021870)100:0.0001449924,SAMEA2533475:0.0001169160)100:0.0000745925,SAMEA2535273:0.0002017657)61:0.0000019692)68:0.0000025406,(SAMN03647509:0.0002115631,SAMN03648455:0.0002504144)98:0.0000434832)89:0.0000269183,(((((IDR1500051477:0.0002356197,IDR1600023647:0.0003048689)100:0.0000212755,SAMN03647609:0.0002668107)100:0.0000071585,SAMN03647817:0.0002307106)100:0.0000313580,(SAMEA2534445:0.0002365497,SAMN03648297:0.0002796787)100:0.0000150432)100:0.0000359643,(((IDR1600044280:0.0002945824,SAMN03647973:0.0003713724)100:0.0000457511,(((SAMEA2533788:0.0000597356,SAMEA2534227:0.0000433377)100:0.0001266549,(SAMEA3139828:0.0000304334,SAMEA3139836:0.0000553435)100:0.0001763284)100:0.0000318651,SAMN03647257:0.0003484988)100:0.0000193914)70:0.0000047547,(((SAMEA2297181:0.0000730724,SAMEA2535000:0.0000614779)100:0.0001729572,(((SAMN03647409:0.0002102203,SAMN06473211:0.0001797673)100:0.0000778416,SAMN03647446:0.0002243202)100:0.0000780117,SAMN03648187:0.0003540156)65:0.0000215831)63:0.0000005052,SAMN03648502:0.0002887292)63:0.0000002657)64:0.0000039706)93:0.0000205054)88:0.0000006248)100:0.0000448716)100:0.0000397406,(((((IDR1500068120:0.0003742616,SAMEA2297103:0.0002980984)100:0.0000040911,((((SAMEA2297025:0.0001834663,(SAMEA2297041:0.0000848442,SAMN03647687:0.0001491161)100:0.0000912052)100:0.0000452016,SAMN03647624:0.0002479061)92:0.0000128382,SAMEA2297116:0.0003109573)92:0.0000038698,(SAMN03647684:0.0002637627,(SAMN03648453:0.0002354729,SAMN03648498:0.0002873250)92:0.0000214594)92:0.0000397047)100:0.0001013149)100:0.0000375152,(((NLA000701201:0.0002560960,(SAMEA104304858:0.0000172287,TDR54S149L002:0.0000804591)100:0.0002190707)100:0.0000108370,SAMEA2297030:0.0001963567)100:0.0001324737,(SAMN03647401:0.0002603192,SAMN03648275:0.0002541549)100:0.0000984432)100:0.0000619197)80:0.0000023506,(((NLA000801694:0.0001095498,SAMEA2533460:0.0000860114)100:0.0001087738,SAMN03647757:0.0002904279)100:0.0000330811,(SAMN03647272:0.0000964650,SAMN03647278:0.0000382338)100:0.0002996259)100:0.0000464433)63:0.0000005312,(SAMN02598969:0.0003028174,SAMN03647802:0.0003988474)100:0.0000081139)78:0.0000005200)100:0.0000220346,IDR1400032120:0.0004946210)98:0.0000138597,SAMN03647536:0.0003512833)100:0.0000250656,SAMN03648303:0.0004629008)98:0.0000242355,(SAMEA1018990:0.0000597189,SAMN03647263:0.0004297122)78:0.0000267774)59:0.0000024689,((((((((((((((((((((((1789:0.0001606347,(SAMEA1019271:0.0000416432,SAMEA1019281:0.0000333951)100:0.0000344728)100:0.0000124598,((((SAMEA1018845:0.0000829246,SAMEA1018892:0.0000750835)100:0.0000692750,SAMN03648279:0.0001042189)87:0.0000076406,(((SAMEA1019102:0.0000285288,SAMEA1019120:0.0000473056)64:0.0000022232,SAMEA1019286:0.0000404162)64:0.0000047547,((SAMEA1019219:0.0000213965,SAMEA1019272:0.0000536178)82:0.0000034011,((SAMN03647223:0.0000700963,SAMN03648489:0.0000094425)97:0.0000025330,(SAMN03648415:0.0000380387,SAMN03648445:0.0000251511)100:0.0000006761)97:0.0000080999)63:0.0000024962)99:0.0000306641)86:0.0000005052,((SAMEA1018943:0.0000415942,SAMEA1019067:0.0000652067)100:0.0000086938,SAMEA3558700:0.0000396144)100:0.0000395003)86:0.0000024962)85:0.0000095692,(SAMEA961627:0.0000828389,(SAMEA961631:0.0001358985,SAMN03647241:0.0001062290)100:0.0000184168)97:0.0000052719)84:0.0000023378,((NLA000001061:0.0001112094,(SAMN02414976:0.0000625580,SAMN03647463:0.0000419897)100:0.0000095801)96:0.0000187542,(((((SAMEA1018849:0.0000926195,SAMEA1018863:0.0000808824)95:0.0000119771,((((((SAMEA1019056:0.0000990434,SAMEA1019318:0.0000729209)98:0.0000155498,(SAMEA1019224:0.0000658736,SAMEA961679:0.0000827954)85:0.0000101942)64:0.0000023543,((SAMEA961569:0.0000662999,((SAMEA961575:0.0002549006,SAMEA961678:0.0001541594)100:0.0000162587,SAMEA961605:0.0001116671)72:0.0000027512)67:0.0000058575,SAMEA961572:0.0000713240)67:0.0000080941)64:0.0000054760,(SAMEA961570:0.0000702627,SAMEA961574:0.0000751348)94:0.0000088938)64:0.0000005200,SAMEA961571:0.0000475486)66:0.0000091882,(SAMEA1019246:0.0000914212,SAMEA961624:0.0000807242)74:0.0000201554)69:0.0000028224)65:0.0000113869,(SAMEA1018921:0.0000805843,(SAMEA1019002:0.0001034214,SAMEA961604:0.0000341936)79:0.0000031910)75:0.0000026533)86:0.0000095618,((SAMN03648095:0.0000322734,SAMN04365145:0.0000124340)100:0.0000838405,SAMN03648416:0.0000892933)86:0.0000146251)100:0.0000233155,((SAMN02414898:0.0000537690,SAMN03648009:0.0000554098)100:0.0000212508,SAMN03647747:0.0000457397)100:0.0000173007)100:0.0000238186)63:0.0000028424)63:0.0000116692,(((((((IDR1600057546:0.0001009652,SAMEA2297058:0.0000789174)99:0.0000034899,SAMEA2534758:0.0000397062)99:0.0000128263,SAMN03647501:0.0000295768)89:0.0000113004,(SAMN03647491:0.0000367512,SAMN03647788:0.0000583798)100:0.0000402146)67:0.0000005275,((SAMN03647766:0.0000404162,SAMN03647954:0.0000546812)100:0.0000042498,SAMN03647776:0.0000529857)100:0.0000523037)64:0.0000060642,(((((NLA000000709:0.0000337016,NLA009700296:0.0000860983)100:0.0000217826,SAMN02414863:0.0000327768)100:0.0000365393,(SAMEA2535002:0.0000624219,SAMN02380989:0.0000666328)62:0.0000045007)62:0.0000006686,NLA000301067:0.0000920760)100:0.0000061352,SAMN03648430:0.0000879674)100:0.0000321792)67:0.0000094608,(SAMN03647933:0.0001151515,((SAMN03648446:0.0000438652,SAMN03648447:0.0000466169)100:0.0000237739,SAMN03648449:0.0001006144)100:0.0000023022)95:0.0000132169)70:0.0000041575)87:0.0000167953,(((SAMEA1530594:0.0000866681,(((SAMN03647694:0.0000291652,SAMN03648273:0.0000373183)100:0.0000325030,((SAMN03648796:0.0000471069,SAMN08912806:0.0000598466)100:0.0000303265,SAMN03648861:0.0000788591)100:0.0000103146)87:0.0000365461,(SAMN03648727:0.0001575867,(SAMN03648804:0.0000644037,SAMN03648887:0.0001044641)100:0.0000601959)62:0.0000059404)71:0.0000228569)75:0.0000198652,SAMEA3558477:0.0000829169)91:0.0000024334,(((SAMN02053756:0.0000285288,(((SAMN02403531:0.0000402627,SAMN02403540:0.0000153715)71:0.0000058683,SAMN02403539:0.0000114160)71:0.0000025883,SAMN02586046:0.0000190191)71:0.0000070159)71:0.0000024962,(((SAMN02350435:0.0001208196,SAMN02403591:0.0000261514)100:0.0000024962,SAMN02403590:0.0001416923)100:0.0000071983,SAMN02403517:0.0000380387)71:0.0000049003)100:0.0000641914,SAMN02585893:0.0001186184)100:0.0000315962)65:0.0000057717)86:0.0000048736,(SAMEA2297036:0.0001024854,SAMN03647827:0.0001119728)96:0.0000018192)77:0.0000006686,SAMN02414894:0.0001280173)86:0.0000071714,((SAMEA1556650:0.0000166416,SAMEA1569267:0.0000450322)100:0.0000897824,SAMN03647218:0.0001236108)81:0.0000006179)100:0.0000302407,((((((((SAMEA1485345:0.0000457058,SAMEA1556873:0.0000300772)70:0.0000047547,SAMEA1556565:0.0000228651)70:0.0000027287,(SAMEA1485365:0.0000485050,SAMEA1556634:0.0000335970)100:0.0000246947)91:0.0000046541,((SAMEA1708200:0.0000914569,SAMEA1708231:0.0000700834)100:0.0000210375,SAMEA1708283:0.0002210451)100:0.0000052408)100:0.0000561787,(((SAMN03647548:0.0000851397,SAMN03647829:0.0000507398)100:0.0000212633,SAMN03648490:0.0000763235)100:0.0000427242,SAMN03648057:0.0001365264)100:0.0000600396)100:0.0000076336,SAMEA3558705:0.0001448158)79:0.0000049502,SAMN02414860:0.0001401650)76:0.0000019117,(SAMEA1530738:0.0001446282,(SAMEA1708348:0.0002166227,(SAMEA961626:0.0000997103,SAMEA961632:0.0000875318)100:0.0000503572)100:0.0000055659)100:0.0000115539)77:0.0000062377)81:0.0000094402,(((((((SAMEA1465951:0.0000357108,SAMEA1556513:0.0000536310)100:0.0000219778,(SAMEA1556561:0.0000497492,SAMEA1569191:0.0000094310)84:0.0000005569)84:0.0000069229,(SAMEA1556733:0.0000390972,SAMEA1569319:0.0000416428)100:0.0000132884)83:0.0000005494,SAMEA1569260:0.0000260496)100:0.0000163031,(SAMEA1708242:0.0001011007,((SAMEA1708274:0.0001110210,SAMEA1708276:0.0002041958)100:0.0000069315,(SAMEA1708419:0.0001633816,SAMEA1708469:0.0001436574)100:0.0000146915)100:0.0000125999)100:0.0000384301)100:0.0000541870,SAMEA1556534:0.0001260355)100:0.0000049690,(((SAMEA1530856:0.0000702521,(SAMEA1569317:0.0000262469,SAMEA1569359:0.0000212851)100:0.0000020586)100:0.0000701966,((((SAMEA1556676:0.0000204228,SAMEA1556726:0.0000462243)100:0.0000056970,SAMEA1556881:0.0000366185)100:0.0000025973,SAMEA1556772:0.0000381002)100:0.0000324400,(SAMEA1569351:0.0000770319,SAMEA1708403:0.0001591365)65:0.0000130031)65:0.0000053136)65:0.0000057433,((((SAMEA1556651:0.0000297517,SAMEA1556878:0.0000261274)100:0.0000036404,SAMEA1708372:0.0001814270)100:0.0000016609,SAMEA1569313:0.0000539380)100:0.0000472435,(SAMEA1688516:0.0000327225,SAMEA1708324:0.0000936776)100:0.0000613450)81:0.0000029640)100:0.0000190191)100:0.0000266689)100:0.0000275486,(((((((((SAMEA1019109:0.0000126906,SAMEA1019297:0.0000367946)100:0.0000116177,SAMEA1019245:0.0000257961)100:0.0000008756,((SAMN03647123:0.0000527668,SAMN03647465:0.0000070722)100:0.0000149465,SAMN03647475:0.0000167883)100:0.0000243693)100:0.0000446117,SAMN03647317:0.0000977802)100:0.0000193726,SAMN02381019:0.0001037400)100:0.0000336511,(((SAMEA1465925:0.0000354008,SAMEA1465929:0.0000614687)100:0.0000074353,SAMEA1569287:0.0000383756)100:0.0000660963,((((((((SAMEA1485226:0.0000424407,SAMEA1708427:0.0001086556)87:0.0000071413,SAMEA1569182:0.0000329842)87:0.0000006761,SAMEA1485260:0.0000283171)87:0.0000049130,(SAMEA1530745:0.0000499261,SAMEA1530910:0.0000404162)100:0.0000115587)87:0.0000022926,(SAMEA1556799:0.0000329282,SAMEA1569221:0.0000565094)87:0.0000048106)100:0.0000071786,(((SAMEA1485238:0.0000166416,SAMEA1485360:0.0000285288)100:0.0000047547,SAMEA1569163:0.0000261514)100:0.0000023774,(SAMEA1530695:0.0000451712,(SAMEA1530715:0.0000356612,SAMEA1556662:0.0000166416)100:0.0000023774)100:0.0000047547)100:0.0000021454)100:0.0000005052,SAMEA1530863:0.0000285288)100:0.0000394670,SAMEA1485302:0.0001469633)100:0.0000074592)100:0.0000123763)100:0.0000024120,(SAMEA1556689:0.0000675163,SAMEA1708484:0.0000888554)100:0.0000876910)100:0.0000637932,((SAMEA1569236:0.0000301895,SAMEA1569298:0.0000544243)100:0.0001174335,(SAMN03648577:0.0001373106,SAMN03649011:0.0000796373)100:0.0001460293)100:0.0000135978)73:0.0000022181,((SAMEA1530721:0.0000760300,SAMEA1708460:0.0000745233)100:0.0000124649,SAMEA1556855:0.0000281817)100:0.0000985745)75:0.0000020778)100:0.0000083477,(((((((((((((SAMEA1018871:0.0000490676,SAMEA1018889:0.0000429433)81:0.0000046996,SAMEA1018980:0.0000418596)69:0.0000107446,SAMEA1019200:0.0000783023)67:0.0000024055,(((((SAMEA1019008:0.0000441241,SAMEA961625:0.0000641723)70:0.0000068858,SAMEA961629:0.0001063920)64:0.0000111528,SAMEA961628:0.0000536901)65:0.0000075774,SAMEA961644:0.0000804899)76:0.0000064755,(SAMEA1019315:0.0001339116,SAMEA961606:0.0000757229)83:0.0000132508)65:0.0000105209)79:0.0000071134,((SAMEA1018900:0.0000411345,SAMEA1018907:0.0000876468)66:0.0000024422,SAMEA961630:0.0000814423)66:0.0000017854)60:0.0000069374,((SAMEA1573554:0.0000005051,SAMN03647320:0.0000005051)100:0.0000345164,SAMN03647319:0.0000561830)100:0.0000326344)62:0.0000082132,((SAMEA1018914:0.0000558860,(SAMN03647664:0.0000142000,SAMN03647666:0.0000273894)100:0.0000051489)67:0.0000025311,(SAMN03647534:0.0000182001,SAMN03647557:0.0000371206)100:0.0000076637)67:0.0000025428)100:0.0000756423,SAMEA1569129:0.0000653661)70:0.0000005200,((SAMEA1530870:0.0000880891,SAMEA1708232:0.0001117136)100:0.0000112220,SAMEA1569240:0.0000243265)100:0.0000450263)93:0.0000029959,((SAMEA1485394:0.0000251937,(SAMEA1485462:0.0000262853,SAMEA1556563:0.0000711269)92:0.0000102295)92:0.0000024243,(((SAMEA1556517:0.0000225166,SAMEA1556732:0.0000471410)78:0.0000085881,(SAMEA1556786:0.0000285288,(SAMEA1708208:0.0000335471,(SAMEA1708285:0.0000795991,SAMEA1708301:0.0001979010)80:0.0000443133)64:0.0000061862)59:0.0000022797)64:0.0000014314,(SAMEA1556592:0.0000104958,SAMEA1708221:0.0000559274)68:0.0000047547)73:0.0000115075)100:0.0000537977)86:0.0000052022,(((((SAMEA1530620:0.0000335670,SAMEA1530651:0.0000255000)100:0.0000141409,(SAMEA1530841:0.0000528032,SAMEA1569218:0.0000382167)100:0.0000298089)100:0.0000307556,(SAMEA1530708:0.0000483271,SAMEA1556673:0.0001302817)100:0.0000051050)100:0.0000760993,((SAMEA1530826:0.0000897667,SAMEA1556631:0.0000642494)100:0.0000062759,(SAMEA1708239:0.0001383510,SAMEA1708466:0.0000696823)100:0.0000168211)100:0.0000746550)94:0.0000023952,SAMN03648316:0.0001067942)98:0.0000271201)98:0.0000105794,((((((SAMEA1465956:0.0000606947,SAMEA1485321:0.0000356612)80:0.0000047736,(SAMEA1485305:0.0000283637,SAMEA1556814:0.0000282621)94:0.0000055584)64:0.0000023774,SAMEA1556660:0.0000312740)66:0.0000024962,((SAMEA1485337:0.0000332837,SAMEA1688486:0.0000142642)70:0.0000029102,SAMEA1688692:0.0000190191)60:0.0000006761)95:0.0000037597,SAMEA1556708:0.0000425337)100:0.0001203403,SAMEA1688509:0.0001353110)100:0.0000124851)100:0.0000460483,((((SAMEA1485237:0.0000983157,((SAMEA1485256:0.0000442281,SAMEA1708300:0.0001211530)100:0.0000053053,SAMEA1530739:0.0000431821)100:0.0000782517)100:0.0000633046,SAMN03647835:0.0000257167)100:0.0000023238,(((SAMEA787723:0.0001943826,SAMEA961634:0.0000977323)100:0.0000129347,(((SAMN03647936:0.0000451712,SAMN03648485:0.0000168341)100:0.0000024472,SAMN03648439:0.0000351848)100:0.0000096658,SAMN03648442:0.0000315178)100:0.0000723525)100:0.0000121087,SAMEA787736:0.0001888716)100:0.0000892392)100:0.0000189696,(SAMEA1530756:0.0001585987,SAMEA1708255:0.0001655007)100:0.0000466435)98:0.0000004959)100:0.0000492749)100:0.0000724132,((SAMEA1556571:0.0000822563,SAMN03647583:0.0001333046)100:0.0000199534,SAMEA1556594:0.0001054773)100:0.0001193759)100:0.0000045220,SAMEA2534765:0.0003415831)100:0.0000488683,((SAMEA2535110:0.0001618855,(SAMN03647793:0.0000337923,SAMN03648431:0.0000703396)100:0.0001358905)100:0.0000100135,SAMN02414990:0.0002342989)100:0.0001465554)100:0.0000143091,(SAMN03647419:0.0000219876,SAMN03648021:0.0000220549)100:0.0002644717)100:0.0001197168,((IDR1500048671:0.0003911470,SAMN03648018:0.0002467486)100:0.0000961733,SAMN03648364:0.0003956746)100:0.0000556091)68:0.0000051924,((((((IDR1500067319:0.0002219696,SAMEA2533415:0.0001409770)100:0.0001168698,((SAMN03647149:0.0000206459,(SAMN03648027:0.0000062123,SAMN03648028:0.0000105254)100:0.0000112316)100:0.0001454286,SAMN03648056:0.0001723137)100:0.0000668235)100:0.0000096205,(((((((((SAMEA1018950:0.0000328894,SAMN03647286:0.0000728503)75:0.0000078890,(SAMEA1018968:0.0000570587,SAMEA1019204:0.0000591212)59:0.0000024941)59:0.0000046321,SAMN03647295:0.0000213965)59:0.0000024962,(((SAMEA1019222:0.0001095763,(SAMEA961647:0.0001348149,SAMN03647312:0.0000021237)75:0.0000049644)70:0.0000070109,SAMN03647303:0.0000380387)59:0.0000025557,SAMN03648007:0.0000593477)59:0.0000069923)64:0.0000031323,SAMN03647464:0.0000353862)59:0.0000028359,SAMN03647300:0.0000242543)59:0.0000028501,SAMN03647301:0.0000285288)78:0.0000208133,((SAMN03647099:0.0000262763,SAMN03647112:0.0000265475)100:0.0000048021,SAMN03648456:0.0000373523)100:0.0000081581)83:0.0000128385,SAMN03648010:0.0000574472)100:0.0003135419)100:0.0001031811,SAMN03648054:0.0003814992)100:0.0000075458,((((IDR1600005546:0.0003632378,(SAMN02599002:0.0003141452,SAMN02599048:0.0003179650)100:0.0000005312)100:0.0000462731,(((((IDR1600027328:0.0002930310,(SAMN03647526:0.0001035424,SAMN03647566:0.0000298917)100:0.0001828070)100:0.0000872282,(SAMEA1485319:0.0002522387,SAMEA1556712:0.0001895534)100:0.0000485617)100:0.0000043508,((((((SAMEA2297171:0.0002387917,SAMN03647620:0.0002639060)100:0.0000129468,SAMN03647259:0.0002384674)100:0.0000044686,SAMN03647752:0.0002750584)100:0.0000212097,(SAMN03647492:0.0001775773,SAMN03647571:0.0001631940)100:0.0000530128)100:0.0000157373,SAMN02599056:0.0002983089)100:0.0000153734,(((((SAMN03647154:0.0001144178,SAMN03648483:0.0001712593)100:0.0000788338,(SAMN03647786:0.0000503300,(SAMN03648029:0.0000532979,SAMN03648454:0.0000095799)78:0.0000091465)100:0.0001562295)87:0.0000005888,((SAMN03647249:0.0001207049,SAMN03647260:0.0000532169)100:0.0000058169,SAMN03647253:0.0000686594)100:0.0002109419)87:0.0000073251,SAMN03647258:0.0002144375)100:0.0000191881,SAMN03648428:0.0002091871)100:0.0000419025)100:0.0000225005)100:0.0000660218,SAMN03648466:0.0004101255)100:0.0000123378,((SAMN02599119:0.0003577527,SAMN03647522:0.0002764969)100:0.0000037896,(((SAMN02599133:0.0000943416,SAMN02599149:0.0000665738)100:0.0002226715,SAMN03648234:0.0003224363)100:0.0000662033,SAMN06473154:0.0003738134)100:0.0000052922)100:0.0000259895)97:0.0000019958)97:0.0000079743,((SAMEA2297048:0.0002715706,SAMN02598996:0.0002191582)100:0.0001151791,SAMN03647889:0.0003328701)100:0.0000425408)61:0.0000124725,(SAMEA2535361:0.0002827507,(((SAMEA3139824:0.0000285288,SAMEA3139845:0.0000307518)100:0.0000112754,SAMEA3139829:0.0000203762)100:0.0002106667,((SAMN03647325:0.0000523234,(SAMN03647910:0.0000261514,SAMN03647946:0.0001011594)74:0.0000094939)70:0.0000004940,((SAMN03647457:0.0000213965,(SAMN03647647:0.0000335833,SAMN03647970:0.0000687734)95:0.0000031665)97:0.0000117529,SAMN03647904:0.0000285305)61:0.0000080963)100:0.0002611759)100:0.0000125328)100:0.0000736710)61:0.0000049314)100:0.0000325217,(((((((SAMEA2296993:0.0002574776,SAMN03647134:0.0002393964)100:0.0000156490,((SAMN03647364:0.0002172706,SAMN03648487:0.0001856217)100:0.0000443438,SAMN03648024:0.0002313273)96:0.0000119759)86:0.0000072668,(((SAMEA961670:0.0000296604,SAMEA961671:0.0000732541)100:0.0002189746,((SAMEA961672:0.0000705591,SAMEA961673:0.0001273097)100:0.0000299568,SAMN03647695:0.0000206048)100:0.0001873512)90:0.0000004959,SAMN03647504:0.0002301664)86:0.0000147700)100:0.0000025905,(SAMN03647328:0.0002613262,(SAMN03647388:0.0001344895,SAMN03647431:0.0001213143)100:0.0001377610)100:0.0000007099)100:0.0000506800,((((((SAMEA2297000:0.0002300066,TDR34S89L002:0.0002615746)100:0.0000006231,SAMN03647938:0.0002369695)100:0.0000558339,SAMEA787709:0.0004225871)100:0.0000674818,((((((SAMEA787727:0.0000567530,(SAMEA787745:0.0000830713,SAMEA787750:0.0000781907)100:0.0000154111)100:0.0000060060,SAMEA787728:0.0000485514)100:0.0000125827,SAMN02381013:0.0000545656)100:0.0001879328,SAMN02599142:0.0002009558)100:0.0000317936,SAMN03647161:0.0002296784)100:0.0000619450,SAMN03647958:0.0002386278)100:0.0000377312)100:0.0000235759,SAMEA3139840:0.0003131613)100:0.0000288579,(SAMEA2533883:0.0001308641,SAMN03648210:0.0001985381)100:0.0001652218)61:0.0000107586)100:0.0000066258,((((SAMEA2533439:0.0001357868,((SAMN02599049:0.0001115252,SAMN02599147:0.0001448574)100:0.0000078574,SAMN03647514:0.0001297162)100:0.0000071321)100:0.0000751680,(SAMN03647153:0.0000436590,SAMN03647451:0.0000178581)100:0.0002374378)100:0.0000542360,((SAMN02599062:0.0000142642,SAMN02599126:0.0000172225)100:0.0000005275,SAMN02599127:0.0000139547)100:0.0002439702)100:0.0000169005,((SAMN03647146:0.0000266762,SAMN03647432:0.0000293575)100:0.0001972545,SAMN03647675:0.0002923956)100:0.0000433513)100:0.0000336118)100:0.0000397033,((SAMEA2534101:0.0003251066,((SAMN03647604:0.0003339356,(SAMN03647622:0.0000919730,SAMN03648402:0.0001194719)100:0.0001695681)100:0.0000312360,SAMN03647700:0.0003017625)100:0.0000526497)100:0.0000402760,((SAMN03647928:0.0003440007,SAMN03648541:0.0003121792)100:0.0000236543,SAMN03648013:0.0004327138)100:0.0000096038)100:0.0000339376)100:0.0000068698)100:0.0000243854)69:0.0000044611,((SAMEA2533914:0.0002314407,SAMN03647497:0.0003262604)98:0.0000476015,((SAMEA3139832:0.0000288196,SAMEA3139834:0.0000217891)100:0.0002333600,SAMN03648228:0.0002979611)98:0.0000035399)100:0.0001839197)67:0.0000022607,(SAMEA1403660:0.0002953790,(SAMEA2297090:0.0001731680,SAMEA3139842:0.0002128983)100:0.0000840319)100:0.0001308668)70:0.0000005052,(((((((IDR1500057970:0.0003441293,SAMN03648459:0.0003342596)100:0.0001186705,((((SAMEA2297037:0.0001257674,((SAMEA3139825:0.0000362087,SAMEA3139848:0.0000190191)95:0.0000005200,(SAMEA3139830:0.0000349031,(SAMEA3139858:0.0000259255,(SAMEA3139859:0.0000006686,SAMEA3558149:0.0000005051)100:0.0000346559)88:0.0000131393)95:0.0000120755)100:0.0000832805)100:0.0001795830,(((SAMN02598997:0.0000167245,SAMN02599053:0.0000213965)100:0.0001491920,SAMN03647944:0.0001576005)100:0.0000993611,(SAMN02599041:0.0002314301,SAMN03647945:0.0002256360)100:0.0000107091)100:0.0000244213)100:0.0000017177,(((SAMEA3139844:0.0002262589,SAMN03648222:0.0002078105)100:0.0000263551,(SAMEA3139851:0.0002698989,SAMN03647105:0.0002587508)77:0.0000002612)100:0.0000354956,SAMN03647156:0.0002718077)77:0.0000106545)100:0.0000117232,((SAMEA3139843:0.0002843304,(SAMN03647903:0.0001763937,SAMN03648216:0.0000928149)100:0.0001083008)100:0.0000141320,((SAMN03647275:0.0000427270,(SAMN03647729:0.0000641481,SAMN03648400:0.0000765279)100:0.0000251330)100:0.0002978444,SAMN03648472:0.0003260347)100:0.0000006426)100:0.0000448911)100:0.0000548096)100:0.0000273544,SAMN02599054:0.0003333299)100:0.0000064163,((((IDR1600053447:0.0003105414,(SAMEA2297022:0.0002075580,((((SAMN03647290:0.0000337957,SAMN03648461:0.0000239697)100:0.0000158199,(SAMN03647310:0.0000448443,SAMN03648464:0.0000239965)100:0.0000053797)73:0.0000024683,((SAMN03647365:0.0000244367,SAMN03647553:0.0000915807)96:0.0000101267,SAMN03647410:0.0000163769)100:0.0000128890)100:0.0000150911,((SAMN03647680:0.0000341813,SAMN03647791:0.0000303015)51:0.0000023504,SAMN03647767:0.0000272855)100:0.0000078796)100:0.0002331172)100:0.0000298790)100:0.0000513752,((((((((((SAMEA1465922:0.0000352706,SAMEA1569261:0.0000234570)98:0.0000075869,SAMEA1569179:0.0000376750)98:0.0000025695,((((((SAMEA1485236:0.0000499198,(SAMEA1485415:0.0000451651,SAMEA1556584:0.0000329754)63:0.0000074264)59:0.0000021378,SAMEA1688504:0.0000142642)59:0.0000056819,(SAMEA1485275:0.0000139140,SAMEA1485341:0.0000166416)61:0.0000026018)59:0.0000027635,SAMEA1485355:0.0000237739)59:0.0000028696,(((SAMEA1485263:0.0000237739,SAMEA1569152:0.0000118690)92:0.0000082020,(SAMEA1530851:0.0000292879,(((SAMEA1708193:0.0000604564,(SAMEA1708219:0.0000724805,SAMEA1708342:0.0000232231)89:0.0000076636)64:0.0000089814,(SAMEA1708380:0.0000831751,SAMEA1708482:0.0001043387)61:0.0000063072)65:0.0000222012,SAMEA1708432:0.0000876962)79:0.0000145424)59:0.0000092109)59:0.0000041937,(SAMEA1530905:0.0000338854,SAMEA1556710:0.0000255241)63:0.0000047547)59:0.0000033421)79:0.0000071321,SAMEA1556528:0.0000118868)73:0.0000047547)72:0.0000005052,SAMEA1485363:0.0000285288)95:0.0000071321,(SAMEA1530740:0.0000522272,SAMEA1556514:0.0000427937)95:0.0000047547)100:0.0000242591,SAMEA3558677:0.0000822393)100:0.0000373893,SAMN02414934:0.0001045494)100:0.0000125676,(((SAMEA1556796:0.0000731175,SAMEA1569275:0.0001110401)100:0.0000127159,SAMN03648860:0.0001505777)100:0.0000050612,((((SAMEA3558468:0.0000503413,SAMEA3558471:0.0000445648)100:0.0000071321,(SAMEA3558553:0.0000495600,SAMEA3558561:0.0000498828)100:0.0000103869)100:0.0000079392,(SAMN03648669:0.0000659933,((SAMN03648736:0.0000924103,SAMN03649057:0.0000757992)97:0.0000023949,SAMN03648809:0.0001062534)97:0.0000221408)100:0.0000132173)100:0.0000158002,((SAMN02350454:0.0000393019,SAMN02414985:0.0000635001)100:0.0000145674,SAMN05575685:0.0000404162)100:0.0000005200)100:0.0000458299)100:0.0000122589)94:0.0000004940,SAMN03647810:0.0000996973)100:0.0000096035,SAMN03648441:0.0001257137)100:0.0001773506)100:0.0000047962,SAMEA2534259:0.0002908481)100:0.0000532071,(SAMN02599121:0.0002132873,SAMN03647551:0.0003270042)100:0.0001790896)100:0.0000461343)100:0.0000165893,SAMN03647780:0.0004569012)100:0.0000137097,((((SAMEA2296961:0.0001898033,SAMEA2534717:0.0001657376)100:0.0000342342,SAMEA2296974:0.0002476172)100:0.0000803237,((((SAMEA2297060:0.0002299549,SAMN03647711:0.0001924384)100:0.0000759581,(SAMN03647368:0.0002469817,(SAMN03647705:0.0000444960,SAMN03648433:0.0000585592)100:0.0001520790)100:0.0000696689)100:0.0000147912,SAMN03647494:0.0002804379)100:0.0001155415,SAMN03647745:0.0002847097)100:0.0000223890)100:0.0000674940,((((SAMEA3139820:0.0002873436,SAMN03648475:0.0002705137)100:0.0000242633,((SAMN03647503:0.0001649001,SAMN03647703:0.0001436877)100:0.0000316608,SAMN03648034:0.0002024115)100:0.0001714263)100:0.0000680887,((((((SAMN03647488:0.0001167426,SAMN03647735:0.0001501489)100:0.0000648439,SAMN03648401:0.0001707005)100:0.0000052112,((SAMN03647653:0.0000935930,SAMN03648535:0.0000948612)100:0.0000373161,(SAMN03647974:0.0000721378,SAMN03648174:0.0000927093)100:0.0000813931)100:0.0000085506)100:0.0000479088,((SAMN03647741:0.0000929105,((SAMN03647971:0.0000991858,SAMN03648536:0.0000734327)100:0.0000242947,SAMN03648434:0.0001327231)100:0.0000084833)100:0.0000480136,(SAMN03648277:0.0000585885,SAMN03648280:0.0000703945)100:0.0001182623)100:0.0001045953)100:0.0000417160,(SAMN03647723:0.0000321401,SAMN03647775:0.0000684175)100:0.0002558002)100:0.0000404090,SAMN03648457:0.0003071650)100:0.0000705578)100:0.0000248757,SAMN03648330:0.0004282329)100:0.0000783433)100:0.0000088866)68:0.0000046830,((((IDR1500063732:0.0002908997,(((SAMN03647482:0.0000561003,SAMN03648190:0.0000307466)100:0.0001295983,SAMN03648493:0.0001946837)100:0.0001462707,(SAMN03647577:0.0003210712,SAMN03647727:0.0002722165)100:0.0000256076)100:0.0000155806)100:0.0000151423,((SAMEA2534962:0.0001887019,SAMEA3139833:0.0002980731)100:0.0000633569,(SAMN03647413:0.0002332856,SAMN03647659:0.0002824070)100:0.0000117581)100:0.0000190191)100:0.0000196114,((SAMEA2535020:0.0004109871,SAMN03647937:0.0003570876)100:0.0000161862,((SAMEA3139856:0.0000005051,SAMEA3558146:0.0000005051)100:0.0003129815,(SAMEA3558694:0.0003611708,SAMN03647201:0.0002514693)100:0.0000501121)100:0.0000037784)100:0.0000152029)100:0.0000206419,(SAMN03647549:0.0001167232,SAMN03648270:0.0000201379)100:0.0003302675)100:0.0000363120)100:0.0000259679)95:0.0000189460)59:0.0000025378,((((((1784:0.0004151178,(SAMEA2297200:0.0003374576,SAMN06473202:0.0004735170)100:0.0000195744)100:0.0000826495,SAMEA2297042:0.0003985850)100:0.0000287349,((((((IDR1400008041:0.0003865341,(SAMN03647772:0.0000414876,SAMN03648243:0.0000710733)100:0.0000785295)100:0.0000956241,(SAMEA2297193:0.0000090780,SAMN03648571:0.0000075571)100:0.0001880509)100:0.0000038392,(((SAMEA2533516:0.0001796135,SAMEA2534851:0.0001422901)100:0.0000109598,((((SAMEA3139821:0.0001154953,SAMN03648448:0.0000982611)100:0.0000317249,(SAMN02599111:0.0000330402,SAMN02599141:0.0000095094)100:0.0001096767)100:0.0000078740,(SAMN03647441:0.0000356612,SAMN03647884:0.0000405839)100:0.0001054340)100:0.0000057076,TDR188S166L002:0.0002753819)98:0.0000052594)98:0.0000047513,SAMN03647807:0.0001720457)100:0.0000183917)100:0.0000383835,(SAMEA3558487:0.0000576984,SAMEA3558507:0.0000924838)100:0.0002746925)72:0.0000005026,(SAMN02599045:0.0002488071,SAMN03647445:0.0002574053)100:0.0000744626)97:0.0000123021,SAMEA2534848:0.0003040088)86:0.0000859194)86:0.0000236701,(IDR1500072206:0.0001868512,SAMEA3558750:0.0002018625)100:0.0002884636)86:0.0000071446,(SAMN02381034:0.0002976281,(SAMN03648025:0.0000433855,SAMN03648039:0.0000165776)100:0.0002483137)100:0.0001244804)68:0.0000116201,((IDR1600058060:0.0004682050,SAMN03647574:0.0004700856)65:0.0000004940,((((SAMEA2533913:0.0002671213,(((SAMN03647455:0.0002413350,SAMN03648404:0.0002528898)100:0.0000383511,(SAMN03647876:0.0002004525,SAMN03648032:0.0002077272)100:0.0001322268)100:0.0000261402,SAMN03648194:0.0003195513)100:0.0000285010)100:0.0000692282,(SAMN03647689:0.0002380948,((SAMN03647719:0.0000477235,SAMN03648384:0.0000914414)100:0.0000410837,SAMN03647879:0.0001122004)100:0.0001536299)100:0.0000651478)100:0.0000358418,((SAMN03647520:0.0001159755,(SAMN03647794:0.0000965118,((SAMN03647880:0.0000082443,SAMN03647947:0.0000580725)100:0.0000279781,SAMN03647991:0.0000541057)100:0.0000309063)100:0.0000194683)100:0.0000362195,SAMN03647621:0.0002363323)100:0.0002984153)59:0.0000219777,(((SAMEA2534846:0.0003211782,(SAMN03647347:0.0003216549,SAMN03647466:0.0002850168)100:0.0000383300)100:0.0000064703,SAMN03647193:0.0003022964)100:0.0000499585,((SAMN03647493:0.0002863597,SAMN03648444:0.0002714948)100:0.0000153054,(SAMN03647530:0.0003653454,SAMN03647731:0.0002163430)100:0.0000198601)100:0.0000824389)100:0.0001023510)59:0.0000093505)59:0.0000081654)59:0.0000048252)59:0.0000166417,(SAMEA2533812:0.0003807131,((((SAMN02414979:0.0003112186,(SAMN03648274:0.0001020462,SAMN03648282:0.0000788777)100:0.0002752259)100:0.0000557257,((SAMN03647661:0.0000707927,(SAMN03647691:0.0000599503,SAMN03647826:0.0001026030)100:0.0000136617)100:0.0001129727,SAMN03647682:0.0001933241)100:0.0001582183)100:0.0000813697,(SAMN03647812:0.0001650658,SAMN03648259:0.0001570155)100:0.0003479636)100:0.0000538300,((SAMN03647324:0.0003724784,SAMN03648465:0.0004548447)100:0.0000286264,SAMN03647739:0.0004253905)59:0.0000245269)59:0.0000175939)59:0.0000375012)63:0.0000006686,(IDR1600048627:0.0004560110,(SAMN03647151:0.0000403191,SAMN03648015:0.0000269175)100:0.0004861847)100:0.0000900954)76:0.0000107342)76:0.0000146581,((((1770:0.0004324350,(SAMEA2297172:0.0001726622,SAMN03647631:0.0001815992)100:0.0002528739)100:0.0000158635,(SAMN03647397:0.0002633488,SAMN03647762:0.0002313458)100:0.0002517233)100:0.0000644859,(((((SAMEA2534097:0.0001961829,SAMN02414913:0.0001604974)100:0.0000140984,SAMN03647964:0.0001733862)100:0.0000328761,(SAMN03647150:0.0002243520,SAMN03648319:0.0001369334)100:0.0000075214)100:0.0000947407,SAMN03647477:0.0002970005)100:0.0001241723,((SAMN03647467:0.0002538495,SAMN06473206:0.0002057861)100:0.0002232791,((SAMN03647470:0.0001355645,SAMN03647672:0.0001661241)100:0.0000473865,SAMN03648542:0.0001529261)100:0.0002670120)100:0.0000245679)100:0.0000459758)100:0.0000309664,((SAMN03648036:0.0000260084,SAMN03648290:0.0000147185)100:0.0000117452,SAMN03648251:0.0000217794)100:0.0005347350)84:0.0000010918)63:0.0000348576,((SAMEA2534026:0.0000904258,SAMEA2534964:0.0000851772)100:0.0003750308,((SAMN03648035:0.0001772764,SAMN03648352:0.0002339840)100:0.0000433026,SAMN03648048:0.0002005638)100:0.0001528136)100:0.0001210210)63:0.0000024455,SAMN03648292:0.0005830722)63:0.0000217596,(SAMEA3558191:0.0000513631,(SAMEA3558685:0.0005601862,(SAMN03648436:0.0006219665,TDR83S174L002:0.0005283405)100:0.0000412596)100:0.0000190202)59:0.0000076097)80:0.0000004940,(((((1780:0.0002206758,SAMEA2296973:0.0002176549)100:0.0000377751,(SAMEA3139837:0.0002012095,SAMN03647758:0.0001574074)100:0.0000551858)100:0.0001577922,SAMEA1018994:0.0004228239)84:0.0000277072,SAMN03647955:0.0004014925)84:0.0000015808,(((((((((((((IDR1500066192:0.0001387408,SAMN03648412:0.0001029773)100:0.0000443661,SAMN03648058:0.0001417053)100:0.0000128109,SAMN03647389:0.0001472299)100:0.0000024561,SAMEA3139822:0.0001716922)100:0.0000231201,(SAMN03647398:0.0001013558,SAMN03647683:0.0001072457)100:0.0000371547)100:0.0000266479,((SAMEA2534657:0.0001698292,SAMEA2535327:0.0001413074)100:0.0000251200,SAMN03648033:0.0001472524)100:0.0000026785)100:0.0000038111,SAMN03647402:0.0001995324)100:0.0000006173,((((((((IDR1600004178:0.0000423235,IDR1600006792:0.0000273612)100:0.0000935777,SAMN03647883:0.0000788428)100:0.0000281363,SAMN01908764:0.0001484027)100:0.0000132540,SAMEA3139838:0.0000925214)100:0.0000025914,(IDR1600041577:0.0001253279,SAMN03647953:0.0000805122)100:0.0000356036)100:0.0000024564,SAMN03647194:0.0001658622)100:0.0000157274,((((SAMEA2297068:0.0001808482,(((((SAMN03647685:0.0000257465,SAMN03647708:0.0000024383)100:0.0000024962,SAMN03647707:0.0000257531)100:0.0000145304,SAMN03648435:0.0000165484)100:0.0000572181,(SAMN03648094:0.0000861004,SAMN03648256:0.0001188575)98:0.0000005275)98:0.0000023205,SAMN03648476:0.0001062976)100:0.0000312524)100:0.0000199362,(((SAMEA3139857:0.0000005051,SAMEA3558147:0.0000005051)100:0.0000865108,(SAMN03647285:0.0000543085,SAMN03648090:0.0000508544)100:0.0000276855)100:0.0000023708,SAMN03647421:0.0000510901)100:0.0000424555)100:0.0000257989,(((((((SAMEA2297076:0.0001088070,SAMN03647623:0.0001385423)100:0.0000335885,SAMEA2534502:0.0001182419)82:0.0000046524,SAMN03647281:0.0001451342)81:0.0000026002,((SAMN03647284:0.0000066003,(SAMN03647289:0.0000541027,SAMN03647299:0.0000162636)100:0.0000135441)100:0.0000792523,(SAMN03647294:0.0000305596,SAMN03647298:0.0000547828)100:0.0001167380)100:0.0000054128)81:0.0000036365,(SAMN03647292:0.0001300955,SAMN03648429:0.0002006726)98:0.0000200212)91:0.0000028547,(((((SAMN03647209:0.0000688991,SAMN03647496:0.0000738899)100:0.0000022450,SAMN03648011:0.0001328962)72:0.0000024962,SAMN03647452:0.0001067906)72:0.0000098851,(SAMN03647287:0.0001231997,SAMN03647296:0.0000785939)100:0.0000020816)72:0.0000049109,((SAMN03647309:0.0000378840,SAMN03647778:0.0000202888)100:0.0000711169,SAMN03647545:0.0001582081)88:0.0000077754)100:0.0000456464)87:0.0000249745,SAMN03648326:0.0001273828)84:0.0000005275)96:0.0000073554,((SAMEA2297194:0.0001386223,SAMEA3139860:0.0001008142)100:0.0000275612,(((SAMN03647288:0.0000603220,SAMN03648175:0.0000386154)100:0.0000383429,SAMN03648427:0.0000787206)96:0.0000006631,(SAMN03647297:0.0001370677,SAMN03648207:0.0000645099)66:0.0000073052)66:0.0000172633)100:0.0000446625)100:0.0000077631)100:0.0000543610,SAMEA2296977:0.0002376779)100:0.0000446740)100:0.0000172101,(SAMEA2534524:0.0000805985,(SAMN03647408:0.0000149586,SAMN03648233:0.0000099687)100:0.0000956716)100:0.0000764910)100:0.0000382568,SAMN03647849:0.0002529448)100:0.0000746403,(SAMEA3139819:0.0003205778,SAMN03648775:0.0003257807)100:0.0000459651)100:0.0000600602,SAMEA2297120:0.0004370621)100:0.0000178262,(SAMN03647327:0.0004344841,SAMN03647510:0.0003940324)100:0.0000537951)100:0.0000182191)84:0.0001079513)94:0.0000545960,((((SAMEA1018890:0.0000789724,SAMEA1019181:0.0000427237)100:0.0002707390,(SAMN03648202:0.0003209337,TDR12S99L002:0.0004650251)100:0.0000018244)100:0.0000074224,SAMEA2533441:0.0002696888)100:0.0001804782,SAMN03647934:0.0003805384)100:0.0001282060)94:0.0000482670,SAMN03648235:0.0005906222)94:0.0001211589)94:0.0000213051,SAMEA2533605:0.0008095413)94:0.0000058651,((((SAMEA1019214:0.0000169478,SAMEA1019244:0.0000482100)100:0.0003169466,(SAMN03647870:0.0001967509,(SAMN03648227:0.0000873495,SAMN03648437:0.0000815921)100:0.0001240635)100:0.0000662674)100:0.0000299908,SAMN03648597:0.0002627000)100:0.0003899697,(SAMEA104326184:0.0005088462,(((SAMEA1556794:0.0002275139,(SAMN02381020:0.0000404172,SAMN03648000:0.0000785380)100:0.0001644564)100:0.0000016362,SAMN03647217:0.0003340338)100:0.0000408239,(SAMEA787703:0.0003315853,(((((SAMEA787712:0.0000673388,(SAMEA787719:0.0000666163,SAMEA787744:0.0000719954)100:0.0000095999)100:0.0000386325,SAMEA787731:0.0001948863)100:0.0001187503,(SAMN02380991:0.0001090865,(SAMN02381011:0.0000289102,SAMN02381017:0.0000409661)100:0.0001166611)100:0.0000499368)100:0.0000426088,SAMEA787737:0.0002893021)100:0.0000413076,SAMEA787732:0.0003517284)100:0.0000574126)100:0.0000047415)100:0.0001916066)100:0.0003290918)100:0.0000051908)100:0.0006508842)100:0.0003573690,((((1479146369267T888615lib5607nextseqn0048151bp:0.0004135637,(Peru4687:0.0001962519,SAMEA2535346:0.0001714880)100:0.0002166785)100:0.0000068823,SAMN02364076:0.0004825366)100:0.0001473729,(SAMEA1573042:0.0003561790,SAMEA2534885:0.0002830786)100:0.0001436834)100:0.0005898493,SAMN02360575:0.0010530491)100:0.0000219949)100:0.0003978042,((((((0310017:0.0000486273,0310019:0.0000708337)100:0.0002517185,SAMN01908777:0.0003019670)100:0.0000885403,(SAMEA2534226:0.0000830970,SAMEA3558668:0.0001139742)100:0.0001973736)100:0.0000510464,(((IDR1600034869:0.0003631281,SAMEA2534464:0.0002327984)100:0.0000228173,SAMN02360615:0.0002506348)100:0.0001510203,(((((NLA009801500:0.0002290115,SAMEA2296995:0.0002309402)100:0.0000914041,SAMN02360557:0.0002708610)100:0.0000050194,((SAMN02360576:0.0001837515,SAMN02360616:0.0002453271)74:0.0000082001,(SAMN02360593:0.0002644389,(SAMN02360594:0.0002714043,(TDR100S104L002:0.0001997629,TDR124S94L002:0.0003345778)100:0.0001176848)74:0.0000163099)74:0.0000005275)100:0.0000276860)100:0.0000051840,((SAMN02360555:0.0002513216,(SAMN02360596:0.0000664197,SAMN02360610:0.0000282243)100:0.0001868146)100:0.0000329204,SAMN02398699:0.0002483721)100:0.0000367143)100:0.0001103566,(((((((((((SAMN02360551:0.0000369542,SAMN02360561:0.0000641914)100:0.0000299185,((SAMN02360613:0.0000842298,SAMN02398698:0.0000554621)94:0.0000102921,SAMN02360619:0.0000372189)94:0.0000083877)69:0.0000132598,(SAMN02398696:0.0000169984,(SAMN02398711:0.0000332837,SAMN02398713:0.0000412271)98:0.0000045067)98:0.0000122652)69:0.0000010059,(SAMN02398693:0.0000366729,SAMN02398712:0.0000393264)100:0.0000129107)98:0.0000142238,SAMN02398704:0.0000581810)100:0.0002334558,SAMN02360617:0.0002754076)100:0.0000399577,TDR117S151L002:0.0003861684)100:0.0000026151,SAMN02398703:0.0002773485)100:0.0000353543,SAMN02360582:0.0003939331)100:0.0000717038,(SAMN02360558:0.0004136018,SAMN02398694:0.0003476318)100:0.0000167397)100:0.0000047464,SAMN02360559:0.0003958211)100:0.0000244500)100:0.0000054753)100:0.0000489294)100:0.0000634331,(((((((1479144119992T178715lib4992nextseqn0036151bp:0.0003427397,((((1479146369267T182115lib5026nextseqn0035151bp:0.0003209585,((SAMEA2533688:0.0000205526,(SAMEA2534880:0.0000354845,SAMEA2534994:0.0000551541)100:0.0000090182)100:0.0001971964,SAMN01908837:0.0003210967)100:0.0000342404)100:0.0000123159,(((((((((((((((((SAMEA3558181:0.0000372759,SAMEA95511418:0.0000213832)94:0.0000290191,SAMEA95512918:0.0000575044)59:0.0000035988,SAMEA95507668:0.0000259960)59:0.0000051438,((SAMEA95410168:0.0000425160,SAMEA95521168:0.0000567886)84:0.0000024106,((SAMEA95433418:0.0000426658,SAMEA95533168:0.0000326093)64:0.0000074151,SAMEA95512168:0.0000946997)60:0.0000024815)60:0.0000022498)76:0.0000070588,(SAMEA95417668:0.0000559776,SAMEA95518168:0.0000585464)59:0.0000083375)59:0.0000071130,(((SAMEA95410918:0.0000167079,SAMEA95539168:0.0000592080)89:0.0000121727,((SAMEA95416918:0.0000298334,(SAMEA95446918:0.0000508702,SAMEA95517418:0.0000561649)66:0.0000091548)65:0.0000122924,SAMEA95444668:0.0000567739)73:0.0000005818)74:0.0000093088,((SAMEA95443168:0.0000278598,SAMEA95513668:0.0000779864)71:0.0000006382,(SAMEA95496418:0.0000283538,SAMEA95519668:0.0000369575)67:0.0000056924)61:0.0000097438)59:0.0000021192)59:0.0000033536,(SAMEA95504668:0.0000356266,SAMEA95510668:0.0000640645)61:0.0000095095)59:0.0000039614,SAMEA95434918:0.0000356871)59:0.0000215964,((((((SAMEA3558558:0.0000548343,SAMEA3558575:0.0000661138)63:0.0000203045,SAMEA3558569:0.0000515889)63:0.0000340306,SAMEA3558571:0.0000513836)63:0.0000052238,SAMEA3558564:0.0000493460)59:0.0000207021,SAMEA95482918:0.0000397132)59:0.0000119047,SAMEA95530918:0.0000248020)59:0.0000185157)59:0.0000048149,SAMEA95535418:0.0000521538)59:0.0000024117,SAMEA95538418:0.0000734112)59:0.0000004928,SAMEA95527168:0.0000309063)59:0.0000068563,((((SAMEA3558510:0.0000530350,SAMEA3558610:0.0000736621)100:0.0000178923,SAMEA95531668:0.0000162944)99:0.0000222375,SAMN02414982:0.0000721403)62:0.0000075071,((SAMEA3558528:0.0000440201,SAMEA3558574:0.0000346801)61:0.0000005089,SAMEA95529418:0.0000369370)59:0.0000167673)59:0.0000127556)59:0.0000235922,(SAMN03648001:0.0001125842,SAMN05575122:0.0000934620)72:0.0000342131)59:0.0000005052,(((((SAMEA3558557:0.0001041699,((SAMEA95485168:0.0000129852,(SAMEA95485918:0.0000396532,SAMEA95492668:0.0000510776)92:0.0000195426)77:0.0000209207,SAMEA95493418:0.0000257974)75:0.0000134068)63:0.0000148713,SAMEA95499418:0.0000276223)63:0.0000167637,SAMEA95536168:0.0000756372)63:0.0000024803,(((SAMEA95411668:0.0000567191,(SAMEA95416168:0.0000709692,SAMEA95524168:0.0000239004)88:0.0000071321)59:0.0000024148,((((((SAMEA95412418:0.0000460015,SAMEA95430418:0.0000182157)68:0.0000095095,SAMEA95528668:0.0000282215)63:0.0000057522,(SAMEA95425918:0.0000334468,SAMEA95506918:0.0000615004)81:0.0000118869)63:0.0000005200,(((((SAMEA95420668:0.0000383230,SAMEA95491918:0.0001094230)84:0.0000112313,(SAMEA95428168:0.0000421983,(SAMEA95445418:0.0000456679,SAMEA95525668:0.0000281700)67:0.0000077601)91:0.0000164167)65:0.0000060065,SAMEA95434168:0.0000285288)64:0.0000059135,(SAMEA95515168:0.0000548658,((SAMN01925665:0.0000712550,((((((((((((SAMN02350470:0.0001652579,SAMN02403614:0.0000869152)100:0.0000208904,SAMN02350473:0.0001196344)99:0.0000238592,((SAMN02403489:0.0000709881,SAMN02403497:0.0001042043)96:0.0000102842,SAMN02403496:0.0000915719)97:0.0000192464)86:0.0000148312,(SAMN02403453:0.0000851746,SAMN02403483:0.0000567785)65:0.0000126370)59:0.0000006686,(SAMN02403452:0.0000535906,SAMN02403493:0.0000543966)65:0.0000085365)60:0.0000043282,(SAMN02403459:0.0000446299,SAMN02403485:0.0000309759)100:0.0000240426)59:0.0000120581,((SAMN02403454:0.0000685708,((SAMN02403455:0.0000534559,SAMN02403478:0.0000652809)100:0.0000024962,SAMN02403477:0.0000577666)100:0.0000155273)96:0.0000029208,SAMN02403628:0.0000806624)100:0.0000377632)72:0.0000021119,((((SAMN02403450:0.0000750591,SAMN02403482:0.0000812631)93:0.0000076011,SAMN02403631:0.0000428957)74:0.0000047484,SAMN02403492:0.0000992614)74:0.0000066408,(SAMN02403451:0.0000987187,SAMN02403632:0.0000649038)59:0.0000196474)59:0.0000036125)59:0.0000077454,SAMN02403479:0.0000640433)59:0.0000036549,(((SAMN02403456:0.0000719551,SAMN02403457:0.0000917712)60:0.0000200152,((SAMN02403470:0.0000503293,SAMN02403491:0.0000740645)90:0.0000117038,SAMN02403476:0.0000724517)85:0.0000087214)59:0.0000056057,(SAMN02403486:0.0000580246,SAMN02403487:0.0000646689)70:0.0000102214)59:0.0000077220)59:0.0000082172,((((SAMN02403458:0.0000531623,SAMN02403490:0.0001117031)68:0.0000238787,SAMN02403472:0.0000490490)59:0.0000147010,SAMN02403484:0.0000713753)59:0.0000039029,SAMN02403475:0.0000669854)59:0.0000036852)63:0.0000056683,SAMN02403474:0.0000359768)63:0.0000096638)63:0.0000061400,((SAMN02586067:0.0000131988,SAMN02586086:0.0000233215)100:0.0000139956,SAMN02586072:0.0000459657)70:0.0000125400)67:0.0000255600)59:0.0000111393)59:0.0000023774,SAMEA95509918:0.0000261514)59:0.0000071321)59:0.0000024962,SAMEA95503918:0.0000332837)59:0.0000072845,SAMEA95437918:0.0000237739)59:0.0000023197)59:0.0000074933,(SAMEA95413168:0.0000591373,SAMEA95516668:0.0000426012)81:0.0000048771)59:0.0000281383)59:0.0000053241,SAMEA95534668:0.0000662660)59:0.0000119701)68:0.0000253338,(SAMN03648591:0.0000823562,((SAMN03648631:0.0000506479,SAMN08795245:0.0000426186)100:0.0000633621,SAMN03648978:0.0000881071)96:0.0000239580)100:0.0000895247)81:0.0000143842,(SAMEA3558547:0.0001489253,SAMEA3558552:0.0000938937)71:0.0000072549)100:0.0002275278)65:0.0000005312,((IDR1600020953:0.0003756407,SAMEA2534942:0.0002676190)100:0.0000190199,SAMN01908848:0.0003627393)67:0.0000085699)99:0.0000274319,(((IDR1500062169:0.0001381276,(IDR1600017938:0.0002340568,((IDR1600040948:0.0002167834,TDR103S116L002:0.0000804305)100:0.0001303683,TDR68S115L002:0.0002168674)80:0.0000018190)80:0.0000403198)91:0.0000382501,((((((SAMN02360565:0.0001880751,SAMN02360587:0.0001073135)100:0.0000052782,SAMN02360572:0.0000957438)100:0.0000294050,(SAMN02360566:0.0002097552,((SAMN02360611:0.0000974182,SAMN02398708:0.0000844079)100:0.0000674905,SAMN02398706:0.0002091228)76:0.0000048522)73:0.0000168370)73:0.0000006018,(SAMN02360599:0.0001471075,SAMN02398697:0.0001150456)91:0.0000684616)76:0.0000090900,SAMN02398715:0.0002308592)73:0.0000199408,SAMN02398716:0.0002076262)84:0.0000267194)100:0.0000616873,(SAMEA2534085:0.0000308633,SAMEA2534884:0.0000427343)100:0.0002126462)100:0.0001263203)91:0.0000066301)83:0.0000224262,SAMN01908828:0.0003752962)83:0.0000051764,(SAMN02360552:0.0000791709,SAMN02360560:0.0000472408)100:0.0003761855)100:0.0001000035,SAMN01925699:0.0004845209)100:0.0000206076,SAMN01925698:0.0004653220)100:0.0000018356,(IDR1500069613:0.0004475722,(SAMN01908881:0.0003589488,SAMN02360592:0.0004212867)100:0.0000249576)100:0.0000221167)100:0.0000104203,(SAMEA3558692:0.0003529953,TDR10S168L002:0.0003983153)100:0.0001366072)100:0.0000265342)100:0.0000139162,((SAMN01908821:0.0000781787,SAMN01908879:0.0000307769)100:0.0002204180,(SAMN03647155:0.0000521392,SAMN03647423:0.0000993079)100:0.0003627995)100:0.0002097996)100:0.0002033969)100:0.0000977708,SAMEA1573041:0.0011279142)100:0.0000208090,((IDR1600023715:0.0002920505,(SAMN02360598:0.0000782890,SAMN02398714:0.0000704448)100:0.0002722880)100:0.0000171782,((((((IDR1600031131:0.0001909246,TDR105S128L002:0.0000903059)100:0.0000139210,(SAMN02381026:0.0001025075,TDR230S202L002:0.0000925795)100:0.0001072604)100:0.0000286091,SAMN03648567:0.0001453930)100:0.0000119569,SAMN02360589:0.0001777496)100:0.0000399982,(IDR1600044955:0.0000434624,IDR1600052366:0.0000332506)100:0.0001684439)100:0.0000690494,SAMN02360618:0.0003056907)100:0.0000724000)100:0.0002574586)100:0.0001025519,(((IDR1500070812:0.0002571333,(SAMN02599150:0.0001830253,TDR229S201L002:0.0002446466)100:0.0000801468)100:0.0002648348,((((Peru3328:0.0002374884,((SAMN02360548:0.0000620284,SAMN02360549:0.0000700409)100:0.0002130872,TDR84S93L002:0.0002992464)100:0.0000247539)100:0.0001884662,SAMN03648047:0.0004003120)96:0.0000037884,(SAMEA2533618:0.0003152252,(SAMN01908901:0.0003099096,SAMN02599103:0.0002910841)100:0.0000184085)100:0.0000055031)96:0.0000108696,(((((((SAMEA1016008:0.0000749865,(SAMEA1403736:0.0002012718,(SAMEA1469497:0.0000858030,SAMEA1707253:0.0000831880)100:0.0000148548)100:0.0000228581)100:0.0000083133,SAMEA1707125:0.0000408207)100:0.0000218216,SAMN02414889:0.0000506240)100:0.0000430331,SAMEA2534567:0.0000385317)100:0.0000134638,SAMN02414880:0.0001064780)100:0.0000030111,((SAMEA2533380:0.0000815226,SAMEA2534492:0.0000935137)100:0.0000435625,SAMEA2534314:0.0001388225)100:0.0000217641)100:0.0003092950,(SAMEA2533889:0.0003795624,SAMN01908807:0.0002784965)100:0.0000257288)96:0.0000121910)100:0.0000720192)100:0.0000023202,SAMEA2535142:0.0004243472)100:0.0000839995)100:0.0000339469,(SAMN01908783:0.0004102113,SAMN02364089:0.0003987620)100:0.0001734131)100:0.0000300585,(((((((02R1742:0.0000336400,(Peru4998:0.0000358468,Peru5147:0.0000914495)100:0.0000342417)100:0.0000948213,SAMEA2535029:0.0001285201)100:0.0002685076,(((((((((1479144813357T182015lib5025nextseqn0035151bp:0.0000430853,1479146369267T182315lib5028nextseqn0035151bp:0.0000616208)100:0.0000147382,1479146369267T183315lib5038nextseqn0035151bp:0.0000801526)99:0.0000175920,SAMEA2534827:0.0000822539)100:0.0000481530,(((((SAMEA1556736:0.0000667080,SAMEA1688483:0.0000787850)100:0.0000623194,(SAMN02414937:0.0001845028,SAMN03647642:0.0001123342)100:0.0000422275)100:0.0000109911,SAMN06473153:0.0002367582)99:0.0000361569,SAMN02673326:0.0001869354)82:0.0000091460,((((SAMEA2533583:0.0000829849,(SAMEA2533923:0.0001635781,SAMEA2535087:0.0001435856)100:0.0000212477)100:0.0000775768,(SAMEA3558778:0.0000668348,SAMEA3562769:0.0000592758)100:0.0000577926)100:0.0000146947,SAMN03647564:0.0000781422)82:0.0000041285,SAMEA3558743:0.0001083681)82:0.0000005406)100:0.0000120527)100:0.0000171076,(1479146369267T182815lib5033nextseqn0036151bp:0.0000366899,1479146369267T185215lib5057nextseqn0035151bp:0.0001146190)100:0.0001308442)100:0.0000400301,((1479146369267T184615lib5051nextseqn0036151bp:0.0000929424,1479146369267T888515lib5606nextseqn0048151bp:0.0000988709)100:0.0000061442,1479146369267T184715lib5052nextseqn0035151bp:0.0001233995)100:0.0001104454)100:0.0000731405,(SAMEA2297018:0.0003708907,SAMN01908869:0.0003236337)100:0.0000026088)100:0.0000556738,IDR1600058701:0.0003917194)100:0.0000195378,(((1479146369267T185715lib5063nextseqn0036151bp:0.0001193209,IDR1200030168:0.0001097715)100:0.0002777896,(SAMEA2297015:0.0002603371,SAMEA2297155:0.0002326039)100:0.0000110890)100:0.0000818643,SAMN01908895:0.0002958439)59:0.0000098667)59:0.0000165368)71:0.0000207339,((((((NLA009900895:0.0001021987,SAMN01908752:0.0001950092)100:0.0000677146,(SAMN01908757:0.0001438645,SAMN01908761:0.0001300068)100:0.0000949055)100:0.0000127213,SAMN01908754:0.0001985978)100:0.0000048013,(SAMN01908751:0.0002049156,SAMN01908864:0.0001836630)100:0.0000908346)100:0.0000191102,SAMN01908771:0.0002657952)100:0.0000651201,SAMN01908789:0.0004009957)100:0.0001042032)100:0.0000262005,((IDR1600037099:0.0004027849,(((SAMEA2534036:0.0001762608,(SAMN02360569:0.0001192588,(SAMN02398701:0.0000393956,SAMN02398702:0.0000642075)100:0.0000508468)100:0.0000874847)100:0.0000194698,SAMN02360553:0.0002644663)100:0.0001117459,SAMN01908842:0.0003018583)100:0.0000480265)100:0.0000295314,((((SAMN01908755:0.0000796890,SAMN01908765:0.0001092147)100:0.0000292676,SAMN01908758:0.0000674591)100:0.0000274573,SAMN01908768:0.0000731586)99:0.0000149260,SAMN01908762:0.0000964359)100:0.0003554571)100:0.0000168651)100:0.0000553213,((((((1479144119992T178115lib4986nextseqn0035151bp:0.0004650966,SAMEA2533569:0.0003273924)93:0.0000082411,(((SAMEA2533789:0.0001887423,(TDR192S97L002:0.0000541973,TDR196S120L002:0.0000841583)100:0.0003376323)67:0.0000385725,SAMEA2533964:0.0001836512)67:0.0000015325,SAMEA3558451:0.0003194261)100:0.0001292503)93:0.0000345512,(SAMEA2297083:0.0003363745,(SAMEA3558660:0.0003753137,SAMN01908794:0.0004139466)75:0.0000046331)75:0.0000068795)100:0.0000400390,((IDR1400014851:0.0003612682,SAMN01908778:0.0002463868)100:0.0000142413,SAMN01908822:0.0002708073)100:0.0001611545)97:0.0000051592,(((IDR1400032735:0.0004282540,SAMN01908746:0.0003618704)100:0.0000596585,((SAMEA2296958:0.0002906138,SAMN01908819:0.0002862140)100:0.0000675453,SAMN03647843:0.0003677808)100:0.0000906217)100:0.0000177529,(SAMN01908813:0.0000127601,(SAMN01908887:0.0000424819,SAMN01908888:0.0000333206)65:0.0000146283)100:0.0003665681)97:0.0000048205)100:0.0000128982,(SAMEA104326192:0.0000903644,(SAMN01908769:0.0000665876,SAMN01908770:0.0000638687)100:0.0000963575)100:0.0002878973)100:0.0000326572)100:0.0000158810,SAMEA3558410:0.0005478725)100:0.0000164582)100:0.0000605449,((((NLA000801696:0.0000444137,TDR135S141L002:0.0001664552)100:0.0002809376,(SAMN02360573:0.0002225792,SAMN02398695:0.0001575858)100:0.0000580779)100:0.0000268213,SAMN02360550:0.0003488119)100:0.0000618896,SAMEA3558445:0.0004082607)100:0.0000614028)100:0.0000049331,SAMN01908833:0.0004014698)100:0.0000237962,((((IDR1500053660:0.0003074954,SAMN03647495:0.0002300446)100:0.0000555501,(Peru4082:0.0000808848,TDR213S190L002:0.0001363243)100:0.0002328495)100:0.0001205283,((((SAMEA1018901:0.0000368453,(SAMEA1018923:0.0000475043,SAMN03647753:0.0001424753)100:0.0000337827)100:0.0000137285,SAMEA1018977:0.0000931168)100:0.0000104452,SAMEA1018962:0.0000733342)100:0.0000065639,(SAMEA1019308:0.0000719549,SAMEA1019330:0.0000398913)100:0.0000055838)100:0.0003822480)100:0.0000274799,SAMN01908847:0.0003831143)100:0.0000289896)100:0.0000189583,(((1479146369267T183715lib5042nextseqn0035151bp:0.0004411999,IDR1600002328:0.0004630367)100:0.0000227104,(SAMN01908860:0.0000695997,SAMN01908868:0.0001399100)100:0.0002941040)100:0.0000358856,(IDR1500049950:0.0002880758,((IDR1600003443:0.0002246112,SAMN01908776:0.0001225231)100:0.0000918166,SAMEA2297065:0.0002775276)100:0.0000270439)100:0.0002642466)100:0.0000303309)100:0.0000962331,SAMN02599135:0.0002681334)100:0.0000490504,((((SAMEA2534995:0.0002634781,SAMN01908878:0.0002799554)59:0.0000048648,SAMN03647355:0.0002989164)59:0.0000150435,(SAMN01908803:0.0002091692,SAMN01908890:0.0000297665)100:0.0002297964)59:0.0000073294,SAMN01908871:0.0003595911)59:0.0000029356)59:0.0000077319,(((((SAMEA2297102:0.0000608458,(SAMEA2297148:0.0000291244,(SAMN03648332:0.0000282939,SAMN03648938:0.0001763302)100:0.0000395359)100:0.0000414757)100:0.0000433232,(SAMN02585938:0.0001226822,SAMN02585947:0.0001133189)100:0.0000240802)100:0.0001539686,(SAMN01908750:0.0002869980,(SAMN02599174:0.0001984942,SAMN03647229:0.0002339776)99:0.0000400456)95:0.0000114023)95:0.0000285378,SAMN01908747:0.0002277213)92:0.0000121126,((SAMEA2534602:0.0002010233,SAMN01908801:0.0003008628)100:0.0000207873,SAMN01908851:0.0001680790)100:0.0000611376)70:0.0000106435)59:0.0000028898)59:0.0000034450,((((((((1479149361993T889415lib5615nextseqn0048151bp:0.0000808273,((SAMEA2533434:0.0000931857,SAMEA2533893:0.0000841735)77:0.0000438508,SAMEA2534935:0.0000739945)77:0.0000492373)76:0.0000275566,SAMEA3558622:0.0000773927)100:0.0001963071,((((((((((((((((((((((((1479149361993T893415lib5703nextseqn0050151bp:0.0000634985,1479151773189T899115lib5770nextseqn0051151bp:0.0000727387)73:0.0000175322,1479150601544T896815lib5750nextseqn0051151bp:0.0000411048)61:0.0000087779,1479150601544T896015lib5742nextseqn0051151bp:0.0000542700)59:0.0000098784,(1479149361993T894515lib5728nextseqn0051151bp:0.0000410537,(1479150601544T897715lib5758nextseqn0051151bp:0.0000577956,(1479151773189T898915lib5768nextseqn0051151bp:0.0000661564,1479151773189T899215lib5771nextseqn0051151bp:0.0000516173)79:0.0000128228)63:0.0000100463)59:0.0000021632)100:0.0000246697,1479149361993T893815lib5721nextseqn0051151bp:0.0000871342)75:0.0000169906,((SAMEA2533453:0.0000280398,SAMEA2534181:0.0000476405)81:0.0000142643,SAMEA2533692:0.0000557385)59:0.0000056211)59:0.0000049226,SAMEA2533982:0.0000618138)59:0.0000026162,((((((1479149361993T893715lib5720nextseqn0051151bp:0.0000912433,1479150601544T895715lib5739nextseqn0051151bp:0.0000963232)59:0.0000025557,(1479150601544T895615lib5738nextseqn0051151bp:0.0000603852,(1479150601544T896315lib5745nextseqn0051151bp:0.0001464903,1479150601544T898115lib5761nextseqn0051151bp:0.0001102999)59:0.0000048262)59:0.0000048529)59:0.0000095095,SAMEA2534023:0.0000658555)59:0.0000013156,((((1479149361993T895015lib5732nextseqn0051151bp:0.0000927227,SAMEA2535236:0.0000535892)71:0.0000124838,SAMEA2534150:0.0000355175)70:0.0000142031,(SAMEA2533777:0.0000370514,SAMEA2534438:0.0000330830)100:0.0000221199)70:0.0000005200,(SAMEA2533670:0.0000423732,(SAMEA2534333:0.0000399829,SAMEA2534744:0.0000239243)100:0.0000095095)100:0.0000310465)59:0.0000095095)78:0.0000052058,SAMEA2534642:0.0000546812)81:0.0000107778,((SAMEA2534061:0.0000399504,SAMEA2534309:0.0000734592)68:0.0000073117,SAMEA2534607:0.0000689464)68:0.0000023233)70:0.0000104100)59:0.0000052034,((((((SAMEA2533850:0.0000804586,SAMN02358714:0.0001283330)97:0.0000200834,SAMEA2534441:0.0000965796)100:0.0000387502,SAMN02358674:0.0000786619)81:0.0000106385,((SAMEA2534597:0.0000452131,SAMN02358703:0.0000735980)64:0.0000084621,SAMEA2534809:0.0001249416)76:0.0000140653)92:0.0000292813,(SAMEA2534045:0.0000376330,SAMEA2534166:0.0000390996)100:0.0000226214)70:0.0000023774,(SAMEA2534612:0.0000537779,(SAMEA2535028:0.0000324917,SAMEA2535194:0.0000276265)100:0.0000440550)66:0.0000071321)59:0.0000004235)73:0.0000121982,SAMN03647142:0.0000665964)75:0.0000061483,((SAMEA2534405:0.0000983926,SAMEA2535113:0.0000693572)79:0.0000165888,SAMEA2534677:0.0000435782)73:0.0000024098)94:0.0000283603,SAMEA3558775:0.0001033749)76:0.0000149722,(SAMN02584653:0.0000671321,SAMN02673330:0.0001447029)100:0.0000096456)77:0.0000150882,(((((((SAMEA1707543:0.0001277203,((((((SAMEA3558371:0.0000967053,SAMN02419580:0.0000844524)78:0.0000317018,(SAMN02419616:0.0000485365,SAMN02419668:0.0000690364)100:0.0000527779)59:0.0000096198,SAMN02419592:0.0000869719)59:0.0000063935,SAMN02419679:0.0000882676)59:0.0000024389,(((((((((((((SAMN02419533:0.0001081690,SAMN02419565:0.0000965569)65:0.0000070651,SAMN02419570:0.0000479441)63:0.0000030588,(((((SAMN02419571:0.0000899264,SAMN02419649:0.0000724266)59:0.0000195663,SAMN02419656:0.0000695905)60:0.0000259577,SAMN02419655:0.0000743263)77:0.0000398914,SAMN02419662:0.0000593907)59:0.0000087134,SAMN02419609:0.0000808275)72:0.0000235192)59:0.0000148776,SAMN02419676:0.0000875443)59:0.0000006586,(SAMN02419606:0.0000740033,SAMN02419612:0.0000987969)100:0.0000336977)59:0.0000021809,SAMN02419558:0.0000735793)59:0.0000043812,(SAMN02419588:0.0000760775,SAMN02419628:0.0000570210)88:0.0000084404)59:0.0000034116,SAMN02419629:0.0000925389)59:0.0000045280,SAMN02419675:0.0001043534)59:0.0000047681,((((((SAMN02419534:0.0000796352,(((SAMN02419562:0.0000576528,SAMN02419596:0.0001292819)98:0.0000121697,((SAMN02419615:0.0000533050,SAMN02419650:0.0000793021)96:0.0000096636,((SAMN02419631:0.0000450101,SAMN02419658:0.0000413219)89:0.0000176264,SAMN02419674:0.0000526854)85:0.0000108234)78:0.0000093648)67:0.0000053679,(SAMN02419567:0.0000564698,SAMN02419659:0.0000903450)98:0.0000294397)64:0.0000077089)59:0.0000099398,SAMN02419541:0.0000697768)60:0.0000205640,SAMN02419595:0.0000740595)59:0.0000101806,((SAMN02419538:0.0000289815,SAMN02419651:0.0000696052)100:0.0000299562,((SAMN02419585:0.0000255462,SAMN02419614:0.0000610809)67:0.0000053704,SAMN02419593:0.0000629294)100:0.0000232312)63:0.0000051548)59:0.0000035276,SAMN02419638:0.0000714099)61:0.0000246962,(SAMN02419548:0.0000332489,SAMN02419597:0.0000566131)100:0.0000144131)59:0.0000296907)59:0.0000091943,((SAMN02419547:0.0001088810,SAMN02419569:0.0000475486)62:0.0000090808,(SAMN02419664:0.0000594487,SAMN02419667:0.0000665251)100:0.0000305270)62:0.0000073640)59:0.0000024995,(SAMN02419587:0.0000530816,SAMN02419602:0.0000423004)98:0.0000207159)59:0.0000051282,SAMN02419583:0.0000924112)85:0.0000233392)59:0.0000075076,SAMN02414915:0.0000587602)59:0.0000071682)59:0.0000081300,((SAMN02414858:0.0000943974,(SAMN02414878:0.0000919880,SAMN02419579:0.0000780926)63:0.0000076511)63:0.0000023679,SAMN02419561:0.0001224425)63:0.0000174242)59:0.0000028540,((SAMN02414902:0.0000473040,SAMN02419685:0.0000797051)63:0.0000111689,SAMN02414914:0.0000912610)59:0.0000291259)59:0.0000006888,((SAMN02419536:0.0001211775,SAMN02419560:0.0000873192)100:0.0000261764,(SAMN02419591:0.0000609890,SAMN02419636:0.0000593914)70:0.0000169966)68:0.0000216331)59:0.0000171906,SAMN02628526:0.0000876720)59:0.0000129803,((SAMEA2533795:0.0000470198,(SAMN02419611:0.0000418251,SAMN02419634:0.0000823336)100:0.0000631961)87:0.0000191127,SAMN02584652:0.0000781464)59:0.0000174899)59:0.0000059913,SAMEA2534318:0.0000752393)59:0.0000056801)59:0.0000270125,SAMEA3558413:0.0000993460)59:0.0000061949,((SAMEA1016197:0.0000460747,SAMEA1469516:0.0000621548)82:0.0000317082,SAMEA1707383:0.0000393597)73:0.0000389917)59:0.0000090526,((SAMEA1403693:0.0000909759,SAMN02584588:0.0000649414)87:0.0000151413,SAMEA1403919:0.0000812090)65:0.0000031925)59:0.0000048813,(((((SAMEA1015932:0.0000464510,(SAMN03648003:0.0000985566,(SAMN03648300:0.0001105498,SAMN03648302:0.0000826764)97:0.0000144158)97:0.0000753345)59:0.0000113800,SAMEA1016098:0.0000843023)59:0.0000068809,((((((((((((SAMEA1015943:0.0000613704,SAMEA1015957:0.0000382943)100:0.0000172487,SAMN03647400:0.0000806003)62:0.0000024020,(((SAMEA1015968:0.0000474576,SAMEA1469510:0.0000490029)100:0.0000160273,(SAMEA1403884:0.0001607012,SAMEA1707549:0.0001302850)89:0.0000134547)84:0.0000178475,(((SAMEA1403715:0.0000947653,SAMEA1707468:0.0000471299)72:0.0000412949,SAMN02584612:0.0000905199)61:0.0000019999,((SAMEA1403929:0.0000883508,(SAMN03647560:0.0001330802,SAMN03648197:0.0000770355)95:0.0000368378)66:0.0000138724,SAMEA1707171:0.0000716973)63:0.0000208755)59:0.0000026342)59:0.0000098617)59:0.0000047282,(SAMEA1016196:0.0000285300,SAMEA1707299:0.0001428946)95:0.0000239210)59:0.0000281686,SAMEA1469494:0.0001097321)59:0.0000048528,(((SAMEA1403669:0.0001064214,(SAMEA1403698:0.0000873745,SAMEA1403892:0.0000508988)98:0.0000175196)95:0.0000146041,((SAMEA1403672:0.0000807639,SAMEA1707225:0.0000657851)87:0.0000174325,SAMEA1403791:0.0000510239)76:0.0000031707)62:0.0000148794,SAMEA1403874:0.0001337273)61:0.0000142029)59:0.0000023774,(((SAMEA1015990:0.0000383181,(SAMEA1015998:0.0000926883,(SAMEA1016171:0.0000572881,(SAMEA1403972:0.0001236790,SAMEA1707318:0.0000643334)66:0.0000140682)74:0.0000135479)72:0.0000316540)59:0.0000175207,SAMEA1016175:0.0000514068)59:0.0000185974,((SAMEA1403644:0.0000726055,(SAMEA1403648:0.0000872611,SAMEA1403986:0.0000869877)96:0.0000172927)96:0.0000239977,SAMEA1403769:0.0000951140)59:0.0000035697)59:0.0000175419)59:0.0000071524,((((SAMEA1016118:0.0000709522,SAMEA1403754:0.0000611991)70:0.0000160402,SAMEA1403942:0.0000911172)62:0.0000251127,(SAMEA1403891:0.0000875440,(SAMEA1707242:0.0000489499,(SAMEA1707355:0.0000727072,SAMEA1707486:0.0000824904)73:0.0000108825)74:0.0000080115)73:0.0000022660)59:0.0000076271,SAMEA1403555:0.0000604025)59:0.0000107806)59:0.0000022942,((SAMEA1016078:0.0000440242,(SAMEA1403905:0.0001154925,SAMEA1403915:0.0000631838)66:0.0000194383)59:0.0000174118,(SAMEA1707460:0.0001186186,SAMEA1707558:0.0000864011)68:0.0000217398)59:0.0000028342)59:0.0000184121,(((((SAMEA1016097:0.0000854019,SAMEA1707141:0.0000749525)61:0.0000132358,SAMEA1403557:0.0000810494)61:0.0000042592,SAMEA1469515:0.0001145413)61:0.0000031969,(SAMEA1707179:0.0000686124,SAMEA1707316:0.0000427937)99:0.0000243455)68:0.0000281355,SAMN03647479:0.0000594363)62:0.0000024026)59:0.0000023774,(((SAMEA1016006:0.0000805181,SAMEA1403849:0.0000856231)63:0.0000120968,(SAMEA1403579:0.0000903676,((((((SAMEA1403640:0.0001471264,SAMEA1707573:0.0000533361)59:0.0000106090,SAMEA1403707:0.0001141434)73:0.0000217327,SAMEA1707148:0.0000971482)66:0.0000180322,SAMEA1707377:0.0000980447)65:0.0000029049,(SAMEA1403687:0.0000733412,((SAMEA1404021:0.0001068277,SAMEA1707317:0.0001025299)95:0.0000111344,SAMEA1707188:0.0000510594)92:0.0000136534)71:0.0000112912)71:0.0000165767,(SAMEA1707450:0.0000283979,SAMEA1707511:0.0001201769)100:0.0000392928)66:0.0000006182)89:0.0000304446)59:0.0000026159,(((((((SAMEA1016007:0.0000784199,(SAMEA1403720:0.0000809393,SAMEA1403950:0.0000820125)93:0.0000061743)93:0.0000165574,SAMEA1403838:0.0000913846)61:0.0000036031,((((SAMEA1016039:0.0000759919,SAMEA1707192:0.0000715284)93:0.0000220902,SAMEA1403689:0.0001206636)59:0.0000004940,(SAMEA1403938:0.0000603802,SAMEA1404012:0.0000508656)98:0.0000306150)91:0.0000168557,(SAMEA1403641:0.0001236664,SAMEA1403764:0.0000922590)61:0.0000239555)59:0.0000100638)59:0.0000246707,((SAMEA1403690:0.0001010972,SAMEA1404014:0.0000852533)61:0.0000356913,SAMEA1707117:0.0000642487)59:0.0000071321)60:0.0000023779,SAMEA1403681:0.0001024823)59:0.0000065064,((SAMEA1707137:0.0000882392,SAMEA1707471:0.0000854635)84:0.0000190191,SAMEA1707205:0.0000949029)63:0.0000049896)59:0.0000142007,(SAMEA1403833:0.0000932082,SAMEA1403984:0.0001174216)66:0.0000109173)59:0.0000051146)59:0.0000073615)59:0.0000118869,SAMEA1707180:0.0001119747)59:0.0000086100)59:0.0000086512,(SAMEA1016013:0.0000651178,SAMEA1707526:0.0000888166)100:0.0000200467)59:0.0000145513,SAMEA1707490:0.0000928189)59:0.0000306539)59:0.0000070881,(((NLA000401230:0.0000906867,NLA000801695:0.0000828964)59:0.0000024496,SAMEA3562779:0.0000889129)62:0.0000027250,(Peru3282:0.0001166571,((SAMEA3558352:0.0000450718,SAMEA3558735:0.0000489753)78:0.0000188370,SAMN03647592:0.0001528307)59:0.0000027922)59:0.0000140948)59:0.0000173064)59:0.0000059528,((SAMEA1403784:0.0000678043,(((SAMN02628498:0.0000384564,SAMN02628501:0.0000722793)72:0.0000191138,SAMN02628499:0.0000120594)72:0.0000094592,SAMN02628500:0.0000494830)100:0.0000413105)81:0.0000167247,SAMN02419577:0.0000692455)62:0.0000081611)59:0.0000139536,SAMN02358705:0.0001788067)100:0.0001591279,((((SAMEA2534863:0.0001570415,SAMN01908858:0.0001922117)100:0.0001123594,(SAMN01908845:0.0002032469,SAMN01908899:0.0002525969)100:0.0000806463)79:0.0000085709,((SAMEA3558627:0.0002429288,SAMN01908903:0.0002098966)100:0.0000270324,SAMN01908820:0.0003243200)63:0.0000062136)59:0.0000023390,((((SAMEA3558447:0.0000968157,SAMN03648923:0.0001343931)100:0.0001746457,(SAMN01925701:0.0001085266,SAMN01925702:0.0000462329)100:0.0001827374)77:0.0000074823,SAMN01908829:0.0002146236)95:0.0000445777,SAMN01908805:0.0003176534)69:0.0000287693)60:0.0000150103)59:0.0000032292,((((IDR1500066661:0.0002541796,(IDR1600000081:0.0002362656,IDR1600003653:0.0002950234)80:0.0000107630)75:0.0000055026,IDR1600048388:0.0003083865)89:0.0000279134,IDR1600028712:0.0002196618)94:0.0000454030,(Peru4615:0.0002211706,((((SAMEA1403699:0.0001694032,SAMEA1403869:0.0001480374)100:0.0000091410,(SAMEA1469505:0.0000871893,SAMEA1707337:0.0000473685)100:0.0000387239)100:0.0000380754,((SAMN02419608:0.0000445536,SAMN02419639:0.0000531306)100:0.0000148442,SAMN02419621:0.0000422320)100:0.0000904106)100:0.0000349569,(((SAMEA2533443:0.0000395404,SAMEA2534624:0.0000413346)87:0.0000124841,((((((SAMEA2534087:0.0000133227,SAMEA2534893:0.0000498885)96:0.0000079857,SAMEA2534605:0.0000095094)96:0.0000020312,SAMEA2534761:0.0000264065)83:0.0000070276,SAMEA2534993:0.0002337370)83:0.0000022175,SAMEA2535008:0.0000213722)83:0.0000052442,SAMEA2534098:0.0000204601)100:0.0000197197)100:0.0000078500,SAMEA2533570:0.0000216148)100:0.0000329269)100:0.0001655179)100:0.0000224474)73:0.0000242843)59:0.0000044206,((((SAMEA1403635:0.0001206609,SAMEA1707397:0.0001336638)100:0.0002171606,((SAMEA3558650:0.0002213984,SAMN01908835:0.0001701133)96:0.0000067723,SAMN01908800:0.0003054923)100:0.0000052906)100:0.0000228387,(((((SAMEA3558540:0.0000467386,SAMEA3558609:0.0000724595)81:0.0000112050,SAMEA3558618:0.0000590504)81:0.0000049799,(SAMEA3558548:0.0000336476,SAMEA3558608:0.0001067481)98:0.0000044234)81:0.0000143339,((((SAMEA3558543:0.0000442293,SAMEA3558612:0.0000611235)91:0.0000158348,((SAMEA3558545:0.0000545369,SAMEA3558546:0.0000553077)62:0.0000049048,((SAMN03648707:0.0001420756,SAMN03648893:0.0002420048)100:0.0000120032,SAMN03648777:0.0002066505)100:0.0000919039)87:0.0000096756)81:0.0000119547,SAMEA95484418:0.0000716596)59:0.0000064366,((((((((((SAMEA95415418:0.0000366781,SAMEA95498668:0.0000272091)100:0.0000309063,SAMEA95494918:0.0000368561)91:0.0000039730,(SAMEA95423668:0.0000440978,SAMEA95432668:0.0000884637)68:0.0000079135)68:0.0000101561,SAMEA95515918:0.0000272977)62:0.0000012018,((((SAMEA95418418:0.0000213965,SAMEA95508418:0.0000237739)95:0.0000047547,(SAMEA95426668:0.0000103002,((SAMEA95437168:0.0000506844,SAMEA95439418:0.0000556252)99:0.0000112400,SAMEA95440168:0.0000161426)78:0.0000083296)87:0.0000083540)65:0.0000036831,(SAMEA95429668:0.0000464000,SAMEA95506168:0.0001173220)59:0.0000046929)59:0.0000033566,(((SAMEA95419168:0.0000231884,SAMEA95431168:0.0000615312)96:0.0000087862,SAMEA95520418:0.0000401647)96:0.0000080289,((SAMEA95427418:0.0000166416,SAMEA95494168:0.0000404162)95:0.0000070170,SAMEA95514418:0.0000591315)63:0.0000046457)59:0.0000024962)59:0.0000016310)59:0.0000005667,(SAMEA95505418:0.0000568917,((SAMN02350408:0.0000542711,SAMN02350432:0.0000547393)87:0.0000162461,((SAMN02350436:0.0000592564,SAMN02350439:0.0000748693)100:0.0000143152,((SAMN02350452:0.0000784648,SAMN02403526:0.0000795536)100:0.0000186348,SAMN02403527:0.0000575875)100:0.0000059249)100:0.0000093124)87:0.0000103115)82:0.0000143366)59:0.0000025467,SAMEA95435668:0.0000520588)73:0.0000027232,SAMEA95422918:0.0000309063)84:0.0000158411,SAMEA95532418:0.0000466170)64:0.0000112240,((SAMEA95491168:0.0000586917,SAMEA95502418:0.0000760792)100:0.0000123157,SAMEA95527918:0.0000855897)59:0.0000070598)70:0.0000085914)59:0.0000006686)61:0.0000086708,(((SAMEA3558556:0.0000555717,SAMEA3558576:0.0000722994)80:0.0000038304,SAMEA3558560:0.0000439778)94:0.0000275620,(SAMEA3558602:0.0001025290,SAMEA3558614:0.0000982523)73:0.0000105719)61:0.0000068687)100:0.0002187182)94:0.0000023722,SAMN01908823:0.0002405119)66:0.0000014940)59:0.0000189186)59:0.0000005889,(((((1479149361993T893915lib5722nextseqn0051151bp:0.0000459400,1479149361993T895215lib5734nextseqn0051151bp:0.0000662520)100:0.0000585161,SAMN02414855:0.0001163477)100:0.0001300139,((NLA009600108:0.0002270064,SAMEA2533547:0.0001758317)100:0.0000048217,(SAMEA1403696:0.0002752824,(SAMEA2533546:0.0000842721,SAMEA2534011:0.0000671642)100:0.0000849707)97:0.0000501667)97:0.0000168769)92:0.0000477734,(((((((((((((((((((((1479149361993T894815lib5731nextseqn0051151bp:0.0000494517,1479150601544T897615lib5757nextseqn0051151bp:0.0000860072)100:0.0000061161,((1479150601544T896215lib5744nextseqn0051151bp:0.0000365028,1479150601544T896715lib5749nextseqn0051151bp:0.0000521309)100:0.0000064988,1479151773189T898515lib5764nextseqn0051151bp:0.0000877498)100:0.0000240416)100:0.0000127132,IDR1600055553:0.0001459300)98:0.0000253282,((1479150601544T896515lib5747nextseqn0051151bp:0.0000848382,1479150601544T897115lib5752nextseqn0051151bp:0.0000387035)100:0.0000102984,1479151773189T898815lib5767nextseqn0051151bp:0.0000788806)100:0.0000311770)61:0.0000135473,1479151773189T898715lib5766nextseqn0051151bp:0.0000560154)100:0.0000415697,SAMEA3558409:0.0000670851)94:0.0000305246,(((1778:0.0000966261,SAMN02414936:0.0000893055)62:0.0000162695,(SAMN02414866:0.0000710528,SAMN02414869:0.0000393806)100:0.0000456305)62:0.0000076316,(SAMN02419564:0.0000879153,SAMN02419610:0.0000775983)100:0.0000151202)62:0.0000312814)87:0.0000255630,((SAMEA1403548:0.0001244241,(SAMEA1403578:0.0000860237,SAMEA1403666:0.0001603080)100:0.0000360974)66:0.0000045233,(SAMEA1403920:0.0000420248,SAMEA1403936:0.0000722061)100:0.0000382890)98:0.0000182006)100:0.0000599869,((SAMEA1016002:0.0000328889,SAMEA1707426:0.0000695850)96:0.0000137625,SAMEA1707574:0.0000954133)100:0.0000872664)89:0.0000261553,(SAMEA1469489:0.0001957506,SAMEA2534983:0.0002141641)61:0.0000293427)61:0.0000167716,((SAMEA1016146:0.0001088437,SAMEA1403549:0.0001393732)85:0.0000243961,(SAMN02419544:0.0000659232,(SAMN02419680:0.0000604113,SAMN02419686:0.0000607662)99:0.0000094077)100:0.0000903338)98:0.0000789997)59:0.0000025557,(((((((((((((((((((((((((((1479149361993T895115lib5733nextseqn0051151bp:0.0000737862,1479150601544T896615lib5748nextseqn0051151bp:0.0000899779)66:0.0000046803,(SAMEA2534248:0.0000531715,SAMEA2534496:0.0000142642)78:0.0000057269)61:0.0000068039,SAMEA2533928:0.0000266993)59:0.0000070438,((((((((((((IDR1600017794:0.0001019562,((((SAMEA2533389:0.0000478110,SAMEA2533463:0.0000507771)100:0.0000119986,SAMEA2534711:0.0000427379)100:0.0000146106,TDR31S147L002:0.0001073015)67:0.0000082291,((SAMEA2533554:0.0000495825,SAMEA2533838:0.0000390338)88:0.0000082772,SAMEA2534338:0.0000805099)70:0.0000275016)68:0.0000047780)59:0.0000124354,(((SAMEA2533615:0.0000501641,SAMEA2534651:0.0000361812)100:0.0000087129,SAMEA2535201:0.0000620204)79:0.0000094115,((SAMEA2534067:0.0000694406,SAMEA2534479:0.0000472098)95:0.0000079110,SAMEA2534739:0.0000440772)94:0.0000135513)79:0.0000047546)59:0.0000023774,(SAMEA2534197:0.0000417294,SAMEA2534207:0.0000385376)75:0.0000080181)59:0.0000024962,SAMEA2533898:0.0000448626)59:0.0000072121,((SAMEA2533596:0.0000714578,SAMEA2534924:0.0000317549)84:0.0000063851,((((SAMEA2534129:0.0001469379,SAMEA2534442:0.0000186390)100:0.0000840972,SAMEA2534702:0.0000448959)59:0.0000025198,SAMEA2534489:0.0000309386)61:0.0000098074,SAMEA2535011:0.0000753532)59:0.0000142844)59:0.0000006018)100:0.0000324060,(((SAMEA2533489:0.0000822559,(SAMEA2533936:0.0000451683,SAMEA2534421:0.0000999410)93:0.0000283061)82:0.0000072762,(SAMEA2533733:0.0000341557,SAMEA2534185:0.0000404447)93:0.0000130763)65:0.0000030579,SAMEA2534732:0.0000976339)59:0.0000025557)59:0.0000071321,(((SAMEA2533887:0.0000454801,SAMEA2534687:0.0000615346)67:0.0000184111,SAMEA2534307:0.0000685557)59:0.0000055667,(SAMEA2534086:0.0000282267,SAMEA2534205:0.0000329285)77:0.0000029406)59:0.0000023774)61:0.0000300034,(((((SAMEA2533542:0.0000447832,(SAMEA2533726:0.0000310972,SAMEA2534216:0.0000427364)99:0.0000027877)89:0.0000075667,SAMEA2534862:0.0000162743)69:0.0000055437,SAMEA2534058:0.0000307121)63:0.0000019845,((SAMEA2533610:0.0000446126,((SAMEA2533664:0.0000515177,SAMEA2534938:0.0000166416)100:0.0000030783,(SAMEA2533716:0.0000641914,SAMEA2535005:0.0000208876)66:0.0000070361)60:0.0000024962)60:0.0000024201,SAMEA2534415:0.0000148445)59:0.0000024962)59:0.0000030044,SAMEA2534908:0.0000258983)59:0.0000050847)59:0.0000026077,SAMEA2535098:0.0000190191)59:0.0000028377,(((((SAMEA2533377:0.0000261514,((((SAMEA2533433:0.0000229759,SAMEA2533835:0.0000261514)100:0.0000102076,(((SAMEA2533776:0.0000380387,SAMEA2535177:0.0000377594)64:0.0000047206,SAMEA2534326:0.0000237587)67:0.0000095095,SAMEA2534992:0.0000427937)59:0.0000070564)59:0.0000071321,(((SAMEA2533440:0.0000302374,SAMEA2533730:0.0000266433)100:0.0000071321,SAMEA2533724:0.0000349377)95:0.0000052937,SAMEA2535198:0.0000118868)97:0.0000047547)59:0.0000071321,(SAMEA2533622:0.0000230021,(SAMEA2534977:0.0000134420,SAMEA2535362:0.0000169660)100:0.0000026234)75:0.0000028906)59:0.0000047547)59:0.0000023774,SAMEA2534156:0.0000309063)59:0.0000095095,((((SAMEA2533585:0.0000237739,SAMEA2533856:0.0000142642)92:0.0000071321,((SAMEA2533983:0.0000261514,SAMEA2534518:0.0000343251)63:0.0000023874,SAMEA2534616:0.0000142642)71:0.0000105245)63:0.0000095095,SAMEA2534703:0.0000213965)59:0.0000071321,SAMEA2534763:0.0000237739)59:0.0000023774)59:0.0000020387,SAMEA2534654:0.0000098514)59:0.0000023774,((SAMEA2534187:0.0000225399,SAMEA2535203:0.0000230123)91:0.0000136344,SAMEA2534721:0.0000142642)62:0.0000005052)59:0.0000066305)61:0.0000142643,SAMEA2533639:0.0000451342)61:0.0000008689,((((SAMEA2533385:0.0000492540,SAMEA2534534:0.0001233594)76:0.0000028925,(((((SAMEA2533513:0.0000166416,SAMEA2534211:0.0000427937)100:0.0000097347,SAMEA2533935:0.0000343863)79:0.0000098641,SAMEA2534411:0.0000138800)79:0.0000052784,SAMEA2534623:0.0000254806)79:0.0000081190,((((SAMEA2533566:0.0000356612,SAMEA2534370:0.0000213965)59:0.0000034220,(((SAMEA2533707:0.0000438574,SAMEA2534416:0.0000261514)98:0.0000137665,((SAMEA2533849:0.0000395560,SAMEA2534025:0.0000410639)95:0.0000194276,SAMEA2535014:0.0000750957)89:0.0000217160)69:0.0000005052,(((((SAMEA2533785:0.0000499261,SAMEA2534104:0.0000236280)97:0.0000285288,SAMEA2534815:0.0000641914)60:0.0000020718,(((SAMEA2534373:0.0000903450,SAMEA2534391:0.0000397657)100:0.0000075513,SAMEA2534749:0.0000309063)92:0.0000005200,(SAMEA2534907:0.0000217137,SAMEA2535016:0.0000398669)97:0.0000166417)60:0.0000066373)59:0.0000166417,(((((SAMEA2533894:0.0000190191,SAMEA2534542:0.0000309063)100:0.0000190191,SAMEA2533993:0.0000380387)59:0.0000005052,(SAMEA2533963:0.0000071321,SAMEA2534283:0.0000523036)77:0.0000023774)75:0.0000095095,SAMEA2534389:0.0000309063)59:0.0000047547,SAMEA2533959:0.0000213965)59:0.0000047547)59:0.0000005741,(SAMEA2534347:0.0000118868,SAMEA2534509:0.0000282849)100:0.0000118158)59:0.0000056302)59:0.0000071321)59:0.0000038902,SAMEA2534292:0.0000188234)59:0.0000022837,SAMEA2534593:0.0000474708)59:0.0000046574)59:0.0000117938)62:0.0000189175,SAMEA2534775:0.0000356133)59:0.0000035442,((SAMEA2533458:0.0000235236,SAMEA2535049:0.0000265992)99:0.0000131060,SAMEA2534162:0.0000662753)99:0.0000088049)59:0.0000118102)59:0.0000030455)56:0.0000006547,((((((((SAMEA2533485:0.0000106545,SAMEA2534780:0.0000417821)88:0.0000133539,SAMEA2534056:0.0000259095)88:0.0000095357,((SAMEA2534128:0.0000213997,SAMEA2534634:0.0000164642)81:0.0000094500,SAMEA2534696:0.0000237591)62:0.0000005507)85:0.0000046879,SAMEA2534091:0.0000405740)71:0.0000060305,(SAMEA2534582:0.0000338759,(SAMEA2534699:0.0000380494,SAMEA2535195:0.0000126443)100:0.0000124649)100:0.0000116494)71:0.0000005052,(SAMEA2533701:0.0000330587,SAMEA2534012:0.0000449424)93:0.0000171737)67:0.0000094110,(SAMEA2534661:0.0000400280,(SAMEA2534842:0.0000234920,SAMEA2534945:0.0000244575)100:0.0000559657)59:0.0000067701)56:0.0000005052,((SAMEA2533922:0.0000241574,SAMEA2534273:0.0000304733)90:0.0000053689,SAMEA2534798:0.0000679413)93:0.0000119053)59:0.0000049384)59:0.0000035354,SAMEA2533609:0.0000285288)59:0.0000006205,((SAMEA2533372:0.0000282818,SAMEA2534793:0.0000190821)76:0.0000095095,((((SAMEA2533465:0.0000767597,(SAMEA2534220:0.0000264444,((SAMEA2534554:0.0000285288,SAMEA2534691:0.0000329726)97:0.0000005200,(SAMEA2534644:0.0000142642,SAMEA2535024:0.0000380387)91:0.0000190191)76:0.0000130127)60:0.0000048371)59:0.0000046627,SAMEA2533519:0.0000118868)59:0.0000023774,SAMEA2533843:0.0000314087)59:0.0000005567,(SAMEA2534236:0.0000351809,SAMEA2534925:0.0000193244)62:0.0000071321)59:0.0000018339)59:0.0000142643)59:0.0000166417,((((((SAMEA2533368:0.0000145678,((SAMEA2533505:0.0000231091,(SAMEA2534350:0.0000418493,SAMEA2534804:0.0000221811)98:0.0000209871)65:0.0000081316,((SAMEA2533879:0.0000356612,SAMEA2534157:0.0000256350)91:0.0000075707,((SAMEA2533941:0.0000166610,SAMEA2534986:0.0000261514)90:0.0000023774,SAMEA2534840:0.0000188487)62:0.0000005052)65:0.0000005052)66:0.0000087821)70:0.0000047547,SAMEA2533814:0.0000288439)71:0.0000213965,SAMEA2534261:0.0000620758)59:0.0000019373,((SAMEA2533466:0.0000336409,SAMEA2533559:0.0000143861)78:0.0000151406,SAMEA2534455:0.0000376052)62:0.0000025297)59:0.0000005052,((SAMEA2534076:0.0000309063,SAMEA2534859:0.0000261514)81:0.0000142643,SAMEA2535218:0.0000570587)69:0.0000166417)59:0.0000005052,(SAMEA2533459:0.0000407107,(SAMEA2533751:0.0000954061,SAMEA2534444:0.0000332837)100:0.0000137132)92:0.0000142643)59:0.0000066297)68:0.0000047547,SAMEA2535200:0.0000475486)73:0.0000230611,SAMN03647602:0.0001210153)61:0.0000048169,((NLA000401745:0.0000756207,(SAMEA3558162:0.0000888207,((SAMEA3558359:0.0000349674,SAMEA3562778:0.0000478882)94:0.0000221740,SAMEA3558390:0.0000698539)66:0.0000069977)100:0.0000233737)100:0.0000073775,SAMEA3558394:0.0000538637)59:0.0000100671)61:0.0000106934,(((((SAMEA2533860:0.0000394979,(SAMEA2534006:0.0000451207,SAMN02414932:0.0000605773)59:0.0000027846)62:0.0000103815,(((SAMN02414853:0.0000768283,(SAMN02628481:0.0000893022,SAMN02628493:0.0000855471)100:0.0000219398)96:0.0000063526,(SAMN02419553:0.0000699539,SAMN02419573:0.0001291860)100:0.0000326943)91:0.0000050126,((SAMN02414890:0.0001153909,SAMN02414954:0.0001034917)93:0.0000146464,SAMN02414987:0.0000813445)92:0.0000095890)82:0.0000109660)59:0.0000030452,(SAMN02414865:0.0000905876,SAMN02628510:0.0000807718)62:0.0000119167)60:0.0000164197,(SAMEA2534746:0.0000648894,SAMN02584619:0.0000560942)72:0.0000118739)59:0.0000039214,(SAMEA2534742:0.0000909662,SAMN01908830:0.0000819257)59:0.0000073026)59:0.0000243881)59:0.0000032948,SAMEA3562771:0.0001133753)59:0.0000258529,(SAMEA1469493:0.0000857457,SAMEA1707146:0.0001304184)100:0.0000537926)59:0.0000041525,SAMEA1403726:0.0000501380)59:0.0000041263,(((SAMEA2533423:0.0000724234,SAMEA2534676:0.0000632756)100:0.0000215266,SAMEA2535248:0.0000754437)94:0.0000049447,SAMEA2534182:0.0000878143)100:0.0000602607)59:0.0000167167,(SAMEA1403596:0.0000807795,SAMEA1403620:0.0000813675)83:0.0000207715)59:0.0000066706,(((SAMEA1016010:0.0000452574,SAMEA1403998:0.0001339601)95:0.0000194855,(SAMEA1707166:0.0000938454,SAMEA1707484:0.0000423016)100:0.0000470536)66:0.0000120336,SAMEA1016093:0.0000427366)59:0.0000105044)59:0.0000024015,SAMEA1016018:0.0000673148)59:0.0000048299,((((((((SAMEA1016174:0.0000308208,SAMEA1403574:0.0001255955)100:0.0000095566,(SAMEA1707279:0.0000982610,SAMEA1707295:0.0001403917)100:0.0000317891)98:0.0000087380,((SAMEA1403842:0.0000800178,SAMEA1403873:0.0000472375)99:0.0000187622,SAMEA1403878:0.0000995019)70:0.0000015940)97:0.0000211939,((((((SAMEA1016185:0.0000859578,SAMEA1403872:0.0000662825)68:0.0000028848,(SAMEA1403654:0.0001110025,SAMEA1403886:0.0001069389)61:0.0000156754)61:0.0000101138,SAMEA1403785:0.0000855248)61:0.0000060632,(SAMEA1403990:0.0001205744,SAMEA1707310:0.0000489378)70:0.0000113520)61:0.0000163889,(SAMEA1403656:0.0000905249,SAMEA1707399:0.0001478413)62:0.0000023557)59:0.0000122063,SAMEA1707163:0.0000929095)59:0.0000021108)59:0.0000042666,(SAMEA1403893:0.0000802509,SAMEA1469532:0.0000842105)79:0.0000332460)59:0.0000025449,((SAMEA1403904:0.0001353615,(SAMEA1707384:0.0000496258,SAMEA1707523:0.0000830551)92:0.0000172699)63:0.0000053890,(((SAMEA1403916:0.0001074687,SAMEA1707282:0.0000908284)62:0.0000066818,(SAMEA1403932:0.0000643140,SAMEA1707269:0.0001016338)100:0.0000387265)59:0.0000027042,SAMEA1403973:0.0000881043)75:0.0000261781)65:0.0000141047)59:0.0000047876,((((SAMEA1403808:0.0000883715,SAMEA1707191:0.0000619716)100:0.0000279551,(SAMEA1403814:0.0000992183,SAMEA1707202:0.0000803956)100:0.0000250760)97:0.0000006761,SAMEA1403880:0.0000995759)84:0.0000157781,((SAMEA1403896:0.0001529526,SAMEA1707533:0.0000836652)78:0.0000190284,SAMEA1707488:0.0001193251)61:0.0000071011)61:0.0000174418)59:0.0000072155,(SAMEA1403573:0.0000832140,((SAMEA1403632:0.0000918675,SAMEA1403714:0.0000714257)79:0.0000117107,(SAMEA1403649:0.0000909224,SAMEA1403970:0.0001355322)100:0.0000147564)79:0.0000324104)59:0.0000006780)59:0.0000032574)91:0.0001106659,((((SAMEA1403625:0.0001107713,SAMEA1403643:0.0000653682)100:0.0000454329,SAMEA1403770:0.0001137999)100:0.0000081561,SAMEA1403631:0.0001289110)100:0.0000102846,(SAMEA1707218:0.0001568394,SAMEA1707235:0.0001002135)100:0.0000246939)100:0.0001165573)61:0.0000018897,((SAMEA1016044:0.0000579795,SAMEA1403797:0.0000591703)64:0.0000103228,(SAMEA1403710:0.0000974735,SAMEA1403876:0.0000482764)100:0.0000083409)100:0.0001405359)61:0.0000183122,(((((((((1479149361993T895415lib5736nextseqn0051151bp:0.0001031180,SAMN02358676:0.0001226741)98:0.0000534363,SAMEA1707455:0.0000555093)92:0.0000173718,SAMN02584598:0.0000672124)63:0.0000074090,SAMN02584633:0.0000578069)63:0.0000054626,SAMN02414988:0.0000761670)63:0.0000405912,SAMEA1707237:0.0000690006)59:0.0000033992,SAMEA1403902:0.0000897809)63:0.0000100729,(((SAMEA1403713:0.0000648204,SAMEA1469498:0.0001015629)100:0.0000350631,(SAMEA1403860:0.0001041176,SAMEA1707311:0.0000789555)93:0.0000190986)93:0.0000053464,SAMEA1707520:0.0001020719)98:0.0000192177)63:0.0000204342,((((SAMEA1015969:0.0000494462,SAMEA1403706:0.0000674694)72:0.0000152497,SAMEA1707144:0.0000951572)75:0.0000254634,SAMEA1015973:0.0001594225)100:0.0000300973,SAMEA1403747:0.0001461135)100:0.0000202391)97:0.0000890764)59:0.0000050862,((((((((SAMEA1015923:0.0001075163,SAMEA1403895:0.0001234386)97:0.0000243638,((SAMEA1016023:0.0000122506,SAMEA1403637:0.0000812559)100:0.0000295041,SAMEA1404023:0.0001317484)100:0.0000200623)100:0.0000842551,SAMEA1403627:0.0002310294)67:0.0000170717,(((((((((SAMEA1015995:0.0001001497,SAMN02584628:0.0000510152)88:0.0000050699,SAMEA1707151:0.0000389064)97:0.0000349569,SAMEA1707176:0.0000525338)88:0.0000108390,SAMEA1707291:0.0000663856)91:0.0000153253,SAMEA1707507:0.0000595803)88:0.0000159552,(((((((SAMEA1403572:0.0001000087,SAMEA1403608:0.0000990638)68:0.0000136154,(SAMEA1403843:0.0000804929,SAMEA1403957:0.0000621345)100:0.0000200564)68:0.0000046655,SAMEA1403954:0.0001184991)68:0.0000115260,SAMEA1707536:0.0000712556)68:0.0000029597,(SAMEA1403682:0.0000588015,SAMEA1403708:0.0000568508)98:0.0000203990)68:0.0000023768,SAMEA1707206:0.0000640287)68:0.0000142643,(SAMEA1403912:0.0000571374,SAMEA1707433:0.0000543270)78:0.0000047003)69:0.0000073455)69:0.0000087607,SAMEA1707401:0.0000649793)76:0.0000139036,SAMEA1403642:0.0001032541)97:0.0000569792,SAMEA1016004:0.0001247751)100:0.0000274095)67:0.0000172616,(((SAMEA1403743:0.0001771000,SAMEA1707379:0.0001051467)100:0.0000117516,SAMEA1707396:0.0001293733)100:0.0000261087,(((SAMN02419598:0.0001207233,SAMN02419646:0.0000589998)74:0.0000298292,SAMN02419620:0.0000604436)74:0.0000091659,SAMN02419630:0.0000686888)100:0.0001036345)100:0.0000721552)60:0.0000382183,SAMEA1403618:0.0002322408)59:0.0000110126,((((((SAMEA1015960:0.0000715350,SAMEA1403614:0.0000357849)59:0.0000077857,(SAMEA1403832:0.0001009822,SAMEA1707425:0.0000399191)100:0.0000175682)59:0.0000324374,((SAMEA1016101:0.0001192588,TDR49S210L002:0.0002450056)59:0.0000234628,SAMN02414975:0.0001428853)59:0.0000115962)73:0.0000388194,SAMEA1469492:0.0001494773)79:0.0001170526,(((SAMEA1403568:0.0001123277,SAMEA1707153:0.0001249953)100:0.0000170587,SAMEA1403580:0.0000763236)100:0.0001099299,(SAMEA1403647:0.0002170619,(SAMEA1403841:0.0001865565,(((SAMEA1403850:0.0001334024,SAMEA2533767:0.0001423686)63:0.0000235778,SAMEA1707479:0.0000552605)63:0.0000138096,SAMEA1469529:0.0001121718)100:0.0000920953)63:0.0000202489)59:0.0000074479)59:0.0000089384)59:0.0000306316,(SAMEA1015991:0.0001824167,(SAMEA1403969:0.0001719647,SAMEA1707266:0.0001803254)81:0.0000551597)76:0.0000033716)59:0.0000122883)59:0.0000023774,((((((SAMEA1403657:0.0001671183,SAMEA1403759:0.0001102980)63:0.0000134972,(SAMEA1707252:0.0000545185,SAMEA1707329:0.0000933757)92:0.0000285394)63:0.0000026735,(((SAMEA1403753:0.0000982265,SAMEA1707491:0.0000637728)59:0.0000216234,(((SAMEA1403823:0.0001015553,SAMEA1707351:0.0000807952)92:0.0000220978,SAMEA1404010:0.0000898703)90:0.0000085033,SAMEA1707435:0.0001167538)59:0.0000053496)59:0.0000180659,(SAMEA1404016:0.0001611469,((SAMEA1469526:0.0000892631,SAMEA1707466:0.0001097255)94:0.0000182162,SAMEA1707175:0.0000933254)86:0.0000185680)59:0.0000181428)63:0.0000022488)92:0.0000175253,SAMEA1403961:0.0001473326)100:0.0000944896,SAMEA1707130:0.0002074312)61:0.0000055914,(SAMEA1403913:0.0001623589,(SAMN03647430:0.0001268524,SAMN03647440:0.0000850598)100:0.0000635329)100:0.0000752931)59:0.0000063396)59:0.0000023332)59:0.0000003373,((((((((((((((((((((((((((((((((((1479150601544T895915lib5741nextseqn0051151bp:0.0001130831,((SAMEA2533511:0.0000452760,SAMN02358704:0.0000988665)92:0.0000107050,SAMEA2534477:0.0000468204)79:0.0000333546)59:0.0000316928,SAMEA3558426:0.0001161150)59:0.0000181032,((SAMEA1016073:0.0000435350,SAMN02584676:0.0000590927)100:0.0000265157,((SAMEA1403645:0.0000609819,(SAMN02414851:0.0000329154,SAMN02414859:0.0000333733)100:0.0000387577)93:0.0000121411,((((SAMN02419535:0.0001455984,SAMN02419559:0.0001293899)100:0.0000123381,SAMN02419586:0.0002865212)98:0.0000092687,SAMN02419543:0.0000750591)100:0.0000409944,((((SAMN02419545:0.0000723450,SAMN02419550:0.0000779528)100:0.0000421891,(SAMN02419582:0.0000832713,SAMN02419641:0.0000842218)100:0.0000169118)80:0.0000030567,SAMN02419604:0.0001396030)92:0.0000131969,(SAMN02419574:0.0000668693,SAMN02419643:0.0000733568)98:0.0000360812)92:0.0000148416)87:0.0000071595)90:0.0000251492)80:0.0000183174)59:0.0000023405,((NLA000401210:0.0000706597,NLA000500538:0.0000664478)100:0.0000200144,SAMEA2535204:0.0000437831)100:0.0000200349)59:0.0000252905,(SAMEA2535237:0.0000349758,((SAMN02628483:0.0000310458,(SAMN02628484:0.0000397876,SAMN02628508:0.0000072481)72:0.0000060817)81:0.0000092223,SAMN02628485:0.0000955052)100:0.0000316930)81:0.0000134437)59:0.0000136635,(1739:0.0000927227,NLA000200442:0.0000564131)99:0.0000212948)59:0.0000176558,SAMEA1707128:0.0001033991)59:0.0000105933,SAMEA1403792:0.0000544919)59:0.0000209889,SAMN02414916:0.0000526853)59:0.0000032810,(SAMEA1016089:0.0000399272,SAMEA1016143:0.0000430205)68:0.0000163304)59:0.0000140085,SAMEA1016120:0.0000725903)59:0.0000089286,(SAMEA1016034:0.0000735555,SAMEA1707139:0.0000565546)61:0.0000104767)59:0.0000140592,((SAMEA1403988:0.0000852841,SAMEA1707287:0.0000631815)100:0.0000111858,(SAMEA1404001:0.0001100348,SAMEA1404025:0.0001044822)62:0.0000101139)62:0.0000080062)59:0.0000147349,(SAMEA1016060:0.0000446434,SAMEA1016159:0.0000671317)81:0.0000088091)59:0.0000144821,SAMEA1016187:0.0000568395)59:0.0000109728,((SAMEA1016054:0.0000455012,(SAMEA1707126:0.0000448356,SAMEA1707551:0.0000748112)62:0.0000048438)62:0.0000231837,(SAMEA1403617:0.0000532373,SAMEA1403807:0.0000619994)76:0.0000154338)61:0.0000027793)59:0.0000151967,(((SAMEA1015996:0.0000277532,(SAMEA1403716:0.0000477908,SAMEA1403750:0.0000713240)71:0.0000120462)64:0.0000069588,SAMEA1016165:0.0000430678)59:0.0000052219,(((((SAMEA1016053:0.0000318416,SAMEA1707388:0.0000906462)84:0.0000190200,SAMEA1707278:0.0001502511)59:0.0000051670,SAMEA1707187:0.0000785399)59:0.0000106284,SAMEA1707157:0.0001022593)59:0.0000044726,SAMEA1403861:0.0000499261)59:0.0000066024)59:0.0000005418)59:0.0000143238,((SAMEA1403550:0.0000813344,SAMEA1403732:0.0000862873)72:0.0000048144,((SAMEA1403567:0.0000859733,(SAMEA1403602:0.0000971670,SAMEA1403749:0.0000661035)97:0.0000126590)59:0.0000055242,((SAMEA1403703:0.0001132078,SAMEA1403848:0.0000456434)66:0.0000132812,SAMEA1707244:0.0000381687)59:0.0000240351)59:0.0000063814)59:0.0000135137)59:0.0000047411,((((((((SAMEA1015929:0.0000543921,(SAMEA1403575:0.0000475609,SAMEA1469506:0.0001837961)75:0.0000135985)60:0.0000113195,SAMEA1707438:0.0000675085)61:0.0000062856,(SAMEA1016152:0.0000469568,SAMEA1016182:0.0000465047)80:0.0000154774)60:0.0000170089,SAMEA1403676:0.0000864573)71:0.0000136932,((SAMEA1403983:0.0000746243,SAMEA1404004:0.0001128210)97:0.0000130695,SAMEA1404035:0.0001241926)67:0.0000070559)59:0.0000153921,SAMEA1469528:0.0000419856)59:0.0000150410,(((SAMEA1403718:0.0000804844,SAMEA1403978:0.0000993495)71:0.0000170915,SAMEA1707575:0.0000790544)59:0.0000076515,(SAMEA1707323:0.0001133080,SAMEA1707564:0.0000418330)61:0.0000211848)59:0.0000101821)59:0.0000031006,((((SAMEA1016082:0.0000286102,SAMEA1016122:0.0000525129)61:0.0000028868,SAMEA1403856:0.0000424508)73:0.0000077275,((SAMEA1403781:0.0000522449,(SAMEA1403865:0.0001077139,SAMEA1403935:0.0000755653)86:0.0000119241)67:0.0000049882,SAMEA1707290:0.0000764466)64:0.0000073617)64:0.0000146225,SAMEA1403927:0.0001073683)59:0.0000023742)59:0.0000124737)59:0.0000047863,(((((SAMEA1015922:0.0000268159,SAMEA1469487:0.0000626532)62:0.0000096222,SAMEA1403738:0.0000664041)61:0.0000134576,(SAMEA1403684:0.0000803553,SAMEA1403798:0.0001091371)69:0.0000107297)59:0.0000024962,((((SAMEA1403585:0.0000701645,SAMEA1403815:0.0001211579)70:0.0000066740,SAMEA1403951:0.0000629061)59:0.0000108794,SAMEA1403847:0.0000620547)59:0.0000025557,(SAMEA1403903:0.0000522383,(SAMEA1707296:0.0001045454,SAMEA1707368:0.0000668860)73:0.0000030662)68:0.0000116662)59:0.0000064960)59:0.0000005052,(((((((SAMEA1015951:0.0000380774,(((((((((SAMEA1015961:0.0000514024,SAMEA1016124:0.0000667104)61:0.0000099143,SAMEA1016071:0.0000475932)59:0.0000147941,(SAMEA1016166:0.0000695225,SAMEA1707215:0.0000421923)68:0.0000044307)59:0.0000026277,SAMEA1403558:0.0001224613)59:0.0000066236,((SAMEA1403591:0.0000475486,SAMEA1707562:0.0000991492)87:0.0000166279,SAMEA1707300:0.0000643374)59:0.0000091928)59:0.0000156432,(SAMEA1404036:0.0000905721,SAMEA1707358:0.0000756185)96:0.0000049599)59:0.0000146753,SAMEA1707223:0.0001290346)59:0.0000073359,SAMEA1707307:0.0000932444)59:0.0000053939,SAMEA1707373:0.0001050496)59:0.0000081202)59:0.0000092072,((((SAMEA1015978:0.0000259037,(SAMEA1015979:0.0000299569,SAMEA1403871:0.0000853200)67:0.0000096239)65:0.0000024989,SAMEA1707284:0.0000359733)60:0.0000132517,((SAMEA1016100:0.0000536151,SAMEA1707410:0.0000930657)99:0.0000163686,SAMEA1707114:0.0000460480)68:0.0000026676)59:0.0000062202,SAMEA1707298:0.0000833889)59:0.0000048408)59:0.0000005455,(SAMEA1015962:0.0000633796,SAMEA1469503:0.0000551219)61:0.0000074787)59:0.0000024006,SAMEA1707320:0.0001247085)59:0.0000043762,((((SAMEA1015985:0.0000500260,SAMEA1403922:0.0000953285)89:0.0000186281,SAMEA1403697:0.0000754410)77:0.0000162996,SAMEA1403898:0.0000829270)59:0.0000105769,SAMEA1015986:0.0000306091)59:0.0000060394)59:0.0000139328,((SAMEA1403758:0.0000572787,SAMEA1707516:0.0000796994)68:0.0000123749,SAMEA1707210:0.0000532566)59:0.0000069831)59:0.0000029869,SAMEA1403566:0.0000783312)59:0.0000095095)59:0.0000121976)59:0.0000042050,(((((SAMEA1403605:0.0000778441,((SAMEA1403835:0.0001040738,SAMEA1707387:0.0000683206)77:0.0000110242,(SAMEA1404006:0.0000698702,SAMEA1707348:0.0000784532)59:0.0000079143)59:0.0000039942)59:0.0000160284,SAMEA1707270:0.0000587441)59:0.0000036338,SAMEA1707427:0.0000628491)59:0.0000082487,SAMEA1403658:0.0000977084)59:0.0000045030,(SAMEA1469502:0.0000445734,SAMEA1469508:0.0001100652)59:0.0000101127)59:0.0000028690)59:0.0000096075,((((SAMEA1403593:0.0000452127,(((SAMEA1403628:0.0000949905,SAMEA1403670:0.0001393921)59:0.0000140275,SAMEA1403822:0.0001214695)59:0.0000072987,SAMEA1403810:0.0000641187)59:0.0000144961)59:0.0000096384,SAMEA1403767:0.0000288772)59:0.0000124470,((SAMEA1403752:0.0000634383,SAMEA1707402:0.0000896930)72:0.0000042687,SAMEA1707565:0.0000605534)66:0.0000084297)59:0.0000051195,SAMEA1707234:0.0000997059)59:0.0000046531)59:0.0000027058,(((SAMEA1403571:0.0000613369,(SAMEA1707261:0.0000615701,SAMEA1707524:0.0000581089)75:0.0000151083)62:0.0000081348,SAMEA1403688:0.0000685892)59:0.0000006733,SAMEA1707149:0.0000521982)59:0.0000145071)59:0.0000006636,SAMEA1707356:0.0000854840)59:0.0000021840,(((((SAMEA1403553:0.0000499261,(SAMEA1403812:0.0000884209,SAMEA1707535:0.0000205151)72:0.0000127181)59:0.0000006686,(SAMEA1403790:0.0000496024,SAMEA1707194:0.0000884062)69:0.0000047122)59:0.0000136658,SAMEA1707275:0.0000594363)59:0.0000094218,(SAMEA1403821:0.0000626561,(SAMEA1404044:0.0000587342,SAMEA1707315:0.0000617249)64:0.0000137103)60:0.0000081312)59:0.0000024962,SAMEA1403607:0.0000620139)59:0.0000070729)59:0.0000069823,(SAMEA1403740:0.0000811711,SAMEA1403757:0.0000665674)61:0.0000074196)59:0.0000034070,((SAMEA1016109:0.0000298941,SAMEA1403999:0.0000763232)61:0.0000126622,(SAMEA1016129:0.0000573961,SAMEA1707334:0.0001073279)76:0.0000060476)59:0.0000094962)59:0.0000188753,((((((((SAMEA1015941:0.0000248108,(SAMEA1707502:0.0000834331,SAMEA1707548:0.0000924633)82:0.0000121376)74:0.0000087231,SAMEA1016163:0.0000426822)59:0.0000071321,(SAMEA1016103:0.0000380387,SAMEA1707475:0.0000760792)63:0.0000022267)59:0.0000022505,SAMEA1016202:0.0000770675)59:0.0000055418,(SAMEA1016052:0.0000475486,SAMEA1403665:0.0000375537)59:0.0000099156)59:0.0000025557,SAMEA1403956:0.0000546812)59:0.0000049944,SAMEA1707196:0.0000855023)59:0.0000049820,((SAMEA1016194:0.0000275100,SAMEA1403760:0.0000781583)85:0.0000269030,((SAMEA1403717:0.0000864779,SAMEA1707437:0.0000901884)59:0.0000118285,SAMEA1403834:0.0000828992)59:0.0000053607)59:0.0000047079)59:0.0000005409)59:0.0000168488,SAMEA1707286:0.0000638447)59:0.0000159946,((SAMEA1403638:0.0000656421,SAMEA1403685:0.0000788127)93:0.0000172877,SAMEA1707505:0.0000781236)94:0.0000146733)59:0.0000056462,(((((SAMEA1015982:0.0000680811,(SAMEA1403552:0.0000593039,SAMEA1404040:0.0001239524)92:0.0000129280)90:0.0000128441,(SAMEA1403780:0.0000732740,SAMEA1707331:0.0001174319)96:0.0000246126)73:0.0000092266,SAMEA1403728:0.0000754389)61:0.0000024858,SAMEA1707513:0.0000475486)97:0.0000284266,(((SAMEA1403678:0.0000844250,SAMEA1403756:0.0000621684)78:0.0000118748,(SAMEA1707213:0.0001084249,SAMEA1707327:0.0000708184)59:0.0000082877)93:0.0000446312,((SAMEA1403691:0.0000678298,SAMEA1403827:0.0000774631)96:0.0000134354,SAMEA1404026:0.0000888918)100:0.0000121949)75:0.0000075658)59:0.0000141146)59:0.0000024962,(SAMEA1469490:0.0000887401,SAMEA1707413:0.0001529711)63:0.0000280215)59:0.0000047714,(((((SAMEA1016167:0.0000581386,SAMEA1403800:0.0000754755)68:0.0000064100,(((((SAMEA1403796:0.0000510335,SAMEA1404024:0.0000853575)74:0.0000183995,SAMEA1707272:0.0000899441)74:0.0000175984,SAMEA1404042:0.0001093264)68:0.0000125923,((SAMEA1403863:0.0001011158,SAMEA1707134:0.0000891615)70:0.0000098055,SAMEA1403975:0.0001167405)70:0.0000100145)68:0.0000121119,(SAMEA1403901:0.0000967773,(SAMEA1403911:0.0000786753,SAMEA1404018:0.0001074561)95:0.0000212300)66:0.0000161204)61:0.0000067220)60:0.0000048892,(SAMEA1403953:0.0000668692,SAMEA1707293:0.0000499261)100:0.0000072136)60:0.0000144339,(SAMEA1404045:0.0001331622,SAMEA1469488:0.0000491156)60:0.0000200138)71:0.0000005052,((SAMEA1403840:0.0000486662,SAMEA1707577:0.0000416325)100:0.0000237739,(((SAMEA1403974:0.0000659728,SAMEA1707165:0.0000929988)86:0.0000031190,SAMEA1404047:0.0001607151)86:0.0000076899,SAMEA1707364:0.0001144222)93:0.0000176753)88:0.0000066604)85:0.0000143991)59:0.0001123643,(((NLA009900180:0.0001481104,SAMEA1404011:0.0001171357)90:0.0000229726,SAMEA1404020:0.0001854515)100:0.0000986819,SAMEA1707226:0.0001914827)90:0.0000308300)59:0.0000024962)59:0.0000213965,((((SAMEA1016117:0.0001623296,SAMEA1707361:0.0000556981)100:0.0000133760,SAMEA1403771:0.0000498594)100:0.0001245339,((((SAMEA1016176:0.0000571639,(SAMEA1403817:0.0000971854,SAMEA1403976:0.0001113788)100:0.0000027541)100:0.0000138289,((SAMEA1403793:0.0000968581,SAMEA1403855:0.0000528896)81:0.0000225410,SAMEA1707414:0.0000670239)81:0.0000108578)81:0.0000123435,((SAMEA1403723:0.0001041939,SAMEA1404008:0.0001087104)99:0.0000160763,SAMEA1403943:0.0000781382)94:0.0000225129)87:0.0000047482,(SAMEA1403704:0.0000713422,(SAMEA1404033:0.0000827969,(SAMEA2535283:0.0000539352,SAMN02419584:0.0001352652)100:0.0000215482)100:0.0000516250)84:0.0000076088)97:0.0000631670)84:0.0000076005,SAMEA1403964:0.0001564153)84:0.0000317481)59:0.0000005052,(((SAMEA1016172:0.0000231857,(SAMEA1403862:0.0001204865,SAMEA1707494:0.0000547007)100:0.0000281802)100:0.0001184584,((((SAMEA1403782:0.0001045926,SAMEA1403924:0.0001030645)77:0.0000023385,(SAMEA1403996:0.0000787020,SAMEA1707203:0.0000744933)100:0.0000328752)100:0.0000485644,SAMEA2535166:0.0001734980)95:0.0001170927,SAMEA1403887:0.0002165384)71:0.0000075137)59:0.0000006803,(SAMEA1707189:0.0000681103,SAMEA1707431:0.0000520698)100:0.0001411135)64:0.0000075264)59:0.0000181085)59:0.0000134671,SAMEA1707292:0.0001950353)59:0.0000148850,(((SAMN03647199:0.0000896337,SAMN03648053:0.0000461578)100:0.0000537371,(SAMN03647338:0.0000826555,SAMN03647906:0.0000623083)95:0.0000085568)88:0.0000046975,SAMN03647800:0.0001099583)100:0.0001307811)59:0.0000147724,(SAMEA1403766:0.0001725666,(SAMEA1403979:0.0001874388,SAMN02628527:0.0000721044)100:0.0000261813)100:0.0001452375)59:0.0000005913,(((((SAMEA1403711:0.0001257026,SAMEA1469514:0.0000635093)84:0.0000108496,(SAMEA1707362:0.0000538137,SAMEA1707532:0.0000711849)100:0.0000259138)84:0.0000364647,SAMN02419542:0.0001494129)84:0.0000134535,(SAMEA2533971:0.0001030481,SAMN02358678:0.0001427212)100:0.0000330672)96:0.0000664623,((((SAMN02584591:0.0000497572,SAMN02584646:0.0001066914)75:0.0000187309,SAMN02584644:0.0000477299)75:0.0000194019,SAMN02584597:0.0000538055)100:0.0000270580,SAMN02584623:0.0000494379)100:0.0000735793)96:0.0000741353)59:0.0000083412,((NLA009701714:0.0001395297,(((((((SAMEA1403561:0.0000793055,SAMEA1469513:0.0000397680)95:0.0000235748,SAMEA1707335:0.0001198709)87:0.0000153453,(SAMEA1404029:0.0000831512,SAMEA1707162:0.0000663379)87:0.0000103540)85:0.0000030174,SAMEA1404015:0.0001078888)87:0.0000560446,(SAMN02419625:0.0000811143,SAMN02419681:0.0000772610)100:0.0000230902)87:0.0000044589,SAMN02584668:0.0000602672)100:0.0001050806,SAMEA2534722:0.0001067322)87:0.0000554837)85:0.0000123534,SAMEA1707366:0.0001861383)66:0.0000064011)59:0.0000064437,((SAMEA1707145:0.0001426078,(SAMEA2533793:0.0000543259,SAMN02584594:0.0000755063)100:0.0000140389)100:0.0000111315,((SAMEA2534507:0.0000895757,SAMEA2535044:0.0000382703)100:0.0000458258,SAMEA2535185:0.0000365611)96:0.0000318251)100:0.0001604728)59:0.0000153048,(((SAMEA1015987:0.0000394380,SAMEA1403799:0.0001498250)100:0.0001956017,SAMN02414891:0.0002295529)63:0.0000248696,((SAMN02584605:0.0000179550,SAMN02584643:0.0000541907)100:0.0001805986,SAMN02584660:0.0002163866)100:0.0000113792)63:0.0000246217)59:0.0000022635,(((NLA009601659:0.0001311663,SAMN02628490:0.0000967800)100:0.0000092617,((SAMN03648043:0.0000424394,(SAMN03648062:0.0000803694,SAMN03648084:0.0000972840)100:0.0000121502)100:0.0000199801,SAMN03648046:0.0000654004)100:0.0000754091)100:0.0001299815,SAMEA2533539:0.0000946930)87:0.0000049922)59:0.0000006544,((((((((((IDR1200008928:0.0002406009,((IDR1500071802:0.0002184694,(IDR1600039759:0.0000835145,SAMEA2535125:0.0000659237)100:0.0001131801)72:0.0000063527,((IDR1600019640:0.0002455283,TDR228S200L002:0.0001490562)90:0.0000208446,TDR26S100L002:0.0002776426)59:0.0000336592)59:0.0000040379)59:0.0000142556,(SAMEA2534973:0.0000245965,SAMEA2535213:0.0001164995)100:0.0001720466)59:0.0000050620,SAMEA2534221:0.0002186194)59:0.0000384976,((((SAMEA1707451:0.0002123214,SAMEA2534631:0.0000390326)88:0.0000244056,SAMEA2533962:0.0000374685)89:0.0000966153,(SAMEA2533484:0.0000632928,SAMEA2533840:0.0000676419)100:0.0000680791)88:0.0000022982,((SAMEA2533379:0.0001109114,SAMEA2533806:0.0000270112)81:0.0000095095,SAMEA2533636:0.0000404242)100:0.0001007770)69:0.0000060932)59:0.0000046265,((((((SAMEA1403783:0.0001415828,SAMN02358710:0.0002464666)90:0.0000140375,(((SAMEA1403837:0.0001322873,SAMEA1403939:0.0000953206)79:0.0000148725,SAMEA1403921:0.0000682305)79:0.0000159780,SAMEA1403879:0.0001438906)90:0.0000282274)79:0.0000530244,(SAMEA2533743:0.0000347325,SAMEA2535243:0.0000475486)100:0.0000226944)78:0.0000170366,SAMEA2533467:0.0000269271)78:0.0000013748,SAMEA2533430:0.0000332837)100:0.0000917488,SAMEA2535134:0.0000995956)78:0.0000790507)59:0.0000048308,((((((SAMEA2533364:0.0001129982,SAMEA2533987:0.0000870959)100:0.0000094927,SAMEA2534895:0.0001058588)65:0.0000051322,SAMEA2533996:0.0000930102)84:0.0000695720,((SAMEA2533899:0.0000697303,(SAMEA2534262:0.0000956433,SAMEA2535041:0.0000686833)78:0.0000356612)77:0.0000015202,SAMEA2534847:0.0001069795)78:0.0000092464)61:0.0000005553,SAMEA2533772:0.0001210473)67:0.0000509420,((SAMEA2533937:0.0000712851,SAMEA2534413:0.0000498966)100:0.0001084684,SAMEA2534152:0.0000996300)100:0.0000290034)67:0.0000070228)59:0.0000177846,((SAMEA2534088:0.0000087042,SAMEA2534693:0.0000224832)100:0.0000942634,SAMEA2534433:0.0001760759)69:0.0000237739)59:0.0000176428,SAMEA2534002:0.0001645989)59:0.0000374616,((SAMEA2534531:0.0001496278,SAMN02350402:0.0001701341)67:0.0000407187,(SAMEA2534537:0.0001510920,(SAMEA2535341:0.0001338691,((((SAMN03647458:0.0001116673,(SAMN03647732:0.0000682891,SAMN03647942:0.0001443626)100:0.0000254589)100:0.0000209895,SAMN03647714:0.0000524879)100:0.0000174581,SAMN03648373:0.0000850135)100:0.0001027412,(SAMN03647877:0.0001215777,SAMN03648512:0.0001547802)100:0.0000129087)100:0.0000365833)70:0.0000146654)64:0.0000269553)60:0.0000127088)59:0.0000002665,((((SAMEA1707120:0.0001808390,SAMEA2533350:0.0000478480)92:0.0000094069,SAMEA2534179:0.0001210784)100:0.0000718715,(SAMN02414919:0.0000864778,SAMN02584607:0.0000667825)100:0.0001392143)86:0.0000391135,(((SAMEA2533966:0.0000544312,SAMEA2534759:0.0000189288)100:0.0000149456,SAMEA2535017:0.0000096294)100:0.0000444931,SAMEA2534894:0.0000567948)100:0.0001111541)62:0.0000106531)59:0.0000043456)70:0.0000261514)75:0.0000261364,(((((((((((SAMEA1485502:0.0001607703,(((((((SAMEA1556507:0.0000324681,(SAMEA1556531:0.0000888599,SAMEA1688594:0.0000439320)67:0.0000070287)100:0.0000244637,SAMEA1688632:0.0000819418)67:0.0000154248,(SAMEA1569205:0.0000998193,SAMEA1688651:0.0000585458)67:0.0000174537)65:0.0000029142,SAMEA1688697:0.0000768592)65:0.0000173879,SAMEA1569273:0.0000339812)65:0.0000175328,SAMEA1556632:0.0000516468)100:0.0000230185,(SAMEA1688554:0.0000543796,SAMEA1688617:0.0000731321)100:0.0000121687)71:0.0000104994)100:0.0000239022,(SAMEA1708187:0.0001374935,(((SAMEA1708236:0.0001044783,SAMEA1708256:0.0001024889)93:0.0000062083,SAMEA1708265:0.0000887726)100:0.0000162813,SAMEA1708284:0.0001035316)100:0.0000257754)100:0.0000385436)71:0.0000159540,SAMEA1556674:0.0000545619)100:0.0000396204,SAMN02586028:0.0000582056)71:0.0000023981,(((((SAMN03648555:0.0001268728,SAMN03648703:0.0001476857)99:0.0000315463,(SAMN03648582:0.0000524712,SAMN03648919:0.0000757920)100:0.0000233492)88:0.0000118547,(SAMN03648895:0.0001582242,SAMN03649075:0.0000675501)100:0.0000321149)100:0.0000381558,SAMN03648556:0.0000820394)100:0.0000220443,(SAMN03649001:0.0001199501,SAMN08913230:0.0000544401)100:0.0000372591)100:0.0000666843)93:0.0000064931,((SAMN02053818:0.0001309630,SAMN02350462:0.0001119855)80:0.0000031934,(SAMN02350458:0.0000872841,SAMN02585956:0.0000835795)100:0.0000295223)93:0.0000534083)80:0.0000196977,(((SAMEA2533435:0.0000581586,SAMEA3558591:0.0000410096)100:0.0000331161,SAMEA3558598:0.0000440477)100:0.0000367840,SAMN05576749:0.0000893212)93:0.0000115547)100:0.0000105686,((SAMEA3558580:0.0000983409,SAMEA3558583:0.0000758663)100:0.0000305369,(SAMEA3558611:0.0000736081,(SAMEA95501668:0.0000423874,SAMEA95530168:0.0000487307)64:0.0000071168)100:0.0000436579)100:0.0000432308)100:0.0001099389,SAMN01908876:0.0001810200)100:0.0000273722,SAMN01908853:0.0002017324)100:0.0000094561,SAMN01908844:0.0001456823)100:0.0000209011)75:0.0000070740)59:0.0000140127,((((((((((((((IDR1600017137:0.0003149730,IDR1600035065:0.0001088032)100:0.0001064827,(SAMEA104304849:0.0000953905,TDR30S135L002:0.0001086639)96:0.0000988453)95:0.0000161226,SAMEA2535188:0.0001187541)95:0.0000264428,SAMEA2533997:0.0001502145)83:0.0000190624,((IDR1600026643:0.0001297442,(TDR40S136L002:0.0001213998,TDR44S148L002:0.0000639317)100:0.0000758072)99:0.0000318994,SAMEA2297165:0.0001867016)83:0.0000157754)78:0.0000186384,SAMEA2297202:0.0002114966)83:0.0000354252,(((NLA000301715:0.0001131225,SAMEA3558171:0.0000956734)100:0.0000421154,SAMEA2535183:0.0001420995)100:0.0000190097,(SAMN02381027:0.0001397340,SAMN02381032:0.0001761484)100:0.0000261060)72:0.0000078090)79:0.0000120827,(((SAMEA1018935:0.0000903849,SAMEA1019178:0.0000947672)100:0.0000726086,((SAMEA104304847:0.0001295285,(TDR28S123L002:0.0000373901,TDR8S145L002:0.0002139187)97:0.0000601920)100:0.0001204599,(SAMEA2297052:0.0000942361,(SAMN03648357:0.0001240108,SAMN03648396:0.0001009377)100:0.0000930065)100:0.0000250970)97:0.0000026309)97:0.0000028185,(SAMEA104304850:0.0001234171,TDR35S101L002:0.0001322220)97:0.0000645880)97:0.0000435882)77:0.0000048613,SAMEA2296985:0.0001835834)85:0.0000143642,SAMN01908756:0.0001709969)100:0.0001199073,SAMEA2297016:0.0002849120)96:0.0000037411,SAMN01908804:0.0003721572)74:0.0000093627,(((SAMN01908811:0.0002639834,SAMN02364092:0.0002535967)100:0.0000451899,SAMN01908836:0.0003016208)81:0.0000142686,((SAMN02360612:0.0002461771,(SAMN02364093:0.0002085242,(SAMN02414900:0.0001741695,SAMN02599058:0.0001818540)100:0.0000566201)97:0.0000338635)76:0.0000247107,(SAMN02414950:0.0003046205,SAMN02419556:0.0000638816)59:0.0000120906)59:0.0000105214)59:0.0000262153)59:0.0000008681,(((SAMN01908760:0.0001044182,SAMN01908872:0.0000832644)100:0.0000031601,SAMN01908767:0.0000996337)100:0.0002014164,SAMN02599158:0.0002857156)100:0.0000238206)59:0.0000020780)68:0.0000093645,SAMN01908744:0.0003113952)68:0.0000047085,SAMN01908846:0.0002494609)68:0.0000190111,(SAMEA2533450:0.0001830435,((SAMEA3558389:0.0001035910,SAMEA3558757:0.0000574753)100:0.0000431716,SAMN03648771:0.0002575795)100:0.0001352160)98:0.0000904540)59:0.0000042098)59:0.0000117892,(((((((((((((((01R0647:0.0000597306,(02R1793:0.0000527536,Peru4003:0.0000685543)93:0.0000069723)93:0.0000240522,01R1540:0.0000752414)93:0.0000167130,(((02R1825:0.0000464734,03R0327:0.0000258585)100:0.0000155193,(04R0266:0.0001022195,((Peru4606:0.0000594363,Peru4608:0.0000523036)97:0.0000029543,(Peru4627:0.0000962761,Peru4681:0.0000399386)84:0.0000447092)77:0.0000234602)77:0.0000020389)77:0.0000172886,(SAMEA3558250:0.0000897484,SAMEA3558271:0.0000394136)100:0.0000610078)77:0.0000021794)77:0.0000200693,(02R1753:0.0001218679,((03R0058:0.0000511749,03R1084:0.0000888316)100:0.0000021568,Peru4318:0.0000787334)100:0.0000292305)100:0.0000726780)77:0.0000316313,((Peru4484:0.0000901830,Peru4528:0.0001217764)92:0.0000432497,Peru4488:0.0000837550)77:0.0000046329)100:0.0000804445,((1479144813357T181815lib5023nextseqn0035151bp:0.0001774689,1479146369267T184315lib5048nextseqn0036151bp:0.0002237864)100:0.0000156215,SAMN03647853:0.0001731913)100:0.0000191192)100:0.0000099017,SAMEA2535280:0.0002204072)59:0.0000099853,((1479146369267T183415lib5039nextseqn0035151bp:0.0000878858,1479146369267T183815lib5043nextseqn0035151bp:0.0001031256)100:0.0001272098,1479146369267T183615lib5041nextseqn0035151bp:0.0001676787)100:0.0000325341)59:0.0000231950,(SAMEA3558640:0.0002590933,SAMN02599076:0.0001979775)87:0.0000060438)59:0.0000058172,SAMN02402666:0.0001785702)59:0.0000199584,(((SAMEA2533646:0.0000345285,SAMEA2535154:0.0000243808)100:0.0000289468,SAMEA2534474:0.0000497139)100:0.0000376278,(SAMN02414989:0.0000830658,((SAMN03647508:0.0000649292,SAMN03647540:0.0001597948)100:0.0000337895,(SAMN03647563:0.0000488762,SAMN04365147:0.0000572970)100:0.0000148527)99:0.0000024962)100:0.0000124213)100:0.0001875572)59:0.0000193096,(((((((((((((((((((((((((01R1321:0.0000520457,01R1559:0.0000239030)100:0.0000081320,02R1641:0.0000461398)100:0.0000121561,02R0328:0.0000380842)100:0.0000307775,Peru4622:0.0000140900)100:0.0000049242,Peru5145:0.0001049471)86:0.0000192420,(03R1176:0.0000746747,(Peru3413:0.0000835967,Peru4724:0.0000885929)86:0.0000063223)86:0.0000187825)86:0.0000333112,((02R1288:0.0000785380,Peru4323:0.0000730755)100:0.0000499261,Peru4471:0.0001335438)59:0.0000006761)100:0.0000307363,Peru3294:0.0000974496)65:0.0000004940,(((03R0268:0.0000513230,Peru4933:0.0001145446)100:0.0000235043,Peru3379:0.0000846590)100:0.0000986743,(Peru4109:0.0000544394,Peru4989:0.0000546693)100:0.0000451711)100:0.0000118274)81:0.0000175491,Peru5080:0.0001357255)100:0.0000753877,IDR1500056767:0.0001712388)59:0.0000308161,IDR1500057022:0.0002825222)59:0.0000074910,IDR1500053361:0.0002156700)59:0.0000088569,((IDR1400011176:0.0001238575,IDR1400026773:0.0000646995)100:0.0001446388,SAMN03648568:0.0001539754)95:0.0000781915)59:0.0000257171,SAMEA2534329:0.0002963699)59:0.0000162267,(IDR1500069348:0.0002198822,IDR1600036513:0.0002755094)62:0.0000054804)59:0.0000109468,IDR1500054922:0.0002529197)59:0.0000477385,IDR1500062349:0.0001733041)59:0.0000072541,IDR1600032334:0.0002203511)59:0.0000326473,(IDR1400029413:0.0002255845,IDR1500061908:0.0001979520)95:0.0000005359)59:0.0000313726,IDR1600020192:0.0002251873)59:0.0000628685,(((((SAMEA1530615:0.0000716690,(SAMEA1556711:0.0000403959,SAMEA1556737:0.0001213499)77:0.0000093213)92:0.0000096929,((SAMEA1556505:0.0000426755,SAMEA1569220:0.0000593985)86:0.0000079987,SAMEA1688521:0.0000445961)94:0.0000192699)98:0.0000296799,((SAMEA1530733:0.0000862726,((SAMEA1569125:0.0001468847,SAMEA1569183:0.0000376699)95:0.0000091772,SAMEA1569316:0.0000787279)99:0.0000209757)95:0.0000192199,(SAMEA1530843:0.0000578178,SAMEA1556792:0.0000324347)73:0.0000158745)74:0.0000076774)88:0.0000397616,(SAMEA1708368:0.0001422269,SAMEA1708382:0.0001303675)91:0.0000483024)99:0.0000266569,((SAMEA1530678:0.0000822579,(SAMEA1556692:0.0000835491,SAMEA1569224:0.0000813523)94:0.0000347303)99:0.0000594698,SAMEA1688695:0.0001332027)99:0.0000128938)100:0.0000930416)59:0.0000113669,(SAMN03647605:0.0002744332,SAMN03647764:0.0002071305)62:0.0000396643)59:0.0000021000,(((SAMEA2297035:0.0002432189,SAMN01908772:0.0002497682)73:0.0000226913,SAMN02599083:0.0002358025)64:0.0000095892,SAMN01908817:0.0001667212)75:0.0000006485)59:0.0000217929,SAMN01908748:0.0002128782)59:0.0000012335)96:0.0000392667,SAMN01908812:0.0002144523)96:0.0000143238,SAMN01908816:0.0002740242)100:0.0000424395,SAMN01908745:0.0003141553)85:0.0000018165)59:0.0000086623,(((1479144813357T180315lib5008nextseqn0036151bp:0.0001193250,1479146369267T182715lib5032nextseqn0036151bp:0.0001174354)100:0.0001191284,(((((((SAMEA1015933:0.0000586349,SAMEA1015949:0.0000334322)72:0.0000127223,(SAMEA1016033:0.0000316780,SAMEA1404041:0.0000562602)93:0.0000199781)67:0.0000042828,(SAMEA1403675:0.0000912812,((SAMEA1403910:0.0000728715,SAMEA1403960:0.0000964305)95:0.0000124603,SAMEA1469485:0.0000496063)95:0.0000041511)90:0.0000216799)70:0.0000091926,(SAMEA1404005:0.0000695520,SAMEA1707557:0.0000811847)72:0.0000036113)91:0.0000232439,SAMEA1403600:0.0000824260)91:0.0000247429,(SAMEA1403599:0.0001156546,SAMEA1404043:0.0001578131)91:0.0000057912)100:0.0001400227,((SAMN01908863:0.0000772047,SAMN01908873:0.0000851443)100:0.0000109273,SAMN01908875:0.0000606790)100:0.0001287522)96:0.0000041932)100:0.0000838828,((SAMN01908839:0.0002490756,(SAMN01908861:0.0001614149,SAMN01908867:0.0001196358)100:0.0000609500)100:0.0000066253,((SAMN01908843:0.0001566699,SAMN01908849:0.0001733605)100:0.0000747810,SAMN01908852:0.0001651304)91:0.0000117421)100:0.0000300136)100:0.0000408883)59:0.0000072910,(((((((((((((((((((((((01R1505:0.0000512472,03R1404:0.0000689464)96:0.0000256655,Peru3393:0.0000577454)59:0.0000138914,(Peru5417:0.0001481221,TDR166S153L002:0.0000969425)95:0.0000263119)59:0.0000040264,(Peru3434:0.0000859614,(Peru4301:0.0000532815,(Peru4527:0.0000797085,((Peru4678:0.0000247342,Peru5118:0.0001022333)100:0.0000388783,(Peru5126:0.0000668548,Peru5439:0.0001224596)100:0.0000767155)100:0.0000120113)100:0.0000199229)100:0.0000223445)87:0.0000069036)59:0.0000046007,((1479151773189T1378514lib3416nextseqn0004151bp:0.0000663995,Peru3430:0.0000655699)59:0.0000034443,((Peru2964:0.0000357328,Peru3059:0.0000318818)100:0.0000365494,(Peru3308:0.0000849045,Peru3399:0.0000444593)100:0.0000117029)59:0.0000158928)59:0.0000090125)100:0.0001778610,((SAMEA1707264:0.0001637816,((((SAMEA2297156:0.0000285288,SAMN03648544:0.0000309063)100:0.0000045031,SAMN03648545:0.0000145045)100:0.0000024962,SAMN03648570:0.0000145026)100:0.0000190191,SAMN03648531:0.0000259996)100:0.0000431228)100:0.0001263541,SAMN02599115:0.0002400424)96:0.0000124965)60:0.0000107533,((SAMEA3558672:0.0001808327,(SAMN02599037:0.0002011642,SAMN02599079:0.0001316759)82:0.0000079294)82:0.0000136676,(SAMN02599154:0.0001113159,TDR231S203L002:0.0001963080)99:0.0000531240)100:0.0001161699)84:0.0000085155,SAMN02599102:0.0001876395)84:0.0000046790,SAMEA1016147:0.0002180387)85:0.0000152277,SAMN01908743:0.0001883549)82:0.0000066290,(((((IDR1600005548:0.0002457294,(SAMN03647608:0.0000623073,SAMN03647882:0.0000874056)100:0.0000249785)99:0.0000947494,(SAMN02414978:0.0001154026,SAMN02414986:0.0001334620)100:0.0000981094)99:0.0000082657,SAMN01908824:0.0000952191)99:0.0000200609,SAMN01908891:0.0001474177)99:0.0000472841,SAMN01908818:0.0001479797)99:0.0000341075)83:0.0000154648,SAMN02398700:0.0003011171)85:0.0000141913,(((SAMEA1556542:0.0001238560,SAMEA1708259:0.0001544039)96:0.0000317533,SAMN05575256:0.0001280285)68:0.0000234422,((SAMEA1708253:0.0001184134,((SAMEA2533862:0.0001881286,SAMN02586083:0.0001104011)79:0.0000169602,((SAMN02403559:0.0001144111,SAMN02585901:0.0001137910)100:0.0000192045,SAMN02585943:0.0001433557)88:0.0000160377)59:0.0000188699)59:0.0000166498,((((SAMEA2533682:0.0001183589,SAMEA2535307:0.0001320648)96:0.0000056049,(((SAMN03648526:0.0000901371,SAMN03648708:0.0001907196)97:0.0000049587,((SAMN03648561:0.0001312939,(SAMN03648857:0.0000613627,SAMN03648980:0.0000631503)100:0.0000725963)91:0.0000042599,(SAMN03648612:0.0001276597,SAMN03648675:0.0000732964)100:0.0000651154)91:0.0000334121)88:0.0000156759,SAMN03649023:0.0001846467)88:0.0000278470)83:0.0000146549,SAMEA2535298:0.0001277372)77:0.0000327098,(SAMEA3558527:0.0000626025,SAMN02586062:0.0000765513)100:0.0000479777)59:0.0000093075)59:0.0000062214)100:0.0001366911)77:0.0000047481,((((((((1479146369267T183915lib5044nextseqn0036151bp:0.0001875127,SAMEA2533705:0.0001562885)100:0.0000315451,((SAMEA2535045:0.0000341794,SAMEA2535356:0.0000444125)100:0.0000938629,SAMEA3558657:0.0001060211)100:0.0000551690)100:0.0000438574,(SAMN01908759:0.0000605418,SAMN01908766:0.0000671981)100:0.0002106089)100:0.0000380231,SAMN01908838:0.0002682409)100:0.0000428038,SAMN01908894:0.0001994021)72:0.0000060168,SAMEA3558662:0.0002751234)79:0.0000109180,SAMEA2533555:0.0002683761)95:0.0000459425,((IDR1400007566:0.0002125817,SAMN03647207:0.0000856476)73:0.0000326049,SAMN01908753:0.0001119294)100:0.0001790466)62:0.0000005200)63:0.0000116611,((((1479144119992T178015lib4985nextseqn0035151bp:0.0000819751,1479146369267T185115lib5056nextseqn0035151bp:0.0000732442)100:0.0000462472,SAMEA3558623:0.0001091727)100:0.0001183720,SAMN01908832:0.00021
[truncated: 17,522 more chars]
