# Supplementary material for: Population structure, biogeography and transmissibility of Mycobacterium tuberculosis
Source: Nat Commun. 2021 Oct 20;12:6099. doi: 10.1038/s41467-021-26248-1 (PMC8528816; doi:10.1038/s41467-021-26248-1)
Supplement: Supplementary file 13 — Source Data [file 41467_2021_26248_MOESM13_ESM.zip › source_data/tree_lineage1_pan-susceptible.nex]

#NEXUS
[R-package PHYTOOLS, Thu Aug 8 22:31:26 2019]
BEGIN TAXA;
	DIMENSIONS NTAX = 565;
	TAXLABELS
		0209688
		0210028
		02R1267
		canettii
		IDR1500045314
		IDR1500055398
		IDR1500061013
		IDR1500062511
		IDR1500062635
		IDR1500063136
		IDR1500068896
		IDR1500071801
		IDR1500072159
		IDR1500072381
		IDR1600000553
		IDR1600000643
		IDR1600002326
		IDR1600004867
		IDR1600005538
		IDR1600005829
		IDR1600014124
		IDR1600018864
		IDR1600022505
		IDR1600023714
		IDR1600024367
		IDR1600031133
		IDR1600033123
		IDR1600034870
		IDR1600035086
		IDR1600040333
		IDR1600044034
		IDR1600045994
		IDR1600048331
		IDR1600049307
		IDR1600049674
		IDR1600051431
		IDR1600052651
		IDR1600056424
		IDR1600058695
		SAMEA1018904
		SAMEA1018916
		SAMEA1019014
		SAMEA1019050
		SAMEA1019054
		SAMEA1019055
		SAMEA1019080
		SAMEA1019113
		SAMEA1019142
		SAMEA1019155
		SAMEA1019164
		SAMEA1019198
		SAMEA1019265
		SAMEA1019302
		SAMEA1019306
		SAMEA104304853
		SAMEA104304864
		SAMEA104326166
		SAMEA104326186
		SAMEA104326190
		SAMEA1465924
		SAMEA1465935
		SAMEA1465967
		SAMEA1465985
		SAMEA1485227
		SAMEA1485232
		SAMEA1485234
		SAMEA1485276
		SAMEA1485283
		SAMEA1485286
		SAMEA1485294
		SAMEA1485295
		SAMEA1485296
		SAMEA1485322
		SAMEA1485334
		SAMEA1485338
		SAMEA1485454
		SAMEA1485457
		SAMEA1485485
		SAMEA1485486
		SAMEA1485492
		SAMEA1485499
		SAMEA1485503
		SAMEA1485504
		SAMEA1530590
		SAMEA1530597
		SAMEA1530603
		SAMEA1530606
		SAMEA1530612
		SAMEA1530618
		SAMEA1530622
		SAMEA1530625
		SAMEA1530629
		SAMEA1530635
		SAMEA1530654
		SAMEA1530661
		SAMEA1530664
		SAMEA1530668
		SAMEA1530677
		SAMEA1530683
		SAMEA1530701
		SAMEA1530711
		SAMEA1530737
		SAMEA1530758
		SAMEA1530772
		SAMEA1530800
		SAMEA1530805
		SAMEA1530812
		SAMEA1530816
		SAMEA1530901
		SAMEA1530917
		SAMEA1530921
		SAMEA1530924
		SAMEA1530926
		SAMEA1530931
		SAMEA1530935
		SAMEA1530945
		SAMEA1556502
		SAMEA1556536
		SAMEA1556538
		SAMEA1556544
		SAMEA1556566
		SAMEA1556567
		SAMEA1556570
		SAMEA1556581
		SAMEA1556586
		SAMEA1556593
		SAMEA1556614
		SAMEA1556638
		SAMEA1556670
		SAMEA1556675
		SAMEA1556682
		SAMEA1556687
		SAMEA1556702
		SAMEA1556703
		SAMEA1556706
		SAMEA1556731
		SAMEA1556735
		SAMEA1556744
		SAMEA1556747
		SAMEA1556749
		SAMEA1556758
		SAMEA1556766
		SAMEA1556769
		SAMEA1556781
		SAMEA1556787
		SAMEA1556840
		SAMEA1556842
		SAMEA1556843
		SAMEA1556847
		SAMEA1556861
		SAMEA1569104
		SAMEA1569126
		SAMEA1569142
		SAMEA1569145
		SAMEA1569154
		SAMEA1569157
		SAMEA1569166
		SAMEA1569167
		SAMEA1569199
		SAMEA1569203
		SAMEA1569204
		SAMEA1569211
		SAMEA1569219
		SAMEA1569233
		SAMEA1569235
		SAMEA1569244
		SAMEA1569253
		SAMEA1569258
		SAMEA1569274
		SAMEA1569276
		SAMEA1569282
		SAMEA1569289
		SAMEA1569290
		SAMEA1569291
		SAMEA1569330
		SAMEA1569332
		SAMEA1569335
		SAMEA1569336
		SAMEA1569337
		SAMEA1569346
		SAMEA1688500
		SAMEA1688501
		SAMEA1688503
		SAMEA1688506
		SAMEA1688544
		SAMEA1688550
		SAMEA1688556
		SAMEA1688560
		SAMEA1688633
		SAMEA1688637
		SAMEA1688677
		SAMEA1688682
		SAMEA1688691
		SAMEA1708210
		SAMEA1708213
		SAMEA1708217
		SAMEA1708223
		SAMEA1708227
		SAMEA1708237
		SAMEA1708241
		SAMEA1708248
		SAMEA1708251
		SAMEA1708254
		SAMEA1708266
		SAMEA1708268
		SAMEA1708280
		SAMEA1708286
		SAMEA1708361
		SAMEA1708364
		SAMEA1708375
		SAMEA1708385
		SAMEA1708392
		SAMEA1708400
		SAMEA1708405
		SAMEA1708406
		SAMEA1708417
		SAMEA1708418
		SAMEA1708421
		SAMEA1708428
		SAMEA1708430
		SAMEA1708483
		SAMEA1708486
		SAMEA1708493
		SAMEA2296962
		SAMEA2296968
		SAMEA2296975
		SAMEA2296982
		SAMEA2296987
		SAMEA2296989
		SAMEA2297001
		SAMEA2297005
		SAMEA2297024
		SAMEA2297026
		SAMEA2297034
		SAMEA2297038
		SAMEA2297045
		SAMEA2297051
		SAMEA2297081
		SAMEA2297105
		SAMEA2297111
		SAMEA2297131
		SAMEA2297133
		SAMEA2297137
		SAMEA2297162
		SAMEA2297205
		SAMEA2533345
		SAMEA2533394
		SAMEA2533510
		SAMEA2533581
		SAMEA2533633
		SAMEA2533638
		SAMEA2533644
		SAMEA2533686
		SAMEA2533689
		SAMEA2533706
		SAMEA2533904
		SAMEA2533977
		SAMEA2533985
		SAMEA2534043
		SAMEA2534065
		SAMEA2534190
		SAMEA2534203
		SAMEA2534230
		SAMEA2534274
		SAMEA2534300
		SAMEA2534354
		SAMEA2534398
		SAMEA2534408
		SAMEA2534439
		SAMEA2534504
		SAMEA2534519
		SAMEA2534536
		SAMEA2534817
		SAMEA2534820
		SAMEA2534825
		SAMEA2534835
		SAMEA2534873
		SAMEA2534886
		SAMEA2534913
		SAMEA2534947
		SAMEA2534957
		SAMEA2534990
		SAMEA2535022
		SAMEA2535047
		SAMEA2535097
		SAMEA2535128
		SAMEA2535226
		SAMEA2535250
		SAMEA2535254
		SAMEA2535263
		SAMEA2535294
		SAMEA2535315
		SAMEA2535319
		SAMEA3558229
		SAMEA3558626
		SAMEA3558641
		SAMEA3558644
		SAMEA3558648
		SAMEA3558649
		SAMEA3558651
		SAMEA3558652
		SAMEA3558653
		SAMEA3558656
		SAMEA3558661
		SAMEA3558663
		SAMEA3558664
		SAMEA3558667
		SAMEA3558669
		SAMEA3558676
		SAMEA3558704
		SAMEA961676
		SAMEA961677
		SAMN02231137
		SAMN02364085
		SAMN02364090
		SAMN02364094
		SAMN02414912
		SAMN02598956
		SAMN02598957
		SAMN02598958
		SAMN02598959
		SAMN02598960
		SAMN02598962
		SAMN02598963
		SAMN02598965
		SAMN02598966
		SAMN02598967
		SAMN02598970
		SAMN02598971
		SAMN02598972
		SAMN02598975
		SAMN02598980
		SAMN02598981
		SAMN02598982
		SAMN02598984
		SAMN02598985
		SAMN02598986
		SAMN02598989
		SAMN02598994
		SAMN02598995
		SAMN02598998
		SAMN02598999
		SAMN02599000
		SAMN02599001
		SAMN02599003
		SAMN02599005
		SAMN02599006
		SAMN02599020
		SAMN02599021
		SAMN02599022
		SAMN02599023
		SAMN02599024
		SAMN02599027
		SAMN02599028
		SAMN02599029
		SAMN02599030
		SAMN02599031
		SAMN02599032
		SAMN02599034
		SAMN02599038
		SAMN02599042
		SAMN02599043
		SAMN02599044
		SAMN02599051
		SAMN02599055
		SAMN02599057
		SAMN02599059
		SAMN02599065
		SAMN02599070
		SAMN02599080
		SAMN02599082
		SAMN02599086
		SAMN02599093
		SAMN02599100
		SAMN02599101
		SAMN02599105
		SAMN02599106
		SAMN02599107
		SAMN02599109
		SAMN02599112
		SAMN02599113
		SAMN02599116
		SAMN02599118
		SAMN02599120
		SAMN02599122
		SAMN02599123
		SAMN02599124
		SAMN02599125
		SAMN02599134
		SAMN02599136
		SAMN02599138
		SAMN02599145
		SAMN02599146
		SAMN02599148
		SAMN02599151
		SAMN02599152
		SAMN02599157
		SAMN02599160
		SAMN02599163
		SAMN02599167
		SAMN02599168
		SAMN02599169
		SAMN02599171
		SAMN02599172
		SAMN02599175
		SAMN02599176
		SAMN03647113
		SAMN03647115
		SAMN03647118
		SAMN03647121
		SAMN03647124
		SAMN03647130
		SAMN03647210
		SAMN03647211
		SAMN03647219
		SAMN03647265
		SAMN03647271
		SAMN03647307
		SAMN03647323
		SAMN03647334
		SAMN03647342
		SAMN03647343
		SAMN03647344
		SAMN03647345
		SAMN03647394
		SAMN03647395
		SAMN03647403
		SAMN03647415
		SAMN03647416
		SAMN03647429
		SAMN03647436
		SAMN03647437
		SAMN03647439
		SAMN03647447
		SAMN03647450
		SAMN03647459
		SAMN03647484
		SAMN03647489
		SAMN03647576
		SAMN03647586
		SAMN03647588
		SAMN03647591
		SAMN03647595
		SAMN03647598
		SAMN03647600
		SAMN03647601
		SAMN03647603
		SAMN03647606
		SAMN03647614
		SAMN03647634
		SAMN03647652
		SAMN03647656
		SAMN03647669
		SAMN03647674
		SAMN03647681
		SAMN03647698
		SAMN03647699
		SAMN03647715
		SAMN03647725
		SAMN03647733
		SAMN03647734
		SAMN03647754
		SAMN03647755
		SAMN03647779
		SAMN03647798
		SAMN03647804
		SAMN03647805
		SAMN03647808
		SAMN03647820
		SAMN03647821
		SAMN03647824
		SAMN03647833
		SAMN03647837
		SAMN03647842
		SAMN03647844
		SAMN03647863
		SAMN03647864
		SAMN03647865
		SAMN03647866
		SAMN03647869
		SAMN03647871
		SAMN03647890
		SAMN03647895
		SAMN03647896
		SAMN03647905
		SAMN03647908
		SAMN03647915
		SAMN03647935
		SAMN03647950
		SAMN03647952
		SAMN03647961
		SAMN03647962
		SAMN03647982
		SAMN03647997
		SAMN03648008
		SAMN03648038
		SAMN03648074
		SAMN03648192
		SAMN03648196
		SAMN03648204
		SAMN03648212
		SAMN03648217
		SAMN03648223
		SAMN03648224
		SAMN03648229
		SAMN03648236
		SAMN03648237
		SAMN03648239
		SAMN03648240
		SAMN03648249
		SAMN03648250
		SAMN03648253
		SAMN03648260
		SAMN03648261
		SAMN03648267
		SAMN03648301
		SAMN03648317
		SAMN03648320
		SAMN03648325
		SAMN03648331
		SAMN03648335
		SAMN03648338
		SAMN03648341
		SAMN03648349
		SAMN03648351
		SAMN03648366
		SAMN03648371
		SAMN03648379
		SAMN03648380
		SAMN03648381
		SAMN03648394
		SAMN03648395
		SAMN03648418
		SAMN03648420
		SAMN03648438
		SAMN03648450
		SAMN03648468
		SAMN03648473
		SAMN03648492
		SAMN03648494
		SAMN03648495
		SAMN03648499
		SAMN03648515
		SAMN03648518
		SAMN03648527
		SAMN03648528
		SAMN03648532
		SAMN03648533
		SAMN03648539
		SAMN03648572
		SAMN03648575
		SAMN03648594
		SAMN03648753
		SAMN03648838
		SAMN03648982
		SAMN03649038
		SAMN03649064
		SAMN03649068
		SAMN03649070
		SAMN03649072
		SAMN06473178
		TDR173S107L002
		TDR2S98L002
		TDR4S109L002
		TDR5S121L002
	;
END;
BEGIN TREES;
	TRANSLATE
		1	0209688,
		2	0210028,
		3	02R1267,
		4	canettii,
		5	IDR1500045314,
		6	IDR1500055398,
		7	IDR1500061013,
		8	IDR1500062511,
		9	IDR1500062635,
		10	IDR1500063136,
		11	IDR1500068896,
		12	IDR1500071801,
		13	IDR1500072159,
		14	IDR1500072381,
		15	IDR1600000553,
		16	IDR1600000643,
		17	IDR1600002326,
		18	IDR1600004867,
		19	IDR1600005538,
		20	IDR1600005829,
		21	IDR1600014124,
		22	IDR1600018864,
		23	IDR1600022505,
		24	IDR1600023714,
		25	IDR1600024367,
		26	IDR1600031133,
		27	IDR1600033123,
		28	IDR1600034870,
		29	IDR1600035086,
		30	IDR1600040333,
		31	IDR1600044034,
		32	IDR1600045994,
		33	IDR1600048331,
		34	IDR1600049307,
		35	IDR1600049674,
		36	IDR1600051431,
		37	IDR1600052651,
		38	IDR1600056424,
		39	IDR1600058695,
		40	SAMEA1018904,
		41	SAMEA1018916,
		42	SAMEA1019014,
		43	SAMEA1019050,
		44	SAMEA1019054,
		45	SAMEA1019055,
		46	SAMEA1019080,
		47	SAMEA1019113,
		48	SAMEA1019142,
		49	SAMEA1019155,
		50	SAMEA1019164,
		51	SAMEA1019198,
		52	SAMEA1019265,
		53	SAMEA1019302,
		54	SAMEA1019306,
		55	SAMEA104304853,
		56	SAMEA104304864,
		57	SAMEA104326166,
		58	SAMEA104326186,
		59	SAMEA104326190,
		60	SAMEA1465924,
		61	SAMEA1465935,
		62	SAMEA1465967,
		63	SAMEA1465985,
		64	SAMEA1485227,
		65	SAMEA1485232,
		66	SAMEA1485234,
		67	SAMEA1485276,
		68	SAMEA1485283,
		69	SAMEA1485286,
		70	SAMEA1485294,
		71	SAMEA1485295,
		72	SAMEA1485296,
		73	SAMEA1485322,
		74	SAMEA1485334,
		75	SAMEA1485338,
		76	SAMEA1485454,
		77	SAMEA1485457,
		78	SAMEA1485485,
		79	SAMEA1485486,
		80	SAMEA1485492,
		81	SAMEA1485499,
		82	SAMEA1485503,
		83	SAMEA1485504,
		84	SAMEA1530590,
		85	SAMEA1530597,
		86	SAMEA1530603,
		87	SAMEA1530606,
		88	SAMEA1530612,
		89	SAMEA1530618,
		90	SAMEA1530622,
		91	SAMEA1530625,
		92	SAMEA1530629,
		93	SAMEA1530635,
		94	SAMEA1530654,
		95	SAMEA1530661,
		96	SAMEA1530664,
		97	SAMEA1530668,
		98	SAMEA1530677,
		99	SAMEA1530683,
		100	SAMEA1530701,
		101	SAMEA1530711,
		102	SAMEA1530737,
		103	SAMEA1530758,
		104	SAMEA1530772,
		105	SAMEA1530800,
		106	SAMEA1530805,
		107	SAMEA1530812,
		108	SAMEA1530816,
		109	SAMEA1530901,
		110	SAMEA1530917,
		111	SAMEA1530921,
		112	SAMEA1530924,
		113	SAMEA1530926,
		114	SAMEA1530931,
		115	SAMEA1530935,
		116	SAMEA1530945,
		117	SAMEA1556502,
		118	SAMEA1556536,
		119	SAMEA1556538,
		120	SAMEA1556544,
		121	SAMEA1556566,
		122	SAMEA1556567,
		123	SAMEA1556570,
		124	SAMEA1556581,
		125	SAMEA1556586,
		126	SAMEA1556593,
		127	SAMEA1556614,
		128	SAMEA1556638,
		129	SAMEA1556670,
		130	SAMEA1556675,
		131	SAMEA1556682,
		132	SAMEA1556687,
		133	SAMEA1556702,
		134	SAMEA1556703,
		135	SAMEA1556706,
		136	SAMEA1556731,
		137	SAMEA1556735,
		138	SAMEA1556744,
		139	SAMEA1556747,
		140	SAMEA1556749,
		141	SAMEA1556758,
		142	SAMEA1556766,
		143	SAMEA1556769,
		144	SAMEA1556781,
		145	SAMEA1556787,
		146	SAMEA1556840,
		147	SAMEA1556842,
		148	SAMEA1556843,
		149	SAMEA1556847,
		150	SAMEA1556861,
		151	SAMEA1569104,
		152	SAMEA1569126,
		153	SAMEA1569142,
		154	SAMEA1569145,
		155	SAMEA1569154,
		156	SAMEA1569157,
		157	SAMEA1569166,
		158	SAMEA1569167,
		159	SAMEA1569199,
		160	SAMEA1569203,
		161	SAMEA1569204,
		162	SAMEA1569211,
		163	SAMEA1569219,
		164	SAMEA1569233,
		165	SAMEA1569235,
		166	SAMEA1569244,
		167	SAMEA1569253,
		168	SAMEA1569258,
		169	SAMEA1569274,
		170	SAMEA1569276,
		171	SAMEA1569282,
		172	SAMEA1569289,
		173	SAMEA1569290,
		174	SAMEA1569291,
		175	SAMEA1569330,
		176	SAMEA1569332,
		177	SAMEA1569335,
		178	SAMEA1569336,
		179	SAMEA1569337,
		180	SAMEA1569346,
		181	SAMEA1688500,
		182	SAMEA1688501,
		183	SAMEA1688503,
		184	SAMEA1688506,
		185	SAMEA1688544,
		186	SAMEA1688550,
		187	SAMEA1688556,
		188	SAMEA1688560,
		189	SAMEA1688633,
		190	SAMEA1688637,
		191	SAMEA1688677,
		192	SAMEA1688682,
		193	SAMEA1688691,
		194	SAMEA1708210,
		195	SAMEA1708213,
		196	SAMEA1708217,
		197	SAMEA1708223,
		198	SAMEA1708227,
		199	SAMEA1708237,
		200	SAMEA1708241,
		201	SAMEA1708248,
		202	SAMEA1708251,
		203	SAMEA1708254,
		204	SAMEA1708266,
		205	SAMEA1708268,
		206	SAMEA1708280,
		207	SAMEA1708286,
		208	SAMEA1708361,
		209	SAMEA1708364,
		210	SAMEA1708375,
		211	SAMEA1708385,
		212	SAMEA1708392,
		213	SAMEA1708400,
		214	SAMEA1708405,
		215	SAMEA1708406,
		216	SAMEA1708417,
		217	SAMEA1708418,
		218	SAMEA1708421,
		219	SAMEA1708428,
		220	SAMEA1708430,
		221	SAMEA1708483,
		222	SAMEA1708486,
		223	SAMEA1708493,
		224	SAMEA2296962,
		225	SAMEA2296968,
		226	SAMEA2296975,
		227	SAMEA2296982,
		228	SAMEA2296987,
		229	SAMEA2296989,
		230	SAMEA2297001,
		231	SAMEA2297005,
		232	SAMEA2297024,
		233	SAMEA2297026,
		234	SAMEA2297034,
		235	SAMEA2297038,
		236	SAMEA2297045,
		237	SAMEA2297051,
		238	SAMEA2297081,
		239	SAMEA2297105,
		240	SAMEA2297111,
		241	SAMEA2297131,
		242	SAMEA2297133,
		243	SAMEA2297137,
		244	SAMEA2297162,
		245	SAMEA2297205,
		246	SAMEA2533345,
		247	SAMEA2533394,
		248	SAMEA2533510,
		249	SAMEA2533581,
		250	SAMEA2533633,
		251	SAMEA2533638,
		252	SAMEA2533644,
		253	SAMEA2533686,
		254	SAMEA2533689,
		255	SAMEA2533706,
		256	SAMEA2533904,
		257	SAMEA2533977,
		258	SAMEA2533985,
		259	SAMEA2534043,
		260	SAMEA2534065,
		261	SAMEA2534190,
		262	SAMEA2534203,
		263	SAMEA2534230,
		264	SAMEA2534274,
		265	SAMEA2534300,
		266	SAMEA2534354,
		267	SAMEA2534398,
		268	SAMEA2534408,
		269	SAMEA2534439,
		270	SAMEA2534504,
		271	SAMEA2534519,
		272	SAMEA2534536,
		273	SAMEA2534817,
		274	SAMEA2534820,
		275	SAMEA2534825,
		276	SAMEA2534835,
		277	SAMEA2534873,
		278	SAMEA2534886,
		279	SAMEA2534913,
		280	SAMEA2534947,
		281	SAMEA2534957,
		282	SAMEA2534990,
		283	SAMEA2535022,
		284	SAMEA2535047,
		285	SAMEA2535097,
		286	SAMEA2535128,
		287	SAMEA2535226,
		288	SAMEA2535250,
		289	SAMEA2535254,
		290	SAMEA2535263,
		291	SAMEA2535294,
		292	SAMEA2535315,
		293	SAMEA2535319,
		294	SAMEA3558229,
		295	SAMEA3558626,
		296	SAMEA3558641,
		297	SAMEA3558644,
		298	SAMEA3558648,
		299	SAMEA3558649,
		300	SAMEA3558651,
		301	SAMEA3558652,
		302	SAMEA3558653,
		303	SAMEA3558656,
		304	SAMEA3558661,
		305	SAMEA3558663,
		306	SAMEA3558664,
		307	SAMEA3558667,
		308	SAMEA3558669,
		309	SAMEA3558676,
		310	SAMEA3558704,
		311	SAMEA961676,
		312	SAMEA961677,
		313	SAMN02231137,
		314	SAMN02364085,
		315	SAMN02364090,
		316	SAMN02364094,
		317	SAMN02414912,
		318	SAMN02598956,
		319	SAMN02598957,
		320	SAMN02598958,
		321	SAMN02598959,
		322	SAMN02598960,
		323	SAMN02598962,
		324	SAMN02598963,
		325	SAMN02598965,
		326	SAMN02598966,
		327	SAMN02598967,
		328	SAMN02598970,
		329	SAMN02598971,
		330	SAMN02598972,
		331	SAMN02598975,
		332	SAMN02598980,
		333	SAMN02598981,
		334	SAMN02598982,
		335	SAMN02598984,
		336	SAMN02598985,
		337	SAMN02598986,
		338	SAMN02598989,
		339	SAMN02598994,
		340	SAMN02598995,
		341	SAMN02598998,
		342	SAMN02598999,
		343	SAMN02599000,
		344	SAMN02599001,
		345	SAMN02599003,
		346	SAMN02599005,
		347	SAMN02599006,
		348	SAMN02599020,
		349	SAMN02599021,
		350	SAMN02599022,
		351	SAMN02599023,
		352	SAMN02599024,
		353	SAMN02599027,
		354	SAMN02599028,
		355	SAMN02599029,
		356	SAMN02599030,
		357	SAMN02599031,
		358	SAMN02599032,
		359	SAMN02599034,
		360	SAMN02599038,
		361	SAMN02599042,
		362	SAMN02599043,
		363	SAMN02599044,
		364	SAMN02599051,
		365	SAMN02599055,
		366	SAMN02599057,
		367	SAMN02599059,
		368	SAMN02599065,
		369	SAMN02599070,
		370	SAMN02599080,
		371	SAMN02599082,
		372	SAMN02599086,
		373	SAMN02599093,
		374	SAMN02599100,
		375	SAMN02599101,
		376	SAMN02599105,
		377	SAMN02599106,
		378	SAMN02599107,
		379	SAMN02599109,
		380	SAMN02599112,
		381	SAMN02599113,
		382	SAMN02599116,
		383	SAMN02599118,
		384	SAMN02599120,
		385	SAMN02599122,
		386	SAMN02599123,
		387	SAMN02599124,
		388	SAMN02599125,
		389	SAMN02599134,
		390	SAMN02599136,
		391	SAMN02599138,
		392	SAMN02599145,
		393	SAMN02599146,
		394	SAMN02599148,
		395	SAMN02599151,
		396	SAMN02599152,
		397	SAMN02599157,
		398	SAMN02599160,
		399	SAMN02599163,
		400	SAMN02599167,
		401	SAMN02599168,
		402	SAMN02599169,
		403	SAMN02599171,
		404	SAMN02599172,
		405	SAMN02599175,
		406	SAMN02599176,
		407	SAMN03647113,
		408	SAMN03647115,
		409	SAMN03647118,
		410	SAMN03647121,
		411	SAMN03647124,
		412	SAMN03647130,
		413	SAMN03647210,
		414	SAMN03647211,
		415	SAMN03647219,
		416	SAMN03647265,
		417	SAMN03647271,
		418	SAMN03647307,
		419	SAMN03647323,
		420	SAMN03647334,
		421	SAMN03647342,
		422	SAMN03647343,
		423	SAMN03647344,
		424	SAMN03647345,
		425	SAMN03647394,
		426	SAMN03647395,
		427	SAMN03647403,
		428	SAMN03647415,
		429	SAMN03647416,
		430	SAMN03647429,
		431	SAMN03647436,
		432	SAMN03647437,
		433	SAMN03647439,
		434	SAMN03647447,
		435	SAMN03647450,
		436	SAMN03647459,
		437	SAMN03647484,
		438	SAMN03647489,
		439	SAMN03647576,
		440	SAMN03647586,
		441	SAMN03647588,
		442	SAMN03647591,
		443	SAMN03647595,
		444	SAMN03647598,
		445	SAMN03647600,
		446	SAMN03647601,
		447	SAMN03647603,
		448	SAMN03647606,
		449	SAMN03647614,
		450	SAMN03647634,
		451	SAMN03647652,
		452	SAMN03647656,
		453	SAMN03647669,
		454	SAMN03647674,
		455	SAMN03647681,
		456	SAMN03647698,
		457	SAMN03647699,
		458	SAMN03647715,
		459	SAMN03647725,
		460	SAMN03647733,
		461	SAMN03647734,
		462	SAMN03647754,
		463	SAMN03647755,
		464	SAMN03647779,
		465	SAMN03647798,
		466	SAMN03647804,
		467	SAMN03647805,
		468	SAMN03647808,
		469	SAMN03647820,
		470	SAMN03647821,
		471	SAMN03647824,
		472	SAMN03647833,
		473	SAMN03647837,
		474	SAMN03647842,
		475	SAMN03647844,
		476	SAMN03647863,
		477	SAMN03647864,
		478	SAMN03647865,
		479	SAMN03647866,
		480	SAMN03647869,
		481	SAMN03647871,
		482	SAMN03647890,
		483	SAMN03647895,
		484	SAMN03647896,
		485	SAMN03647905,
		486	SAMN03647908,
		487	SAMN03647915,
		488	SAMN03647935,
		489	SAMN03647950,
		490	SAMN03647952,
		491	SAMN03647961,
		492	SAMN03647962,
		493	SAMN03647982,
		494	SAMN03647997,
		495	SAMN03648008,
		496	SAMN03648038,
		497	SAMN03648074,
		498	SAMN03648192,
		499	SAMN03648196,
		500	SAMN03648204,
		501	SAMN03648212,
		502	SAMN03648217,
		503	SAMN03648223,
		504	SAMN03648224,
		505	SAMN03648229,
		506	SAMN03648236,
		507	SAMN03648237,
		508	SAMN03648239,
		509	SAMN03648240,
		510	SAMN03648249,
		511	SAMN03648250,
		512	SAMN03648253,
		513	SAMN03648260,
		514	SAMN03648261,
		515	SAMN03648267,
		516	SAMN03648301,
		517	SAMN03648317,
		518	SAMN03648320,
		519	SAMN03648325,
		520	SAMN03648331,
		521	SAMN03648335,
		522	SAMN03648338,
		523	SAMN03648341,
		524	SAMN03648349,
		525	SAMN03648351,
		526	SAMN03648366,
		527	SAMN03648371,
		528	SAMN03648379,
		529	SAMN03648380,
		530	SAMN03648381,
		531	SAMN03648394,
		532	SAMN03648395,
		533	SAMN03648418,
		534	SAMN03648420,
		535	SAMN03648438,
		536	SAMN03648450,
		537	SAMN03648468,
		538	SAMN03648473,
		539	SAMN03648492,
		540	SAMN03648494,
		541	SAMN03648495,
		542	SAMN03648499,
		543	SAMN03648515,
		544	SAMN03648518,
		545	SAMN03648527,
		546	SAMN03648528,
		547	SAMN03648532,
		548	SAMN03648533,
		549	SAMN03648539,
		550	SAMN03648572,
		551	SAMN03648575,
		552	SAMN03648594,
		553	SAMN03648753,
		554	SAMN03648838,
		555	SAMN03648982,
		556	SAMN03649038,
		557	SAMN03649064,
		558	SAMN03649068,
		559	SAMN03649070,
		560	SAMN03649072,
		561	SAMN06473178,
		562	TDR173S107L002,
		563	TDR2S98L002,
		564	TDR4S109L002,
		565	TDR5S121L002
	;
	TREE * UNTITLED = [&R] ((((((((((((((((((((((((((197:0.0008284623,208:0.0009292745)563[&fst_greater_thr=0,support=92.7/93]:7.88093e-05,214:0.0005645013)452[&fst_greater_thr=0,support=50.9/93]:2.94624e-05,221:0.0008832688)451[&fst_greater_thr=0,support=92.2/67]:4.09034e-05,(201:0.0003972315,(202:0.0004315976,204:0.0003921009)454[&fst_greater_thr=0,support=83.2/100]:3.03854e-05)453[&fst_greater_thr…
END;
