# Supplementary material for: Population structure, biogeography and transmissibility of Mycobacterium tuberculosis
Source: Nat Commun. 2021 Oct 20;12:6099. doi: 10.1038/s41467-021-26248-1 (PMC8528816; doi:10.1038/s41467-021-26248-1)
Supplement: Supplementary file 13 — Source Data [file 41467_2021_26248_MOESM13_ESM.zip › source_data/tree_lineage1_resistant.treefile]

(1479144813357T181915lib5024nextseqn0036151bp:0.0031522407,((((((1479146369267T182615lib5031nextseqn0036151bp:0.0067859565,((((((((1834:0.0029368880,SAMEA2533591:0.0019981075)100/100:0.0012988559,((IDR1500056766:0.0033585001,SAMN03648506:0.0022692841)100/100:0.0007659329,IDR1500062509:0.0037270085)100/100:0.0013291495)100/100:0.0009199876,(((((((IDR1500009074:0.0018223195,IDR1600012094:0.0018474236)93.9/99:0.0001487317,((IDR1500054147:0.0011398514,IDR1600051546:0.0010572329)100/100:0.0007299338,(SAMEA2297177:0.0018336268,SAMN03647332:0.0017355614)74.3/83:0.0000219304)83.5/83:0.0000458612)0/89:0.0000017515,SAMN03648059:0.0016730924)100/100:0.0004050101,(((IDR1500061962:0.0021191832,SAMN03648596:0.0024975019)98.3/100:0.0001792941,SAMN02414958:0.0021835156)90.6/99:0.0000645456,SAMEA2297095:0.0027523375)93/99:0.0000644161)100/100:0.0006149500,SAMN03648089:0.0032355134)85.2/98:0.0000425768,(SAMEA2297075:0.0035958278,(SAMN02414847:0.0023914679,SAMN03647392:0.0028393318)99.8/100:0.0003741431)70/95:0.0000027131)96.5/100:0.0001138686,((IDR1600024547:0.0033076390,NLA009600800:0.0025268709)100/100:0.0010505183,(SAMN03647157:0.0017024987,(SAMN03647998:0.0004213956,SAMN03648069:0.0007365682)100/100:0.0012154275)100/100:0.0008481455)92.8/99:0.0000972747)100/100:0.0011410448)100/100:0.0045846074,((SAMEA2297002:0.0039338120,SAMN03648076:0.0028120157)0/91:0.0000016475,SAMN02414955:0.0054316763)100/100:0.0052855198)100/100:0.0020724328,((((((((((1841:0.0016264257,(SAMN03647136:0.0003971170,SAMN03647370:0.0003251131)100/100:0.0005458024)100/100:0.0017812383,(SAMN02599110:0.0011303988,SAMN02599132:0.0014482017)100/100:0.0008377964)100/100:0.0023968170,(SAMEA3139831:0.0003042672,(SAMEA3139853:0.0000017161,SAMEA3558143:0.0000017161)95.9/100:0.0001287846)100/100:0.0051210986)94.1/99:0.0001332606,((((((IDR1600025432:0.0046649988,(SAMEA104304852:0.0003742227,TDR37combined:0.0005972274)100/100:0.0036703008)74.1/96:0.0000319785,SAMN03647543:0.0044905071)98.5/100:0.0001965320,(SAMN03647361:0.0024224359,(SAMN03647994:0.0027970519,TDR14S122L002:0.0025771450)98/100:0.0002286791)100/100:0.0006087645)100/100:0.0007651103,SAMN03647474:0.0036538402)97/100:0.0001696685,SAMN03647131:0.0046515981)94.5/99:0.0001157095,(SAMN03647147:0.0002339811,(SAMN03647404:0.0003914299,SAMN03648093:0.0003418061)17.7/66:0.0000818327)100/100:0.0045071231)100/100:0.0004959053)99.9/100:0.0005176551,(SAMEA104304844:0.0005361564,TDR25S88L002:0.0014306022)100/100:0.0070245998)0/87:0.0000016515,IDR1500067320:0.0073715904)87.4/80:0.0000699545,((SAMN02599007:0.0002113650,SAMN02599008:0.0003077708)100/100:0.0054680033,SAMN02599081:0.0000820785)77.4/69:0.0000308239)72.2/64:0.0000216117,(((((IDR1600017091:0.0029745953,SAMN02599050:0.0021547772)100/100:0.0010217206,SAMN03647348:0.0033136237)0/100:0.0000010918,(((((((SAMEA1465948:0.0006493677,SAMEA1569196:0.0003423464)91.5/97:0.0000893216,SAMEA1556785:0.0002364316)73.3/83:0.0000219042,(SAMEA1556778:0.0004629768,(((SAMEA1708203:0.0019172327,SAMEA1708306:0.0009434008)53.6/57:0.0000710402,SAMEA1708225:0.0007734757)62.2/58:0.0000857299,SAMEA1708362:0.0010466236)98.4/100:0.0003582215)94.6/85:0.0001145618)84.4/79:0.0000683851,SAMEA1688596:0.0002358385)0/95:0.0000022455,SAMEA1556696:0.0006223045)78.2/99:0.0000227160,(SAMEA1485320:0.0003044810,SAMEA1485358:0.0007579085)74.5/98:0.0000202528)100/100:0.0023373270,((SAMEA3558534:0.0021549357,(((((SAMN01828251:0.0009968542,SAMN02053802:0.0002943517)39/53:0.0001112804,SAMN02585975:0.0004635594)95.4/64:0.0001944036,SAMN03647525:0.0001383576)86/59:0.0000567054,(SAMN02586055:0.0000967155,SAMN02586077:0.0003170918)95.2/99:0.0001269052)0/55:0.0000015045,(SAMN03649004:0.0016371251,SAMN03649010:0.0005703369)100/100:0.0006599142)100/100:0.0014815350)99.8/100:0.0003457685,(((SAMN02350478:0.0002292646,SAMN02350482:0.0002418929)95/100:0.0001244542,SAMN02414931:0.0003445628)99.1/100:0.0003804185,SAMN03649053:0.0012056104)100/100:0.0016376727)99.8/100:0.0003927491)100/100:0.0012362290)100/100:0.0007751956,(SAMN03647141:0.0025518393,(SAMN03648044:0.0002461478,SAMN03648055:0.0003829531)100/100:0.0017318393)100/100:0.0019005566)100/100:0.0020483562,(SAMN02599077:0.0014803361,SAMN03647993:0.0014954660)100/100:0.0040432356)82.8/81:0.0000397885)100/100:0.0004328950,IDR1600033693:0.0082720758)100/100:0.0025869622,(SAMN02414901:0.0067737154,SAMN03647573:0.0079963302)100/100:0.0019994830)100/100:0.0020089520)0/90:0.0000016356,canettii:0.6323906345)100/100:0.0009800063,(((((IDR1500052246:0.0032775875,SAMN03647132:0.0031593707)100/100:0.0010754188,SAMEA1018864:0.0065651852)100/100:0.0010040756,(SAMEA1556630:0.0029731025,((SAMEA1556872:0.0002373349,(SAMEA1569098:0.0004064752,SAMEA1569209:0.0003876038)91.8/100:0.0000922768)100/100:0.0013186238,SAMN03647391:0.0020324178)99.9/100:0.0005564154)100/100:0.0034260506)100/100:0.0008601088,((((NLA009701938:0.0027566426,(SAMEA3558698:0.0019280037,SAMN02414908:0.0015406279)100/100:0.0007823676)73.5/86:0.0000072205,SAMN02414959:0.0027641972)97.1/86:0.0002314549,((SAMN03647976:0.0003575206,SAMN03648064:0.0007684374)54.2/94:0.0000547734,SAMN03648079:0.0005637456)100/100:0.0023379555)100/100:0.0049819404,(SAMEA787747:0.0077480208,SAMN02599099:0.0056066644)89.7/94:0.0001120328)0/87:0.0000016353)0/97:0.0000015046,(((((((((SAMEA1018958:0.0006590388,SAMN04365149:0.0004701993)84.4/100:0.0000890683,SAMN03647485:0.0001336503)100/100:0.0022489915,(SAMEA3139835:0.0016193885,(SAMEA3139850:0.0000017161,SAMEA3558140:0.0000017161)100/100:0.0012150349)100/100:0.0011303509)99.8/100:0.0003735029,TDR9S156L002:0.0047757553)100/100:0.0006157144,SAMN03648049:0.0034144807)100/100:0.0017311536,SAMEA3139849:0.0055283182)100/100:0.0006134096,(((((((SAMEA2297040:0.0032262818,SAMN02598964:0.0008215124)94.4/99:0.0001508115,SAMN03647461:0.0026096524)79.9/98:0.0000395894,SAMN02599173:0.0031073131)100/100:0.0005597900,((SAMN02599182:0.0024828701,SAMN03647607:0.0030907174)99.6/100:0.0004292494,SAMN02599184:0.0032768879)90.9/99:0.0000702583)90.6/99:0.0000649591,SAMN03648324:0.0027900633)100/100:0.0003945738,((((SAMN02598973:0.0030104536,((SAMN02599108:0.0023049580,(SAMN02599153:0.0019618944,SAMN02599159:0.0016670044)85.3/100:0.0000606881)100/100:0.0005392187,SAMN02599114:0.0027432141)50.6/97:0.0000821196)93.3/100:0.0001853539,((SAMN03647133:0.0004010230,SAMN03647140:0.0003379220)100/100:0.0030900610,SAMN03647411:0.0026868625)99.8/100:0.0005454036)89.2/99:0.0000942769,SAMN02598983:0.0028331815)100/100:0.0004920891,((((SAMN02598987:0.0001902709,SAMN02598992:0.0001328400)100/100:0.0029745146,SAMN02599036:0.0027680286)97.8/100:0.0002510647,SAMN03648080:0.0017976213)81.9/97:0.0000823430,(SAMN02599033:0.0003011108,SAMN02599040:0.0003039536)100/100:0.0024844781)100/100:0.0012726618)99.3/100:0.0002367746)68.8/95:0.0000160440,SAMN03647468:0.0031539255)100/100:0.0014968382)94.9/100:0.0001862408,(((SAMEA2296970:0.0038916789,(SAMN03648045:0.0022489686,SAMN03648073:0.0021063150)100/100:0.0016075501)99.8/100:0.0003914370,(SAMEA2297019:0.0019367295,(SAMN02599026:0.0011812615,SAMN02599035:0.0015520649)99.5/100:0.0003942871)100/100:0.0027096807)99.7/100:0.0003045639,SAMN02599039:0.0044703938)100/100:0.0004726208)100/100:0.0009264150,((SAMN02599129:0.0036290532,TDR11S87L002:0.0062132205)100/100:0.0009004413,TDR1S86L002:0.0059671960)100/100:0.0010948662)100/100:0.0002928356)100/100:0.0033876514)75.8/96:0.0000693985,(((((((IDR1600037085:0.0039120113,SAMN03647382:0.0032529747)100/100:0.0034405522,(IDR1600047584:0.0028880187,IDR1600055748:0.0025539784)100/100:0.0043162655)100/100:0.0008211461,(SAMN03647572:0.0045639895,SAMN03648020:0.0049160574)100/100:0.0023027030)99.7/100:0.0003683685,SAMN03647362:0.0068835560)100/100:0.0009982744,SAMN03647350:0.0076749246)100/100:0.0022967910,(SAMEA2534082:0.0078544493,(SAMN03647137:0.0011666792,SAMN03647369:0.0003265020)100/100:0.0103899706)91.7/89:0.0001443326)81/89:0.0000714287,SAMN03647570:0.0087740995)100/100:0.0013575244)100/100:0.0027806705)100/100:0.0011408654,((1479146369267T888715lib5608nextseqn0048151bp:0.0066209595,IDR1600000642:0.0075560068)97.3/99:0.0003409775,(IDR1300017766:0.0059345568,SAMEA2534219:0.0060096251)97/100:0.0002652897)75.1/99:0.0000359197)100/100:0.0013593870,SAMN02414933:0.0043139906)99.3/100:0.0002756193,1479146369267T184015lib5045nextseqn0036151bp:0.0049068312)100/100:0.0008529589,SAMEA3558628:0.0035611085)100/100:0.0008552113,(IDR1600015259:0.0026057375,SAMEA3558659:0.0026172753)64.6/73:0.0000237007)91.1/80:0.0000912558,SAMEA3558634:0.0019576085);
