# Supplementary material for: Population structure, biogeography and transmissibility of Mycobacterium tuberculosis
Source: Nat Commun. 2021 Oct 20;12:6099. doi: 10.1038/s41467-021-26248-1 (PMC8528816; doi:10.1038/s41467-021-26248-1)
Supplement: Supplementary file 13 — Source Data [file 41467_2021_26248_MOESM13_ESM.zip › source_data/tree_lineage2_pan-susceptible.nex]

#NEXUS
[R-package PHYTOOLS, Tue Aug 20 14:14:02 2019]
BEGIN TAXA;
	DIMENSIONS NTAX = 565;
	TAXLABELS
		0310017
		0310019
		1479146369267T185615lib5061nextseqn0035151bp
		canettii
		IDR1300023467
		IDR1400028307
		IDR1400032281
		IDR1400033739
		IDR1400036339
		IDR1500052969
		IDR1500053361
		IDR1500054144
		IDR1500056767
		IDR1500058475
		IDR1500059313
		IDR1500061908
		IDR1500062042
		IDR1500062168
		IDR1500062169
		IDR1500062818
		IDR1500066660
		IDR1500066661
		IDR1500069348
		IDR1500070812
		IDR1600005548
		IDR1600009864
		IDR1600009867
		IDR1600016611
		IDR1600019640
		IDR1600020192
		IDR1600020953
		IDR1600022826
		IDR1600023715
		IDR1600026643
		IDR1600028710
		IDR1600028711
		IDR1600028712
		IDR1600031131
		IDR1600034869
		IDR1600035065
		IDR1600035148
		IDR1600036513
		IDR1600037099
		IDR1600037628
		IDR1600039759
		IDR1600039956
		IDR1600044955
		IDR1600052366
		IDR1600053042
		Peru3294
		Peru4013
		Peru4457
		Peru4479
		Peru4488
		SAMEA1015961
		SAMEA1015987
		SAMEA1015995
		SAMEA1015996
		SAMEA1016013
		SAMEA1016023
		SAMEA1016039
		SAMEA1016044
		SAMEA1016054
		SAMEA1016071
		SAMEA1016089
		SAMEA1016093
		SAMEA1016097
		SAMEA1016101
		SAMEA1016103
		SAMEA1016118
		SAMEA1016120
		SAMEA1016124
		SAMEA1016143
		SAMEA1016163
		SAMEA1016172
		SAMEA1016175
		SAMEA1016182
		SAMEA1016185
		SAMEA1016202
		SAMEA1018901
		SAMEA1018923
		SAMEA1018935
		SAMEA1018962
		SAMEA1018977
		SAMEA1019178
		SAMEA1019308
		SAMEA1019330
		SAMEA104304849
		SAMEA104326167
		SAMEA104326175
		SAMEA104326180
		SAMEA104326192
		SAMEA1403549
		SAMEA1403561
		SAMEA1403572
		SAMEA1403599
		SAMEA1403600
		SAMEA1403608
		SAMEA1403618
		SAMEA1403637
		SAMEA1403642
		SAMEA1403647
		SAMEA1403675
		SAMEA1403682
		SAMEA1403696
		SAMEA1403704
		SAMEA1403706
		SAMEA1403710
		SAMEA1403723
		SAMEA1403728
		SAMEA1403743
		SAMEA1403780
		SAMEA1403782
		SAMEA1403793
		SAMEA1403796
		SAMEA1403797
		SAMEA1403800
		SAMEA1403841
		SAMEA1403843
		SAMEA1403860
		SAMEA1403862
		SAMEA1403863
		SAMEA1403876
		SAMEA1403887
		SAMEA1403895
		SAMEA1403901
		SAMEA1403902
		SAMEA1403910
		SAMEA1403924
		SAMEA1403943
		SAMEA1403954
		SAMEA1403957
		SAMEA1403960
		SAMEA1403964
		SAMEA1403969
		SAMEA1403974
		SAMEA1403975
		SAMEA1403976
		SAMEA1403996
		SAMEA1404005
		SAMEA1404008
		SAMEA1404018
		SAMEA1404020
		SAMEA1404023
		SAMEA1404024
		SAMEA1404040
		SAMEA1404041
		SAMEA1404042
		SAMEA1404043
		SAMEA1404045
		SAMEA1469485
		SAMEA1469488
		SAMEA1469489
		SAMEA1485257
		SAMEA1485502
		SAMEA1530615
		SAMEA1530678
		SAMEA1530692
		SAMEA1530733
		SAMEA1530843
		SAMEA1556505
		SAMEA1556507
		SAMEA1556531
		SAMEA1556542
		SAMEA1556632
		SAMEA1556674
		SAMEA1556680
		SAMEA1556692
		SAMEA1556711
		SAMEA1556736
		SAMEA1556737
		SAMEA1556792
		SAMEA1569125
		SAMEA1569183
		SAMEA1569186
		SAMEA1569189
		SAMEA1569205
		SAMEA1569220
		SAMEA1569224
		SAMEA1569273
		SAMEA1569316
		SAMEA1569348
		SAMEA1573041
		SAMEA1573042
		SAMEA1688482
		SAMEA1688483
		SAMEA1688521
		SAMEA1688554
		SAMEA1688594
		SAMEA1688617
		SAMEA1688632
		SAMEA1688651
		SAMEA1688695
		SAMEA1688697
		SAMEA1707130
		SAMEA1707134
		SAMEA1707144
		SAMEA1707151
		SAMEA1707162
		SAMEA1707165
		SAMEA1707189
		SAMEA1707203
		SAMEA1707206
		SAMEA1707226
		SAMEA1707237
		SAMEA1707264
		SAMEA1707272
		SAMEA1707291
		SAMEA1707292
		SAMEA1707311
		SAMEA1707331
		SAMEA1707335
		SAMEA1707364
		SAMEA1707366
		SAMEA1707379
		SAMEA1707396
		SAMEA1707401
		SAMEA1707431
		SAMEA1707433
		SAMEA1707455
		SAMEA1707479
		SAMEA1707494
		SAMEA1707507
		SAMEA1707513
		SAMEA1707520
		SAMEA1707536
		SAMEA1707557
		SAMEA1708187
		SAMEA1708202
		SAMEA1708236
		SAMEA1708253
		SAMEA1708256
		SAMEA1708259
		SAMEA1708265
		SAMEA1708284
		SAMEA1708368
		SAMEA1708382
		SAMEA2296958
		SAMEA2296971
		SAMEA2296978
		SAMEA2296985
		SAMEA2296995
		SAMEA2297007
		SAMEA2297015
		SAMEA2297016
		SAMEA2297018
		SAMEA2297023
		SAMEA2297029
		SAMEA2297035
		SAMEA2297052
		SAMEA2297065
		SAMEA2297080
		SAMEA2297083
		SAMEA2297102
		SAMEA2297104
		SAMEA2297117
		SAMEA2297126
		SAMEA2297141
		SAMEA2297148
		SAMEA2297149
		SAMEA2297156
		SAMEA2297165
		SAMEA2297176
		SAMEA2297202
		SAMEA2533350
		SAMEA2533388
		SAMEA2533434
		SAMEA2533435
		SAMEA2533450
		SAMEA2533555
		SAMEA2533569
		SAMEA2533593
		SAMEA2533618
		SAMEA2533628
		SAMEA2533675
		SAMEA2533682
		SAMEA2533688
		SAMEA2533705
		SAMEA2533772
		SAMEA2533789
		SAMEA2533793
		SAMEA2533816
		SAMEA2533862
		SAMEA2533893
		SAMEA2533966
		SAMEA2533997
		SAMEA2534036
		SAMEA2534126
		SAMEA2534226
		SAMEA2534241
		SAMEA2534254
		SAMEA2534262
		SAMEA2534295
		SAMEA2534301
		SAMEA2534329
		SAMEA2534330
		SAMEA2534335
		SAMEA2534433
		SAMEA2534491
		SAMEA2534531
		SAMEA2534537
		SAMEA2534722
		SAMEA2534759
		SAMEA2534823
		SAMEA2534863
		SAMEA2534866
		SAMEA2534880
		SAMEA2534884
		SAMEA2534894
		SAMEA2534935
		SAMEA2534942
		SAMEA2534983
		SAMEA2534994
		SAMEA2535017
		SAMEA2535045
		SAMEA2535086
		SAMEA2535125
		SAMEA2535126
		SAMEA2535180
		SAMEA2535183
		SAMEA2535188
		SAMEA2535204
		SAMEA2535268
		SAMEA2535280
		SAMEA2535283
		SAMEA2535307
		SAMEA2535335
		SAMEA2535341
		SAMEA2535346
		SAMEA2535356
		SAMEA3558162
		SAMEA3558334
		SAMEA3558647
		SAMEA3558650
		SAMEA3558657
		SAMEA3558662
		SAMEA3558668
		SAMEA3558670
		SAMEA3558673
		SAMEA3558692
		SAMN01908747
		SAMN01908753
		SAMN01908754
		SAMN01908771
		SAMN01908800
		SAMN01908801
		SAMN01908810
		SAMN01908812
		SAMN01908816
		SAMN01908817
		SAMN01908824
		SAMN01908826
		SAMN01908827
		SAMN01908829
		SAMN01908832
		SAMN01908838
		SAMN01908847
		SAMN01908851
		SAMN01908854
		SAMN01908880
		SAMN01908882
		SAMN01908894
		SAMN01908895
		SAMN01908899
		SAMN01908900
		SAMN01908901
		SAMN01908903
		SAMN02053812
		SAMN02053818
		SAMN02053822
		SAMN02053823
		SAMN02053824
		SAMN02350449
		SAMN02350452
		SAMN02350455
		SAMN02350457
		SAMN02350458
		SAMN02350459
		SAMN02350496
		SAMN02358674
		SAMN02358678
		SAMN02360572
		SAMN02360573
		SAMN02360575
		SAMN02360614
		SAMN02364088
		SAMN02364089
		SAMN02364092
		SAMN02364093
		SAMN02381026
		SAMN02398706
		SAMN02402666
		SAMN02414891
		SAMN02419544
		SAMN02419584
		SAMN02419598
		SAMN02419620
		SAMN02419625
		SAMN02419630
		SAMN02419646
		SAMN02419680
		SAMN02419681
		SAMN02584598
		SAMN02584607
		SAMN02584628
		SAMN02584633
		SAMN02584660
		SAMN02584668
		SAMN02585885
		SAMN02585891
		SAMN02585895
		SAMN02585896
		SAMN02585901
		SAMN02585907
		SAMN02585909
		SAMN02585912
		SAMN02585916
		SAMN02585922
		SAMN02585929
		SAMN02585938
		SAMN02585940
		SAMN02585941
		SAMN02585943
		SAMN02585947
		SAMN02585951
		SAMN02585953
		SAMN02585956
		SAMN02599058
		SAMN02599069
		SAMN02599076
		SAMN02599079
		SAMN02599083
		SAMN02599097
		SAMN02599103
		SAMN02599115
		SAMN02599135
		SAMN02599150
		SAMN02599154
		SAMN02599174
		SAMN02673326
		SAMN03647116
		SAMN03647207
		SAMN03647229
		SAMN03647233
		SAMN03647338
		SAMN03647355
		SAMN03647458
		SAMN03647495
		SAMN03647506
		SAMN03647546
		SAMN03647608
		SAMN03647642
		SAMN03647663
		SAMN03647709
		SAMN03647714
		SAMN03647716
		SAMN03647732
		SAMN03647753
		SAMN03647764
		SAMN03647796
		SAMN03647800
		SAMN03647843
		SAMN03647853
		SAMN03647877
		SAMN03647882
		SAMN03647897
		SAMN03647906
		SAMN03647942
		SAMN03647967
		SAMN03648255
		SAMN03648332
		SAMN03648357
		SAMN03648373
		SAMN03648396
		SAMN03648480
		SAMN03648504
		SAMN03648512
		SAMN03648526
		SAMN03648531
		SAMN03648544
		SAMN03648545
		SAMN03648548
		SAMN03648555
		SAMN03648561
		SAMN03648567
		SAMN03648568
		SAMN03648570
		SAMN03648573
		SAMN03648579
		SAMN03648582
		SAMN03648585
		SAMN03648612
		SAMN03648621
		SAMN03648648
		SAMN03648649
		SAMN03648654
		SAMN03648671
		SAMN03648675
		SAMN03648686
		SAMN03648691
		SAMN03648695
		SAMN03648698
		SAMN03648703
		SAMN03648708
		SAMN03648749
		SAMN03648760
		SAMN03648765
		SAMN03648780
		SAMN03648789
		SAMN03648795
		SAMN03648814
		SAMN03648817
		SAMN03648831
		SAMN03648848
		SAMN03648862
		SAMN03648867
		SAMN03648878
		SAMN03648880
		SAMN03648885
		SAMN03648890
		SAMN03648892
		SAMN03648893
		SAMN03648895
		SAMN03648902
		SAMN03648907
		SAMN03648912
		SAMN03648914
		SAMN03648916
		SAMN03648919
		SAMN03648923
		SAMN03648924
		SAMN03648938
		SAMN03648942
		SAMN03648954
		SAMN03648963
		SAMN03648965
		SAMN03648966
		SAMN03648971
		SAMN03648981
		SAMN03648984
		SAMN03648989
		SAMN03648993
		SAMN03648997
		SAMN03649007
		SAMN03649009
		SAMN03649023
		SAMN03649029
		SAMN03649032
		SAMN03649039
		SAMN03649044
		SAMN03649048
		SAMN03649061
		SAMN03649075
		SAMN05575025
		SAMN05575068
		SAMN05575085
		SAMN05575122
		SAMN05576428
		SAMN05576650
		SAMN05576749
		SAMN05576826
		SAMN05577667
		SAMN06473205
		SAMN08795269
		SAMN08795333
	;
END;
BEGIN TREES;
	TRANSLATE
		1	0310017,
		2	0310019,
		3	1479146369267T185615lib5061nextseqn0035151bp,
		4	canettii,
		5	IDR1300023467,
		6	IDR1400028307,
		7	IDR1400032281,
		8	IDR1400033739,
		9	IDR1400036339,
		10	IDR1500052969,
		11	IDR1500053361,
		12	IDR1500054144,
		13	IDR1500056767,
		14	IDR1500058475,
		15	IDR1500059313,
		16	IDR1500061908,
		17	IDR1500062042,
		18	IDR1500062168,
		19	IDR1500062169,
		20	IDR1500062818,
		21	IDR1500066660,
		22	IDR1500066661,
		23	IDR1500069348,
		24	IDR1500070812,
		25	IDR1600005548,
		26	IDR1600009864,
		27	IDR1600009867,
		28	IDR1600016611,
		29	IDR1600019640,
		30	IDR1600020192,
		31	IDR1600020953,
		32	IDR1600022826,
		33	IDR1600023715,
		34	IDR1600026643,
		35	IDR1600028710,
		36	IDR1600028711,
		37	IDR1600028712,
		38	IDR1600031131,
		39	IDR1600034869,
		40	IDR1600035065,
		41	IDR1600035148,
		42	IDR1600036513,
		43	IDR1600037099,
		44	IDR1600037628,
		45	IDR1600039759,
		46	IDR1600039956,
		47	IDR1600044955,
		48	IDR1600052366,
		49	IDR1600053042,
		50	Peru3294,
		51	Peru4013,
		52	Peru4457,
		53	Peru4479,
		54	Peru4488,
		55	SAMEA1015961,
		56	SAMEA1015987,
		57	SAMEA1015995,
		58	SAMEA1015996,
		59	SAMEA1016013,
		60	SAMEA1016023,
		61	SAMEA1016039,
		62	SAMEA1016044,
		63	SAMEA1016054,
		64	SAMEA1016071,
		65	SAMEA1016089,
		66	SAMEA1016093,
		67	SAMEA1016097,
		68	SAMEA1016101,
		69	SAMEA1016103,
		70	SAMEA1016118,
		71	SAMEA1016120,
		72	SAMEA1016124,
		73	SAMEA1016143,
		74	SAMEA1016163,
		75	SAMEA1016172,
		76	SAMEA1016175,
		77	SAMEA1016182,
		78	SAMEA1016185,
		79	SAMEA1016202,
		80	SAMEA1018901,
		81	SAMEA1018923,
		82	SAMEA1018935,
		83	SAMEA1018962,
		84	SAMEA1018977,
		85	SAMEA1019178,
		86	SAMEA1019308,
		87	SAMEA1019330,
		88	SAMEA104304849,
		89	SAMEA104326167,
		90	SAMEA104326175,
		91	SAMEA104326180,
		92	SAMEA104326192,
		93	SAMEA1403549,
		94	SAMEA1403561,
		95	SAMEA1403572,
		96	SAMEA1403599,
		97	SAMEA1403600,
		98	SAMEA1403608,
		99	SAMEA1403618,
		100	SAMEA1403637,
		101	SAMEA1403642,
		102	SAMEA1403647,
		103	SAMEA1403675,
		104	SAMEA1403682,
		105	SAMEA1403696,
		106	SAMEA1403704,
		107	SAMEA1403706,
		108	SAMEA1403710,
		109	SAMEA1403723,
		110	SAMEA1403728,
		111	SAMEA1403743,
		112	SAMEA1403780,
		113	SAMEA1403782,
		114	SAMEA1403793,
		115	SAMEA1403796,
		116	SAMEA1403797,
		117	SAMEA1403800,
		118	SAMEA1403841,
		119	SAMEA1403843,
		120	SAMEA1403860,
		121	SAMEA1403862,
		122	SAMEA1403863,
		123	SAMEA1403876,
		124	SAMEA1403887,
		125	SAMEA1403895,
		126	SAMEA1403901,
		127	SAMEA1403902,
		128	SAMEA1403910,
		129	SAMEA1403924,
		130	SAMEA1403943,
		131	SAMEA1403954,
		132	SAMEA1403957,
		133	SAMEA1403960,
		134	SAMEA1403964,
		135	SAMEA1403969,
		136	SAMEA1403974,
		137	SAMEA1403975,
		138	SAMEA1403976,
		139	SAMEA1403996,
		140	SAMEA1404005,
		141	SAMEA1404008,
		142	SAMEA1404018,
		143	SAMEA1404020,
		144	SAMEA1404023,
		145	SAMEA1404024,
		146	SAMEA1404040,
		147	SAMEA1404041,
		148	SAMEA1404042,
		149	SAMEA1404043,
		150	SAMEA1404045,
		151	SAMEA1469485,
		152	SAMEA1469488,
		153	SAMEA1469489,
		154	SAMEA1485257,
		155	SAMEA1485502,
		156	SAMEA1530615,
		157	SAMEA1530678,
		158	SAMEA1530692,
		159	SAMEA1530733,
		160	SAMEA1530843,
		161	SAMEA1556505,
		162	SAMEA1556507,
		163	SAMEA1556531,
		164	SAMEA1556542,
		165	SAMEA1556632,
		166	SAMEA1556674,
		167	SAMEA1556680,
		168	SAMEA1556692,
		169	SAMEA1556711,
		170	SAMEA1556736,
		171	SAMEA1556737,
		172	SAMEA1556792,
		173	SAMEA1569125,
		174	SAMEA1569183,
		175	SAMEA1569186,
		176	SAMEA1569189,
		177	SAMEA1569205,
		178	SAMEA1569220,
		179	SAMEA1569224,
		180	SAMEA1569273,
		181	SAMEA1569316,
		182	SAMEA1569348,
		183	SAMEA1573041,
		184	SAMEA1573042,
		185	SAMEA1688482,
		186	SAMEA1688483,
		187	SAMEA1688521,
		188	SAMEA1688554,
		189	SAMEA1688594,
		190	SAMEA1688617,
		191	SAMEA1688632,
		192	SAMEA1688651,
		193	SAMEA1688695,
		194	SAMEA1688697,
		195	SAMEA1707130,
		196	SAMEA1707134,
		197	SAMEA1707144,
		198	SAMEA1707151,
		199	SAMEA1707162,
		200	SAMEA1707165,
		201	SAMEA1707189,
		202	SAMEA1707203,
		203	SAMEA1707206,
		204	SAMEA1707226,
		205	SAMEA1707237,
		206	SAMEA1707264,
		207	SAMEA1707272,
		208	SAMEA1707291,
		209	SAMEA1707292,
		210	SAMEA1707311,
		211	SAMEA1707331,
		212	SAMEA1707335,
		213	SAMEA1707364,
		214	SAMEA1707366,
		215	SAMEA1707379,
		216	SAMEA1707396,
		217	SAMEA1707401,
		218	SAMEA1707431,
		219	SAMEA1707433,
		220	SAMEA1707455,
		221	SAMEA1707479,
		222	SAMEA1707494,
		223	SAMEA1707507,
		224	SAMEA1707513,
		225	SAMEA1707520,
		226	SAMEA1707536,
		227	SAMEA1707557,
		228	SAMEA1708187,
		229	SAMEA1708202,
		230	SAMEA1708236,
		231	SAMEA1708253,
		232	SAMEA1708256,
		233	SAMEA1708259,
		234	SAMEA1708265,
		235	SAMEA1708284,
		236	SAMEA1708368,
		237	SAMEA1708382,
		238	SAMEA2296958,
		239	SAMEA2296971,
		240	SAMEA2296978,
		241	SAMEA2296985,
		242	SAMEA2296995,
		243	SAMEA2297007,
		244	SAMEA2297015,
		245	SAMEA2297016,
		246	SAMEA2297018,
		247	SAMEA2297023,
		248	SAMEA2297029,
		249	SAMEA2297035,
		250	SAMEA2297052,
		251	SAMEA2297065,
		252	SAMEA2297080,
		253	SAMEA2297083,
		254	SAMEA2297102,
		255	SAMEA2297104,
		256	SAMEA2297117,
		257	SAMEA2297126,
		258	SAMEA2297141,
		259	SAMEA2297148,
		260	SAMEA2297149,
		261	SAMEA2297156,
		262	SAMEA2297165,
		263	SAMEA2297176,
		264	SAMEA2297202,
		265	SAMEA2533350,
		266	SAMEA2533388,
		267	SAMEA2533434,
		268	SAMEA2533435,
		269	SAMEA2533450,
		270	SAMEA2533555,
		271	SAMEA2533569,
		272	SAMEA2533593,
		273	SAMEA2533618,
		274	SAMEA2533628,
		275	SAMEA2533675,
		276	SAMEA2533682,
		277	SAMEA2533688,
		278	SAMEA2533705,
		279	SAMEA2533772,
		280	SAMEA2533789,
		281	SAMEA2533793,
		282	SAMEA2533816,
		283	SAMEA2533862,
		284	SAMEA2533893,
		285	SAMEA2533966,
		286	SAMEA2533997,
		287	SAMEA2534036,
		288	SAMEA2534126,
		289	SAMEA2534226,
		290	SAMEA2534241,
		291	SAMEA2534254,
		292	SAMEA2534262,
		293	SAMEA2534295,
		294	SAMEA2534301,
		295	SAMEA2534329,
		296	SAMEA2534330,
		297	SAMEA2534335,
		298	SAMEA2534433,
		299	SAMEA2534491,
		300	SAMEA2534531,
		301	SAMEA2534537,
		302	SAMEA2534722,
		303	SAMEA2534759,
		304	SAMEA2534823,
		305	SAMEA2534863,
		306	SAMEA2534866,
		307	SAMEA2534880,
		308	SAMEA2534884,
		309	SAMEA2534894,
		310	SAMEA2534935,
		311	SAMEA2534942,
		312	SAMEA2534983,
		313	SAMEA2534994,
		314	SAMEA2535017,
		315	SAMEA2535045,
		316	SAMEA2535086,
		317	SAMEA2535125,
		318	SAMEA2535126,
		319	SAMEA2535180,
		320	SAMEA2535183,
		321	SAMEA2535188,
		322	SAMEA2535204,
		323	SAMEA2535268,
		324	SAMEA2535280,
		325	SAMEA2535283,
		326	SAMEA2535307,
		327	SAMEA2535335,
		328	SAMEA2535341,
		329	SAMEA2535346,
		330	SAMEA2535356,
		331	SAMEA3558162,
		332	SAMEA3558334,
		333	SAMEA3558647,
		334	SAMEA3558650,
		335	SAMEA3558657,
		336	SAMEA3558662,
		337	SAMEA3558668,
		338	SAMEA3558670,
		339	SAMEA3558673,
		340	SAMEA3558692,
		341	SAMN01908747,
		342	SAMN01908753,
		343	SAMN01908754,
		344	SAMN01908771,
		345	SAMN01908800,
		346	SAMN01908801,
		347	SAMN01908810,
		348	SAMN01908812,
		349	SAMN01908816,
		350	SAMN01908817,
		351	SAMN01908824,
		352	SAMN01908826,
		353	SAMN01908827,
		354	SAMN01908829,
		355	SAMN01908832,
		356	SAMN01908838,
		357	SAMN01908847,
		358	SAMN01908851,
		359	SAMN01908854,
		360	SAMN01908880,
		361	SAMN01908882,
		362	SAMN01908894,
		363	SAMN01908895,
		364	SAMN01908899,
		365	SAMN01908900,
		366	SAMN01908901,
		367	SAMN01908903,
		368	SAMN02053812,
		369	SAMN02053818,
		370	SAMN02053822,
		371	SAMN02053823,
		372	SAMN02053824,
		373	SAMN02350449,
		374	SAMN02350452,
		375	SAMN02350455,
		376	SAMN02350457,
		377	SAMN02350458,
		378	SAMN02350459,
		379	SAMN02350496,
		380	SAMN02358674,
		381	SAMN02358678,
		382	SAMN02360572,
		383	SAMN02360573,
		384	SAMN02360575,
		385	SAMN02360614,
		386	SAMN02364088,
		387	SAMN02364089,
		388	SAMN02364092,
		389	SAMN02364093,
		390	SAMN02381026,
		391	SAMN02398706,
		392	SAMN02402666,
		393	SAMN02414891,
		394	SAMN02419544,
		395	SAMN02419584,
		396	SAMN02419598,
		397	SAMN02419620,
		398	SAMN02419625,
		399	SAMN02419630,
		400	SAMN02419646,
		401	SAMN02419680,
		402	SAMN02419681,
		403	SAMN02584598,
		404	SAMN02584607,
		405	SAMN02584628,
		406	SAMN02584633,
		407	SAMN02584660,
		408	SAMN02584668,
		409	SAMN02585885,
		410	SAMN02585891,
		411	SAMN02585895,
		412	SAMN02585896,
		413	SAMN02585901,
		414	SAMN02585907,
		415	SAMN02585909,
		416	SAMN02585912,
		417	SAMN02585916,
		418	SAMN02585922,
		419	SAMN02585929,
		420	SAMN02585938,
		421	SAMN02585940,
		422	SAMN02585941,
		423	SAMN02585943,
		424	SAMN02585947,
		425	SAMN02585951,
		426	SAMN02585953,
		427	SAMN02585956,
		428	SAMN02599058,
		429	SAMN02599069,
		430	SAMN02599076,
		431	SAMN02599079,
		432	SAMN02599083,
		433	SAMN02599097,
		434	SAMN02599103,
		435	SAMN02599115,
		436	SAMN02599135,
		437	SAMN02599150,
		438	SAMN02599154,
		439	SAMN02599174,
		440	SAMN02673326,
		441	SAMN03647116,
		442	SAMN03647207,
		443	SAMN03647229,
		444	SAMN03647233,
		445	SAMN03647338,
		446	SAMN03647355,
		447	SAMN03647458,
		448	SAMN03647495,
		449	SAMN03647506,
		450	SAMN03647546,
		451	SAMN03647608,
		452	SAMN03647642,
		453	SAMN03647663,
		454	SAMN03647709,
		455	SAMN03647714,
		456	SAMN03647716,
		457	SAMN03647732,
		458	SAMN03647753,
		459	SAMN03647764,
		460	SAMN03647796,
		461	SAMN03647800,
		462	SAMN03647843,
		463	SAMN03647853,
		464	SAMN03647877,
		465	SAMN03647882,
		466	SAMN03647897,
		467	SAMN03647906,
		468	SAMN03647942,
		469	SAMN03647967,
		470	SAMN03648255,
		471	SAMN03648332,
		472	SAMN03648357,
		473	SAMN03648373,
		474	SAMN03648396,
		475	SAMN03648480,
		476	SAMN03648504,
		477	SAMN03648512,
		478	SAMN03648526,
		479	SAMN03648531,
		480	SAMN03648544,
		481	SAMN03648545,
		482	SAMN03648548,
		483	SAMN03648555,
		484	SAMN03648561,
		485	SAMN03648567,
		486	SAMN03648568,
		487	SAMN03648570,
		488	SAMN03648573,
		489	SAMN03648579,
		490	SAMN03648582,
		491	SAMN03648585,
		492	SAMN03648612,
		493	SAMN03648621,
		494	SAMN03648648,
		495	SAMN03648649,
		496	SAMN03648654,
		497	SAMN03648671,
		498	SAMN03648675,
		499	SAMN03648686,
		500	SAMN03648691,
		501	SAMN03648695,
		502	SAMN03648698,
		503	SAMN03648703,
		504	SAMN03648708,
		505	SAMN03648749,
		506	SAMN03648760,
		507	SAMN03648765,
		508	SAMN03648780,
		509	SAMN03648789,
		510	SAMN03648795,
		511	SAMN03648814,
		512	SAMN03648817,
		513	SAMN03648831,
		514	SAMN03648848,
		515	SAMN03648862,
		516	SAMN03648867,
		517	SAMN03648878,
		518	SAMN03648880,
		519	SAMN03648885,
		520	SAMN03648890,
		521	SAMN03648892,
		522	SAMN03648893,
		523	SAMN03648895,
		524	SAMN03648902,
		525	SAMN03648907,
		526	SAMN03648912,
		527	SAMN03648914,
		528	SAMN03648916,
		529	SAMN03648919,
		530	SAMN03648923,
		531	SAMN03648924,
		532	SAMN03648938,
		533	SAMN03648942,
		534	SAMN03648954,
		535	SAMN03648963,
		536	SAMN03648965,
		537	SAMN03648966,
		538	SAMN03648971,
		539	SAMN03648981,
		540	SAMN03648984,
		541	SAMN03648989,
		542	SAMN03648993,
		543	SAMN03648997,
		544	SAMN03649007,
		545	SAMN03649009,
		546	SAMN03649023,
		547	SAMN03649029,
		548	SAMN03649032,
		549	SAMN03649039,
		550	SAMN03649044,
		551	SAMN03649048,
		552	SAMN03649061,
		553	SAMN03649075,
		554	SAMN05575025,
		555	SAMN05575068,
		556	SAMN05575085,
		557	SAMN05575122,
		558	SAMN05576428,
		559	SAMN05576650,
		560	SAMN05576749,
		561	SAMN05576826,
		562	SAMN05577667,
		563	SAMN06473205,
		564	SAMN08795269,
		565	SAMN08795333
	;
	TREE * UNTITLED = [&R] (((((((1:0.0003701759,2:0.0005213298)7[&fst_greater_thr=0,support=]:0.0023547038,(289:0.0005691591,337:0.0008838611)8[&fst_greater_thr=0,support=100/100]:0.0015079718)6[&fst_greater_thr=1,support=100/100]:0.0003715278,(39:0.0039105578,242:0.0030402189)9[&fst_greater_thr=0,support=99.7/100]:0.0003125882)5[&fst_greater_thr=0,support=100/100]:0.0004555087,(((((19:0.0013950089,…
END;
