# Supplementary material for: Population structure, biogeography and transmissibility of Mycobacterium tuberculosis
Source: Nat Commun. 2021 Oct 20;12:6099. doi: 10.1038/s41467-021-26248-1 (PMC8528816; doi:10.1038/s41467-021-26248-1)
Supplement: Supplementary file 13 — Source Data [file 41467_2021_26248_MOESM13_ESM.zip › source_data/tree_lineage2_resistant.treefile]

(00R0025:0.0008193135,(((((((((((((((((00R0086:0.0002184943,((03R0293:0.0001675579,04R0292:0.0003253652)83.7/78:0.0000385043,03R1504:0.0002474807)77.4/76:0.0000128879)48.3/74:0.0000256929,((01R0774:0.0001416284,02R1952:0.0002010508)92.6/100:0.0000973683,03R0878:0.0005805917)97.1/100:0.0000899726)85.6/69:0.0000276486,98R790:0.0001682547)94.1/85:0.0000652608,(Peru2901:0.0001632042,((((Peru2907:0.0004014742,SAMEA104304866:0.0003900769)99.2/99:0.0001481002,SAMEA3558287:0.0004846279)84.7/75:0.0000712683,SAMEA3558320:0.0003541796)97.4/75:0.0001032842,SAMEA3558284:0.0006148847)9/75:0.0000299623)93.4/78:0.0001193255)26/75:0.0000732315,((Peru3392:0.0004556485,Peru4571:0.0002761819)98.5/77:0.0001109921,((((((Peru4098:0.0005465963,(Peru4985:0.0004520350,Peru5035:0.0003713786)94.7/99:0.0000985236)89.8/85:0.0000785489,Peru5138:0.0009382322)48.2/72:0.0000487845,(Peru4941:0.0003756435,Peru5007:0.0006731826)44.3/85:0.0000505357)97.4/91:0.0000893525,Peru4635:0.0001794237)96.3/100:0.0000800442,Peru4124:0.0004799676)97/72:0.0001063020,(Peru5027:0.0002340756,Peru5034:0.0003045146)96.1/78:0.0001096767)0/69:0.0000023044)46.2/77:0.0000943864)100/100:0.0010176533,((((1479144119992T178515lib4990nextseqn0036151bp:0.0006778567,1479146369267T889315lib5614nextseqn0048151bp:0.0004655811)19.2/100:0.0000267471,1479146369267T889015lib5611nextseqn0048151bp:0.0004336088)100/100:0.0008604195,((1479146369267T184815lib5053nextseqn0035151bp:0.0011154871,(SAMN02599143:0.0002935412,SAMN02599144:0.0002604427)100/100:0.0007726914)99.7/100:0.0002229263,IDR1600050506:0.0021917651)100/88:0.0001879341)34/88:0.0000025524,(((1479153938227T1380014lib3431nextseqn0004151bp:0.0011672463,(Peru4898:0.0008349079,Peru4940:0.0007299019)100/100:0.0003331147)100/100:0.0007057336,(SAMEA3558619:0.0012416769,SAMN01908779:0.0018611340)97.2/75:0.0001505127)76.4/75:0.0000283030,(Peru3022:0.0003970668,Peru4304:0.0001489385)100/100:0.0009343462)75.5/75:0.0000150800)99.8/88:0.0001915128)98.4/88:0.0001090800,(1479146369267T184415lib5049nextseqn0036151bp:0.0006122510,1479146369267T185815lib5062nextseqn0035151bp:0.0004246321)100/100:0.0011943649)93.6/79:0.0000669506,((((((((((((((02R1742:0.0001999764,(Peru4998:0.0002045931,Peru5147:0.0004910914)99.4/100:0.0001707690)100/100:0.0005211344,SAMEA2535029:0.0006809498)100/100:0.0014165657,((((((((((1479144813357T182015lib5025nextseqn0035151bp:0.0002323890,1479146369267T182315lib5028nextseqn0035151bp:0.0003410378)83/100:0.0000870654,1479146369267T183315lib5038nextseqn0035151bp:0.0004359422)31.4/99:0.0000735267,SAMEA2534827:0.0004603371)100/100:0.0002598089,((((SAMEA2533583:0.0004454173,(SAMEA2533923:0.0008958579,SAMEA2535087:0.0007809813)84.5/96:0.0001277572)100/100:0.0003950041,(SAMEA3558778:0.0003655177,SAMEA3562769:0.0003276732)100/100:0.0003483444)94.9/96:0.0000841931,(SAMN03647564:0.0003487679,SAMN06473153:0.0013808267)98.1/87:0.0001109838)63.1/83:0.0000023975,SAMEA3558743:0.0006272884)95.2/100:0.0000581766)98.2/100:0.0000963110,(1479146369267T182815lib5033nextseqn0036151bp:0.0002081653,1479146369267T185215lib5057nextseqn0035151bp:0.0006254118)100/100:0.0007072246)29.4/100:0.0000088889,SAMN02414937:0.0013410066)100/100:0.0002140851,(1479146369267T184715lib5052nextseqn0035151bp:0.0006473787,1479146369267T888515lib5606nextseqn0048151bp:0.0005338207)100/100:0.0006046942)100/100:0.0003691264,SAMN01908869:0.0018066312)100/100:0.0003540069,IDR1600058701:0.0020783640)95.3/100:0.0001085859,((1479146369267T185715lib5063nextseqn0036151bp:0.0006678530,IDR1200030168:0.0005813569)100/100:0.0015191349,SAMEA2297155:0.0012239966)100/100:0.0004893320)95.9/100:0.0000884809)99.8/100:0.0002275620,(((NLA009900895:0.0008833284,(SAMN01908757:0.0008083222,SAMN01908761:0.0006922615)100/100:0.0004989518)96.9/100:0.0000895747,(SAMN01908751:0.0010957299,SAMN01908864:0.0010233562)100/100:0.0004933433)100/100:0.0004594194,SAMN01908789:0.0022366090)100/100:0.0004926039)99.1/100:0.0001239753,(((((SAMN01908755:0.0004399993,SAMN01908765:0.0005959783)98.2/100:0.0001575997,SAMN01908758:0.0003612738)97.3/100:0.0001548659,SAMN01908768:0.0004012183)70.7/100:0.0000924910,SAMN01908762:0.0005068160)100/100:0.0019119325,(SAMN01908842:0.0016112731,(SAMN02360553:0.0013425945,(SAMN02360569:0.0006438734,(SAMN02398701:0.0001917873,SAMN02398702:0.0003753327)99.6/100:0.0002973213)100/100:0.0004717127)100/100:0.0007027417)100/100:0.0004357281)94.8/100:0.0000795403)100/100:0.0002752938,((((((1479144119992T178115lib4986nextseqn0035151bp:0.0026384631,(SAMEA2533964:0.0010449268,(SAMEA3558451:0.0014761185,(TDR192S97L002:0.0003332891,TDR196S120L002:0.0004259568)100/100:0.0019008291)99.8/100:0.0001977731)100/100:0.0007249273)0/95:0.0000188554,SAMEA3558660:0.0020912029)66.8/95:0.0001020384,SAMN01908794:0.0022935287)100/100:0.0002123480,((IDR1400014851:0.0019585607,SAMN01908778:0.0013644785)94.1/100:0.0000778802,SAMN01908822:0.0014117835)100/100:0.0008584623)33.6/100:0.0000292677,(((IDR1400032735:0.0023779578,SAMN01908746:0.0019321142)100/100:0.0003141998,SAMN01908819:0.0023464994)96.1/100:0.0000884977,(SAMN01908813:0.0000776346,(SAMN01908887:0.0002375826,SAMN01908888:0.0001779851)88.7/100:0.0000646274)100/100:0.0019016924)89.8/100:0.0000492406)99.7/100:0.0002187823,(SAMN01908769:0.0003524051,SAMN01908770:0.0003434875)100/100:0.0019853847)96.4/100:0.0000906529)97.7/100:0.0001011073,SAMEA3558410:0.0030222415)96/100:0.0001142980,(((((((((((1479144119992T178715lib4992nextseqn0036151bp:0.0018917561,((((((1479146369267T182115lib5026nextseqn0035151bp:0.0018988868,SAMN01908837:0.0017778710)93.2/90:0.0000742951,SAMN01908848:0.0019327341)8.1/66:0.0000020016,((((((((((((((((((SAMEA3558181:0.0001539237,SAMEA95511418:0.0001602877)97.8/89:0.0001131342,SAMEA95433418:0.0001988275)94.9/92:0.0000594290,(((SAMEA3558510:0.0002894389,SAMEA3558610:0.0004121104)64.3/100:0.0001293981,SAMEA95531668:0.0000446470)93.7/95:0.0001942203,SAMEA95533168:0.0001120453)94.1/85:0.0001159391)0/59:0.0000025524,((((SAMEA95410168:0.0002196591,SAMEA95512918:0.0003359752)73.9/59:0.0000146465,SAMEA95521168:0.0002991302)76.2/61:0.0000258389,SAMEA95512168:0.0005298755)86.4/59:0.0000266940,SAMEA95507668:0.0001550468)72.5/66:0.0000125081)93.6/60:0.0000387587,(((((((((SAMEA3558528:0.0002626673,((SAMEA3558564:0.0002050581,SAMEA3558571:0.0003355149)88.8/92:0.0001072466,SAMEA3558574:0.0001583455)34.8/70:0.0000468056)70.6/61:0.0000814791,(SAMEA95417668:0.0002647176,SAMEA95529418:0.0001521418)91.9/87:0.0000780268)76.1/70:0.0000482525,(SAMEA95482918:0.0002749278,SAMEA95530918:0.0001267222)91/68:0.0000472974)84/70:0.0000680778,SAMEA95510668:0.0003276449)55.2/59:0.0000311510,SAMEA95519668:0.0001723800)77.2/58:0.0001147431,((SAMEA95443168:0.0001550468,SAMEA95513668:0.0004274846)0/85:0.0000025524,SAMEA95496418:0.0001811007)45.2/70:0.0000516787)0/58:0.0000025431,((SAMEA95410918:0.0001536020,(SAMEA95444668:0.0002533268,SAMEA95446918:0.0002694644)88.2/97:0.0000585621)0/80:0.0000028173,(SAMEA95416918:0.0001543728,SAMEA95517418:0.0003478088)96.3/96:0.0000782561)95.9/81:0.0000553270)74.3/59:0.0000135124,(SAMEA95434918:0.0002025928,SAMEA95504668:0.0002292426)87.1/72:0.0000339037)87.5/59:0.0000262195,(SAMEA95527168:0.0001938135,(SAMEA95535418:0.0002564432,(SAMEA95538418:0.0003893816,SAMEA95539168:0.0003381341)77.3/64:0.0000129193)72.6/65:0.0000134195)95.5/64:0.0000541212)92/59:0.0000388270)99.4/70:0.0000947914,(SAMEA95518168:0.0001548171,SAMN03648001:0.0007159327)98.8/93:0.0001129325)97.2/59:0.0000775194,SAMEA95437918:0.0001295560)72.9/59:0.0000124030,(SAMEA95411668:0.0003231391,(SAMEA95412418:0.0002600688,((SAMEA95413168:0.0003354899,(SAMEA95515168:0.0003506146,SAMEA95516668:0.0002201983)69/59:0.0000025763)89.7/69:0.0000525712,SAMEA95416168:0.0004035509)33.8/49:0.0000224850)65.5/51:0.0000348983)79.4/58:0.0000022411)94.1/59:0.0000410339,(((((SAMEA95420668:0.0002047983,SAMEA95428168:0.0003101256)89.1/59:0.0000427686,SAMEA95524168:0.0001679688)78.3/59:0.0000196365,SAMEA95525668:0.0001756272)40.3/59:0.0000258389,SAMEA95503918:0.0001485230)88.4/59:0.0000325765,((SAMEA95430418:0.0001167921,SAMEA95509918:0.0001421250)92.9/72:0.0000387587,(SAMEA95434168:0.0001212415,SAMEA95491918:0.0006366799)95.1/70:0.0000602495)71.6/59:0.0000129193)75.7/59:0.0000125108)74.4/58:0.0000182080,((SAMEA95425918:0.0001808910,SAMEA95506918:0.0003435986)73.8/71:0.0000027298,(SAMEA95445418:0.0002730382,(SAMEA95485168:0.0001221511,SAMEA95492668:0.0003272237)90.1/59:0.0001399851)97.5/59:0.0000755379)94/59:0.0000513749)92/59:0.0000488506,SAMEA95528668:0.0001418661)88.2/59:0.0000313878,(SAMEA95534668:0.0003641506,SAMEA95536168:0.0003980878)92.6/91:0.0000677992)86.6/59:0.0000497770,((((SAMEA3558557:0.0004490610,SAMEA3558575:0.0003324824)97.7/77:0.0001146378,SAMEA95493418:0.0001938135)94/59:0.0000528637,SAMEA95499418:0.0001808910)87.4/59:0.0000307705,SAMEA95485918:0.0002552249)97/59:0.0001148796)92.2/59:0.0000597233,SAMN02586072:0.0002681805)82.7/59:0.0000506744,(SAMN02403474:0.0001928011,(SAMN02586067:0.0000766266,SAMN02586086:0.0001126792)90.2/100:0.0000439203)74/62:0.0000379185)75.5/59:0.0000154741,(SAMN01925665:0.0003897423,((((((SAMN02403450:0.0004414166,SAMN02403482:0.0004210344)16.2/86:0.0000592921,(((SAMN02403489:0.0003898586,SAMN02403497:0.0005692270)0/100:0.0000536429,SAMN02403496:0.0004740317)99.8/96:0.0001798768,SAMN02403492:0.0005093384)35.3/59:0.0000286740)79.8/59:0.0000351014,(((SAMN02403451:0.0005428040,(SAMN02403470:0.0002569024,SAMN02403491:0.0004101793)99.2/78:0.0001488790)95.5/59:0.0000698319,((SAMN02403452:0.0002842769,SAMN02403483:0.0003253661)86.6/75:0.0000299097,(SAMN02403453:0.0004894329,SAMN02403493:0.0002715346)83.8/75:0.0000541372)96.9/68:0.0000888054)71.3/59:0.0000138186,((SAMN02403454:0.0003551761,SAMN02403628:0.0004135293)52.4/89:0.0000498950,((SAMN02403455:0.0002937208,SAMN02403478:0.0003549930)37/94:0.0000127907,SAMN02403477:0.0003084535)96.7/100:0.0000715822)100/100:0.0002169615)88/59:0.0000258389)93.4/59:0.0000503985,(SAMN02403631:0.0002047864,SAMN02403632:0.0003768743)93.7/81:0.0000545032)92.1/59:0.0000387587,((((((SAMN02403457:0.0005270479,SAMN02403490:0.0005159312)97.1/65:0.0001122729,SAMN02403458:0.0002975824)97.7/72:0.0001058011,SAMN02403472:0.0002961535)86.1/59:0.0000666938,SAMN02403484:0.0004003014)82.8/59:0.0000357365,((SAMN02403459:0.0002387572,SAMN02403485:0.0001729052)98.9/100:0.0001431778,SAMN02403479:0.0003363313)35.1/59:0.0000163051)92.5/59:0.0000534016,(SAMN02403486:0.0003075077,SAMN02403487:0.0003632257)90.9/81:0.0000577136)87/59:0.0000312266)92.1/59:0.0000387587,(SAMN02403456:0.0004245654,(SAMN02403475:0.0002857456,SAMN02403476:0.0004419902)84.3/61:0.0000645989)89/59:0.0000434269)87.5/59:0.0000362370)96.2/59:0.0000931883)98.7/59:0.0001636335,((((SAMEA3558558:0.0002210112,SAMEA3558569:0.0003760865)98.5/100:0.0001602837,((SAMN03648591:0.0005127401,SAMN03648978:0.0004669250)18/59:0.0000661619,(SAMN03648631:0.0002852554,SAMN08795245:0.0002254892)99.9/100:0.0003422647)100/100:0.0005684682)42.9/60:0.0001357593,((SAMN02350470:0.0009161960,SAMN02403614:0.0004858356)64/99:0.0000658629,SAMN02350473:0.0007109139)66.4/91:0.0000857305)94.9/59:0.0000975559,SAMN02414982:0.0004293099)69.2/59:0.0000657676)96.7/77:0.0001063722,(SAMEA3558547:0.0008564210,SAMEA3558552:0.0004704243)98.1/87:0.0001178531)100/100:0.0012236120)99.7/100:0.0001588919,(SAMN02360552:0.0004167806,SAMN02360560:0.0002747091)100/100:0.0020455813)73.7/90:0.0000120546,((((((((IDR1600017938:0.0012750152,(IDR1600040948:0.0011813214,TDR103S116L002:0.0004398222)100/100:0.0007287128)45.9/91:0.0000208015,TDR68S115L002:0.0011736244)100/100:0.0005203036,SAMN02398716:0.0011351483)80.4/92:0.0001174670,SAMN02398715:0.0012481404)74.9/88:0.0000193642,((SAMN02360565:0.0010271514,SAMN02360587:0.0005835012)99.9/100:0.0001955755,(SAMN02360599:0.0007924819,SAMN02398697:0.0006332855)100/100:0.0003810400)71.3/88:0.0000153528)95.4/92:0.0000913366,SAMN02360566:0.0011705088)73.9/92:0.0000145779,(SAMN02360611:0.0005452071,SAMN02398708:0.0004492147)100/100:0.0003695194)100/100:0.0002626181,SAMEA2534085:0.0014241860)100/100:0.0006822832)82.4/91:0.0000362247,SAMN01908828:0.0020539326)94.4/92:0.0000587362)100/100:0.0004973412,SAMN01925699:0.0026267094)97.4/100:0.0000947042,(IDR1500069613:0.0022300377,TDR10S168L002:0.0026086122)99.7/100:0.0003039866)85.3/100:0.0000636533,SAMN01925698:0.0025366224)90.5/100:0.0000028265,(SAMN01908881:0.0019510029,SAMN02360592:0.0022934327)99.8/100:0.0002502153)99.9/100:0.0001879370,(((((NLA009801500:0.0017553506,(SAMN02360557:0.0014788079,((SAMN02360576:0.0010094811,SAMN02360616:0.0013344652)87.5/92:0.0000454435,(SAMN02360593:0.0014377795,(SAMN02360594:0.0014720743,(TDR100S104L002:0.0011005269,TDR124S94L002:0.0018326401)100/100:0.0006499604)90.5/90:0.0000913866)18/92:0.0000022035)99.6/99:0.0001482063)40.3/99:0.0000064606)85.2/100:0.0000315605,((SAMN02360555:0.0013723765,(SAMN02360596:0.0003613211,SAMN02360610:0.0001551657)100/100:0.0010199453)99/100:0.0001824047,SAMN02398699:0.0013590839)100/100:0.0002187701)100/100:0.0006109644,(((((((((((SAMN02360551:0.0002002404,SAMN02360561:0.0003501698)99.1/100:0.0001633458,((SAMN02360613:0.0004587526,SAMN02398698:0.0003044686)85.9/73:0.0000557411,SAMN02360619:0.0002036930)92/73:0.0000456801)94.4/63:0.0000722716,(SAMN02398696:0.0000913170,(SAMN02398711:0.0001820635,SAMN02398713:0.0002256116)86.2/89:0.0000274624)97/80:0.0000673462)1.8/63:0.0000025837,(SAMN02398693:0.0002042479,SAMN02398712:0.0002136720)94.5/95:0.0000709159)96.8/88:0.0000768173,SAMN02398704:0.0003181653)100/100:0.0012765587,SAMN02360617:0.0015092158)99.9/100:0.0002155174,TDR117S151L002:0.0021051631)74.3/100:0.0000136454,SAMN02398703:0.0015127260)99.4/100:0.0001963434,SAMN02360582:0.0021483051)100/100:0.0003936108,(SAMN02360558:0.0022572170,SAMN02398694:0.0018992790)92.7/100:0.0000914353)83.3/100:0.0000259499,SAMN02360559:0.0021462231)99.9/100:0.0001294814)87/100:0.0000297214,(SAMEA2534464:0.0013785208,SAMN02360615:0.0013726929)100/100:0.0008011052)100/100:0.0002509158,SAMN01908777:0.0024019663)100/100:0.0003392504)93.7/100:0.0000646921,((SAMN01908821:0.0004299641,SAMN01908879:0.0001666920)100/100:0.0012136271,(SAMN03647155:0.0002775269,SAMN03647423:0.0005487469)100/100:0.0019836168)100/100:0.0011641466)100/100:0.0010670247,((((1479146369267T888615lib5607nextseqn0048151bp:0.0022662215,SAMN02364076:0.0026010825)43.7/100:0.0000493897,Peru4687:0.0022419787)100/100:0.0009351949,SAMEA2534885:0.0022033974)100/100:0.0035746847,canettii:0.3110418578)100/100:0.0017807932)100/100:0.0005980748,(((SAMN02360589:0.0007765858,(TDR105S128L002:0.0005323139,TDR230S202L002:0.0010253478)99.9/100:0.0004557921)100/100:0.0005475830,SAMN02360618:0.0015905825)100/100:0.0003706240,(SAMN02360598:0.0004107432,SAMN02398714:0.0003948092)100/100:0.0014735325)100/100:0.0014237911)100/100:0.0005342559,(((((Peru3328:0.0013011854,((SAMN02360548:0.0003392887,SAMN02360549:0.0003817634)100/100:0.0011553184,TDR84S93L002:0.0016275242)95.6/100:0.0001236455)100/100:0.0010030604,((((((SAMEA1016008:0.0004124861,(SAMEA1403736:0.0011000818,(SAMEA1469497:0.0004693761,SAMEA1707253:0.0004514028)54.3/100:0.0000816026)97.6/100:0.0001200141)38.2/100:0.0000447859,SAMEA1707125:0.0002213386)96.9/100:0.0001224668,SAMN02414889:0.0002745265)99.9/100:0.0002357986,SAMEA2534567:0.0002115377)92.6/100:0.0000846346,SAMN02414880:0.0005695308)74.3/84:0.0000173972,((SAMEA2533380:0.0004465775,SAMEA2534492:0.0005021246)99.8/100:0.0002398364,SAMEA2534314:0.0007603392)93/100:0.0001078336)100/100:0.0016280543)96.1/84:0.0001255652,((SAMEA2533889:0.0020603183,SAMN01908807:0.0014926478)99.1/100:0.0001870027,SAMN03648047:0.0022657538)57.1/84:0.0000202364)100/100:0.0003896783,SAMEA2535142:0.0023361327)42.4/100:0.0000320849,TDR229S201L002:0.0031395786)100/100:0.0005267996)99.7/100:0.0001738592,SAMN01908783:0.0030801092)97.7/100:0.0001306627)100/100:0.0003569156,((((NLA000801696:0.0002578840,TDR135S141L002:0.0008819005)100/100:0.0015171801,SAMN02398695:0.0011781093)99/100:0.0001486550,SAMN02360550:0.0019380360)100/100:0.0003502479,SAMEA3558445:0.0021731748)100/100:0.0003130246)83.5/100:0.0000275487,SAMN01908833:0.0022119976)99.8/100:0.0002424120,(IDR1500053660:0.0018203725,(Peru4082:0.0004753038,TDR213S190L002:0.0006772664)100/100:0.0012379633)100/100:0.0009140875)98.6/100:0.0001040196,(((1479146369267T183715lib5042nextseqn0035151bp:0.0022973179,IDR1600002328:0.0025805040)95/100:0.0000925665,(SAMN01908860:0.0004335217,SAMN01908868:0.0007140635)100/100:0.0016709052)100/100:0.0001852610,(IDR1500049950:0.0013690436,(IDR1600003443:0.0009891960,SAMN01908776:0.0008982102)100/100:0.0006326989)100/100:0.0015062112)99.4/100:0.0001610520)100/100:0.0007794080,((((1479144119992T178215lib4987nextseqn0035151bp:0.0007539257,(1479144813357T180415lib5009nextseqn0035151bp:0.0005588602,(IDR1200022433:0.0002974064,IDR1600027139:0.0004100656)100/100:0.0006186545)77.5/97:0.0000633791)100/100:0.0006194897,(((1479144813357T180115lib5006nextseqn0035151bp:0.0009814481,1479146369267T182515lib5030nextseqn0036151bp:0.0003996188)100/100:0.0005603408,(SAMEA3558636:0.0008043012,((SAMEA787752:0.0012261238,(SAMN02414980:0.0006567045,SAMN03648082:0.0002984768)100/80:0.0001769983)20.1/72:0.0000123838,SAMN02380981:0.0009118558)100/100:0.0003583029)69.8/82:0.0001997460)92.9/77:0.0000636818,(((((SAMN02350468:0.0008401054,(SAMN02403500:0.0003184805,SAMN02403501:0.0003720760)94.9/100:0.0000967754)99.6/100:0.0001757869,SAMN02585958:0.0005394998)96.7/93:0.0001354583,SAMN02586088:0.0001480348)99/93:0.0001723693,SAMN02586089:0.0003684342)99.8/100:0.0002536252,SAMN03649018:0.0012706940)100/97:0.0005188120)98.5/74:0.0001173956)99.5/97:0.0001318432,SAMN02402663:0.0012067793)100/97:0.0004709782,(((1479146369267T184215lib5047nextseqn0035151bp:0.0004034499,IDR1500061909:0.0004318352)95.7/100:0.0001094583,1479146369267T185515lib5060nextseqn0035151bp:0.0003528620)100/100:0.0012760210,((((IDR1500071331:0.0012070969,SAMEA2534730:0.0010002334)99.7/98:0.0002628516,SAMN01908866:0.0013809055)99.8/90:0.0002393545,SAMEA2534995:0.0013825522)99.1/88:0.0001262731,(SAMN01908878:0.0014709171,(((SAMN01925620:0.0003107811,SAMN01925621:0.0003374853)28.3/98:0.0000393811,SAMN02053745:0.0004048567)100/100:0.0003320024,((((SAMN02053788:0.0003836391,SAMN02053789:0.0002537314)90.9/68:0.0000775194,SAMN05575100:0.0002439237)72.5/68:0.0000126083,SAMN02586103:0.0005233035)73/84:0.0000148438,(SAMN02403618:0.0003627746,SAMN02403619:0.0004457287)89.9/84:0.0000771179)100/100:0.0003727696)100/100:0.0011817722)68.1/59:0.0000228042)83.3/59:0.0000663636)99.2/83:0.0001054148)95.3/59:0.0000523961)94.1/59:0.0000516392,((((1479144813357T180215lib5007nextseqn0035151bp:0.0009607237,((1479146369267T184115lib5046nextseqn0035151bp:0.0004633646,SAMEA3558620:0.0006213172)95.4/100:0.0000862501,SAMEA2535025:0.0005793956)99.9/100:0.0002393376)74.8/100:0.0000141802,(1479146369267T888815lib5609nextseqn0048151bp:0.0005003027,IDR1500006146:0.0007179138)100/100:0.0003161586)100/100:0.0010407581,(1479144813357T180715lib5012nextseqn0035151bp:0.0020376285,(((IDR1300021110:0.0014510524,TDR39S124L002:0.0015485019)91.5/88:0.0000821128,((IDR1400007566:0.0017910900,TDR32S158L002:0.0017518832)97.2/90:0.0001078425,((IDR1500052248:0.0015056596,IDR1500069726:0.0012128370)38.5/100:0.0000243462,TDR76S162L002:0.0013679535)100/100:0.0002307609)100/87:0.0001842265)99.3/67:0.0002133521,SAMN03648988:0.0020188785)99.1/65:0.0001891468)74.7/55:0.0000114878)96/59:0.0001351394,((SAMEA3558389:0.0004720044,SAMEA3558757:0.0004138968)100/100:0.0002945480,SAMN03648771:0.0012521624)100/100:0.0010777364)95.3/59:0.0000764172)43.5/58:0.0000277527)98.4/59:0.0000912989,(((((((((((((01R0647:0.0003273821,(02R1793:0.0002879517,Peru4003:0.0003761139)90.6/78:0.0000393032)99.3/78:0.0001313599,01R1540:0.0004111476)97.6/97:0.0000919134,(((02R1825:0.0002543974,03R0327:0.0001405604)96.9/100:0.0000852069,(04R0266:0.0005594033,((((Peru4484:0.0003681139,Peru4528:0.0007944190)99.4/88:0.0001744604,Peru4681:0.0001525892)90/82:0.0000599414,Peru4627:0.0005231202)99.9/98:0.0002510204,(Peru4606:0.0003251097,Peru4608:0.0002861389)72.1/100:0.0000130566)98.6/85:0.0001322334)75.9/69:0.0000106992)99.3/82:0.0000944522,(SAMEA3558250:0.0004915700,SAMEA3558271:0.0002151846)100/100:0.0003301228)72.6/84:0.0000130752)98.8/88:0.0001074695,(02R1753:0.0006664658,((03R0058:0.0002794246,03R1084:0.0004868867)34.8/93:0.0000124849,Peru4318:0.0004308791)99.7/100:0.0001615587)100/100:0.0003981767)100/100:0.0006027089,(1479144813357T181815lib5023nextseqn0035151bp:0.0009511091,1479146369267T184315lib5048nextseqn0036151bp:0.0012280595)99.8/100:0.0002008471)97.9/94:0.0001126207,(((1479146369267T183415lib5039nextseqn0035151bp:0.0004219443,1479146369267T183815lib5043nextseqn0035151bp:0.0006230592)100/100:0.0006887568,1479146369267T183615lib5041nextseqn0035151bp:0.0008204289)99.5/100:0.0001560736,(((IDR1400011176:0.0006335301,IDR1400026773:0.0003854949)100/100:0.0010279948,(((IDR1400029413:0.0013618172,IDR1600032334:0.0011600941)92.6/88:0.0000628399,IDR1500062349:0.0009641895)100/88:0.0002620744,IDR1500054922:0.0013778677)87.7/88:0.0000399369)99.3/88:0.0001814377,IDR1500057022:0.0016029372)99.6/100:0.0002200606)99.3/88:0.0001339280)75.1/73:0.0000086433,((((((((01R1321:0.0002842769,01R1559:0.0001305648)82.2/95:0.0000464460,02R1641:0.0002504520)67.9/95:0.0000658767,02R0328:0.0002148863)94/100:0.0001280429,(Peru4622:0.0000624466,Peru5145:0.0005962720)32.7/86:0.0000529299)98.3/95:0.0001145562,(03R1176:0.0003833619,(Peru3413:0.0004661251,Peru4724:0.0004850227)84.5/95:0.0000400227)97.6/95:0.0001149236)99.9/95:0.0001764766,(02R1288:0.0004214998,Peru4323:0.0004077235)100/100:0.0002732909)85.4/95:0.0000412220,Peru4471:0.0006900190)100/100:0.0001577155,((((03R0268:0.0002833229,Peru4933:0.0006241431)90.8/100:0.0001171479,Peru3379:0.0004731096)100/100:0.0005760701,(Peru4109:0.0002709908,Peru4989:0.0003379700)100/100:0.0002566787)91.7/100:0.0000433128,Peru5080:0.0007240539)67.8/100:0.0000420040)100/100:0.0004451863)90.9/73:0.0000598404,SAMEA3558640:0.0014543096)99.6/81:0.0001447149,(((SAMEA2533646:0.0001878859,SAMEA2535154:0.0001341724)99.5/100:0.0001591427,SAMEA2534474:0.0002716880)99.9/93:0.0002077138,(SAMN02414989:0.0004535126,((SAMN03647508:0.0003577278,SAMN03647540:0.0008684494)99.1/100:0.0001817420,(SAMN03647563:0.0002673453,SAMN04365147:0.0003130515)93.7/94:0.0000829651)40.3/82:0.0000124148)95.3/100:0.0000681319)100/100:0.0009633126)98/88:0.0001087554,(SAMN01908772:0.0014287771,SAMN03647605:0.0015748554)99.5/100:0.0001967534)0/88:0.0000021956,SAMN01908748:0.0012335632)100/100:0.0004892816,((((1479144813357T180315lib5008nextseqn0036151bp:0.0006336415,1479146369267T182715lib5032nextseqn0036151bp:0.0006433217)100/100:0.0006433390,((SAMEA1015933:0.0002516718,SAMEA1015949:0.0002419875)68.1/100:0.0000906352,SAMEA1016033:0.0002071937)100/100:0.0010199311)38.6/91:0.0000583396,((SAMN01908863:0.0004200521,SAMN01908873:0.0004666908)85.6/100:0.0000664756,SAMN01908875:0.0003250790)100/100:0.0006919076)100/100:0.0004507707,((SAMN01908839:0.0013574186,(SAMN01908861:0.0008845592,SAMN01908867:0.0006471225)100/100:0.0003310057)84.4/100:0.0000334270,((SAMN01908843:0.0008578000,SAMN01908849:0.0009439847)100/100:0.0004065057,SAMN01908852:0.0009083588)92.8/92:0.0000649086)99.6/100:0.0001650122)100/100:0.0002709647)62.1/58:0.0000021800,(((((((((1479149361993T889415lib5615nextseqn0048151bp:0.0005449118,SAMEA3558622:0.0004131184)100/100:0.0010051749,(((((1479149361993T893915lib5722nextseqn0051151bp:0.0002478471,1479149361993T895215lib5734nextseqn0051151bp:0.0003657127)100/100:0.0003164902,SAMN02414855:0.0006375289)100/100:0.0007418375,((NLA009600108:0.0012366856,SAMEA2533547:0.0009691577)85.9/94:0.0000313605,(SAMEA2533546:0.0004300645,SAMEA2534011:0.0004033895)100/100:0.0007112562)90.8/94:0.0000467507)99.9/100:0.0001889849,((((((((((((1479149361993T894815lib5731nextseqn0051151bp:0.0002698231,1479150601544T897615lib5757nextseqn0051151bp:0.0004684780)87.3/100:0.0000449265,((1479150601544T896215lib5744nextseqn0051151bp:0.0001971101,1479150601544T896715lib5749nextseqn0051151bp:0.0002886269)83.9/100:0.0000351912,1479151773189T898515lib5764nextseqn0051151bp:0.0004781634)98.5/100:0.0001209002)95.6/100:0.0000661859,IDR1600055553:0.0007929570)99.2/99:0.0001319264,(((1479150601544T896515lib5747nextseqn0051151bp:0.0004639328,1479150601544T897115lib5752nextseqn0051151bp:0.0002098858)88.6/100:0.0000547067,1479151773189T898815lib5767nextseqn0051151bp:0.0004367104)99.5/100:0.0001579884,1479151773189T898715lib5766nextseqn0051151bp:0.0003631632)84.2/98:0.0000378837)99.8/98:0.0002298773,SAMEA3558409:0.0004196410)61.8/91:0.0000917602,(((SAMEA1403548:0.0006886316,(SAMEA1403920:0.0002415657,SAMEA1403936:0.0003880056)99.6/100:0.0002125947)19.6/63:0.0000364853,(SAMEA1403578:0.0004605130,SAMEA1403666:0.0008700464)99.1/100:0.0001888916)100/95:0.0002772822,((SAMN02414866:0.0003956139,SAMN02414869:0.0002123010)100/100:0.0002549038,(SAMN02414936:0.0005203240,(SAMN02419564:0.0004698220,SAMN02419610:0.0004078960)96.8/100:0.0001000164)82.3/98:0.0000374640)97.9/96:0.0001482097)94.4/59:0.0001087808)84.7/59:0.0000425986,1778:0.0004214684)100/97:0.0005701466,NLA009701714:0.0007925620)88.6/59:0.0000390679,((SAMEA1707145:0.0007596210,SAMN02584594:0.0004279552)95.9/100:0.0000943894,((SAMEA2534507:0.0004899161,SAMEA2535044:0.0002071558)98.6/100:0.0002476016,SAMEA2535185:0.0002038740)99.6/86:0.0001595608)100/100:0.0008393681)97.8/59:0.0000785380,(((((((((((((((((((((((((((((((((((((((((1479149361993T895115lib5733nextseqn0051151bp:0.0004539919,SAMEA2533928:0.0001312535)46.8/64:0.0000387587,(((((((SAMEA2533485:0.0000704217,SAMEA2534780:0.0002162490)97/81:0.0000739023,SAMEA2534056:0.0001291050)90.3/80:0.0000529681,(SAMEA2534128:0.0001047519,SAMEA2534634:0.0001033610)89.4/88:0.0000516787)0/62:0.0000025524,SAMEA2534696:0.0001421250)86.9/77:0.0000258389,SAMEA2534091:0.0002078571)85.5/70:0.0000272313,(SAMEA2534582:0.0002044409,(SAMEA2534699:0.0002125385,SAMEA2535195:0.0000661025)91/100:0.0000477995)96/100:0.0000645989)96/70:0.0000623964,((SAMEA2533922:0.0001257084,(SAMEA2534273:0.0001426875,SAMEA2534798:0.0003760603)86.5/63:0.0000350652)95.3/94:0.0000596045,SAMEA2534661:0.0002339261)87.8/63:0.0000387463)0/59:0.0000029750)80/59:0.0000115115,((((((1479150601544T896615lib5748nextseqn0051151bp:0.0005062436,SAMEA2534248:0.0002828837)84.9/83:0.0000299900,SAMEA2534775:0.0001938135)80.4/59:0.0000387587,((SAMEA2533458:0.0001504949,SAMEA2535049:0.0001220838)92.3/99:0.0000729786,SAMEA2534162:0.0003856003)95.5/99:0.0000591322)85/59:0.0000264875,((((((((((SAMEA2533368:0.0000775194,((SAMEA2533505:0.0001562957,SAMEA2534840:0.0000904401)74.5/76:0.0000129193,((SAMEA2533879:0.0001953704,SAMEA2534157:0.0001404553)92.5/98:0.0000417035,(SAMEA2533941:0.0000904401,SAMEA2534986:0.0001431415)74.4/73:0.0000129193)0/65:0.0000024899)94.5/75:0.0000516787)69.3/66:0.0000129193,SAMEA2533814:0.0001694284)98.9/69:0.0000775194,((SAMEA2533610:0.0002463633,SAMEA2533716:0.0003770260)74.3/71:0.0000129193,(SAMEA2533664:0.0002830568,SAMEA2534938:0.0000904401)74.3/98:0.0000130285)92/80:0.0000400290)72.5/59:0.0000129193,SAMEA2534415:0.0000516787)72.2/59:0.0000129193,SAMEA2535098:0.0001044677)0/63:0.0000024899,(SAMEA2534908:0.0001401261,SAMEA2534992:0.0002495276)80.4/73:0.0000387587)44.5/59:0.0000470785,SAMEA2534058:0.0001822320)0/59:0.0000025524,((SAMEA2533542:0.0002455055,(SAMEA2533726:0.0001750186,SAMEA2534216:0.0002330619)73.8/100:0.0000149386)87/72:0.0000434399,SAMEA2534862:0.0000894390)77.1/67:0.0000154248)53.5/59:0.0000024899,((SAMEA2533585:0.0001162821,SAMEA2533856:0.0001019797)86.7/77:0.0000287859,((SAMEA2533776:0.0001940750,(SAMEA2534326:0.0001443984,SAMEA2535177:0.0002196591)40.4/61:0.0000242189)61.5/66:0.0000272334,SAMEA2535005:0.0001023249)74.4/63:0.0000024899)95.9/59:0.0000387587)78.1/59:0.0000129193,((((((SAMEA2533377:0.0001449532,SAMEA2534156:0.0001793466)57.2/84:0.0000258389,(SAMEA2534977:0.0000775194,SAMEA2535362:0.0000858508)87/79:0.0000281441)75.4/59:0.0000145642,((((SAMEA2533440:0.0001668090,SAMEA2533730:0.0001451138)88.1/84:0.0000387587,SAMEA2533724:0.0001921635)86.3/88:0.0000279271,SAMEA2535198:0.0000645989)73.4/77:0.0000129319,SAMEA2534496:0.0001033610)85.2/59:0.0000387587)76.2/59:0.0000130960,SAMEA2533622:0.0001162821)95.1/60:0.0000514914,((((SAMEA2533433:0.0001473412,SAMEA2533835:0.0001302419)93.7/100:0.0000677534,(((SAMEA2533983:0.0001253118,SAMEA2534616:0.0001033610)85/85:0.0000407600,SAMEA2534518:0.0001606712)74.6/66:0.0000151925,(SAMEA2534350:0.0002200417,SAMEA2534804:0.0001396058)99/100:0.0001074428)78.4/59:0.0000287025)92.7/68:0.0000620543,(((SAMEA2534187:0.0001228492,SAMEA2535203:0.0001272393)95.5/99:0.0000646303,SAMEA2534721:0.0000871419)45.2/59:0.0000128738,SAMEA2534654:0.0000606981)87.2/66:0.0000286015)0/59:0.0000021800,SAMEA2534763:0.0001302144)77.7/59:0.0000129193)0/59:0.0000028939,SAMEA2534703:0.0001292034)90.9/59:0.0000258389)98.8/60:0.0000775194)76.6/59:0.0000129193,((SAMEA2533385:0.0002461140,(((((((SAMEA2533513:0.0000904401,SAMEA2534211:0.0002334964)95.6/71:0.0000529792,SAMEA2533935:0.0001872010)94.6/82:0.0000538519,SAMEA2534411:0.0000873526)87.4/64:0.0000332963,SAMEA2534623:0.0001382266)86.5/63:0.0000343684,((SAMEA2534292:0.0000645989,SAMEA2534534:0.0007148849)86.5/74:0.0000264608,SAMEA2534370:0.0001545669)76.3/59:0.0000129193)72.5/59:0.0000155130,SAMEA2534593:0.0002649728)67.9/60:0.0000524079,(((SAMEA2533566:0.0001712653,(SAMEA2534815:0.0003506358,(SAMEA2534907:0.0001562873,SAMEA2535016:0.0001821995)97.3/98:0.0000775194)73.6/98:0.0000129193)74.3/59:0.0000134751,((SAMEA2534373:0.0005165405,SAMEA2534391:0.0002031115)91.5/99:0.0000498958,SAMEA2534749:0.0001562778)91.9/92:0.0000446262)98.4/83:0.0000904401,(((SAMEA2533707:0.0002408092,SAMEA2534416:0.0001433910)96.3/88:0.0000702330,(((SAMEA2533849:0.0002165040,SAMEA2534025:0.0002265055)95.7/98:0.0001173846,SAMEA2535014:0.0004012976)94.3/84:0.0001144655,(SAMEA2533959:0.0001162821,SAMEA2534389:0.0001954648)84.8/65:0.0000258389)75.2/59:0.0000156279)0/59:0.0000024899,(SAMEA2534347:0.0000519943,SAMEA2534509:0.0001692424)96.6/99:0.0000645989)0/59:0.0000021800)8/62:0.0000025524)96.3/60:0.0000722029)60.6/66:0.0000025524,(((SAMEA2533894:0.0001135989,SAMEA2534542:0.0001585739)99/100:0.0001033610,(SAMEA2533963:0.0000443071,SAMEA2534283:0.0002802631)76.3/74:0.0000179028)78.6/73:0.0000207496,SAMEA2533993:0.0001863547)89.6/73:0.0000336833)99.1/82:0.0000904401)78.6/58:0.0000124995,((((((((IDR1600017794:0.0005462193,SAMEA2535011:0.0003609934)90.7/59:0.0000555925,(SAMEA2533554:0.0002088064,(SAMEA2533838:0.0002185811,SAMEA2534338:0.0004269045)88.6/74:0.0000974393)99.4/74:0.0001670637)43.3/59:0.0000130080,((SAMEA2533389:0.0002578901,SAMEA2533463:0.0002847876)93.9/100:0.0000670640,SAMEA2534711:0.0002413244)95.3/100:0.0000588451)87.8/59:0.0000257482,((((SAMEA2533596:0.0003890443,SAMEA2534924:0.0001714211)47.1/77:0.0000487404,((((SAMEA2533615:0.0002692611,SAMEA2534651:0.0002067362)85.2/100:0.0000392861,SAMEA2535201:0.0003335980)91.9/65:0.0000542312,((SAMEA2534067:0.0003928336,SAMEA2534479:0.0002655889)78.1/100:0.0000340282,SAMEA2534739:0.0002295378)95.7/97:0.0000799057)89.7/59:0.0000276347,(SAMEA2533898:0.0002353531,(SAMEA2534197:0.0002244359,SAMEA2534207:0.0002028244)82.6/83:0.0000502670)32.3/82:0.0000259236)49.6/59:0.0000396019)47.9/59:0.0000029875,((SAMEA2534129:0.0007947206,SAMEA2534442:0.0001012557)100/100:0.0004527527,(SAMEA2534489:0.0001730757,SAMEA2534702:0.0002499395)73.7/83:0.0000353927)95.8/59:0.0000890749)99.1/59:0.0000938074,TDR31S147L002:0.0005710886)75.2/59:0.0000134195)99.7/100:0.0002067362,(((SAMEA2533489:0.0004194789,SAMEA2533936:0.0003565504)83.6/59:0.0000747422,(SAMEA2533733:0.0001834953,SAMEA2534185:0.0002250669)93.3/82:0.0000655873)96.1/59:0.0000652849,((SAMEA2534086:0.0001413699,SAMEA2534307:0.0003773456)46.4/86:0.0000258999,SAMEA2534205:0.0001912670)85.5/86:0.0000289458)94.2/59:0.0000904401)57.3/59:0.0000025837,(((SAMEA2533465:0.0002873039,SAMEA2534421:0.0006262965)96.5/59:0.0000847289,(SAMEA2533887:0.0003371299,SAMEA2534687:0.0002482811)96.1/85:0.0000842185)87.4/59:0.0000334193,SAMEA2534732:0.0004285256)43.8/59:0.0000133680)99.9/65:0.0001786049,SAMEA2533639:0.0002593033)74.6/59:0.0000146086,SAMEA2533609:0.0001562670)0/38:0.0000023343)0/55:0.0000024899)95.3/59:0.0000517859,SAMEA2534236:0.0001933884)88.6/59:0.0000258858,(SAMEA2533372:0.0001550697,SAMEA2534793:0.0001033610)95/70:0.0000520365)79.5/59:0.0000190257,SAMEA2533843:0.0001938817)0/58:0.0000021894,SAMEA2534925:0.0001420837)82.3/59:0.0000193780,SAMEA2533519:0.0000645989)0/58:0.0000018051,(SAMEA2534220:0.0001394909,((SAMEA2534554:0.0001432468,SAMEA2534691:0.0001840258)79.3/97:0.0000223239,((SAMEA2534644:0.0000555891,SAMEA2535024:0.0002400034)95/90:0.0000599306,(SAMEA2534842:0.0001446539,SAMEA2534945:0.0001146308)100/100:0.0003111105)93.3/70:0.0000557558)93.5/59:0.0000531926)74.5/59:0.0000177344)99.6/62:0.0000904401,(SAMEA2533459:0.0002203620,(SAMEA2533751:0.0005422477,SAMEA2534444:0.0001825692)97/100:0.0000797338)0/93:0.0000024899)98.8/59:0.0000780636,((((SAMEA2533701:0.0001414937,SAMEA2534012:0.0002871482)99.2/96:0.0001292034,SAMEA2534076:0.0001536894)72.8/62:0.0000151431,SAMEA2534859:0.0001432368)97.5/71:0.0000775194,SAMEA2535218:0.0003212762)98.8/62:0.0000930904)0/59:0.0000024899,SAMEA2533559:0.0001561635)0/59:0.0000025524,SAMEA2534261:0.0003497959)81/69:0.0000144484,(SAMEA2533785:0.0002845790,SAMEA2534104:0.0001224677)99.5/100:0.0001357833)0/66:0.0000025524,SAMEA2534455:0.0001952985)87.2/66:0.0000392231,(SAMEA2533466:0.0001540529,SAMEA2535200:0.0002332978)92.4/77:0.0000550048)99.9/78:0.0001563561,(((NLA000401745:0.0003500699,((SAMEA3558359:0.0001266254,SAMEA3558390:0.0004233355)91.2/100:0.0000632645,SAMEA3562778:0.0002623767)99.7/100:0.0001711869)85.9/100:0.0000282662,SAMEA2534742:0.0005143119)98/89:0.0000943789,SAMEA3558394:0.0003218691)94.7/60:0.0000548488)69.4/59:0.0000129207,SAMN03647602:0.0006644507)97.5/59:0.0001022538,SAMEA3562771:0.0005865119)96.9/59:0.0000775194,(((((SAMEA2533860:0.0002419343,SAMEA2534006:0.0002363816)49.7/65:0.0000335835,(SAMN01908830:0.0004111805,SAMN02628510:0.0004263162)94.9/80:0.0000946207)63.1/58:0.0000222387,(SAMN02414865:0.0004945034,SAMN02414932:0.0002944610)89.2/74:0.0000630486)40.6/58:0.0000370746,(((SAMN02414853:0.0004087036,(SAMN02628481:0.0004867897,SAMN02628493:0.0004684034)98.9/100:0.0001316261)56/100:0.0000350451,(SAMN02419553:0.0003752556,SAMN02419573:0.0007201849)99.6/98:0.0001765653)84.1/98:0.0000367592,((SAMN02414890:0.0006237345,SAMN02414954:0.0005709064)94.1/94:0.0000809298,SAMN02414987:0.0004408878)78.9/94:0.0000461276)90.2/93:0.0000626424)93.5/59:0.0000589826,(SAMEA2534746:0.0003641860,SAMN02584619:0.0002855359)92.2/74:0.0000516787)96.7/75:0.0000801217)98/59:0.0001250403,(SAMEA1403886:0.0005903245,(((SAMEA2533423:0.0003956293,SAMEA2534676:0.0003479887)95.2/100:0.0001128438,SAMEA2535248:0.0004122548)31.9/98:0.0000275167,SAMEA2534182:0.0004836875)99.9/100:0.0002293210)85/75:0.0000630289)71.6/59:0.0000196311,(SAMEA1403596:0.0004943255,SAMEA1403726:0.0001954974)97.7/85:0.0001417640)96.9/59:0.0001177076,SAMEA1016018:0.0002334572)98.8/59:0.0001293181,((((SAMEA1016174:0.0001746667,SAMEA1403574:0.0006922401)91.1/100:0.0000910258,((SAMEA1403842:0.0004418787,SAMEA1403873:0.0002490135)94.9/93:0.0001033610,SAMEA1403878:0.0005337797)78.3/77:0.0000201318)98.9/72:0.0001239563,(SAMEA1403656:0.0005203925,SAMEA1707163:0.0004652365)87.7/59:0.0000682268)8.8/59:0.0000021270,SAMEA1707488:0.0007149727)58.5/59:0.0000133727)85.4/59:0.0000293274,((SAMEA1403632:0.0005361107,SAMEA1403714:0.0003749258)67.5/73:0.0000656355,(SAMEA1403649:0.0004934339,SAMEA1403970:0.0007512922)86.9/100:0.0000643617)99.9/96:0.0001888508)73.2/59:0.0000095492,((((SAMEA1403573:0.0003750282,SAMEA1707533:0.0004905998)96.7/86:0.0000967316,(((SAMEA1403896:0.0007926218,(SAMEA1403932:0.0004409852,SAMEA1707269:0.0004673357)99.7/100:0.0001792034)99.9/85:0.0001909095,(SAMEA1403904:0.0005720602,SAMEA1707282:0.0005070496)99.8/85:0.0002253012)74.1/59:0.0000183431,(SAMEA1403916:0.0005945674,SAMEA1403990:0.0005389025)98.9/85:0.0001192052)76.2/59:0.0000205020)23.3/59:0.0000271202,(SAMEA1403620:0.0004907117,(SAMEA1707384:0.0002719982,SAMEA1707523:0.0004528677)88.2/83:0.0000717200)96.8/64:0.0000904158)73.4/59:0.0000212324,(SAMEA1403893:0.0004113594,SAMEA1469532:0.0004743199)100/90:0.0001941016)75.2/59:0.0000187613)98.7/59:0.0000797142,((SAMEA1403654:0.0006568101,(SAMEA1403785:0.0004542057,SAMEA1403872:0.0003588364)87.4/96:0.0000716106)44.2/65:0.0000181273,SAMEA1707310:0.0003351908)97.8/81:0.0000804756)0/59:0.0000021800,((SAMEA1403973:0.0004606957,(SAMEA1469493:0.0003550100,SAMEA1707146:0.0008634889)99.3/99:0.0001817343)98.5/81:0.0001436353,((SAMEA1707279:0.0005537405,SAMEA1707295:0.0007555809)96.6/99:0.0001226313,SAMEA1707399:0.0007674432)83.4/73:0.0000349232)96.2/70:0.0000834245)86.8/59:0.0000316551,((((SAMEA1016010:0.0003422698,SAMEA1403998:0.0006514603)98.8/87:0.0001325815,(SAMEA1403814:0.0005576824,SAMEA1707202:0.0004328090)93/94:0.0000630935)98.6/61:0.0000929519,(SAMEA1403808:0.0004843206,SAMEA1707191:0.0003293042)99.7/100:0.0001659266)77/60:0.0000147026,(SAMEA1403880:0.0005169473,(SAMEA1707166:0.0004445860,SAMEA1707484:0.0003034246)100/100:0.0002524925)42.4/77:0.0000296897)96/61:0.0000809768)100/100:0.0005838965,((((SAMEA1403625:0.0005965594,SAMEA1403643:0.0003607231)99.9/100:0.0002342191,SAMEA1403770:0.0006222414)98.2/99:0.0001205791,SAMEA1403631:0.0006282764)91.8/100:0.0000551596,(SAMEA1707218:0.0008110680,SAMEA1707235:0.0005970273)99.5/100:0.0001357157)100/100:0.0006436568)86.2/66:0.0000270142,(((((SAMEA1403657:0.0008973835,SAMEA1707491:0.0003312224)79.1/76:0.0000940336,((SAMEA1469526:0.0004652698,SAMEA1707466:0.0006084530)93.3/99:0.0001046812,SAMEA1707175:0.0005231259)92.9/86:0.0000857595)74.8/71:0.0000290140,SAMEA1404016:0.0008865621)98.6/71:0.0001034025,(((SAMEA1403753:0.0005545516,SAMEA1707435:0.0005937537)79.7/78:0.0000806079,(SAMEA1403759:0.0005790359,((SAMEA1403823:0.0005482372,SAMEA1707351:0.0004446545)95.2/91:0.0001125826,SAMEA1404010:0.0004975761)84.4/88:0.0000288264)85.6/83:0.0000525128)94.7/90:0.0001205797,(SAMEA1707252:0.0003061235,SAMEA1707329:0.0005086237)92.9/93:0.0001609895)72.1/71:0.0000097152)97.8/87:0.0000887443,SAMEA1403961:0.0008068994)100/100:0.0005058171)87.3/66:0.0000262007,((((SAMEA1015969:0.0004209268,SAMEA1015973:0.0009132019)98.2/100:0.0001887360,SAMEA1403747:0.0007377651)98.6/100:0.0001228250,((SAMEA1403713:0.0003354018,SAMEA1469498:0.0005761954)99.5/100:0.0002147515,SAMN02414988:0.0006954600)97.7/62:0.0001380035)100/82:0.0004649323,SAMEA1707120:0.0013036586)95.2/59:0.0000577534)7.5/59:0.0000024075,(SAMEA1403913:0.0008817514,(SAMN03647430:0.0007161553,SAMN03647440:0.0004390801)100/100:0.0003451173)100/100:0.0004133911)88.6/59:0.0000344023,((((((((((((((((((1479150601544T895915lib5741nextseqn0051151bp:0.0006451510,TDR26S100L002:0.0013167973)98.8/65:0.0001430739,(SAMEA2533511:0.0002472041,SAMN02358704:0.0005335085)94/84:0.0000541723)86.5/73:0.0000367604,SAMEA2534477:0.0002228106)100/93:0.0002556598,((1739:0.0005304124,NLA000200442:0.0002872655)93.2/90:0.0001167593,(NLA000401210:0.0003717046,NLA000500538:0.0003704073)100/100:0.0002435205)88.2/60:0.0000510474)90.3/59:0.0000501291,(SAMEA2535237:0.0001944793,(((SAMN02628483:0.0001876581,SAMN02628508:0.0000319441)11/83:0.0000266580,SAMN02628484:0.0002022396)51.1/90:0.0000392021,SAMN02628485:0.0005357688)99.7/100:0.0001892542)96.2/85:0.0000908880)93.5/59:0.0000759855,SAMEA1707413:0.0009090649)61.7/59:0.0000606957,((((SAMEA1403591:0.0002342709,SAMEA1707562:0.0005572851)79.1/91:0.0000395077,SAMEA1707223:0.0007022691)88/66:0.0000381832,SAMEA1707128:0.0004857541)85.5/68:0.0000284645,SAMEA1403792:0.0003896755)92.9/59:0.0000653392)84.6/59:0.0000391502,(SAMEA1016053:0.0001397273,(SAMEA1707307:0.0005654384,SAMEA1707388:0.0004627131)3.6/66:0.0000504372)98.4/66:0.0001194709)85/59:0.0000391376,SAMEA1707300:0.0002795926)85.1/59:0.0000784506,((SAMEA1403807:0.0003855908,SAMEA1707126:0.0002760722)89.9/78:0.0000693069,SAMEA1707187:0.0004619233)72.8/59:0.0000151905)94.5/59:0.0000909215,(SAMEA1016194:0.0001854138,SAMEA1403760:0.0003935201)98.7/100:0.0001267602)75.2/59:0.0000119799,((SAMEA1404036:0.0005560969,SAMEA1707358:0.0004066036)81.4/93:0.0000664173,SAMEA1707373:0.0005768488)92.9/65:0.0000837051)85.4/59:0.0000456992,((((((((SAMEA1015922:0.0001525359,SAMEA1403738:0.0003267649)95.2/65:0.0000604721,SAMEA1707244:0.0002093222)93.5/60:0.0000544641,SAMEA1707524:0.0003359752)59.8/59:0.0000192142,(((((((((SAMEA1015951:0.0002078650,SAMEA1403697:0.0005107845)82.8/59:0.0000254130,(SAMEA1016052:0.0002914182,SAMEA1707320:0.0006512064)73.5/59:0.0000134195)88.2/59:0.0000262461,(SAMEA1015962:0.0003502512,(SAMEA1015986:0.0001532294,(SAMEA1469503:0.0002941735,SAMEA1707516:0.0004713162)91.7/59:0.0000649813)70.6/59:0.0000168567)37.8/59:0.0000145961)94.3/59:0.0000662755,((SAMEA1016100:0.0002940007,SAMEA1707410:0.0005039788)96.1/98:0.0000886051,SAMEA1707114:0.0002590045)71.5/66:0.0000225079)91.7/59:0.0000668452,SAMEA1015979:0.0001839803)45.5/59:0.0000371181,(SAMEA1015978:0.0001359811,SAMEA1707284:0.0002081605)74.1/68:0.0000180182)85.4/59:0.0000321442,((SAMEA1015985:0.0003148747,SAMEA1403922:0.0004787989)95.6/87:0.0000930712,SAMEA1403935:0.0003966393)98.2/70:0.0000946058)74.7/59:0.0000134195,SAMEA1707298:0.0004706948)75.5/59:0.0000100443,(SAMEA1403871:0.0004428039,SAMEA1707334:0.0005866022)94.4/71:0.0000645989)86.2/59:0.0000262425)95.1/59:0.0000525040,((((((((((((((((SAMEA1016034:0.0003927014,SAMEA1707551:0.0003652895)77.5/73:0.0000738118,SAMEA1707139:0.0003241379)97.4/78:0.0000881748,((SAMEA1403988:0.0004864365,SAMEA1707287:0.0003346990)91.4/97:0.0000624754,(SAMEA1404001:0.0006085354,SAMEA1404025:0.0005662481)90.6/76:0.0000566444)85.3/81:0.0000281593)97.4/64:0.0000795982,SAMEA1403617:0.0003440654)68.9/59:0.0000059584,((SAMEA1016060:0.0002584291,(SAMEA1016159:0.0003726337,(SAMEA1016166:0.0002729809,SAMEA1707215:0.0003359752)96.2/61:0.0001084956)26.3/59:0.0000275350)96.2/59:0.0000679581,SAMEA1016187:0.0002856016)92.4/59:0.0000645989)86.4/59:0.0000916680,SAMEA1016165:0.0002460806)85.9/59:0.0000260370,((SAMEA1403553:0.0003132184,SAMEA1403861:0.0002991003)72.7/59:0.0000122038,((SAMEA1403716:0.0002991359,SAMEA1403750:0.0003500872)94.2/65:0.0000536759,SAMEA1707157:0.0005334247)88.9/61:0.0000387587)90.4/59:0.0000385436)94.7/59:0.0000516787,((SAMEA1403605:0.0004815642,(SAMEA1403688:0.0003246168,(SAMEA1707149:0.0003134401,SAMEA1707261:0.0003640190)41.2/68:0.0000258389)73.9/75:0.0000158212)92.5/61:0.0000622166,(((SAMEA1403835:0.0005583267,SAMEA1707348:0.0004063150)45.5/59:0.0000526117,SAMEA1707387:0.0003463390)96.4/74:0.0000828842,SAMEA1707270:0.0002996079)91.9/70:0.0000523978)75/59:0.0000131664)93/59:0.0000427811,((((((SAMEA1403558:0.0006487696,SAMEA1403812:0.0004114234)73.6/59:0.0000720526,((SAMEA1403790:0.0002577001,SAMEA1707535:0.0002052724)68.9/60:0.0000304128,SAMEA1707194:0.0004701085)28.6/64:0.0000362114)92.2/59:0.0000622667,SAMEA1707402:0.0004710684)39.8/59:0.0000129542,SAMEA1403752:0.0003609484)85.6/59:0.0000292223,SAMEA1707565:0.0003127902)92.7/59:0.0000456584,((SAMEA1403571:0.0003096462,SAMEA1403593:0.0002312454)73.7/83:0.0000446583,SAMEA1403767:0.0001853566)95.4/70:0.0000615219)93.6/59:0.0000554719)46.4/57:0.0000258389,((SAMEA1403658:0.0005167902,SAMEA1707427:0.0003615740)91.6/83:0.0000549424,SAMEA1469502:0.0002988194)74.2/59:0.0000205750)62.5/58:0.0000344109,((SAMEA1403567:0.0004604808,SAMEA1403810:0.0002772278)75.7/73:0.0000809729,((SAMEA1403602:0.0005200942,SAMEA1403749:0.0004037704)84.9/97:0.0000371414,SAMEA1403822:0.0007276686)56/81:0.0000614410)95.8/65:0.0000723144)0/55:0.0000022846,(((((SAMEA1016109:0.0002214139,SAMEA1016129:0.0003011114)95.2/76:0.0000522507,(SAMEA1403757:0.0003777150,SAMEA1403999:0.0004026181)83.2/70:0.0000260795)87.8/70:0.0000523590,SAMEA1707234:0.0005085477)89.4/59:0.0000378860,((((SAMEA1403718:0.0004374957,SAMEA1403978:0.0005175286)91.2/90:0.0000991236,SAMEA1469528:0.0002842769)39.6/66:0.0000310075,SAMEA1707575:0.0004273259)88.6/66:0.0000265255,SAMEA1707564:0.0003511490)98.7/59:0.0000780079)77.6/59:0.0000122003,SAMEA1403732:0.0005322387)88.3/59:0.0000258389)74.4/58:0.0000020508,(SAMEA1403607:0.0003128344,SAMEA1707275:0.0003769736)87.2/59:0.0000388238)98.2/59:0.0000653328,((SAMEA1403815:0.0007023610,SAMEA1403847:0.0003104216)85.7/63:0.0000359556,(SAMEA1403903:0.0002801771,(SAMEA1707296:0.0005693196,SAMEA1707368:0.0003704638)56.6/62:0.0000181429)92.1/62:0.0000624272)75.2/59:0.0000189900)86.7/59:0.0000258389,(SAMEA1403821:0.0002842769,SAMEA1404044:0.0003605203)89.9/78:0.0000452945)78.2/59:0.0000362070,((SAMEA1403670:0.0007539675,SAMEA1403703:0.0005636096)91/65:0.0000752623,(SAMEA1403834:0.0004131148,SAMEA1403927:0.0006133684)92.4/59:0.0000666048)1/59:0.0000432871)72/59:0.0000159204)75.9/59:0.0000131414,((SAMEA1403550:0.0004440871,SAMEA1403628:0.0005141355)74.9/63:0.0000920952,(SAMEA1403758:0.0003709996,SAMEA1707315:0.0003235560)69.9/59:0.0000770945)84.1/59:0.0000398504)86.1/59:0.0000261464,((((((((((SAMEA1015929:0.0003133481,(SAMEA1403575:0.0002459150,SAMEA1469506:0.0010222733)84.9/100:0.0000725489)90.1/74:0.0000619006,SAMEA1707438:0.0003504980)85.5/59:0.0000346826,(SAMEA1403740:0.0004326649,((SAMEA1403983:0.0004221995,SAMEA1404004:0.0006006821)98.6/97:0.0001360015,SAMEA1404035:0.0005963856)60.7/87:0.0000567910)93.8/74:0.0000698402)29.8/59:0.0000273644,SAMEA1016152:0.0002992755)99.2/70:0.0001248080,(SAMEA1403585:0.0003715929,SAMEA1707210:0.0002631176)24.5/72:0.0000282805)21/59:0.0000806685,SAMEA1403676:0.0005324517)29.5/59:0.0000129121,SAMEA1016122:0.0002342440)98.3/70:0.0000861528,(SAMEA1403781:0.0002868541,SAMEA1707290:0.0004015548)86.7/71:0.0000262531)87.2/59:0.0000274304,(SAMEA1016082:0.0001538942,SAMEA1403865:0.0006382361)85.8/59:0.0000267684)0/59:0.0000023239,SAMEA1403856:0.0002590985)96.7/59:0.0000689889)95/59:0.0000607634,(((((((SAMEA1015941:0.0001461116,SAMEA1707356:0.0004915483)79.7/59:0.0000688541,SAMEA1707502:0.0004309402)49.3/59:0.0000535938,SAMEA1707548:0.0005296675)86.9/59:0.0000477826,(SAMEA1403898:0.0004627816,SAMEA1403956:0.0002878947)25.8/60:0.0000292248)69.2/59:0.0000163268,((((SAMEA1403566:0.0004218352,SAMEA1403684:0.0004551550)39.3/59:0.0000566483,SAMEA1403798:0.0005940825)83.4/62:0.0000298915,((SAMEA1403717:0.0004413720,(SAMEA1404006:0.0003099574,SAMEA1707437:0.0005308058)79.4/63:0.0000488941)94.4/88:0.0000622444,(SAMEA1403848:0.0003435152,SAMEA1403951:0.0003489825)90.2/66:0.0000465359)35.8/59:0.0000269576)80.4/59:0.0000275778,(SAMEA1403665:0.0001832265,(SAMEA1469487:0.0003356943,SAMEA1469508:0.0005852302)88.8/64:0.0000432339)84.9/59:0.0000224259)92.4/59:0.0000414170)74.7/59:0.0000176745,SAMEA1707475:0.0004029345)82.5/59:0.0000300773,(SAMEA1707196:0.0004116185,SAMEA1707323:0.0005738302)94.3/77:0.0000593734)76.4/59:0.0000385928)72.8/59:0.0000184933)98/59:0.0000822117,(SAMEA1707278:0.0007668999,SAMEA1707286:0.0003036186)92.2/94:0.0000691771)95.8/59:0.0000786433,(((((SAMEA1016073:0.0002219111,SAMN02584676:0.0003244585)90.4/100:0.0000532026,(SAMEA1403645:0.0003144275,(SAMEA3558426:0.0007060308,((SAMN02414851:0.0001755989,SAMN02414859:0.0001808910)100/100:0.0002028685,(SAMN02414916:0.0004033405,((((SAMN02419535:0.0008026426,SAMN02419559:0.0006920760)55.7/100:0.0000679318,SAMN02419586:0.0015563439)37.1/87:0.0000529299,SAMN02419543:0.0004005492)100/100:0.0002181348,((((SAMN02419545:0.0003917984,SAMN02419550:0.0004293610)100/100:0.0002131960,(SAMN02419582:0.0004493368,SAMN02419641:0.0004710328)90.3/100:0.0000906016)73.8/90:0.0000292762,SAMN02419604:0.0007614652)96.8/85:0.0000706436,(SAMN02419574:0.0003509122,SAMN02419643:0.0004167323)100/88:0.0001936915)97.7/85:0.0000801493)97.6/85:0.0000968961)45.5/59:0.0000117920)96.4/59:0.0001015469)87.6/59:0.0000658950)99.3/59:0.0001625451)100/61:0.0001735556,SAMEA1403638:0.0003109742)89.9/59:0.0000398413,SAMEA1403685:0.0004434579)97.5/59:0.0000932871,SAMEA1707505:0.0004409970)96.5/59:0.0000751336)75.7/61:0.0000240198,((((SAMEA1015982:0.0003658155,SAMEA1403552:0.0003759762)99.9/100:0.0002213001,(SAMEA1403691:0.0003949474,SAMEA1403827:0.0004067108)91.8/93:0.0000644667)22.8/60:0.0000684075,(((SAMEA1403678:0.0004648709,SAMEA1403756:0.0003283505)52/68:0.0000646905,(SAMEA1707213:0.0005922685,SAMEA1707327:0.0003857300)88.6/63:0.0000447947)99.8/86:0.0002026396,SAMEA1404026:0.0005115024)72.8/60:0.0000462602)95.7/68:0.0001039558,SAMEA1469490:0.0006121809)77.5/68:0.0000194470)85.5/68:0.0000263393,(((SAMEA1016167:0.0003333593,SAMEA1403911:0.0006037321)88.8/87:0.0000516787,(SAMEA1403953:0.0003644217,SAMEA1707293:0.0002719509)87/90:0.0000312841)98.1/88:0.0000926610,((SAMEA1403840:0.0002670871,SAMEA1707577:0.0002267213)99.2/100:0.0001432027,SAMEA1404047:0.0009045736)71.1/93:0.0000130005)97/80:0.0000775194)100/100:0.0006246819,(((SAMEA1015923:0.0011477820,(SAMEA1403627:0.0010672836,SAMN02350402:0.0009294920)96.5/96:0.0002828945)98.8/96:0.0001480825,(SAMEA1016004:0.0007491830,((SAMEA1403708:0.0004270209,SAMEA1707176:0.0004245777)25.9/100:0.0000680392,SAMEA1403912:0.0003207284)100/100:0.0004389660)99.4/100:0.0001589983)100/83:0.0003093993,((((((SAMEA1016002:0.0001822527,SAMEA1707426:0.0003848031)94.4/100:0.0000945261,SAMEA1707574:0.0004947791)100/100:0.0007414619,(SAMEA1016146:0.0006403064,SAMN02419686:0.0008804629)100/100:0.0004292772)86.7/62:0.0000274810,((((SAMEA1403711:0.0006880291,SAMEA1469514:0.0003470125)85/99:0.0000648637,(SAMEA2533971:0.0007802676,SAMN02419542:0.0008123656)99.5/64:0.0001990440)90/64:0.0000958341,(SAMEA1707362:0.0002925007,SAMEA1707532:0.0003934500)65.5/100:0.0000605529)100/100:0.0002874011,((((SAMN02584591:0.0002802411,SAMN02584646:0.0005821540)42.3/80:0.0001063832,SAMN02584644:0.0002513172)91.3/80:0.0001071624,SAMN02584597:0.0003056316)98.5/100:0.0001528278,SAMN02584623:0.0002724823)100/100:0.0006548788)100/100:0.0004264676)75.7/59:0.0000173239,(((SAMEA1016117:0.0008937505,SAMEA1707361:0.0002943929)51.9/83:0.0000742202,SAMEA1403771:0.0002790973)100/100:0.0006865484,(((SAMEA1016176:0.0003126060,SAMEA1403817:0.0005543265)92.4/83:0.0000630182,(SAMEA1403855:0.0003435549,SAMEA1707414:0.0004223679)58.7/99:0.0000406042)95.8/99:0.0000875291,SAMEA1404033:0.0006987873)100/100:0.0003567464)100/100:0.0002051930)46.1/59:0.0000021956,(SAMEA1404015:0.0005435642,(SAMEA1404029:0.0003941760,SAMEA1469513:0.0002734572)98/100:0.0001148618)100/100:0.0008468416)99.6/59:0.0001109622)0/59:0.0000021800)86.3/59:0.0000261426)96.7/59:0.0000658546,(((((SAMEA1015960:0.0003827428,(SAMEA1403614:0.0002005954,(SAMEA1403832:0.0005455550,SAMEA1707425:0.0002297456)97.5/100:0.0001142352)23.5/100:0.0000229109)99.4/100:0.0001541333,SAMN02414975:0.0008348564)100/93:0.0002096550,SAMEA1469492:0.0007999719)100/79:0.0006650456,(((SAMEA1403568:0.0006266187,SAMEA1707153:0.0006702856)97.3/100:0.0001085752,SAMEA1403580:0.0004008421)100/100:0.0005938908,(((((SAMEA1403783:0.0007770885,(((SAMEA2533430:0.0002029753,SAMEA2533467:0.0001342043)98.3/65:0.0000947858,(SAMEA2533743:0.0001882828,SAMEA2535243:0.0002646317)97.2/99:0.0001087490)99.9/65:0.0002747337,SAMN02358710:0.0013130704)54.6/64:0.0001768677)46/60:0.0000439350,SAMEA1403837:0.0007615859)37.1/59:0.0000341425,SAMEA1403879:0.0008038776)42.4/59:0.0000479172,(SAMEA1403921:0.0003881940,SAMEA1403939:0.0005211846)93.3/61:0.0000728733)100/98:0.0007547728,((SAMEA1403850:0.0007300587,SAMEA2533767:0.0007671774)98.4/96:0.0001571052,SAMEA1469529:0.0006153683)100/100:0.0005897842)92.9/64:0.0000535486)85.6/64:0.0000372041)99.6/59:0.0001599162,SAMEA1707451:0.0011520300)84.8/59:0.0000273304)88.5/59:0.0000415293,SAMEA1015991:0.0010036946)99.9/59:0.0002330691,(SAMN02584605:0.0000892340,SAMN02584643:0.0003055120)100/100:0.0010215385)76.3/59:0.0000349557,SAMEA1403799:0.0018520639)96.9/59:0.0001050076,(((SAMEA1403766:0.0009350502,SAMEA1403979:0.0009064778)28.3/59:0.0001986565,SAMN02628527:0.0003217591)100/100:0.0008618504,(SAMN02414919:0.0012708899,SAMN02419556:0.0003354627)44.9/65:0.0000363493)96.7/59:0.0001446683)88.8/59:0.0000543067,SAMEA2533539:0.0005349541)93.5/59:0.0000474462,(NLA009900180:0.0003874553,SAMEA1404011:0.0009766514)100/100:0.0007450328)79.4/58:0.0000025759)74.2/59:0.0000124460,((NLA009601659:0.0007170945,SAMN02628490:0.0005301014)77.1/100:0.0000496077,((SAMN03648043:0.0002298600,(SAMN03648062:0.0004371952,SAMN03648084:0.0005322946)84.6/98:0.0000672966)97.2/98:0.0001104786,SAMN03648046:0.0003571870)100/100:0.0004168415)100/100:0.0007221116)97.8/59:0.0000785685,((((((1479149361993T895415lib5736nextseqn0051151bp:0.0005477464,SAMN02358676:0.0006734696)100/77:0.0004641612,(SAMEA2534088:0.0000774929,SAMEA2534693:0.0000983686)100/100:0.0005273614)94.7/63:0.0000656559,SAMEA2534179:0.0009643573)95.6/59:0.0000553718,(SAMEA2534002:0.0008810346,(SAMEA2535166:0.0009790881,(SAMN03647199:0.0003825515,SAMN03648053:0.0003578687)100/100:0.0009182761)98.7/88:0.0001090416)89.1/65:0.0000485033)52.5/59:0.0000440693,((IDR1200008928:0.0013184918,IDR1500071802:0.0012141229)52/62:0.0000023557,((((SAMEA2533364:0.0005976987,SAMEA2533987:0.0004906549)88.4/95:0.0000485673,(SAMEA2533996:0.0005352701,SAMEA2534895:0.0005559180)35.2/62:0.0000220874)100/86:0.0003293024,((SAMEA2534221:0.0011608073,TDR49S210L002:0.0012097920)99.8/71:0.0002073891,(SAMEA2534973:0.0002892942,SAMEA2535213:0.0004867515)100/100:0.0009030229)73.9/71:0.0000025082)95.4/59:0.0000754490,TDR228S200L002:0.0009596805)99.5/59:0.0002188405)100/59:0.0001786495)74.3/59:0.0000132691,(((((SAMEA1707266:0.0011994419,SAMEA2535041:0.0003180464)99.6/80:0.0002291684,SAMEA2534847:0.0005579462)72.5/80:0.0000130271,SAMEA2533899:0.0004017075)100/80:0.0003240367,((SAMEA2533937:0.0003883562,SAMEA2534413:0.0002742710)100/100:0.0006055193,SAMEA2534152:0.0005305201)99.5/100:0.0001596778)91.9/64:0.0000391513,((((SAMEA2533379:0.0006118609,SAMEA2533806:0.0001486429)91.7/98:0.0000516527,SAMEA2533636:0.0002184836)100/100:0.0005552633,((SAMEA2533484:0.0003486482,SAMEA2533840:0.0003676275)100/100:0.0003713603,(SAMEA2533962:0.0002054336,SAMEA2534631:0.0003291082)100/84:0.0005309101)73.5/83:0.0000135390)89.7/81:0.0000364713,SAMEA2535134:0.0009862608)85.4/62:0.0000261553)96.6/59:0.0000654902)100/59:0.0002306778)99.9/70:0.0001421250)99.8/70:0.0001817538,(((((IDR1600017137:0.0019080772,TDR30S135L002:0.0008453831)100/100:0.0003750290,(TDR40S136L002:0.0006397708,TDR44S148L002:0.0003678114)100/100:0.0004300747)82.8/93:0.0000804884,(((SAMEA104304847:0.0010134213,TDR28S123L002:0.0002368359)96.8/100:0.0001462731,TDR8S145L002:0.0009880208)100/100:0.0006042500,(SAMEA104304850:0.0010184320,TDR35S101L002:0.0004113858)100/100:0.0003428575)99.8/100:0.0002221334)100/94:0.0004756865,((NLA000301715:0.0005912508,SAMEA3558171:0.0005319946)100/100:0.0003187498,(SAMN02381027:0.0007670713,SAMN02381032:0.0009949590)98.6/100:0.0001477714)97.1/99:0.0000888958)96/94:0.0001057095,SAMN01908756:0.0010000505)100/100:0.0007452716)89.9/59:0.0000379156)0/59:0.0000029750,((((((((((((((((((((((((1479149361993T893415lib5703nextseqn0050151bp:0.0003201019,1479151773189T899115lib5770nextseqn0051151bp:0.0004200558)93.5/86:0.0000645989,((1479150601544T896015lib5742nextseqn0051151bp:0.0002961754,1479150601544T896815lib5750nextseqn0051151bp:0.0002147361)96.1/100:0.0000717970,1479151773189T898915lib5768nextseqn0051151bp:0.0003727786)85.4/59:0.0000400266)92/59:0.0000448414,(1479149361993T894515lib5728nextseqn0051151bp:0.0002455055,1479151773189T899215lib5771nextseqn0051151bp:0.0003271317)90.1/59:0.0000402876)82.2/59:0.0000229448,1479150601544T897715lib5758nextseqn0051151bp:0.0002873668)99.6/98:0.0001421294,((SAMEA2534405:0.0005449780,SAMEA2534809:0.0007529435)93.1/65:0.0000834037,SAMEA2534677:0.0001995045)94.2/59:0.0000601853)67.8/59:0.0000458215,1479149361993T893815lib5721nextseqn0051151bp:0.0005310680)75.7/59:0.0000315559,((((((SAMEA2533453:0.0001560343,SAMEA2534181:0.0002598556)90.7/87:0.0000388785,SAMEA2534612:0.0002857877)86.5/72:0.0000259339,(SAMEA2535028:0.0001949849,SAMEA2535194:0.0001340375)100/99:0.0002421275)74.7/72:0.0000126437,SAMEA2533692:0.0003369332)87.1/72:0.0000261431,((((SAMEA2533850:0.0004384742,SAMN02358714:0.0007054970)96.9/89:0.0001256467,SAMEA2534441:0.0005244592)99.4/98:0.0002079123,(SAMEA2534597:0.0002430204,SAMN02358703:0.0004067431)92.3/75:0.0000815767)99.4/66:0.0001544632,(SAMEA2534045:0.0002441004,SAMEA2534166:0.0001768149)99.3/100:0.0001229478)73.8/59:0.0000126610)90.9/59:0.0000513669,SAMEA2533982:0.0003224848)85.4/59:0.0000293294)84.1/59:0.0000413816,SAMEA2534309:0.0003761745)85.7/59:0.0000273727,SAMEA2534061:0.0002196591)89.2/59:0.0000415561,SAMEA2534607:0.0004019483)73.4/59:0.0000138450,((((1479149361993T893715lib5720nextseqn0051151bp:0.0005059541,((1479150601544T895615lib5738nextseqn0051151bp:0.0003017673,1479150601544T895715lib5739nextseqn0051151bp:0.0005203678)40.6/74:0.0000248492,1479150601544T898115lib5761nextseqn0051151bp:0.0006099285)75.8/72:0.0000316351)90.7/71:0.0000471956,SAMEA2534023:0.0003711767)76.5/66:0.0000153918,((((1479149361993T895015lib5732nextseqn0051151bp:0.0005064681,SAMEA2535236:0.0002942934)97.3/75:0.0000690782,(Peru3282:0.0006755858,SAMEA2534150:0.0001825732)73.9/60:0.0000117338)98.1/60:0.0000775194,(SAMEA2533777:0.0002031793,SAMEA2534438:0.0001819127)99.5/100:0.0001213279)0/60:0.0000021800,(1479150601544T896315lib5745nextseqn0051151bp:0.0007611286,(SAMEA2533670:0.0002373735,(SAMEA2534333:0.0002194091,SAMEA2534744:0.0001297409)91.9/100:0.0000456162)94.2/100:0.0000527343)98.9/93:0.0001224307)94/60:0.0000513494)86.5/59:0.0000255991,SAMEA2534642:0.0002990480)94.1/59:0.0000527247)90/59:0.0000599982,SAMN03647142:0.0003440573)76.4/59:0.0000649658,SAMEA2535113:0.0003596999)99.4/65:0.0001412561,SAMEA3558775:0.0005683684)97.1/59:0.0000904437,SAMN02584653:0.0003720301)76.3/59:0.0000759855,SAMN02673330:0.0007684257)75.4/59:0.0000324063,(((((SAMEA2533795:0.0002924738,SAMN02414878:0.0004589556)58.2/77:0.0000371575,(SAMN02419611:0.0002226219,SAMN02419634:0.0004543568)99.9/100:0.0002954286)98.1/98:0.0000972074,((SAMN02414858:0.0004910914,SAMN02419579:0.0004171559)77.6/83:0.0000503736,SAMN02419561:0.0006410713)52.6/84:0.0000372299)87.3/83:0.0000470196,((((((SAMN02414902:0.0002506203,SAMN02419685:0.0004471991)77.9/61:0.0000457527,SAMN02414914:0.0005016582)99.7/60:0.0001599684,((SAMN02419616:0.0002689364,SAMN02419668:0.0003767822)100/100:0.0002766862,SAMN02628526:0.0004365967)92.2/83:0.0000575963)83.7/59:0.0000208082,(SAMN02414915:0.0003243469,((SAMN02419580:0.0006329376,SAMN02419679:0.0004552659)89.7/72:0.0000666853,SAMN02419592:0.0004554258)79.7/72:0.0000439272)94.9/61:0.0000632805)76.6/59:0.0000124572,(((((((SAMN02419533:0.0005693452,(SAMN02419570:0.0002511165,(SAMN02419609:0.0003632683,SAMN02419662:0.0003587940)97.9/92:0.0001634961)86.2/83:0.0000508957)79.4/82:0.0000734273,SAMN02419569:0.0003101711)88.8/77:0.0000545321,(SAMN02419606:0.0004402416,SAMN02419612:0.0005006561)99.9/98:0.0001779842)81.4/77:0.0000233563,SAMN02419558:0.0003699454)57.4/66:0.0000186396,((SAMN02419547:0.0005816442,SAMN02419565:0.0004781639)98.7/92:0.0001223562,(SAMN02419664:0.0003692495,SAMN02419667:0.0003220076)100/100:0.0001668676)72.3/83:0.0000129211)0/59:0.0000258389,((((SAMN02419587:0.0003398299,SAMN02419602:0.0001916837)98.2/100:0.0001135781,SAMN02419675:0.0005348920)74.3/64:0.0000402198,SAMN02419629:0.0005008286)38.4/65:0.0000389978,(SAMN02419588:0.0004161225,SAMN02419628:0.0003129133)92.1/93:0.0000593516)79.7/59:0.0000237659)64.9/64:0.0000268364,(((((SAMN02419534:0.0004404462,((((((SAMN02419538:0.0001624748,SAMN02419651:0.0003664178)99.2/93:0.0001637533,((((SAMN02419548:0.0002178146,SAMN02419597:0.0002680262)99.6/100:0.0001869900,SAMN02419638:0.0003510563)96.3/80:0.0000947174,((SAMN02419585:0.0001434586,SAMN02419593:0.0003467189)59.1/64:0.0000145993,SAMN02419614:0.0003166568)98.7/100:0.0001131250)23.7/59:0.0000262764,SAMN02419595:0.0004005665)2.7/74:0.0000270704)98.9/76:0.0001427351,SAMN02419583:0.0005342261)87.3/59:0.0000481663,(SAMN02419562:0.0003321873,(SAMN02419615:0.0003370706,SAMN02419650:0.0003917128)93/98:0.0000609534)89.1/60:0.0000613812)49.2/59:0.0000162418,SAMN02419541:0.0003904327)90.5/59:0.0000467813,SAMN02419596:0.0007664639)85.7/59:0.0000300522)68/59:0.0000256893,(SAMN02419567:0.0003255669,SAMN02419659:0.0004899157)98.9/100:0.0001571638)54.6/59:0.0000265074,((SAMN02419631:0.0002207345,SAMN02419658:0.0002523117)63.4/88:0.0000939340,SAMN02419674:0.0003012569)90.7/75:0.0000525972)73.9/59:0.0000136697,(SAMN02419571:0.0004634254,((SAMN02419649:0.0004223417,SAMN02419656:0.0002905732)81.1/92:0.0001156578,SAMN02419655:0.0005010674)91.5/92:0.0001545884)93.3/90:0.0000831620)98.9/64:0.0001033610,SAMN02419676:0.0004421992)73.2/59:0.0000126936)99.7/79:0.0001186899)0/59:0.0000024899,((SAMN02419536:0.0006861907,SAMN02419560:0.0004554413)98.5/100:0.0001291682,(SAMN02419591:0.0003525717,SAMN02419636:0.0003136218)98.7/95:0.0001095553)99.6/78:0.0001193503)93/59:0.0000582870)92.9/59:0.0001554907,SAMN02584652:0.0004474549)93.4/59:0.0000864061)76.7/59:0.0000153325,((SAMEA1707543:0.0006172490,SAMEA2534318:0.0003920946)93.6/86:0.0001078904,((((SAMN02628498:0.0001894455,SAMN02628501:0.0003954668)90.1/92:0.0000798456,SAMN02628499:0.0000686185)99.6/88:0.0002171877,SAMN02628500:0.0001436803)99.9/100:0.0002660186,(SAMN03648003:0.0003513749,(SAMN03648300:0.0006320506,SAMN03648302:0.0004373393)100/100:0.0002682837)99.9/100:0.0002793779)87.6/61:0.0000563475)33.1/59:0.0000259537)99.5/59:0.0001505374,(SAMEA1403784:0.0004263054,SAMN02419577:0.0003781073)72.6/60:0.0000267961)89.4/59:0.0000446623,(((((((NLA000401230:0.0004791949,SAMN03647592:0.0007845641)97.2/91:0.0001016155,SAMEA3558352:0.0002053664)91.8/59:0.0000448882,SAMEA3558735:0.0002330368)88.4/60:0.0000586405,SAMEA3558371:0.0005146781)98.1/59:0.0001124790,SAMEA3558413:0.0005320213)84.7/59:0.0000820909,(SAMEA1403693:0.0005286229,SAMN02584588:0.0003215224)88.5/72:0.0000607523)80.8/59:0.0000382017,((NLA000801695:0.0004566022,SAMEA3562779:0.0004184454)97/88:0.0000909431,(((((SAMEA1015932:0.0003286598,(SAMEA1016098:0.0003924597,SAMEA1707148:0.0005559393)92.1/59:0.0000794603)85.6/59:0.0000270044,((((((((((((((SAMEA1015943:0.0002979777,SAMEA1015957:0.0002489076)91.7/95:0.0000717226,(SAMEA1016196:0.0001716876,SAMEA1707299:0.0007582127)99.3/98:0.0001469999)72.4/91:0.0000419840,SAMN03647400:0.0004216517)83.3/86:0.0000467084,SAMN02584612:0.0004784162)96.7/59:0.0000899372,SAMEA1707549:0.0007582340)90.9/65:0.0000637148,(SAMEA1015968:0.0002376500,SAMEA1403884:0.0008818454)74.3/59:0.0000660753)85.8/59:0.0000398415,SAMEA1469510:0.0002808571)98.7/59:0.0001470293,(SAMEA1403754:0.0003929195,SAMEA1403942:0.0004858613)92.5/84:0.0000856448)72.1/59:0.0000182372,((SAMEA1403891:0.0004198743,SAMEA1403915:0.0003407168)92/86:0.0000914681,(SAMEA1707242:0.0002677483,(SAMEA1707355:0.0003847893,SAMEA1707486:0.0004630684)23.5/90:0.0000642339)90.1/91:0.0000592797)79.7/64:0.0000282072)75.8/59:0.0000394145,SAMEA1403555:0.0003233766)94.2/59:0.0000645192,(((((((SAMEA1015990:0.0002663734,((SAMEA1016171:0.0003735611,SAMEA1707318:0.0003319170)89.7/74:0.0000954984,SAMEA1403972:0.0006674659)51.8/72:0.0001145528)91.7/59:0.0000687183,((SAMEA1403644:0.0002945767,SAMEA1403986:0.0004727589)0/90:0.0001455253,SAMEA1403648:0.0005188882)35/97:0.0000750229)88.7/59:0.0000602411,SAMEA1403769:0.0005308073)97.9/59:0.0001091746,((((((SAMEA1015998:0.0004397631,SAMEA1016197:0.0001830420)97.1/92:0.0001112035,(SAMEA1469516:0.0003529625,SAMEA1707383:0.0003354003)86.3/85:0.0000496032)98.3/75:0.0001262414,(SAMEA1403672:0.0004458297,SAMEA1707225:0.0003657996)96.1/89:0.0000798914)64.9/62:0.0000172710,SAMEA1403791:0.0002646622)87.7/63:0.0000446620,(SAMEA1403669:0.0005813500,(SAMEA1403698:0.0004667213,SAMEA1403892:0.0002880215)93.3/98:0.0000928030)95/95:0.0000810400)97.5/63:0.0000806923,SAMEA1403874:0.0007158797)93.4/63:0.0000508657)54.7/66:0.0000293795,SAMEA1469494:0.0005970520)93.3/59:0.0000600495,(SAMEA1016078:0.0003217510,SAMEA1403905:0.0006897562)73.8/59:0.0000178641)73.6/59:0.0000234601,(SAMEA1707460:0.0006502403,SAMEA1707558:0.0004597527)97.3/68:0.0001034337)90.3/59:0.0000399986)76.5/59:0.0000403641,(SAMEA1403715:0.0003893255,SAMEA1707468:0.0003859827)100/84:0.0002535586)96.3/59:0.0000649827,(((SAMEA1403557:0.0004253237,((SAMEA1403929:0.0004898666,SAMEA1469515:0.0005415420)97.2/59:0.0001274901,SAMEA1707141:0.0004216500)84.4/59:0.0000396831)80.5/59:0.0000522073,(SAMEA1707179:0.0003729781,SAMEA1707316:0.0002663230)99.7/100:0.0001611736)98.5/59:0.0000948408,SAMN03647479:0.0003249985)73.6/59:0.0000136697)89.1/59:0.0000429311,((SAMEA1016006:0.0004409804,SAMEA1403849:0.0004679738)97.3/67:0.0000794133,(((((((((SAMEA1016007:0.0004388601,(SAMEA1403720:0.0004419185,SAMEA1403950:0.0004532713)73/96:0.0000170168)97.9/96:0.0000775194,(((((SAMEA1403641:0.0005137122,SAMEA1403690:0.0005290753)85.8/81:0.0001770649,SAMEA1404014:0.0005566969)95.9/81:0.0001109827,SAMEA1403764:0.0005607618)97.8/64:0.0001086319,(SAMEA1707171:0.0004604905,(SAMN03647560:0.0007280459,SAMN03648197:0.0004154117)99.9/92:0.0002256606)39.7/70:0.0000297742)87.3/59:0.0000393323,SAMEA1403838:0.0004831798)75.5/59:0.0000171411)98.1/59:0.0000902645,(SAMEA1403689:0.0006440842,((SAMEA1403938:0.0003310449,SAMEA1404012:0.0002781818)99.3/99:0.0001549567,SAMEA1707192:0.0004846839)85.6/99:0.0000444327)63.5/98:0.0000328105)99.5/59:0.0001472641,((SAMEA1403687:0.0004118393,((SAMEA1404021:0.0005791607,SAMEA1707317:0.0005542602)39.7/100:0.0000603817,SAMEA1707188:0.0002932279)93.6/84:0.0000726661)51.8/60:0.0000381755,((SAMEA1403707:0.0005739069,SAMEA1707573:0.0003585913)97.3/69:0.0001570201,SAMEA1707377:0.0005159129)84.5/61:0.0000413095)97.8/59:0.0000771740)76.1/59:0.0000121374,SAMEA1403579:0.0004875898)72.1/59:0.0000131133,(SAMEA1403640:0.0008760694,(SAMEA1707450:0.0001587435,SAMEA1707511:0.0006587813)23.9/75:0.0000602416)99.7/64:0.0001458332)98.2/59:0.0000825095,(SAMEA1707117:0.0003816710,(SAMEA1707137:0.0005023314,SAMEA1707471:0.0004361085)97.8/92:0.0001276396)74.2/65:0.0000162453)87.8/58:0.0000453397,((SAMEA1403681:0.0005487342,SAMEA1707205:0.0005186270)86.1/70:0.0000381230,SAMEA1707180:0.0006144848)75.1/24:0.0000254077)95.4/57:0.0000694961,(SAMEA1403833:0.0005068723,SAMEA1403984:0.0006396240)96.1/66:0.0000893082)42.8/57:0.0000021956)26.7/59:0.0000029875)86.8/59:0.0001060854)91.2/59:0.0000951463,SAMEA1707490:0.0004861858)92.2/59:0.0000700185,SAMEA1707526:0.0005244735)97.6/59:0.0001266115,SAMEA1403919:0.0004544339)87.8/59:0.0000286628)85.5/59:0.0000305111)90.5/59:0.0000693753)86.3/62:0.0000816048,SAMN02358705:0.0010106494)100/100:0.0008542521,((((SAMEA1403635:0.0006576350,SAMEA1707397:0.0007245046)100/100:0.0011281152,SAMN01908835:0.0010120256)99.3/99:0.0001538067,SAMN01908823:0.0013079763)41.1/80:0.0000271536,(((((((((SAMEA1403699:0.0009339599,SAMEA1403869:0.0007930357)85.8/100:0.0000531524,(SAMEA1469505:0.0004840379,SAMEA1707337:0.0002495572)99.8/100:0.0002122620)99.9/100:0.0002498208,(((SAMEA2533443:0.0002131477,SAMEA2534624:0.0002286230)95.3/81:0.0000680046,((((((SAMEA2534087:0.0000729294,SAMEA2534893:0.0002731195)92.8/98:0.0000437298,SAMEA2534605:0.0000516787)74.1/94:0.0000119049,SAMEA2534761:0.0001441658)92.7/79:0.0000391898,SAMEA2534993:0.0012768880)75.4/79:0.0000134505,SAMEA2535008:0.0001177399)86.6/79:0.0000285094,SAMEA2534098:0.0001121437)98.9/100:0.0001113531)86.6/100:0.0000480544,SAMEA2533570:0.0001096665)100/100:0.0003513877)99.8/59:0.0002166970,(SAMN02419608:0.0002104870,(SAMN02419621:0.0002387751,SAMN02419639:0.0003028542)27.9/59:0.0000734236)100/100:0.0002988238)100/100:0.0010054415,SAMN02414900:0.0014607545)0/59:0.0000010588,(SAMN02360612:0.0013571120,SAMN02414950:0.0017754439)68.4/59:0.0000225649)97/59:0.0001036381,(SAMEA3558627:0.0014489285,SAMN01908858:0.0016022224)51.4/73:0.0000621981)75.7/59:0.0000134600,((SAMEA3558447:0.0014481491,(SAMN01925701:0.0005796475,SAMN01925702:0.0002547297)100/100:0.0009364187)99.8/100:0.0002615258,SAMN01908805:0.0017520886)99.5/72:0.0001572908)91.6/59:0.0000588986,SAMN01908845:0.0015513775)96.5/59:0.0000716287)43/59:0.0000199650)97.4/59:0.0000912201,(((IDR1600000081:0.0012986961,(IDR1600003653:0.0016146576,IDR1600048388:0.0016876935)30.1/73:0.0000286508)100/87:0.0003784227,Peru4615:0.0012780654)95.5/59:0.0001006253,SAMN01908820:0.0017537913)75.4/59:0.0000135707)83.4/59:0.0000315808,(((((SAMEA3558540:0.0002382820,SAMEA3558556:0.0002683891)61.3/83:0.0000544862,(SAMEA3558560:0.0002449160,SAMEA3558576:0.0004109077)74.4/81:0.0000267404)92.1/86:0.0000847068,((SAMEA3558543:0.0002498380,SAMEA3558612:0.0003360983)9.2/88:0.0000244114,SAMEA3558546:0.0003311325)21.5/59:0.0000347115)87/61:0.0000446605,((((SAMEA3558548:0.0001758648,SAMEA3558608:0.0006003870)86.5/88:0.0000263393,(SAMEA3558609:0.0004078424,SAMEA3558618:0.0003164862)91.7/86:0.0000525747)97.4/86:0.0000692109,((((((((SAMEA95415418:0.0002146414,SAMEA95498668:0.0001421250)99.5/95:0.0001609392,SAMEA95432668:0.0004950705)0/59:0.0000131409,SAMEA95494918:0.0002077656)86.2/81:0.0000265193,SAMEA95423668:0.0002730740)93.6/69:0.0000516787,((((SAMEA95418418:0.0001280822,SAMEA95508418:0.0001188512)87.3/94:0.0000266189,(SAMEA95426668:0.0000797963,SAMEA95515918:0.0001425937)72.4/63:0.0000131106)88.9/63:0.0000266542,(SAMEA95422918:0.0001786108,((SAMEA95427418:0.0000904401,SAMEA95494168:0.0002211817)86.4/95:0.0000258389,SAMEA95514418:0.0003359752)67.7/67:0.0000035579)41.5/66:0.0000249753)72.5/59:0.0000104165,(SAMEA95429668:0.0002412007,((SAMEA95437168:0.0002842769,SAMEA95439418:0.0002989272)86.2/100:0.0000354117,SAMEA95440168:0.0001087628)92/66:0.0000516787)87.9/64:0.0000308695)79.2/59:0.0000127532)77.7/66:0.0000118340,(((SAMEA95419168:0.0001355186,SAMEA95431168:0.0003298744)92/95:0.0000482595,SAMEA95520418:0.0002288613)87.5/95:0.0000364678,(SAMEA95435668:0.0002604427,SAMEA95506168:0.0006342294)84.4/94:0.0000268457)0/88:0.0000024899)86.6/83:0.0000258389,(SAMEA95505418:0.0002984628,((SAMN02350408:0.0002979227,SAMN02350432:0.0002977469)95.7/100:0.0000887265,((SAMN02350436:0.0003258145,SAMN02350439:0.0004081860)92/100:0.0000804851,(SAMN02403526:0.0004970532,SAMN02403527:0.0002713400)80/100:0.0000781192)88.7/100:0.0000448066)92.5/99:0.0000752659)94.7/99:0.0000631771)99.8/93:0.0001571857,((SAMEA95484418:0.0003861375,(SAMEA95527918:0.0004440842,SAMEA95532418:0.0002260212)44.8/94:0.0000144666)92.4/94:0.0000413621,(SAMEA95491168:0.0003076401,SAMEA95502418:0.0004174532)96.1/100:0.0000931225)84.8/82:0.0000324194)86.4/73:0.0000400378)75.4/72:0.0000177567,(SAMEA3558602:0.0005568026,SAMEA3558614:0.0005681684)92.1/85:0.0000592480)95.8/74:0.0000775194)90.5/59:0.0000419986,(SAMEA3558545:0.0003099001,(SAMN03648707:0.0007954560,SAMN03648777:0.0011479004)100/100:0.0005115909)82.7/84:0.0000247511)100/100:0.0011814874)99.5/59:0.0001042972)97/59:0.0000672810,SAMN01908804:0.0020179226)77.4/58:0.0000095810,(((((((SAMEA3558580:0.0005332854,SAMEA3558583:0.0004125443)99.5/100:0.0002282429,(SAMEA3558611:0.0003715537,(SAMEA95501668:0.0002669863,SAMEA95530168:0.0002316697)72.4/94:0.0000380092)99.6/100:0.0002290646)98.3/100:0.0001268731,((SAMEA3558591:0.0003230068,SAMEA3558598:0.0002924617)99.6/100:0.0002012441,(SAMN02350462:0.0008123636,(SAMN02586028:0.0003657231,(SAMN03648556:0.0005129838,(SAMN03649001:0.0006450612,SAMN08913230:0.0003103701)99.8/100:0.0002449537)100/100:0.0003234488)94.2/100:0.0001283595)98.5/100:0.0001368471)94.2/94:0.0000565047)100/100:0.0005975392,SAMN01908876:0.0010116982)99.2/100:0.0001475100,SAMN01908853:0.0010307560)92.8/99:0.0000576947,SAMN01908844:0.0008619192)99.6/86:0.0001311762,(SAMN01908811:0.0015797517,SAMN01908836:0.0015902576)97.6/100:0.0001171197)77.4/59:0.0000215386)31/59:0.0000020778,(((SAMN01908760:0.0005696730,SAMN01908872:0.0004601884)64.5/99:0.0000155782,SAMN01908767:0.0005428585)100/100:0.0010371228,SAMN02599158:0.0016382474)99.3/86:0.0001415086)95.1/59:0.0000516787,SAMN01908744:0.0016359543)85.9/67:0.0000258389,SAMN01908846:0.0014406655)99.1/67:0.0001046816,SAMN01908745:0.0017265677)41.9/58:0.0000126858)76.5/59:0.0000136699)97.6/55:0.0000650613,((((((((((((((01R1505:0.0002275616,03R1404:0.0004301971)96.1/100:0.0000948781,(((((1479151773189T1378514lib3416nextseqn0004151bp:0.0003817471,((Peru3308:0.0004781400,Peru3399:0.0001931815)98.4/100:0.0001222337,Peru3430:0.0002805065)83.1/100:0.0000756443)86.7/99:0.0000393285,Peru3393:0.0003095541)88.9/99:0.0000514921,(Peru5417:0.0007926756,TDR166S153L002:0.0005458082)98.5/100:0.0001215477)87.2/82:0.0000261516,(Peru3434:0.0004523094,(Peru4301:0.0002822764,(Peru4527:0.0004327840,((Peru4678:0.0001370125,Peru5118:0.0005534626)96.6/100:0.0002102286,(Peru5126:0.0003716185,Peru5439:0.0006653994)100/100:0.0004228798)59.8/100:0.0000640346)93/100:0.0001079949)99.2/100:0.0001497000)90.2/82:0.0000386571)99.5/100:0.0001585867,(Peru2964:0.0002073499,Peru3059:0.0001638272)96.9/100:0.0000912374)83.5/82:0.0000281213)100/100:0.0008900033,((SAMEA3558672:0.0009454773,SAMN02599037:0.0011847056)8.9/67:0.0000384680,TDR231S203L002:0.0012736915)100/100:0.0006137762)92/100:0.0000508416,SAMN02599102:0.0009928316)93.2/100:0.0000634140,SAMEA1016147:0.0011907551)82.3/100:0.0000894806,SAMN01908743:0.0010109492)73.1/80:0.0000336756,(SAMN01908818:0.0008036297,(SAMN01908891:0.0007047993,(SAMN02414978:0.0006257048,SAMN02414986:0.0007354210)100/100:0.0005824944)100/100:0.0003496165)99.5/100:0.0001997651)97.2/100:0.0000810513,SAMN02398700:0.0016483057)96/100:0.0000680688,((SAMEA2535298:0.0008274498,(SAMN03648857:0.0004135840,SAMN03648980:0.0002617877)100/100:0.0008561505)92.7/96:0.0001225362,((SAMEA3558527:0.0003748870,SAMN02586062:0.0004159562)99.9/100:0.0002455389,((SAMN02403559:0.0007076060,SAMN02586083:0.0006939876)98/100:0.0001443592,SAMN05575256:0.0007218543)0/99:0.0000195779)21.2/100:0.0000424772)100/100:0.0008343369)85.4/96:0.0000296468,(1479146369267T183915lib5044nextseqn0036151bp:0.0013339738,(SAMN01908759:0.0003336890,SAMN01908766:0.0003717601)100/100:0.0010090433)100/100:0.0005927003)95.3/96:0.0000629400,((1479144119992T178015lib4985nextseqn0035151bp:0.0004454946,1479146369267T185115lib5056nextseqn0035151bp:0.0004018833)100/100:0.0002655569,SAMEA3558623:0.0005939572)100/100:0.0008833973)98.1/86:0.0000973759,(((((((1479144119992T178415lib4989nextseqn0036151bp:0.0007656460,1479146369267T185015lib5055nextseqn0035151bp:0.0003825768)92.4/100:0.0000598633,1479144813357T180615lib5011nextseqn0035151bp:0.0005192403)100/100:0.0002423479,SAMEA3558665:0.0005632148)100/100:0.0003878395,1745:0.0009626955)100/100:0.0004384197,((1479144813357T181615lib5021nextseqn0035151bp:0.0012226102,1479146369267T183515lib5040nextseqn0036151bp:0.0011353623)94.2/68:0.0002255282,((((SAMEA2296953:0.0004050675,(SAMN06473180:0.0004545556,SAMN06473207:0.0007991823)90.3/100:0.0001572525)99.8/100:0.0002805189,SAMEA3558702:0.0006477048)77.2/76:0.0000461895,SAMN03647913:0.0007584458)100/100:0.0006126611,(((SAMEA2297088:0.0005103512,(SAMEA3558541:0.0004329003,(((((SAMN03648551:0.0003478261,SAMN03648955:0.0003797592)51.7/100:0.0002657508,(SAMN03648659:0.0001951376,SAMN08795275:0.0000735227)100/100:0.0006766449)17.9/74:0.0000290211,SAMN03648639:0.0009850453)76.7/74:0.0000495031,(SAMN03648662:0.0004225670,SAMN03648998:0.0009847798)99.6/100:0.0001575715)78.4/75:0.0000490625,SAMN03648613:0.0005405923)100/100:0.0003715156)96.3/80:0.0001074416)99.3/92:0.0001716081,((((SAMN01828242:0.0007122875,(SAMN02053809:0.0006075251,SAMN02350469:0.0008225053)33.1/87:0.0000162800)45.6/87:0.0000456089,(SAMN02053759:0.0007367678,SAMN02350466:0.0005221668)93.7/87:0.0000679834)95.6/80:0.0000669725,((SAMN02053776:0.0004794596,(SAMN02586008:0.0001946504,SAMN02586043:0.0002854371)99.8/100:0.0002084679)86.5/87:0.0000276797,(SAMN02053800:0.0004039526,(SAMN02403560:0.0002757086,SAMN02403561:0.0001966075)99.9/100:0.0002992618)91.8/88:0.0000600385)86.7/84:0.0000280383)11.6/85:0.0000304505,(SAMN02350465:0.0005171401,SAMN02585979:0.0004422185)99.9/100:0.0002585131)96/92:0.0000976307)99.8/97:0.0002322404,(((SAMN02053742:0.0003160785,(SAMN02586012:0.0002103444,SAMN02586047:0.0001749809)100/100:0.0003181587)99.8/100:0.0002025334,(SAMN02053810:0.0004426476,SAMN02586056:0.0002084616)100/100:0.0004592115)75.2/88:0.0000102061,(SAMN02053772:0.0003963637,SAMN02053779:0.0003894809)100/100:0.0003706763)29.4/87:0.0000024899)100/100:0.0003083700)63.1/74:0.0000021800)73.9/71:0.0000371177)100/100:0.0004963347,((1763:0.0005111335,NLA000201244:0.0004491778)100/100:0.0012041554,SAMN01925691:0.0016156719)99.5/99:0.0001872040)0/38:0.0000020227,(((((((SAMEA3558597:0.0005358371,((SAMN03648714:0.0006366975,SAMN03648826:0.0004547895)98.7/98:0.0002367227,(SAMN03648852:0.0020609545,SAMN03648876:0.0008986001)91.6/66:0.0000928589)100/92:0.0004715788)45.9/92:0.0000641815,SAMEA3558617:0.0007442684)95.3/60:0.0001267128,SAMN02350410:0.0009574657)85.4/60:0.0000348925,((SAMN01925690:0.0003541060,SAMN02053752:0.0002476962)99.5/100:0.0002033488,(SAMN02403538:0.0004754298,SAMN02585980:0.0005136939)99.5/100:0.0001607144)95.9/60:0.0000713856)100/100:0.0008142572,(SAMN01908815:0.0009750964,SAMN01908889:0.0014295680)97/100:0.0000882801)99.7/92:0.0001474895,(SAMN01925697:0.0013510236,SAMN02414972:0.0017582437)97.8/98:0.0001658829)73.4/59:0.0000131202,(SAMN01908825:0.0017172119,SAMN01908831:0.0012612736)59.1/59:0.0000114040)100/90:0.0001379873)73.7/58:0.0000503676)0/43:0.0000018576,((1788:0.0019825271,((SAMEA2535152:0.0011625662,SAMEA3558491:0.0005802734)99/100:0.0001560525,(((SAMEA95422168:0.0000903642,SAMEA95500168:0.0004169941)98.4/100:0.0001537561,SAMEA95436418:0.0003274979)98.7/100:0.0001180670,(SAMEA95425168:0.0002496064,(SAMEA95443918:0.0002445213,SAMEA95488918:0.0002744874)91.6/100:0.0000651475)94.8/100:0.0000677620)99.3/100:0.0001597167)100/100:0.0010404432)90.8/97:0.0000736267,((((SAMN01908795:0.0011988435,SAMN01908850:0.0013574094)39.7/100:0.0000324036,SAMN01908893:0.0010322468)99.2/100:0.0001114250,(SAMN01908834:0.0015801065,(SAMN01908840:0.0001415025,SAMN01908841:0.0001383990)100/100:0.0010059212)100/100:0.0001996260)35.7/69:0.0000128686,SAMN01908808:0.0013599782)72.3/69:0.0000150782)99.7/100:0.0001212392)100/64:0.0001960054,((SAMEA2534602:0.0015101877,SAMN01908750:0.0017939567)93.4/86:0.0000762103,((SAMN01908803:0.0011532465,SAMN01908890:0.0001519431)100/100:0.0012787360,SAMN01908871:0.0019715079)89/59:0.0000552836)79.3/59:0.0000144951)0/38:0.0000028250)91.6/59:0.0000383659,SAMN01908809:0.0016494181)85.2/60:0.0000291501,(NLA009401519:0.0014790617,(NLA009800926:0.0013976273,SAMN01908780:0.0015754934)99/100:0.0001961324)99.7/100:0.0001589707)100/100:0.0003375341,((SAMN01908782:0.0014248703,SAMN01908865:0.0015248255)100/100:0.0003017735,((((SAMN01925696:0.0003126900,SAMN02364078:0.0002967045)68.1/60:0.0000278583,SAMN02364080:0.0002841520)73.8/60:0.0000129024,SAMN02364079:0.0002997699)100/100:0.0006212743,(SAMN06473179:0.0009045225,SAMN06473204:0.0016171694)100/100:0.0005106717)100/100:0.0004446965)86.7/100:0.0000276148)75.3/81:0.0000194913,SAMN01908785:0.0017064413)99.9/100:0.0002467836,(SAMN02599095:0.0001162821,SAMN02599096:0.0001706319)100/100:0.0008117551)91.2/99:0.0000690861,(((((1479144119992T178315lib4988nextseqn0035151bp:0.0008213905,1479146369267T184515lib5050nextseqn0036151bp:0.0003123609)47.1/97:0.0000772892,((1479146369267T182415lib5029nextseqn0036151bp:0.0005181138,(1479146369267T183215lib5037nextseqn0035151bp:0.0004260977,SAMEA2534018:0.0006224172)94.9/93:0.0000842765)76/88:0.0000297304,(1479146369267T889115lib5612nextseqn0048151bp:0.0002914588,SAMEA3558632:0.0005552773)78.3/98:0.0000408352)93.1/96:0.0000539954)84.2/92:0.0000305933,(1479146369267T185315lib5058nextseqn0035151bp:0.0007670318,1479146369267T185415lib5059nextseqn0035151bp:0.0005840892)88.9/95:0.0000411877)100/100:0.0005193946,(1479146369267T182215lib5027nextseqn0035151bp:0.0009726552,((1479146369267T888315lib5604nextseqn0048151bp:0.0004787790,SAMEA3558621:0.0004212915)100/100:0.0003750152,IDR1400026616:0.0008739984)100/100:0.0005051563)94.3/100:0.0000533934)73.2/100:0.0000128490,(1479144119992T178615lib4991nextseqn0036151bp:0.0010401030,((1479144813357T180515lib5010nextseqn0035151bp:0.0006006756,1479146369267T888215lib5603nextseqn0048151bp:0.0002937964)100/100:0.0005499002,((1479146369267T182915lib5034nextseqn0036151bp:0.0008680873,(1479146369267T183115lib5036nextseqn0036151bp:0.0009128613,(1479146369267T184915lib5054nextseqn0035151bp:0.0005579049,NLA000301652:0.0006560240)96.4/61:0.0000883226)100/100:0.0003868035)96.7/61:0.0000944660,SAMEA2535290:0.0021487177)97.8/61:0.0000799166)73.9/61:0.0000106817)78.7/61:0.0000132781)99.8/61:0.0001467414)98.1/61:0.0000789773,(((((SAMEA3558488:0.0002297449,SAMEA3558515:0.0005581392)84.8/97:0.0000620540,(((SAMEA3558555:0.0005562532,SAMEA3558573:0.0003529968)19.3/93:0.0000326267,(SAMN02403606:0.0004029477,SAMN02403607:0.0004333346)99.2/100:0.0001758323)99/100:0.0001751206,(SAMEA3558577:0.0008717946,(SAMEA3558578:0.0005552974,SAMEA3558600:0.0003570272)96.1/99:0.0001246775)73.7/80:0.0000634528)96.4/92:0.0000932116)96.3/100:0.0000949545,((SAMEA3558518:0.0002211419,(SAMEA3558606:0.0005309620,SAMN03648717:0.0005593654)96.1/100:0.0001194370)99.5/100:0.0001924247,SAMEA3558593:0.0005686625)99.5/100:0.0001603948)81.7/100:0.0000247741,((SAMEA3558568:0.0005813841,SAMEA95526418:0.0003142939)97.1/100:0.0000900345,SAMEA3558588:0.0002867848)100/100:0.0003848552)100/100:0.0002604284,SAMEA3558666:0.0014851301)98.6/75:0.0001052536)98.5/100:0.0001149488,SAMEA3558633:0.0007277372);
