# Supplementary material for: Population structure, biogeography and transmissibility of Mycobacterium tuberculosis
Source: Nat Commun. 2021 Oct 20;12:6099. doi: 10.1038/s41467-021-26248-1 (PMC8528816; doi:10.1038/s41467-021-26248-1)
Supplement: Supplementary file 13 — Source Data [file 41467_2021_26248_MOESM13_ESM.zip › source_data/tree_lineage3_pan-susceptible.nex]

#NEXUS
[R-package PHYTOOLS, Wed Aug 21 13:59:25 2019]
BEGIN TAXA;
	DIMENSIONS NTAX = 860;
	TAXLABELS
		canettii
		IDR1400001909
		IDR1400032120
		IDR1500048671
		IDR1500051477
		IDR1500057970
		IDR1500063732
		IDR1500066192
		IDR1500067319
		IDR1500067984
		IDR1500068120
		IDR1500072206
		IDR1600000287
		IDR1600004178
		IDR1600004382
		IDR1600005536
		IDR1600005546
		IDR1600006792
		IDR1600010492
		IDR1600016942
		IDR1600023647
		IDR1600027999
		IDR1600029540
		IDR1600032721
		IDR1600041577
		IDR1600044280
		IDR1600048627
		IDR1600057546
		IDR1600058060
		SAMEA1018845
		SAMEA1018849
		SAMEA1018863
		SAMEA1018871
		SAMEA1018885
		SAMEA1018889
		SAMEA1018890
		SAMEA1018892
		SAMEA1018900
		SAMEA1018907
		SAMEA1018914
		SAMEA1018921
		SAMEA1018931
		SAMEA1018936
		SAMEA1018943
		SAMEA1018950
		SAMEA1018968
		SAMEA1018980
		SAMEA1018990
		SAMEA1018994
		SAMEA1019002
		SAMEA1019008
		SAMEA1019048
		SAMEA1019056
		SAMEA1019067
		SAMEA1019102
		SAMEA1019109
		SAMEA1019120
		SAMEA1019181
		SAMEA1019200
		SAMEA1019204
		SAMEA1019211
		SAMEA1019214
		SAMEA1019219
		SAMEA1019224
		SAMEA1019244
		SAMEA1019245
		SAMEA1019246
		SAMEA1019271
		SAMEA1019272
		SAMEA1019274
		SAMEA1019281
		SAMEA1019282
		SAMEA1019286
		SAMEA1019288
		SAMEA1019297
		SAMEA1019300
		SAMEA1019315
		SAMEA1019318
		SAMEA104326165
		SAMEA104326171
		SAMEA104326178
		SAMEA104326179
		SAMEA104326189
		SAMEA104326191
		SAMEA104326199
		SAMEA1403660
		SAMEA1465922
		SAMEA1465925
		SAMEA1465929
		SAMEA1465956
		SAMEA1485226
		SAMEA1485236
		SAMEA1485237
		SAMEA1485238
		SAMEA1485256
		SAMEA1485260
		SAMEA1485263
		SAMEA1485275
		SAMEA1485302
		SAMEA1485305
		SAMEA1485319
		SAMEA1485321
		SAMEA1485330
		SAMEA1485337
		SAMEA1485341
		SAMEA1485345
		SAMEA1485355
		SAMEA1485360
		SAMEA1485363
		SAMEA1485365
		SAMEA1485394
		SAMEA1485415
		SAMEA1485462
		SAMEA1530594
		SAMEA1530607
		SAMEA1530620
		SAMEA1530624
		SAMEA1530651
		SAMEA1530695
		SAMEA1530708
		SAMEA1530715
		SAMEA1530721
		SAMEA1530738
		SAMEA1530739
		SAMEA1530740
		SAMEA1530745
		SAMEA1530756
		SAMEA1530777
		SAMEA1530826
		SAMEA1530841
		SAMEA1530851
		SAMEA1530856
		SAMEA1530863
		SAMEA1530870
		SAMEA1530905
		SAMEA1530910
		SAMEA1556514
		SAMEA1556517
		SAMEA1556534
		SAMEA1556563
		SAMEA1556565
		SAMEA1556571
		SAMEA1556584
		SAMEA1556592
		SAMEA1556594
		SAMEA1556631
		SAMEA1556634
		SAMEA1556650
		SAMEA1556660
		SAMEA1556662
		SAMEA1556673
		SAMEA1556676
		SAMEA1556689
		SAMEA1556708
		SAMEA1556710
		SAMEA1556712
		SAMEA1556726
		SAMEA1556732
		SAMEA1556772
		SAMEA1556780
		SAMEA1556786
		SAMEA1556794
		SAMEA1556796
		SAMEA1556799
		SAMEA1556814
		SAMEA1556855
		SAMEA1556873
		SAMEA1556878
		SAMEA1556881
		SAMEA1569129
		SAMEA1569152
		SAMEA1569163
		SAMEA1569179
		SAMEA1569182
		SAMEA1569218
		SAMEA1569221
		SAMEA1569236
		SAMEA1569240
		SAMEA1569261
		SAMEA1569267
		SAMEA1569271
		SAMEA1569275
		SAMEA1569287
		SAMEA1569298
		SAMEA1569313
		SAMEA1569317
		SAMEA1569351
		SAMEA1569359
		SAMEA1573554
		SAMEA1688486
		SAMEA1688509
		SAMEA1688516
		SAMEA1688692
		SAMEA1708193
		SAMEA1708200
		SAMEA1708208
		SAMEA1708219
		SAMEA1708221
		SAMEA1708231
		SAMEA1708232
		SAMEA1708239
		SAMEA1708283
		SAMEA1708285
		SAMEA1708300
		SAMEA1708301
		SAMEA1708324
		SAMEA1708342
		SAMEA1708348
		SAMEA1708372
		SAMEA1708380
		SAMEA1708403
		SAMEA1708427
		SAMEA1708432
		SAMEA1708460
		SAMEA1708466
		SAMEA1708482
		SAMEA1708484
		SAMEA2296954
		SAMEA2296961
		SAMEA2296963
		SAMEA2296972
		SAMEA2296973
		SAMEA2296974
		SAMEA2296979
		SAMEA2296984
		SAMEA2296994
		SAMEA2297000
		SAMEA2297004
		SAMEA2297006
		SAMEA2297017
		SAMEA2297022
		SAMEA2297025
		SAMEA2297030
		SAMEA2297036
		SAMEA2297037
		SAMEA2297039
		SAMEA2297041
		SAMEA2297042
		SAMEA2297043
		SAMEA2297047
		SAMEA2297048
		SAMEA2297049
		SAMEA2297058
		SAMEA2297060
		SAMEA2297068
		SAMEA2297076
		SAMEA2297090
		SAMEA2297096
		SAMEA2297099
		SAMEA2297103
		SAMEA2297116
		SAMEA2297120
		SAMEA2297123
		SAMEA2297138
		SAMEA2297152
		SAMEA2297154
		SAMEA2297161
		SAMEA2297171
		SAMEA2297172
		SAMEA2297178
		SAMEA2297181
		SAMEA2297193
		SAMEA2297194
		SAMEA2297200
		SAMEA2533351
		SAMEA2533375
		SAMEA2533403
		SAMEA2533415
		SAMEA2533417
		SAMEA2533439
		SAMEA2533441
		SAMEA2533460
		SAMEA2533475
		SAMEA2533516
		SAMEA2533536
		SAMEA2533541
		SAMEA2533584
		SAMEA2533590
		SAMEA2533634
		SAMEA2533641
		SAMEA2533788
		SAMEA2533820
		SAMEA2533883
		SAMEA2533913
		SAMEA2533914
		SAMEA2534026
		SAMEA2534097
		SAMEA2534125
		SAMEA2534165
		SAMEA2534227
		SAMEA2534259
		SAMEA2534288
		SAMEA2534302
		SAMEA2534445
		SAMEA2534524
		SAMEA2534646
		SAMEA2534657
		SAMEA2534758
		SAMEA2534765
		SAMEA2534846
		SAMEA2534848
		SAMEA2534851
		SAMEA2534927
		SAMEA2534962
		SAMEA2534963
		SAMEA2534964
		SAMEA2535000
		SAMEA2535110
		SAMEA2535115
		SAMEA2535136
		SAMEA2535273
		SAMEA2535285
		SAMEA2535361
		SAMEA3139819
		SAMEA3139820
		SAMEA3139821
		SAMEA3139822
		SAMEA3139823
		SAMEA3558677
		SAMEA3558681
		SAMEA3558693
		SAMEA3558700
		SAMEA3558703
		SAMEA3558705
		SAMEA787709
		SAMEA787744
		SAMEA961569
		SAMEA961570
		SAMEA961571
		SAMEA961572
		SAMEA961574
		SAMEA961575
		SAMEA961598
		SAMEA961604
		SAMEA961605
		SAMEA961606
		SAMEA961618
		SAMEA961619
		SAMEA961624
		SAMEA961625
		SAMEA961626
		SAMEA961627
		SAMEA961628
		SAMEA961629
		SAMEA961630
		SAMEA961631
		SAMEA961632
		SAMEA961634
		SAMEA961644
		SAMEA961647
		SAMEA961655
		SAMEA961656
		SAMEA961657
		SAMEA961658
		SAMEA961670
		SAMEA961671
		SAMEA961672
		SAMEA961673
		SAMEA961678
		SAMEA961679
		SAMN01908764
		SAMN01908897
		SAMN02350454
		SAMN02380991
		SAMN02381017
		SAMN02381034
		SAMN02414860
		SAMN02414985
		SAMN02585893
		SAMN02598969
		SAMN02598997
		SAMN02599002
		SAMN02599045
		SAMN02599049
		SAMN02599053
		SAMN02599056
		SAMN02599060
		SAMN02599063
		SAMN02599078
		SAMN02599111
		SAMN02599119
		SAMN02599121
		SAMN02599133
		SAMN02599141
		SAMN02599142
		SAMN02599149
		SAMN03647097
		SAMN03647099
		SAMN03647100
		SAMN03647102
		SAMN03647103
		SAMN03647105
		SAMN03647108
		SAMN03647112
		SAMN03647120
		SAMN03647123
		SAMN03647126
		SAMN03647127
		SAMN03647192
		SAMN03647193
		SAMN03647197
		SAMN03647198
		SAMN03647201
		SAMN03647209
		SAMN03647213
		SAMN03647214
		SAMN03647215
		SAMN03647217
		SAMN03647218
		SAMN03647221
		SAMN03647222
		SAMN03647223
		SAMN03647224
		SAMN03647226
		SAMN03647237
		SAMN03647241
		SAMN03647248
		SAMN03647249
		SAMN03647250
		SAMN03647251
		SAMN03647252
		SAMN03647253
		SAMN03647254
		SAMN03647255
		SAMN03647256
		SAMN03647257
		SAMN03647258
		SAMN03647259
		SAMN03647260
		SAMN03647261
		SAMN03647262
		SAMN03647263
		SAMN03647264
		SAMN03647272
		SAMN03647275
		SAMN03647278
		SAMN03647279
		SAMN03647283
		SAMN03647284
		SAMN03647285
		SAMN03647286
		SAMN03647287
		SAMN03647288
		SAMN03647289
		SAMN03647290
		SAMN03647291
		SAMN03647292
		SAMN03647294
		SAMN03647295
		SAMN03647296
		SAMN03647297
		SAMN03647298
		SAMN03647299
		SAMN03647300
		SAMN03647301
		SAMN03647302
		SAMN03647303
		SAMN03647306
		SAMN03647309
		SAMN03647310
		SAMN03647312
		SAMN03647314
		SAMN03647317
		SAMN03647319
		SAMN03647320
		SAMN03647324
		SAMN03647325
		SAMN03647327
		SAMN03647328
		SAMN03647335
		SAMN03647346
		SAMN03647347
		SAMN03647358
		SAMN03647364
		SAMN03647365
		SAMN03647368
		SAMN03647374
		SAMN03647378
		SAMN03647384
		SAMN03647397
		SAMN03647406
		SAMN03647408
		SAMN03647409
		SAMN03647410
		SAMN03647420
		SAMN03647441
		SAMN03647442
		SAMN03647446
		SAMN03647452
		SAMN03647454
		SAMN03647457
		SAMN03647464
		SAMN03647465
		SAMN03647466
		SAMN03647470
		SAMN03647475
		SAMN03647476
		SAMN03647477
		SAMN03647482
		SAMN03647488
		SAMN03647491
		SAMN03647492
		SAMN03647501
		SAMN03647502
		SAMN03647503
		SAMN03647509
		SAMN03647510
		SAMN03647520
		SAMN03647528
		SAMN03647529
		SAMN03647530
		SAMN03647531
		SAMN03647533
		SAMN03647534
		SAMN03647536
		SAMN03647537
		SAMN03647538
		SAMN03647544
		SAMN03647545
		SAMN03647548
		SAMN03647551
		SAMN03647553
		SAMN03647557
		SAMN03647574
		SAMN03647577
		SAMN03647583
		SAMN03647584
		SAMN03647609
		SAMN03647611
		SAMN03647615
		SAMN03647618
		SAMN03647620
		SAMN03647621
		SAMN03647622
		SAMN03647623
		SAMN03647624
		SAMN03647631
		SAMN03647643
		SAMN03647644
		SAMN03647646
		SAMN03647647
		SAMN03647648
		SAMN03647650
		SAMN03647651
		SAMN03647653
		SAMN03647658
		SAMN03647659
		SAMN03647661
		SAMN03647664
		SAMN03647665
		SAMN03647666
		SAMN03647667
		SAMN03647668
		SAMN03647671
		SAMN03647675
		SAMN03647676
		SAMN03647679
		SAMN03647680
		SAMN03647682
		SAMN03647683
		SAMN03647684
		SAMN03647685
		SAMN03647686
		SAMN03647687
		SAMN03647689
		SAMN03647690
		SAMN03647691
		SAMN03647692
		SAMN03647693
		SAMN03647694
		SAMN03647695
		SAMN03647696
		SAMN03647697
		SAMN03647700
		SAMN03647701
		SAMN03647703
		SAMN03647705
		SAMN03647707
		SAMN03647708
		SAMN03647710
		SAMN03647711
		SAMN03647717
		SAMN03647719
		SAMN03647723
		SAMN03647724
		SAMN03647726
		SAMN03647727
		SAMN03647729
		SAMN03647730
		SAMN03647731
		SAMN03647735
		SAMN03647739
		SAMN03647740
		SAMN03647741
		SAMN03647745
		SAMN03647747
		SAMN03647748
		SAMN03647752
		SAMN03647757
		SAMN03647758
		SAMN03647760
		SAMN03647762
		SAMN03647766
		SAMN03647767
		SAMN03647771
		SAMN03647772
		SAMN03647775
		SAMN03647776
		SAMN03647778
		SAMN03647780
		SAMN03647782
		SAMN03647784
		SAMN03647786
		SAMN03647787
		SAMN03647788
		SAMN03647789
		SAMN03647791
		SAMN03647793
		SAMN03647794
		SAMN03647797
		SAMN03647801
		SAMN03647802
		SAMN03647806
		SAMN03647807
		SAMN03647810
		SAMN03647812
		SAMN03647814
		SAMN03647817
		SAMN03647819
		SAMN03647825
		SAMN03647826
		SAMN03647827
		SAMN03647828
		SAMN03647829
		SAMN03647831
		SAMN03647834
		SAMN03647835
		SAMN03647839
		SAMN03647846
		SAMN03647847
		SAMN03647849
		SAMN03647851
		SAMN03647854
		SAMN03647855
		SAMN03647867
		SAMN03647870
		SAMN03647873
		SAMN03647876
		SAMN03647879
		SAMN03647880
		SAMN03647883
		SAMN03647884
		SAMN03647888
		SAMN03647889
		SAMN03647903
		SAMN03647904
		SAMN03647909
		SAMN03647910
		SAMN03647921
		SAMN03647927
		SAMN03647928
		SAMN03647929
		SAMN03647933
		SAMN03647934
		SAMN03647936
		SAMN03647937
		SAMN03647938
		SAMN03647943
		SAMN03647944
		SAMN03647945
		SAMN03647946
		SAMN03647947
		SAMN03647953
		SAMN03647954
		SAMN03647955
		SAMN03647958
		SAMN03647959
		SAMN03647964
		SAMN03647970
		SAMN03647971
		SAMN03647973
		SAMN03647974
		SAMN03647980
		SAMN03647981
		SAMN03647991
		SAMN03647992
		SAMN03648007
		SAMN03648029
		SAMN03648030
		SAMN03648033
		SAMN03648034
		SAMN03648035
		SAMN03648036
		SAMN03648095
		SAMN03648174
		SAMN03648175
		SAMN03648178
		SAMN03648179
		SAMN03648181
		SAMN03648184
		SAMN03648185
		SAMN03648187
		SAMN03648188
		SAMN03648190
		SAMN03648191
		SAMN03648194
		SAMN03648200
		SAMN03648202
		SAMN03648205
		SAMN03648207
		SAMN03648210
		SAMN03648214
		SAMN03648216
		SAMN03648218
		SAMN03648219
		SAMN03648220
		SAMN03648221
		SAMN03648222
		SAMN03648227
		SAMN03648228
		SAMN03648233
		SAMN03648234
		SAMN03648235
		SAMN03648243
		SAMN03648245
		SAMN03648246
		SAMN03648247
		SAMN03648251
		SAMN03648256
		SAMN03648259
		SAMN03648266
		SAMN03648269
		SAMN03648272
		SAMN03648273
		SAMN03648274
		SAMN03648275
		SAMN03648277
		SAMN03648279
		SAMN03648280
		SAMN03648281
		SAMN03648282
		SAMN03648283
		SAMN03648285
		SAMN03648290
		SAMN03648292
		SAMN03648297
		SAMN03648298
		SAMN03648303
		SAMN03648311
		SAMN03648316
		SAMN03648319
		SAMN03648326
		SAMN03648352
		SAMN03648356
		SAMN03648364
		SAMN03648384
		SAMN03648390
		SAMN03648400
		SAMN03648401
		SAMN03648402
		SAMN03648403
		SAMN03648404
		SAMN03648405
		SAMN03648406
		SAMN03648407
		SAMN03648409
		SAMN03648410
		SAMN03648411
		SAMN03648412
		SAMN03648413
		SAMN03648414
		SAMN03648415
		SAMN03648416
		SAMN03648421
		SAMN03648426
		SAMN03648427
		SAMN03648428
		SAMN03648429
		SAMN03648430
		SAMN03648431
		SAMN03648432
		SAMN03648433
		SAMN03648434
		SAMN03648435
		SAMN03648436
		SAMN03648437
		SAMN03648439
		SAMN03648440
		SAMN03648441
		SAMN03648442
		SAMN03648443
		SAMN03648444
		SAMN03648445
		SAMN03648446
		SAMN03648447
		SAMN03648448
		SAMN03648449
		SAMN03648451
		SAMN03648452
		SAMN03648453
		SAMN03648454
		SAMN03648455
		SAMN03648456
		SAMN03648457
		SAMN03648458
		SAMN03648459
		SAMN03648460
		SAMN03648461
		SAMN03648462
		SAMN03648463
		SAMN03648464
		SAMN03648465
		SAMN03648466
		SAMN03648470
		SAMN03648472
		SAMN03648475
		SAMN03648476
		SAMN03648483
		SAMN03648485
		SAMN03648486
		SAMN03648489
		SAMN03648490
		SAMN03648491
		SAMN03648493
		SAMN03648498
		SAMN03648500
		SAMN03648502
		SAMN03648534
		SAMN03648535
		SAMN03648536
		SAMN03648541
		SAMN03648542
		SAMN03648549
		SAMN03648571
		SAMN03648577
		SAMN03648592
		SAMN03648597
		SAMN03648669
		SAMN03648727
		SAMN03648736
		SAMN03648743
		SAMN03648775
		SAMN03648796
		SAMN03648804
		SAMN03648860
		SAMN03648887
		SAMN03649011
		SAMN03649057
		SAMN03649066
		SAMN03649067
		SAMN03649073
		SAMN04365142
		SAMN04365145
		SAMN05575685
		SAMN06473154
		SAMN06473202
		SAMN06473203
		SAMN06473206
		SAMN06473215
		SAMN08912806
	;
END;
BEGIN TREES;
	TRANSLATE
		1	canettii,
		2	IDR1400001909,
		3	IDR1400032120,
		4	IDR1500048671,
		5	IDR1500051477,
		6	IDR1500057970,
		7	IDR1500063732,
		8	IDR1500066192,
		9	IDR1500067319,
		10	IDR1500067984,
		11	IDR1500068120,
		12	IDR1500072206,
		13	IDR1600000287,
		14	IDR1600004178,
		15	IDR1600004382,
		16	IDR1600005536,
		17	IDR1600005546,
		18	IDR1600006792,
		19	IDR1600010492,
		20	IDR1600016942,
		21	IDR1600023647,
		22	IDR1600027999,
		23	IDR1600029540,
		24	IDR1600032721,
		25	IDR1600041577,
		26	IDR1600044280,
		27	IDR1600048627,
		28	IDR1600057546,
		29	IDR1600058060,
		30	SAMEA1018845,
		31	SAMEA1018849,
		32	SAMEA1018863,
		33	SAMEA1018871,
		34	SAMEA1018885,
		35	SAMEA1018889,
		36	SAMEA1018890,
		37	SAMEA1018892,
		38	SAMEA1018900,
		39	SAMEA1018907,
		40	SAMEA1018914,
		41	SAMEA1018921,
		42	SAMEA1018931,
		43	SAMEA1018936,
		44	SAMEA1018943,
		45	SAMEA1018950,
		46	SAMEA1018968,
		47	SAMEA1018980,
		48	SAMEA1018990,
		49	SAMEA1018994,
		50	SAMEA1019002,
		51	SAMEA1019008,
		52	SAMEA1019048,
		53	SAMEA1019056,
		54	SAMEA1019067,
		55	SAMEA1019102,
		56	SAMEA1019109,
		57	SAMEA1019120,
		58	SAMEA1019181,
		59	SAMEA1019200,
		60	SAMEA1019204,
		61	SAMEA1019211,
		62	SAMEA1019214,
		63	SAMEA1019219,
		64	SAMEA1019224,
		65	SAMEA1019244,
		66	SAMEA1019245,
		67	SAMEA1019246,
		68	SAMEA1019271,
		69	SAMEA1019272,
		70	SAMEA1019274,
		71	SAMEA1019281,
		72	SAMEA1019282,
		73	SAMEA1019286,
		74	SAMEA1019288,
		75	SAMEA1019297,
		76	SAMEA1019300,
		77	SAMEA1019315,
		78	SAMEA1019318,
		79	SAMEA104326165,
		80	SAMEA104326171,
		81	SAMEA104326178,
		82	SAMEA104326179,
		83	SAMEA104326189,
		84	SAMEA104326191,
		85	SAMEA104326199,
		86	SAMEA1403660,
		87	SAMEA1465922,
		88	SAMEA1465925,
		89	SAMEA1465929,
		90	SAMEA1465956,
		91	SAMEA1485226,
		92	SAMEA1485236,
		93	SAMEA1485237,
		94	SAMEA1485238,
		95	SAMEA1485256,
		96	SAMEA1485260,
		97	SAMEA1485263,
		98	SAMEA1485275,
		99	SAMEA1485302,
		100	SAMEA1485305,
		101	SAMEA1485319,
		102	SAMEA1485321,
		103	SAMEA1485330,
		104	SAMEA1485337,
		105	SAMEA1485341,
		106	SAMEA1485345,
		107	SAMEA1485355,
		108	SAMEA1485360,
		109	SAMEA1485363,
		110	SAMEA1485365,
		111	SAMEA1485394,
		112	SAMEA1485415,
		113	SAMEA1485462,
		114	SAMEA1530594,
		115	SAMEA1530607,
		116	SAMEA1530620,
		117	SAMEA1530624,
		118	SAMEA1530651,
		119	SAMEA1530695,
		120	SAMEA1530708,
		121	SAMEA1530715,
		122	SAMEA1530721,
		123	SAMEA1530738,
		124	SAMEA1530739,
		125	SAMEA1530740,
		126	SAMEA1530745,
		127	SAMEA1530756,
		128	SAMEA1530777,
		129	SAMEA1530826,
		130	SAMEA1530841,
		131	SAMEA1530851,
		132	SAMEA1530856,
		133	SAMEA1530863,
		134	SAMEA1530870,
		135	SAMEA1530905,
		136	SAMEA1530910,
		137	SAMEA1556514,
		138	SAMEA1556517,
		139	SAMEA1556534,
		140	SAMEA1556563,
		141	SAMEA1556565,
		142	SAMEA1556571,
		143	SAMEA1556584,
		144	SAMEA1556592,
		145	SAMEA1556594,
		146	SAMEA1556631,
		147	SAMEA1556634,
		148	SAMEA1556650,
		149	SAMEA1556660,
		150	SAMEA1556662,
		151	SAMEA1556673,
		152	SAMEA1556676,
		153	SAMEA1556689,
		154	SAMEA1556708,
		155	SAMEA1556710,
		156	SAMEA1556712,
		157	SAMEA1556726,
		158	SAMEA1556732,
		159	SAMEA1556772,
		160	SAMEA1556780,
		161	SAMEA1556786,
		162	SAMEA1556794,
		163	SAMEA1556796,
		164	SAMEA1556799,
		165	SAMEA1556814,
		166	SAMEA1556855,
		167	SAMEA1556873,
		168	SAMEA1556878,
		169	SAMEA1556881,
		170	SAMEA1569129,
		171	SAMEA1569152,
		172	SAMEA1569163,
		173	SAMEA1569179,
		174	SAMEA1569182,
		175	SAMEA1569218,
		176	SAMEA1569221,
		177	SAMEA1569236,
		178	SAMEA1569240,
		179	SAMEA1569261,
		180	SAMEA1569267,
		181	SAMEA1569271,
		182	SAMEA1569275,
		183	SAMEA1569287,
		184	SAMEA1569298,
		185	SAMEA1569313,
		186	SAMEA1569317,
		187	SAMEA1569351,
		188	SAMEA1569359,
		189	SAMEA1573554,
		190	SAMEA1688486,
		191	SAMEA1688509,
		192	SAMEA1688516,
		193	SAMEA1688692,
		194	SAMEA1708193,
		195	SAMEA1708200,
		196	SAMEA1708208,
		197	SAMEA1708219,
		198	SAMEA1708221,
		199	SAMEA1708231,
		200	SAMEA1708232,
		201	SAMEA1708239,
		202	SAMEA1708283,
		203	SAMEA1708285,
		204	SAMEA1708300,
		205	SAMEA1708301,
		206	SAMEA1708324,
		207	SAMEA1708342,
		208	SAMEA1708348,
		209	SAMEA1708372,
		210	SAMEA1708380,
		211	SAMEA1708403,
		212	SAMEA1708427,
		213	SAMEA1708432,
		214	SAMEA1708460,
		215	SAMEA1708466,
		216	SAMEA1708482,
		217	SAMEA1708484,
		218	SAMEA2296954,
		219	SAMEA2296961,
		220	SAMEA2296963,
		221	SAMEA2296972,
		222	SAMEA2296973,
		223	SAMEA2296974,
		224	SAMEA2296979,
		225	SAMEA2296984,
		226	SAMEA2296994,
		227	SAMEA2297000,
		228	SAMEA2297004,
		229	SAMEA2297006,
		230	SAMEA2297017,
		231	SAMEA2297022,
		232	SAMEA2297025,
		233	SAMEA2297030,
		234	SAMEA2297036,
		235	SAMEA2297037,
		236	SAMEA2297039,
		237	SAMEA2297041,
		238	SAMEA2297042,
		239	SAMEA2297043,
		240	SAMEA2297047,
		241	SAMEA2297048,
		242	SAMEA2297049,
		243	SAMEA2297058,
		244	SAMEA2297060,
		245	SAMEA2297068,
		246	SAMEA2297076,
		247	SAMEA2297090,
		248	SAMEA2297096,
		249	SAMEA2297099,
		250	SAMEA2297103,
		251	SAMEA2297116,
		252	SAMEA2297120,
		253	SAMEA2297123,
		254	SAMEA2297138,
		255	SAMEA2297152,
		256	SAMEA2297154,
		257	SAMEA2297161,
		258	SAMEA2297171,
		259	SAMEA2297172,
		260	SAMEA2297178,
		261	SAMEA2297181,
		262	SAMEA2297193,
		263	SAMEA2297194,
		264	SAMEA2297200,
		265	SAMEA2533351,
		266	SAMEA2533375,
		267	SAMEA2533403,
		268	SAMEA2533415,
		269	SAMEA2533417,
		270	SAMEA2533439,
		271	SAMEA2533441,
		272	SAMEA2533460,
		273	SAMEA2533475,
		274	SAMEA2533516,
		275	SAMEA2533536,
		276	SAMEA2533541,
		277	SAMEA2533584,
		278	SAMEA2533590,
		279	SAMEA2533634,
		280	SAMEA2533641,
		281	SAMEA2533788,
		282	SAMEA2533820,
		283	SAMEA2533883,
		284	SAMEA2533913,
		285	SAMEA2533914,
		286	SAMEA2534026,
		287	SAMEA2534097,
		288	SAMEA2534125,
		289	SAMEA2534165,
		290	SAMEA2534227,
		291	SAMEA2534259,
		292	SAMEA2534288,
		293	SAMEA2534302,
		294	SAMEA2534445,
		295	SAMEA2534524,
		296	SAMEA2534646,
		297	SAMEA2534657,
		298	SAMEA2534758,
		299	SAMEA2534765,
		300	SAMEA2534846,
		301	SAMEA2534848,
		302	SAMEA2534851,
		303	SAMEA2534927,
		304	SAMEA2534962,
		305	SAMEA2534963,
		306	SAMEA2534964,
		307	SAMEA2535000,
		308	SAMEA2535110,
		309	SAMEA2535115,
		310	SAMEA2535136,
		311	SAMEA2535273,
		312	SAMEA2535285,
		313	SAMEA2535361,
		314	SAMEA3139819,
		315	SAMEA3139820,
		316	SAMEA3139821,
		317	SAMEA3139822,
		318	SAMEA3139823,
		319	SAMEA3558677,
		320	SAMEA3558681,
		321	SAMEA3558693,
		322	SAMEA3558700,
		323	SAMEA3558703,
		324	SAMEA3558705,
		325	SAMEA787709,
		326	SAMEA787744,
		327	SAMEA961569,
		328	SAMEA961570,
		329	SAMEA961571,
		330	SAMEA961572,
		331	SAMEA961574,
		332	SAMEA961575,
		333	SAMEA961598,
		334	SAMEA961604,
		335	SAMEA961605,
		336	SAMEA961606,
		337	SAMEA961618,
		338	SAMEA961619,
		339	SAMEA961624,
		340	SAMEA961625,
		341	SAMEA961626,
		342	SAMEA961627,
		343	SAMEA961628,
		344	SAMEA961629,
		345	SAMEA961630,
		346	SAMEA961631,
		347	SAMEA961632,
		348	SAMEA961634,
		349	SAMEA961644,
		350	SAMEA961647,
		351	SAMEA961655,
		352	SAMEA961656,
		353	SAMEA961657,
		354	SAMEA961658,
		355	SAMEA961670,
		356	SAMEA961671,
		357	SAMEA961672,
		358	SAMEA961673,
		359	SAMEA961678,
		360	SAMEA961679,
		361	SAMN01908764,
		362	SAMN01908897,
		363	SAMN02350454,
		364	SAMN02380991,
		365	SAMN02381017,
		366	SAMN02381034,
		367	SAMN02414860,
		368	SAMN02414985,
		369	SAMN02585893,
		370	SAMN02598969,
		371	SAMN02598997,
		372	SAMN02599002,
		373	SAMN02599045,
		374	SAMN02599049,
		375	SAMN02599053,
		376	SAMN02599056,
		377	SAMN02599060,
		378	SAMN02599063,
		379	SAMN02599078,
		380	SAMN02599111,
		381	SAMN02599119,
		382	SAMN02599121,
		383	SAMN02599133,
		384	SAMN02599141,
		385	SAMN02599142,
		386	SAMN02599149,
		387	SAMN03647097,
		388	SAMN03647099,
		389	SAMN03647100,
		390	SAMN03647102,
		391	SAMN03647103,
		392	SAMN03647105,
		393	SAMN03647108,
		394	SAMN03647112,
		395	SAMN03647120,
		396	SAMN03647123,
		397	SAMN03647126,
		398	SAMN03647127,
		399	SAMN03647192,
		400	SAMN03647193,
		401	SAMN03647197,
		402	SAMN03647198,
		403	SAMN03647201,
		404	SAMN03647209,
		405	SAMN03647213,
		406	SAMN03647214,
		407	SAMN03647215,
		408	SAMN03647217,
		409	SAMN03647218,
		410	SAMN03647221,
		411	SAMN03647222,
		412	SAMN03647223,
		413	SAMN03647224,
		414	SAMN03647226,
		415	SAMN03647237,
		416	SAMN03647241,
		417	SAMN03647248,
		418	SAMN03647249,
		419	SAMN03647250,
		420	SAMN03647251,
		421	SAMN03647252,
		422	SAMN03647253,
		423	SAMN03647254,
		424	SAMN03647255,
		425	SAMN03647256,
		426	SAMN03647257,
		427	SAMN03647258,
		428	SAMN03647259,
		429	SAMN03647260,
		430	SAMN03647261,
		431	SAMN03647262,
		432	SAMN03647263,
		433	SAMN03647264,
		434	SAMN03647272,
		435	SAMN03647275,
		436	SAMN03647278,
		437	SAMN03647279,
		438	SAMN03647283,
		439	SAMN03647284,
		440	SAMN03647285,
		441	SAMN03647286,
		442	SAMN03647287,
		443	SAMN03647288,
		444	SAMN03647289,
		445	SAMN03647290,
		446	SAMN03647291,
		447	SAMN03647292,
		448	SAMN03647294,
		449	SAMN03647295,
		450	SAMN03647296,
		451	SAMN03647297,
		452	SAMN03647298,
		453	SAMN03647299,
		454	SAMN03647300,
		455	SAMN03647301,
		456	SAMN03647302,
		457	SAMN03647303,
		458	SAMN03647306,
		459	SAMN03647309,
		460	SAMN03647310,
		461	SAMN03647312,
		462	SAMN03647314,
		463	SAMN03647317,
		464	SAMN03647319,
		465	SAMN03647320,
		466	SAMN03647324,
		467	SAMN03647325,
		468	SAMN03647327,
		469	SAMN03647328,
		470	SAMN03647335,
		471	SAMN03647346,
		472	SAMN03647347,
		473	SAMN03647358,
		474	SAMN03647364,
		475	SAMN03647365,
		476	SAMN03647368,
		477	SAMN03647374,
		478	SAMN03647378,
		479	SAMN03647384,
		480	SAMN03647397,
		481	SAMN03647406,
		482	SAMN03647408,
		483	SAMN03647409,
		484	SAMN03647410,
		485	SAMN03647420,
		486	SAMN03647441,
		487	SAMN03647442,
		488	SAMN03647446,
		489	SAMN03647452,
		490	SAMN03647454,
		491	SAMN03647457,
		492	SAMN03647464,
		493	SAMN03647465,
		494	SAMN03647466,
		495	SAMN03647470,
		496	SAMN03647475,
		497	SAMN03647476,
		498	SAMN03647477,
		499	SAMN03647482,
		500	SAMN03647488,
		501	SAMN03647491,
		502	SAMN03647492,
		503	SAMN03647501,
		504	SAMN03647502,
		505	SAMN03647503,
		506	SAMN03647509,
		507	SAMN03647510,
		508	SAMN03647520,
		509	SAMN03647528,
		510	SAMN03647529,
		511	SAMN03647530,
		512	SAMN03647531,
		513	SAMN03647533,
		514	SAMN03647534,
		515	SAMN03647536,
		516	SAMN03647537,
		517	SAMN03647538,
		518	SAMN03647544,
		519	SAMN03647545,
		520	SAMN03647548,
		521	SAMN03647551,
		522	SAMN03647553,
		523	SAMN03647557,
		524	SAMN03647574,
		525	SAMN03647577,
		526	SAMN03647583,
		527	SAMN03647584,
		528	SAMN03647609,
		529	SAMN03647611,
		530	SAMN03647615,
		531	SAMN03647618,
		532	SAMN03647620,
		533	SAMN03647621,
		534	SAMN03647622,
		535	SAMN03647623,
		536	SAMN03647624,
		537	SAMN03647631,
		538	SAMN03647643,
		539	SAMN03647644,
		540	SAMN03647646,
		541	SAMN03647647,
		542	SAMN03647648,
		543	SAMN03647650,
		544	SAMN03647651,
		545	SAMN03647653,
		546	SAMN03647658,
		547	SAMN03647659,
		548	SAMN03647661,
		549	SAMN03647664,
		550	SAMN03647665,
		551	SAMN03647666,
		552	SAMN03647667,
		553	SAMN03647668,
		554	SAMN03647671,
		555	SAMN03647675,
		556	SAMN03647676,
		557	SAMN03647679,
		558	SAMN03647680,
		559	SAMN03647682,
		560	SAMN03647683,
		561	SAMN03647684,
		562	SAMN03647685,
		563	SAMN03647686,
		564	SAMN03647687,
		565	SAMN03647689,
		566	SAMN03647690,
		567	SAMN03647691,
		568	SAMN03647692,
		569	SAMN03647693,
		570	SAMN03647694,
		571	SAMN03647695,
		572	SAMN03647696,
		573	SAMN03647697,
		574	SAMN03647700,
		575	SAMN03647701,
		576	SAMN03647703,
		577	SAMN03647705,
		578	SAMN03647707,
		579	SAMN03647708,
		580	SAMN03647710,
		581	SAMN03647711,
		582	SAMN03647717,
		583	SAMN03647719,
		584	SAMN03647723,
		585	SAMN03647724,
		586	SAMN03647726,
		587	SAMN03647727,
		588	SAMN03647729,
		589	SAMN03647730,
		590	SAMN03647731,
		591	SAMN03647735,
		592	SAMN03647739,
		593	SAMN03647740,
		594	SAMN03647741,
		595	SAMN03647745,
		596	SAMN03647747,
		597	SAMN03647748,
		598	SAMN03647752,
		599	SAMN03647757,
		600	SAMN03647758,
		601	SAMN03647760,
		602	SAMN03647762,
		603	SAMN03647766,
		604	SAMN03647767,
		605	SAMN03647771,
		606	SAMN03647772,
		607	SAMN03647775,
		608	SAMN03647776,
		609	SAMN03647778,
		610	SAMN03647780,
		611	SAMN03647782,
		612	SAMN03647784,
		613	SAMN03647786,
		614	SAMN03647787,
		615	SAMN03647788,
		616	SAMN03647789,
		617	SAMN03647791,
		618	SAMN03647793,
		619	SAMN03647794,
		620	SAMN03647797,
		621	SAMN03647801,
		622	SAMN03647802,
		623	SAMN03647806,
		624	SAMN03647807,
		625	SAMN03647810,
		626	SAMN03647812,
		627	SAMN03647814,
		628	SAMN03647817,
		629	SAMN03647819,
		630	SAMN03647825,
		631	SAMN03647826,
		632	SAMN03647827,
		633	SAMN03647828,
		634	SAMN03647829,
		635	SAMN03647831,
		636	SAMN03647834,
		637	SAMN03647835,
		638	SAMN03647839,
		639	SAMN03647846,
		640	SAMN03647847,
		641	SAMN03647849,
		642	SAMN03647851,
		643	SAMN03647854,
		644	SAMN03647855,
		645	SAMN03647867,
		646	SAMN03647870,
		647	SAMN03647873,
		648	SAMN03647876,
		649	SAMN03647879,
		650	SAMN03647880,
		651	SAMN03647883,
		652	SAMN03647884,
		653	SAMN03647888,
		654	SAMN03647889,
		655	SAMN03647903,
		656	SAMN03647904,
		657	SAMN03647909,
		658	SAMN03647910,
		659	SAMN03647921,
		660	SAMN03647927,
		661	SAMN03647928,
		662	SAMN03647929,
		663	SAMN03647933,
		664	SAMN03647934,
		665	SAMN03647936,
		666	SAMN03647937,
		667	SAMN03647938,
		668	SAMN03647943,
		669	SAMN03647944,
		670	SAMN03647945,
		671	SAMN03647946,
		672	SAMN03647947,
		673	SAMN03647953,
		674	SAMN03647954,
		675	SAMN03647955,
		676	SAMN03647958,
		677	SAMN03647959,
		678	SAMN03647964,
		679	SAMN03647970,
		680	SAMN03647971,
		681	SAMN03647973,
		682	SAMN03647974,
		683	SAMN03647980,
		684	SAMN03647981,
		685	SAMN03647991,
		686	SAMN03647992,
		687	SAMN03648007,
		688	SAMN03648029,
		689	SAMN03648030,
		690	SAMN03648033,
		691	SAMN03648034,
		692	SAMN03648035,
		693	SAMN03648036,
		694	SAMN03648095,
		695	SAMN03648174,
		696	SAMN03648175,
		697	SAMN03648178,
		698	SAMN03648179,
		699	SAMN03648181,
		700	SAMN03648184,
		701	SAMN03648185,
		702	SAMN03648187,
		703	SAMN03648188,
		704	SAMN03648190,
		705	SAMN03648191,
		706	SAMN03648194,
		707	SAMN03648200,
		708	SAMN03648202,
		709	SAMN03648205,
		710	SAMN03648207,
		711	SAMN03648210,
		712	SAMN03648214,
		713	SAMN03648216,
		714	SAMN03648218,
		715	SAMN03648219,
		716	SAMN03648220,
		717	SAMN03648221,
		718	SAMN03648222,
		719	SAMN03648227,
		720	SAMN03648228,
		721	SAMN03648233,
		722	SAMN03648234,
		723	SAMN03648235,
		724	SAMN03648243,
		725	SAMN03648245,
		726	SAMN03648246,
		727	SAMN03648247,
		728	SAMN03648251,
		729	SAMN03648256,
		730	SAMN03648259,
		731	SAMN03648266,
		732	SAMN03648269,
		733	SAMN03648272,
		734	SAMN03648273,
		735	SAMN03648274,
		736	SAMN03648275,
		737	SAMN03648277,
		738	SAMN03648279,
		739	SAMN03648280,
		740	SAMN03648281,
		741	SAMN03648282,
		742	SAMN03648283,
		743	SAMN03648285,
		744	SAMN03648290,
		745	SAMN03648292,
		746	SAMN03648297,
		747	SAMN03648298,
		748	SAMN03648303,
		749	SAMN03648311,
		750	SAMN03648316,
		751	SAMN03648319,
		752	SAMN03648326,
		753	SAMN03648352,
		754	SAMN03648356,
		755	SAMN03648364,
		756	SAMN03648384,
		757	SAMN03648390,
		758	SAMN03648400,
		759	SAMN03648401,
		760	SAMN03648402,
		761	SAMN03648403,
		762	SAMN03648404,
		763	SAMN03648405,
		764	SAMN03648406,
		765	SAMN03648407,
		766	SAMN03648409,
		767	SAMN03648410,
		768	SAMN03648411,
		769	SAMN03648412,
		770	SAMN03648413,
		771	SAMN03648414,
		772	SAMN03648415,
		773	SAMN03648416,
		774	SAMN03648421,
		775	SAMN03648426,
		776	SAMN03648427,
		777	SAMN03648428,
		778	SAMN03648429,
		779	SAMN03648430,
		780	SAMN03648431,
		781	SAMN03648432,
		782	SAMN03648433,
		783	SAMN03648434,
		784	SAMN03648435,
		785	SAMN03648436,
		786	SAMN03648437,
		787	SAMN03648439,
		788	SAMN03648440,
		789	SAMN03648441,
		790	SAMN03648442,
		791	SAMN03648443,
		792	SAMN03648444,
		793	SAMN03648445,
		794	SAMN03648446,
		795	SAMN03648447,
		796	SAMN03648448,
		797	SAMN03648449,
		798	SAMN03648451,
		799	SAMN03648452,
		800	SAMN03648453,
		801	SAMN03648454,
		802	SAMN03648455,
		803	SAMN03648456,
		804	SAMN03648457,
		805	SAMN03648458,
		806	SAMN03648459,
		807	SAMN03648460,
		808	SAMN03648461,
		809	SAMN03648462,
		810	SAMN03648463,
		811	SAMN03648464,
		812	SAMN03648465,
		813	SAMN03648466,
		814	SAMN03648470,
		815	SAMN03648472,
		816	SAMN03648475,
		817	SAMN03648476,
		818	SAMN03648483,
		819	SAMN03648485,
		820	SAMN03648486,
		821	SAMN03648489,
		822	SAMN03648490,
		823	SAMN03648491,
		824	SAMN03648493,
		825	SAMN03648498,
		826	SAMN03648500,
		827	SAMN03648502,
		828	SAMN03648534,
		829	SAMN03648535,
		830	SAMN03648536,
		831	SAMN03648541,
		832	SAMN03648542,
		833	SAMN03648549,
		834	SAMN03648571,
		835	SAMN03648577,
		836	SAMN03648592,
		837	SAMN03648597,
		838	SAMN03648669,
		839	SAMN03648727,
		840	SAMN03648736,
		841	SAMN03648743,
		842	SAMN03648775,
		843	SAMN03648796,
		844	SAMN03648804,
		845	SAMN03648860,
		846	SAMN03648887,
		847	SAMN03649011,
		848	SAMN03649057,
		849	SAMN03649066,
		850	SAMN03649067,
		851	SAMN03649073,
		852	SAMN04365142,
		853	SAMN04365145,
		854	SAMN05575685,
		855	SAMN06473154,
		856	SAMN06473202,
		857	SAMN06473203,
		858	SAMN06473206,
		859	SAMN06473215,
		860	SAMN08912806
	;
	TREE * UNTITLED = [&R] (((((((((((((((((((((((((((((((((((((((((((359:0.0008624448,332:0.0013787566)858[&fst_greater_thr=0,support=91.9/100]:0.0001022902,327:0.0003419054)450[&fst_greater_thr=0,support=72.8/29]:1.31632e-05,(335:0.0005648871,339:0.0004960296)451[&fst_greater_thr=0,support=95.1/42]:8.56944e-05)449[&fst_greater_thr=0,support=83.2/24]:3.01736e-05,330:0.0004053059)448[&fst_greater_thr…
END;
