# Supplementary material for: Population structure, biogeography and transmissibility of Mycobacterium tuberculosis
Source: Nat Commun. 2021 Oct 20;12:6099. doi: 10.1038/s41467-021-26248-1 (PMC8528816; doi:10.1038/s41467-021-26248-1)
Supplement: Supplementary file 13 — Source Data [file 41467_2021_26248_MOESM13_ESM.zip › source_data/tree_lineage3_resistant.treefile]

(1738:0.0035931861,((((((((((((((((1762:0.0027144623,((((1768:0.0012835305,SAMEA104326169:0.0010221532)79.7/100:0.0000577452,(SAMN02414857:0.0004827614,SAMN02414862:0.0002993570)100/100:0.0009931084)100/100:0.0009219041,SAMN02414973:0.0028049441)98.3/100:0.0001891851,SAMN03648012:0.0030564755)70.3/98:0.0000122955)72.2/93:0.0000273690,(((((((SAMEA1708366:0.0010593921,SAMN02414893:0.0013486511)100/100:0.0010241394,(SAMN03647204:0.0003989184,SAMN03648505:0.0006679040)100/100:0.0019610374)90.6/100:0.0000717470,SAMN03647524:0.0022804486)86.4/100:0.0000464865,SAMN02414938:0.0021570254)97.5/100:0.0001387140,SAMN03648268:0.0031868077)98.8/100:0.0001920554,((SAMN03647159:0.0001954422,SAMN03647462:0.0009972734)100/100:0.0017513733,SAMN03647542:0.0029407205)100/100:0.0010442609)57.6/97:0.0000242668,SAMEA3558516:0.0026241008)94.4/100:0.0000972092)100/100:0.0019712652,SAMN03647578:0.0045630751)76.6/81:0.0000614225,(1815:0.0042942340,(SAMN02414870:0.0024896263,SAMN02628488:0.0021645806)91.6/100:0.0000984776)100/100:0.0016637195)93.5/82:0.0001225531,(((((SAMEA3139826:0.0001297532,SAMEA3139839:0.0005439133)100/100:0.0022910879,(SAMEA3139855:0.0000016200,SAMEA3558145:0.0000015994)100/100:0.0022766874)100/100:0.0010863704,SAMN03647558:0.0047774076)99.9/100:0.0003883024,(SAMN03648016:0.0023053659,SAMN03648065:0.0023505049)100/100:0.0013870307)99.8/100:0.0003107481,SAMN03648014:0.0043851436)88.7/77:0.0001288702)0/90:0.0000019300,(SAMN03647513:0.0049884647,(SAMN03647532:0.0000701570,SAMN04365150:0.0002563395)100/100:0.0032305661)100/100:0.0008102996)100/100:0.0004023747,(((((((1766:0.0021854065,SAMEA3139827:0.0021703846)100/100:0.0012505888,(((((1836:0.0025127685,SAMEA3139847:0.0024160011)65.8/100:0.0000177326,(SAMN02628522:0.0026084268,(SAMN03647349:0.0027341553,SAMN03648022:0.0020340448)85.2/100:0.0000923674)100/100:0.0003306001)91.8/100:0.0000699531,((SAMEA1019065:0.0030100225,SAMN03647329:0.0029425518)87.3/89:0.0000956776,((SAMN03647340:0.0028612752,SAMN03648537:0.0020349895)90.1/99:0.0001428321,SAMN03648023:0.0023450001)99.6/100:0.0003048270)0/79:0.0000018296)98.4/100:0.0001179312,(SAMN02598991:0.0023254830,(SAMN03647381:0.0028448993,SAMN03648052:0.0019285801)100/100:0.0008542538)71/100:0.0000300597)84.9/100:0.0000615087,((SAMEA3139828:0.0002896405,SAMEA3139836:0.0005386967)100/100:0.0022207597,SAMN06473211:0.0031269498)97.8/100:0.0001886270)100/100:0.0004643463)99.9/100:0.0004879792,(((NLA000701201:0.0025636301,(SAMEA104304858:0.0001989278,TDR54S149L002:0.0007408166)100/100:0.0020819287)100/100:0.0012462741,SAMN03647401:0.0036120037)100/100:0.0006159020,NLA000801694:0.0027784191)0/98:0.0000018720)100/100:0.0006249592,((((((((((((((1789:0.0017382428,((((NLA000000709:0.0003217301,NLA009700296:0.0008495056)99.2/100:0.0002250107,SAMN02414863:0.0003103224)99.9/100:0.0004298765,SAMN02380989:0.0006485575)0/96:0.0000021811,(NLA000301067:0.0009069659,SAMEA2535002:0.0005135661)84.6/96:0.0000531643)100/100:0.0003342982)0/88:0.0000019003,(NLA000001061:0.0010380269,(SAMN02414976:0.0005962762,SAMN03647463:0.0004114803)85.9/99:0.0000501417)97.5/96:0.0001621530)87/100:0.0000754509,(SAMN02414898:0.0004594007,SAMN03648009:0.0006009158)100/100:0.0005961217)99/100:0.0001772237,((SAMEA3558477:0.0008172041,SAMN03648861:0.0016488292)93.1/100:0.0001622979,((SAMN02053756:0.0002844866,(((SAMN02403531:0.0003892412,SAMN02403540:0.0001511630)75.7/93:0.0000554746,SAMN02403539:0.0001048798)72.8/93:0.0000267086,SAMN02586046:0.0001886801)87.7/96:0.0000647837)71.8/96:0.0000230510,(((SAMN02350435:0.0011664724,SAMN02403591:0.0002560890)73.8/100:0.0000221085,SAMN02403590:0.0013816321)91.8/100:0.0000720831,SAMN02403517:0.0003607055)87/97:0.0000512252)100/100:0.0006962556)89.2/100:0.0000488740)86.4/95:0.0000474370,SAMN02414894:0.0011749093)99.9/100:0.0003657749,(((((SAMEA1465951:0.0003459260,SAMEA1556513:0.0005390014)98.5/100:0.0002203613,(SAMEA1556561:0.0004846531,(((SAMEA1556733:0.0004053090,SAMEA1569319:0.0003600346)94.9/100:0.0001236397,SAMEA1569260:0.0002492377)84.7/69:0.0000508775,SAMEA1569191:0.0000700496)71.3/59:0.0000348571)0/59:0.0000018460)95.9/99:0.0002390503,((SAMEA1708242:0.0009827375,((SAMEA1708274:0.0010254236,SAMEA1708469:0.0014249954)91.6/93:0.0001002481,SAMEA1708276:0.0020140194)83.6/92:0.0001453630)63.8/72:0.0001025682,SAMEA1708419:0.0016785104)98.1/100:0.0002868597)100/100:0.0005178977,SAMEA1556651:0.0009635999)99.3/100:0.0002497155,SAMN03648057:0.0020141772)44.7/83:0.0001428403)99.5/100:0.0002149553,SAMN02381019:0.0017238750)91.5/99:0.0000682638,(SAMEA1708255:0.0019084495,(SAMEA787723:0.0018875817,SAMEA787736:0.0017194212)100/100:0.0010817852)100/100:0.0006421535)100/100:0.0011680596,SAMN02414990:0.0035884134)97.4/100:0.0001375578,(SAMN03647419:0.0002089664,SAMN03648021:0.0002108911)100/100:0.0024943299)100/100:0.0012393323,((SAMEA3139832:0.0002933479,SAMEA3139834:0.0001909132)100/100:0.0022490702,SAMN03647497:0.0036361585)100/100:0.0017411125)86.2/99:0.0000792539,(((((IDR1600027328:0.0028879553,(SAMN03647526:0.0010056623,SAMN03647566:0.0002901351)100/100:0.0017458650)100/100:0.0006739580,(SAMN03647154:0.0025982996,SAMN03647571:0.0023594228)98.4/100:0.0002116126)100/100:0.0007636943,(SAMN02599048:0.0036938252,SAMN03647522:0.0029968766)65/97:0.0000020704)74.2/100:0.0000393520,((((SAMEA1019222:0.0013420384,SAMN03648010:0.0005143904)100/100:0.0031117215,((SAMN03647149:0.0002002938,(SAMN03648027:0.0000611318,SAMN03648028:0.0001021160)80.6/99:0.0001055746)100/100:0.0014267074,SAMN03648056:0.0016644783)100/100:0.0007196305)100/100:0.0010054833,SAMN03648054:0.0036959959)86.5/100:0.0000623159,(((SAMEA3139824:0.0002755497,SAMEA3139845:0.0002963172)91.8/100:0.0001106108,SAMEA3139829:0.0001956602)100/100:0.0029171786,SAMN02598996:0.0036024990)0/99:0.0000021829)88/96:0.0000503602)99.9/100:0.0002896392,((((((SAMEA2296993:0.0025118151,SAMN03647134:0.0023495729)89.6/97:0.0001592501,((SAMN03647504:0.0023312332,SAMN03648487:0.0022844267)76/83:0.0000477066,SAMN03648024:0.0023687722)0/8:0.0000026407)77/100:0.0000318240,(SAMN03647388:0.0013101568,SAMN03647431:0.0011764562)100/100:0.0013603300)100/100:0.0004812455,(SAMEA3139840:0.0030337864,(((((SAMEA787727:0.0005528652,(SAMEA787745:0.0008070346,SAMEA787750:0.0007580593)95/100:0.0001502230)87.4/92:0.0000570804,SAMEA787728:0.0004768518)77.6/90:0.0000962197,SAMN02381013:0.0005525630)100/100:0.0020939039,SAMN03647161:0.0021690677)100/100:0.0010927812,TDR34S89L002:0.0037202076)98.6/100:0.0002621557)99.4/100:0.0003101656)91/99:0.0000807655,((((SAMN02599062:0.0001386281,SAMN02599126:0.0001766810)0/97:0.0000013411,SAMN02599127:0.0001262065)100/100:0.0023739489,((SAMN02599147:0.0015006280,SAMN03647514:0.0012548148)100/100:0.0007896731,(SAMN03647153:0.0004182757,SAMN03647451:0.0001755655)100/100:0.0022951840)100/100:0.0005244481)98.4/100:0.0001644792,(SAMN03647146:0.0002561043,SAMN03647432:0.0002836362)100/100:0.0023392829)99.9/100:0.0003367895)100/100:0.0003549483,(SAMEA2534101:0.0035670759,SAMN03648013:0.0042804374)99.2/100:0.0003055073)85.4/100:0.0000472350)100/100:0.0002945505)32.5/76:0.0000222147,(SAMEA3139842:0.0040567965,SAMN03648018:0.0038178514)84.1/99:0.0000667384)0/89:0.0000020923,((((IDR1600053447:0.0034646215,(((SAMEA1556528:0.0001168943,SAMEA1688504:0.0002914655)100/100:0.0006879555,SAMN02414934:0.0010542947)86.7/100:0.0000994526,((SAMEA3558468:0.0004525230,SAMEA3558471:0.0004701837)65/96:0.0000874362,(SAMEA3558553:0.0004726250,(SAMEA3558561:0.0004668790,SAMN03648809:0.0013049788)59.6/99:0.0000440482)85.1/100:0.0000508590)100/100:0.0007911244)100/100:0.0018710013)100/100:0.0010018077,(((((SAMEA3139825:0.0003075361,((SAMEA3139830:0.0003124872,(SAMEA3139858:0.0002398934,(SAMEA3139859:0.0000017996,SAMEA3558149:0.0000016612)99.7/100:0.0003415031)92.2/100:0.0001604259)89.8/96:0.0001345315,SAMEA3139848:0.0002045952)0/95:0.0000017805)100/100:0.0025385417,((SAMEA3139844:0.0024403669,SAMEA3139851:0.0025627955)99.6/100:0.0003443843,SAMN02599041:0.0025444283)0/87:0.0000025314)72.4/91:0.0000234018,SAMN03647156:0.0026695735)63.4/86:0.0000747771,SAMEA3139843:0.0030522468)100/100:0.0009239641,SAMN02599054:0.0032265449)86/100:0.0000507545)99.9/100:0.0002681924,((SAMEA2534717:0.0026725426,SAMN03647494:0.0040790313)100/100:0.0005999215,SAMN03648330:0.0048272972)90.4/100:0.0000723576)92.9/100:0.0000956461,(((SAMEA2535020:0.0041125410,((SAMEA3139856:0.0000022844,SAMEA3558146:0.0000019171)100/100:0.0030422103,SAMEA3558694:0.0040153963)71.5/100:0.0000202378)98/100:0.0001597345,(SAMEA3139833:0.0034840212,SAMN03647413:0.0023774273)99.7/100:0.0003756193)98.7/100:0.0002007213,(SAMN03647549:0.0011339611,SAMN03648270:0.0001939792)100/100:0.0031987572)99.9/100:0.0003739520)99.8/100:0.0002536604)99/100:0.0001840910)85.4/95:0.0000606624,((((1784:0.0051392054,(((IDR1400008041:0.0045023675,TDR188S166L002:0.0026924668)100/100:0.0005334780,(SAMEA3558487:0.0005587802,SAMEA3558507:0.0008927654)100/100:0.0025476706)81.7/99:0.0000634237,SAMN03647445:0.0032657827)100/100:0.0009216110)98.5/100:0.0002298522,SAMEA3558750:0.0047405589)91.7/97:0.0000879085,((SAMN03647455:0.0025690871,SAMN03648032:0.0033683790)100/100:0.0015533965,SAMN03647493:0.0045814096)89.3/96:0.0001334888)0/84:0.0000023656,(SAMN03648025:0.0004512693,SAMN03648039:0.0001297843)100/100:0.0036263922)88.2/94:0.0000793589)98.7/100:0.0001661057,(SAMEA2533812:0.0039139191,SAMN02414979:0.0045494124)94.5/100:0.0001344591)79.5/99:0.0000417164,(SAMN03647151:0.0003774317,SAMN03648015:0.0002763398)100/100:0.0056368321)86.8/99:0.0000526408)96.4/100:0.0001347805,(1770:0.0048993380,((SAMN02414913:0.0019128411,SAMN03647150:0.0022013325)100/100:0.0021728844,(SAMN03647467:0.0042211072,SAMN03647672:0.0039939965)100/100:0.0007110943)99.6/100:0.0004193917)99.1/100:0.0003223344)99.8/100:0.0002948462,SAMN03648048:0.0044607106)98.8/100:0.0001633235,(SAMEA3558685:0.0055232366,TDR83S174L002:0.0055721465)94.2/100:0.0001463702)0/90:0.0000019978,((1780:0.0024997688,SAMEA3139837:0.0024650145)100/100:0.0018090777,((SAMEA2296977:0.0023170867,((((SAMEA2534502:0.0011100203,SAMN03647281:0.0015951622)93.8/100:0.0001525724,(((((SAMEA3139857:0.0000014575,SAMEA3558147:0.0000017882)100/100:0.0007611728,SAMN03648090:0.0006453899)81.6/100:0.0000466175,SAMN03647421:0.0005504796)99.9/100:0.0003926463,SAMN03648094:0.0012872584)98.8/100:0.0002044228,(SAMN03647496:0.0008078864,SAMN03648011:0.0012214680)99.9/100:0.0003753029)91.6/100:0.0001041923)91.3/100:0.0000716230,SAMEA3139860:0.0016604638)86.4/99:0.0000481680,(SAMEA3139838:0.0009666562,SAMN03647194:0.0015975751)94.5/100:0.0001334053)99.9/100:0.0005092384)100/100:0.0003974213,((SAMEA2535327:0.0016095963,((SAMN03647389:0.0015245873,SAMN03648058:0.0014563826)99.2/100:0.0002521881,SAMN03647398:0.0013221284)99.1/100:0.0002739056)72.2/100:0.0000236589,SAMN03647402:0.0019599703)0/84:0.0000024373)100/100:0.0019749444)100/100:0.0011249694)99.8/100:0.0004420919,TDR12S99L002:0.0073086304)100/100:0.0016315289,(canettii:0.7180450278,((SAMEA104326184:0.0049478447,((SAMEA787703:0.0032224203,(((((SAMEA787712:0.0006763202,SAMEA787719:0.0007138483)99.9/100:0.0003774896,SAMEA787731:0.0019211703)100/100:0.0010680321,SAMN02381011:0.0018567715)100/100:0.0004043625,SAMEA787737:0.0028171649)99.8/100:0.0003927058,SAMEA787732:0.0034272148)100/100:0.0005668109)77.6/100:0.0000351143,(SAMN02381020:0.0003899815,SAMN03648000:0.0007551587)100/100:0.0019965700)100/100:0.0018647964)100/100:0.0033210533,SAMEA2533605:0.0079366085)0/94:0.0000019659)98.2/100:0.0001758660)100/100:0.0037024759,SAMN03647523:0.0026003507)100/100:0.0007184710,(SAMEA2533545:0.0008697774,SAMEA2533902:0.0004234070)100/100:0.0012811468)98/100:0.0001689541,SAMN03647541:0.0034735881)0/100:0.0000018644,(SAMEA2533412:0.0010011263,SAMEA2534737:0.0017264206)100/100:0.0011600139);
