# Supplementary material for: Population structure, biogeography and transmissibility of Mycobacterium tuberculosis
Source: Nat Commun. 2021 Oct 20;12:6099. doi: 10.1038/s41467-021-26248-1 (PMC8528816; doi:10.1038/s41467-021-26248-1)
Supplement: Supplementary file 13 — Source Data [file 41467_2021_26248_MOESM13_ESM.zip › source_data/tree_lineage4_pan-susceptible.nex]

#NEXUS
[R-package PHYTOOLS, Wed Aug 28 20:59:14 2019]
BEGIN TAXA;
	DIMENSIONS NTAX = 2952;
	TAXLABELS
		00R0223
		0209397
		0209856
		0209928
		0210075
		02R0407
		02R1101
		02R1106
		02R1114
		02R1140
		02R1142
		02R1191
		02R1203
		02R1210
		02R1244
		02R1262
		02R1275
		02R1854
		0310150
		03R0736
		03R0749
		03R0768
		03R0780
		03R0783
		03R0795
		03R0908
		03R0929
		1479151773189T1376814lib3399nextseqn0004151bp
		1479153938227T1380714lib3437nextseqn0004151bp
		canettii
		IDR1100019254
		IDR1100023189
		IDR1300018388
		IDR1300022959
		IDR1400004223
		IDR1400009529
		IDR1400029458
		IDR1400033866
		IDR1500007955
		IDR1500048830
		IDR1500050467
		IDR1500051244
		IDR1500051248
		IDR1500051828
		IDR1500052794
		IDR1500053362
		IDR1500053652
		IDR1500054148
		IDR1500054445
		IDR1500055140
		IDR1500056763
		IDR1500057631
		IDR1500057969
		IDR1500058176
		IDR1500059320
		IDR1500059803
		IDR1500059889
		IDR1500061127
		IDR1500061133
		IDR1500062006
		IDR1500062183
		IDR1500062350
		IDR1500063304
		IDR1500065550
		IDR1500065702
		IDR1500065704
		IDR1500066354
		IDR1500066750
		IDR1500067323
		IDR1500067462
		IDR1500068895
		IDR1500069614
		IDR1500070283
		IDR1500071800
		IDR1500072738
		IDR1600000150
		IDR1600000568
		IDR1600001648
		IDR1600001649
		IDR1600001950
		IDR1600001953
		IDR1600002325
		IDR1600003497
		IDR1600003708
		IDR1600003836
		IDR1600003837
		IDR1600004865
		IDR1600010494
		IDR1600011801
		IDR1600012207
		IDR1600012456
		IDR1600012753
		IDR1600012758
		IDR1600012759
		IDR1600014409
		IDR1600017097
		IDR1600017477
		IDR1600017905
		IDR1600018162
		IDR1600018194
		IDR1600018197
		IDR1600018201
		IDR1600020177
		IDR1600020523
		IDR1600020570
		IDR1600020737
		IDR1600020957
		IDR1600021226
		IDR1600021320
		IDR1600021878
		IDR1600022827
		IDR1600022912
		IDR1600023111
		IDR1600023875
		IDR1600025151
		IDR1600025154
		IDR1600025156
		IDR1600025158
		IDR1600025163
		IDR1600025428
		IDR1600025436
		IDR1600026227
		IDR1600026421
		IDR1600026642
		IDR1600026645
		IDR1600026772
		IDR1600027315
		IDR1600028000
		IDR1600028279
		IDR1600028520
		IDR1600030763
		IDR1600031529
		IDR1600031875
		IDR1600032077
		IDR1600033122
		IDR1600033125
		IDR1600034314
		IDR1600035227
		IDR1600035377
		IDR1600035835
		IDR1600035837
		IDR1600036511
		IDR1600037413
		IDR1600037626
		IDR1600037632
		IDR1600037777
		IDR1600037778
		IDR1600038976
		IDR1600039182
		IDR1600039993
		IDR1600040178
		IDR1600040334
		IDR1600040335
		IDR1600041578
		IDR1600041579
		IDR1600041936
		IDR1600042261
		IDR1600044037
		IDR1600044038
		IDR1600044301
		IDR1600044954
		IDR1600045481
		IDR1600046643
		IDR1600046655
		IDR1600047135
		IDR1600047649
		IDR1600048617
		IDR1600049248
		IDR1600049832
		IDR1600051430
		IDR1600052673
		IDR1600053030
		IDR1600053034
		IDR1600053044
		IDR1600053046
		IDR1600053446
		IDR1600053449
		IDR1600054129
		IDR1600054265
		IDR1600055023
		IDR1600058226
		IDR1600058228
		NLA001000120
		Peru3002
		Peru3047
		Peru3258
		Peru3262
		Peru3320
		Peru3325
		Peru3347
		Peru3373
		Peru3432
		Peru3528
		Peru3966
		Peru3972
		Peru3977
		Peru3978
		Peru3981
		Peru3990
		Peru3991
		Peru3993
		Peru3994
		Peru3995
		Peru3999
		Peru4001
		Peru4008
		Peru4009
		Peru4017
		Peru4019
		Peru4021
		Peru4023
		Peru4035
		Peru4042
		Peru4046
		Peru4048
		Peru4049
		Peru4050
		Peru4052
		Peru4053
		Peru4056
		Peru4057
		Peru4059
		Peru4062
		Peru4063
		Peru4066
		Peru4073
		Peru4074
		Peru4080
		Peru4086
		Peru4089
		Peru4090
		Peru4093
		Peru4097
		Peru4111
		Peru4118
		Peru4123
		Peru4130
		Peru4132
		Peru4137
		Peru4139
		Peru4141
		Peru4152
		Peru4455
		Peru4456
		Peru4458
		Peru4463
		Peru4469
		Peru4474
		Peru4475
		Peru4476
		Peru4481
		Peru4494
		Peru5099
		SAMEA1015977
		SAMEA1016047
		SAMEA1016075
		SAMEA1016090
		SAMEA1016104
		SAMEA1016126
		SAMEA1016161
		SAMEA1016162
		SAMEA1016178
		SAMEA1016190
		SAMEA1016191
		SAMEA1016198
		SAMEA1018839
		SAMEA1018840
		SAMEA1018843
		SAMEA1018844
		SAMEA1018846
		SAMEA1018850
		SAMEA1018853
		SAMEA1018855
		SAMEA1018856
		SAMEA1018857
		SAMEA1018866
		SAMEA1018870
		SAMEA1018872
		SAMEA1018878
		SAMEA1018881
		SAMEA1018883
		SAMEA1018886
		SAMEA1018891
		SAMEA1018896
		SAMEA1018897
		SAMEA1018898
		SAMEA1018899
		SAMEA1018905
		SAMEA1018906
		SAMEA1018908
		SAMEA1018911
		SAMEA1018912
		SAMEA1018913
		SAMEA1018918
		SAMEA1018920
		SAMEA1018924
		SAMEA1018925
		SAMEA1018927
		SAMEA1018928
		SAMEA1018929
		SAMEA1018934
		SAMEA1018941
		SAMEA1018945
		SAMEA1018948
		SAMEA1018949
		SAMEA1018957
		SAMEA1018959
		SAMEA1018960
		SAMEA1018963
		SAMEA1018967
		SAMEA1018969
		SAMEA1018972
		SAMEA1018973
		SAMEA1018975
		SAMEA1018976
		SAMEA1018981
		SAMEA1018985
		SAMEA1018987
		SAMEA1018989
		SAMEA1018993
		SAMEA1018995
		SAMEA1018998
		SAMEA1018999
		SAMEA1019001
		SAMEA1019003
		SAMEA1019004
		SAMEA1019006
		SAMEA1019010
		SAMEA1019011
		SAMEA1019012
		SAMEA1019013
		SAMEA1019016
		SAMEA1019017
		SAMEA1019021
		SAMEA1019022
		SAMEA1019028
		SAMEA1019029
		SAMEA1019031
		SAMEA1019032
		SAMEA1019033
		SAMEA1019034
		SAMEA1019036
		SAMEA1019037
		SAMEA1019043
		SAMEA1019047
		SAMEA1019049
		SAMEA1019052
		SAMEA1019053
		SAMEA1019058
		SAMEA1019062
		SAMEA1019064
		SAMEA1019066
		SAMEA1019068
		SAMEA1019071
		SAMEA1019075
		SAMEA1019077
		SAMEA1019082
		SAMEA1019084
		SAMEA1019085
		SAMEA1019093
		SAMEA1019100
		SAMEA1019101
		SAMEA1019108
		SAMEA1019110
		SAMEA1019119
		SAMEA1019121
		SAMEA1019123
		SAMEA1019126
		SAMEA1019133
		SAMEA1019137
		SAMEA1019139
		SAMEA1019143
		SAMEA1019145
		SAMEA1019146
		SAMEA1019150
		SAMEA1019151
		SAMEA1019157
		SAMEA1019163
		SAMEA1019166
		SAMEA1019167
		SAMEA1019169
		SAMEA1019174
		SAMEA1019179
		SAMEA1019183
		SAMEA1019185
		SAMEA1019189
		SAMEA1019194
		SAMEA1019196
		SAMEA1019197
		SAMEA1019202
		SAMEA1019210
		SAMEA1019212
		SAMEA1019215
		SAMEA1019228
		SAMEA1019229
		SAMEA1019233
		SAMEA1019241
		SAMEA1019248
		SAMEA1019249
		SAMEA1019250
		SAMEA1019251
		SAMEA1019253
		SAMEA1019256
		SAMEA1019258
		SAMEA1019259
		SAMEA1019263
		SAMEA1019266
		SAMEA1019267
		SAMEA1019273
		SAMEA1019285
		SAMEA1019291
		SAMEA1019299
		SAMEA1019301
		SAMEA1019303
		SAMEA1019305
		SAMEA1019309
		SAMEA1019313
		SAMEA1019317
		SAMEA1019321
		SAMEA1019322
		SAMEA1019323
		SAMEA1019324
		SAMEA104304854
		SAMEA104304859
		SAMEA104326161
		SAMEA104326162
		SAMEA104326163
		SAMEA104326164
		SAMEA104326168
		SAMEA104326172
		SAMEA104326173
		SAMEA104326174
		SAMEA104326176
		SAMEA104326177
		SAMEA104326181
		SAMEA104326182
		SAMEA104326185
		SAMEA104326187
		SAMEA104326193
		SAMEA104326194
		SAMEA104326195
		SAMEA104326197
		SAMEA104326198
		SAMEA104446923
		SAMEA104446925
		SAMEA104446930
		SAMEA1403564
		SAMEA1403565
		SAMEA1403577
		SAMEA1403582
		SAMEA1403583
		SAMEA1403584
		SAMEA1403586
		SAMEA1403588
		SAMEA1403592
		SAMEA1403594
		SAMEA1403595
		SAMEA1403597
		SAMEA1403603
		SAMEA1403604
		SAMEA1403610
		SAMEA1403612
		SAMEA1403621
		SAMEA1403622
		SAMEA1403626
		SAMEA1403630
		SAMEA1403633
		SAMEA1403652
		SAMEA1403664
		SAMEA1403668
		SAMEA1403692
		SAMEA1403702
		SAMEA1403721
		SAMEA1403725
		SAMEA1403731
		SAMEA1403734
		SAMEA1403739
		SAMEA1403746
		SAMEA1403761
		SAMEA1403762
		SAMEA1403768
		SAMEA1403777
		SAMEA1403795
		SAMEA1403813
		SAMEA1403816
		SAMEA1403818
		SAMEA1403825
		SAMEA1403826
		SAMEA1403836
		SAMEA1403851
		SAMEA1403853
		SAMEA1403868
		SAMEA1403883
		SAMEA1403885
		SAMEA1403888
		SAMEA1403890
		SAMEA1403894
		SAMEA1403897
		SAMEA1403899
		SAMEA1403900
		SAMEA1403907
		SAMEA1403908
		SAMEA1403925
		SAMEA1403928
		SAMEA1403930
		SAMEA1403948
		SAMEA1403952
		SAMEA1403955
		SAMEA1403959
		SAMEA1403963
		SAMEA1403989
		SAMEA1403991
		SAMEA1403992
		SAMEA1404002
		SAMEA1404009
		SAMEA1404032
		SAMEA1404038
		SAMEA1404048
		SAMEA1465943
		SAMEA1465946
		SAMEA1465947
		SAMEA1465949
		SAMEA1465950
		SAMEA1465952
		SAMEA1465953
		SAMEA1465961
		SAMEA1465966
		SAMEA1465969
		SAMEA1465980
		SAMEA1465981
		SAMEA1469486
		SAMEA1469495
		SAMEA1485222
		SAMEA1485224
		SAMEA1485228
		SAMEA1485229
		SAMEA1485231
		SAMEA1485233
		SAMEA1485240
		SAMEA1485242
		SAMEA1485243
		SAMEA1485244
		SAMEA1485245
		SAMEA1485246
		SAMEA1485248
		SAMEA1485249
		SAMEA1485250
		SAMEA1485252
		SAMEA1485255
		SAMEA1485259
		SAMEA1485262
		SAMEA1485265
		SAMEA1485266
		SAMEA1485267
		SAMEA1485269
		SAMEA1485271
		SAMEA1485277
		SAMEA1485279
		SAMEA1485280
		SAMEA1485281
		SAMEA1485282
		SAMEA1485284
		SAMEA1485285
		SAMEA1485288
		SAMEA1485290
		SAMEA1485291
		SAMEA1485293
		SAMEA1485297
		SAMEA1485298
		SAMEA1485303
		SAMEA1485304
		SAMEA1485306
		SAMEA1485307
		SAMEA1485308
		SAMEA1485310
		SAMEA1485312
		SAMEA1485314
		SAMEA1485315
		SAMEA1485318
		SAMEA1485323
		SAMEA1485326
		SAMEA1485329
		SAMEA1485332
		SAMEA1485335
		SAMEA1485339
		SAMEA1485340
		SAMEA1485342
		SAMEA1485343
		SAMEA1485346
		SAMEA1485348
		SAMEA1485349
		SAMEA1485350
		SAMEA1485351
		SAMEA1485352
		SAMEA1485353
		SAMEA1485354
		SAMEA1485356
		SAMEA1485357
		SAMEA1485361
		SAMEA1485362
		SAMEA1485364
		SAMEA1485370
		SAMEA1485372
		SAMEA1485376
		SAMEA1485393
		SAMEA1485395
		SAMEA1485399
		SAMEA1485404
		SAMEA1485410
		SAMEA1485411
		SAMEA1485412
		SAMEA1485413
		SAMEA1485414
		SAMEA1485418
		SAMEA1485430
		SAMEA1485431
		SAMEA1485432
		SAMEA1485434
		SAMEA1485436
		SAMEA1485437
		SAMEA1485450
		SAMEA1485451
		SAMEA1485452
		SAMEA1485453
		SAMEA1485456
		SAMEA1485460
		SAMEA1485461
		SAMEA1485470
		SAMEA1485472
		SAMEA1485473
		SAMEA1485474
		SAMEA1485476
		SAMEA1485477
		SAMEA1485478
		SAMEA1485479
		SAMEA1485480
		SAMEA1485482
		SAMEA1485483
		SAMEA1485484
		SAMEA1485488
		SAMEA1485493
		SAMEA1485494
		SAMEA1485496
		SAMEA1485497
		SAMEA1485498
		SAMEA1485500
		SAMEA1485505
		SAMEA1485507
		SAMEA1485509
		SAMEA1485510
		SAMEA1485511
		SAMEA1485512
		SAMEA1485513
		SAMEA1485514
		SAMEA1485519
		SAMEA1530591
		SAMEA1530593
		SAMEA1530595
		SAMEA1530598
		SAMEA1530599
		SAMEA1530601
		SAMEA1530602
		SAMEA1530604
		SAMEA1530605
		SAMEA1530609
		SAMEA1530611
		SAMEA1530614
		SAMEA1530616
		SAMEA1530617
		SAMEA1530621
		SAMEA1530626
		SAMEA1530630
		SAMEA1530631
		SAMEA1530632
		SAMEA1530633
		SAMEA1530636
		SAMEA1530637
		SAMEA1530638
		SAMEA1530640
		SAMEA1530641
		SAMEA1530642
		SAMEA1530645
		SAMEA1530646
		SAMEA1530647
		SAMEA1530648
		SAMEA1530649
		SAMEA1530652
		SAMEA1530653
		SAMEA1530655
		SAMEA1530656
		SAMEA1530658
		SAMEA1530659
		SAMEA1530660
		SAMEA1530662
		SAMEA1530663
		SAMEA1530665
		SAMEA1530667
		SAMEA1530669
		SAMEA1530670
		SAMEA1530672
		SAMEA1530673
		SAMEA1530674
		SAMEA1530675
		SAMEA1530676
		SAMEA1530679
		SAMEA1530681
		SAMEA1530684
		SAMEA1530685
		SAMEA1530686
		SAMEA1530687
		SAMEA1530688
		SAMEA1530689
		SAMEA1530693
		SAMEA1530694
		SAMEA1530696
		SAMEA1530697
		SAMEA1530698
		SAMEA1530700
		SAMEA1530702
		SAMEA1530704
		SAMEA1530705
		SAMEA1530706
		SAMEA1530707
		SAMEA1530710
		SAMEA1530712
		SAMEA1530713
		SAMEA1530714
		SAMEA1530717
		SAMEA1530720
		SAMEA1530722
		SAMEA1530723
		SAMEA1530724
		SAMEA1530725
		SAMEA1530726
		SAMEA1530727
		SAMEA1530728
		SAMEA1530729
		SAMEA1530730
		SAMEA1530732
		SAMEA1530734
		SAMEA1530741
		SAMEA1530742
		SAMEA1530743
		SAMEA1530744
		SAMEA1530747
		SAMEA1530748
		SAMEA1530749
		SAMEA1530752
		SAMEA1530755
		SAMEA1530757
		SAMEA1530759
		SAMEA1530762
		SAMEA1530763
		SAMEA1530765
		SAMEA1530766
		SAMEA1530767
		SAMEA1530768
		SAMEA1530769
		SAMEA1530770
		SAMEA1530773
		SAMEA1530774
		SAMEA1530775
		SAMEA1530781
		SAMEA1530790
		SAMEA1530791
		SAMEA1530792
		SAMEA1530793
		SAMEA1530795
		SAMEA1530796
		SAMEA1530797
		SAMEA1530798
		SAMEA1530803
		SAMEA1530804
		SAMEA1530806
		SAMEA1530808
		SAMEA1530809
		SAMEA1530811
		SAMEA1530813
		SAMEA1530814
		SAMEA1530815
		SAMEA1530817
		SAMEA1530818
		SAMEA1530819
		SAMEA1530821
		SAMEA1530822
		SAMEA1530825
		SAMEA1530827
		SAMEA1530828
		SAMEA1530829
		SAMEA1530830
		SAMEA1530831
		SAMEA1530833
		SAMEA1530834
		SAMEA1530835
		SAMEA1530836
		SAMEA1530837
		SAMEA1530839
		SAMEA1530840
		SAMEA1530844
		SAMEA1530845
		SAMEA1530846
		SAMEA1530847
		SAMEA1530848
		SAMEA1530849
		SAMEA1530852
		SAMEA1530853
		SAMEA1530854
		SAMEA1530857
		SAMEA1530859
		SAMEA1530860
		SAMEA1530861
		SAMEA1530862
		SAMEA1530864
		SAMEA1530865
		SAMEA1530866
		SAMEA1530867
		SAMEA1530869
		SAMEA1530872
		SAMEA1530873
		SAMEA1530874
		SAMEA1530876
		SAMEA1530878
		SAMEA1530879
		SAMEA1530890
		SAMEA1530891
		SAMEA1530893
		SAMEA1530894
		SAMEA1530895
		SAMEA1530896
		SAMEA1530897
		SAMEA1530898
		SAMEA1530899
		SAMEA1530900
		SAMEA1530902
		SAMEA1530904
		SAMEA1530907
		SAMEA1530908
		SAMEA1530911
		SAMEA1530912
		SAMEA1530913
		SAMEA1530916
		SAMEA1530918
		SAMEA1530923
		SAMEA1530928
		SAMEA1530929
		SAMEA1530932
		SAMEA1530934
		SAMEA1530936
		SAMEA1530939
		SAMEA1530940
		SAMEA1530941
		SAMEA1530943
		SAMEA1530944
		SAMEA1530946
		SAMEA1530947
		SAMEA1530948
		SAMEA1530949
		SAMEA1530950
		SAMEA1530951
		SAMEA1530952
		SAMEA1530953
		SAMEA1530954
		SAMEA1530955
		SAMEA1530956
		SAMEA1530957
		SAMEA1530958
		SAMEA1530959
		SAMEA1530960
		SAMEA1530961
		SAMEA1530963
		SAMEA1530965
		SAMEA1530967
		SAMEA1530968
		SAMEA1530969
		SAMEA1530971
		SAMEA1530972
		SAMEA1556501
		SAMEA1556503
		SAMEA1556504
		SAMEA1556508
		SAMEA1556509
		SAMEA1556510
		SAMEA1556511
		SAMEA1556515
		SAMEA1556518
		SAMEA1556519
		SAMEA1556520
		SAMEA1556522
		SAMEA1556525
		SAMEA1556529
		SAMEA1556530
		SAMEA1556532
		SAMEA1556533
		SAMEA1556535
		SAMEA1556539
		SAMEA1556543
		SAMEA1556546
		SAMEA1556547
		SAMEA1556549
		SAMEA1556550
		SAMEA1556552
		SAMEA1556553
		SAMEA1556554
		SAMEA1556555
		SAMEA1556556
		SAMEA1556557
		SAMEA1556558
		SAMEA1556559
		SAMEA1556560
		SAMEA1556562
		SAMEA1556564
		SAMEA1556568
		SAMEA1556572
		SAMEA1556574
		SAMEA1556576
		SAMEA1556577
		SAMEA1556578
		SAMEA1556580
		SAMEA1556582
		SAMEA1556585
		SAMEA1556587
		SAMEA1556588
		SAMEA1556589
		SAMEA1556590
		SAMEA1556591
		SAMEA1556595
		SAMEA1556596
		SAMEA1556597
		SAMEA1556598
		SAMEA1556610
		SAMEA1556612
		SAMEA1556613
		SAMEA1556615
		SAMEA1556616
		SAMEA1556617
		SAMEA1556618
		SAMEA1556619
		SAMEA1556633
		SAMEA1556635
		SAMEA1556636
		SAMEA1556637
		SAMEA1556652
		SAMEA1556653
		SAMEA1556654
		SAMEA1556655
		SAMEA1556656
		SAMEA1556657
		SAMEA1556659
		SAMEA1556663
		SAMEA1556664
		SAMEA1556665
		SAMEA1556667
		SAMEA1556668
		SAMEA1556669
		SAMEA1556672
		SAMEA1556678
		SAMEA1556681
		SAMEA1556683
		SAMEA1556685
		SAMEA1556686
		SAMEA1556690
		SAMEA1556693
		SAMEA1556694
		SAMEA1556695
		SAMEA1556697
		SAMEA1556699
		SAMEA1556700
		SAMEA1556701
		SAMEA1556705
		SAMEA1556707
		SAMEA1556709
		SAMEA1556713
		SAMEA1556714
		SAMEA1556715
		SAMEA1556717
		SAMEA1556718
		SAMEA1556719
		SAMEA1556720
		SAMEA1556721
		SAMEA1556722
		SAMEA1556727
		SAMEA1556728
		SAMEA1556729
		SAMEA1556730
		SAMEA1556738
		SAMEA1556741
		SAMEA1556742
		SAMEA1556743
		SAMEA1556745
		SAMEA1556746
		SAMEA1556750
		SAMEA1556751
		SAMEA1556753
		SAMEA1556754
		SAMEA1556755
		SAMEA1556756
		SAMEA1556757
		SAMEA1556759
		SAMEA1556761
		SAMEA1556764
		SAMEA1556765
		SAMEA1556767
		SAMEA1556768
		SAMEA1556771
		SAMEA1556773
		SAMEA1556774
		SAMEA1556775
		SAMEA1556776
		SAMEA1556782
		SAMEA1556783
		SAMEA1556784
		SAMEA1556788
		SAMEA1556789
		SAMEA1556790
		SAMEA1556791
		SAMEA1556798
		SAMEA1556810
		SAMEA1556811
		SAMEA1556812
		SAMEA1556813
		SAMEA1556815
		SAMEA1556816
		SAMEA1556817
		SAMEA1556818
		SAMEA1556830
		SAMEA1556831
		SAMEA1556832
		SAMEA1556833
		SAMEA1556834
		SAMEA1556835
		SAMEA1556836
		SAMEA1556839
		SAMEA1556841
		SAMEA1556844
		SAMEA1556845
		SAMEA1556849
		SAMEA1556850
		SAMEA1556851
		SAMEA1556853
		SAMEA1556854
		SAMEA1556856
		SAMEA1556857
		SAMEA1556858
		SAMEA1556860
		SAMEA1556862
		SAMEA1556863
		SAMEA1556864
		SAMEA1556865
		SAMEA1556866
		SAMEA1556868
		SAMEA1556869
		SAMEA1556870
		SAMEA1556876
		SAMEA1556877
		SAMEA1556879
		SAMEA1556880
		SAMEA1556883
		SAMEA1556884
		SAMEA1569096
		SAMEA1569097
		SAMEA1569102
		SAMEA1569106
		SAMEA1569107
		SAMEA1569120
		SAMEA1569121
		SAMEA1569123
		SAMEA1569124
		SAMEA1569127
		SAMEA1569128
		SAMEA1569140
		SAMEA1569146
		SAMEA1569147
		SAMEA1569148
		SAMEA1569149
		SAMEA1569153
		SAMEA1569156
		SAMEA1569159
		SAMEA1569162
		SAMEA1569164
		SAMEA1569180
		SAMEA1569184
		SAMEA1569185
		SAMEA1569187
		SAMEA1569190
		SAMEA1569192
		SAMEA1569195
		SAMEA1569198
		SAMEA1569201
		SAMEA1569206
		SAMEA1569207
		SAMEA1569210
		SAMEA1569212
		SAMEA1569214
		SAMEA1569216
		SAMEA1569217
		SAMEA1569223
		SAMEA1569225
		SAMEA1569226
		SAMEA1569227
		SAMEA1569229
		SAMEA1569230
		SAMEA1569237
		SAMEA1569238
		SAMEA1569248
		SAMEA1569249
		SAMEA1569250
		SAMEA1569254
		SAMEA1569255
		SAMEA1569259
		SAMEA1569262
		SAMEA1569263
		SAMEA1569264
		SAMEA1569266
		SAMEA1569268
		SAMEA1569269
		SAMEA1569270
		SAMEA1569280
		SAMEA1569281
		SAMEA1569284
		SAMEA1569285
		SAMEA1569286
		SAMEA1569292
		SAMEA1569293
		SAMEA1569294
		SAMEA1569296
		SAMEA1569297
		SAMEA1569299
		SAMEA1569308
		SAMEA1569311
		SAMEA1569312
		SAMEA1569314
		SAMEA1569315
		SAMEA1569318
		SAMEA1569323
		SAMEA1569331
		SAMEA1569333
		SAMEA1569334
		SAMEA1569338
		SAMEA1569340
		SAMEA1569342
		SAMEA1569345
		SAMEA1569347
		SAMEA1569350
		SAMEA1569354
		SAMEA1569355
		SAMEA1569356
		SAMEA1569358
		SAMEA1688481
		SAMEA1688484
		SAMEA1688492
		SAMEA1688496
		SAMEA1688497
		SAMEA1688505
		SAMEA1688508
		SAMEA1688510
		SAMEA1688512
		SAMEA1688513
		SAMEA1688515
		SAMEA1688517
		SAMEA1688518
		SAMEA1688523
		SAMEA1688526
		SAMEA1688529
		SAMEA1688530
		SAMEA1688532
		SAMEA1688533
		SAMEA1688541
		SAMEA1688547
		SAMEA1688557
		SAMEA1688559
		SAMEA1688561
		SAMEA1688563
		SAMEA1688564
		SAMEA1688565
		SAMEA1688566
		SAMEA1688567
		SAMEA1688569
		SAMEA1688573
		SAMEA1688576
		SAMEA1688579
		SAMEA1688581
		SAMEA1688583
		SAMEA1688584
		SAMEA1688586
		SAMEA1688587
		SAMEA1688593
		SAMEA1688597
		SAMEA1688603
		SAMEA1688607
		SAMEA1688609
		SAMEA1688610
		SAMEA1688611
		SAMEA1688615
		SAMEA1688618
		SAMEA1688619
		SAMEA1688620
		SAMEA1688638
		SAMEA1688643
		SAMEA1688649
		SAMEA1688650
		SAMEA1688652
		SAMEA1688659
		SAMEA1688670
		SAMEA1688678
		SAMEA1688680
		SAMEA1688683
		SAMEA1688684
		SAMEA1688686
		SAMEA1688687
		SAMEA1688689
		SAMEA1688690
		SAMEA1688694
		SAMEA1688698
		SAMEA1688699
		SAMEA1688700
		SAMEA1688701
		SAMEA1688702
		SAMEA1707121
		SAMEA1707169
		SAMEA1707208
		SAMEA1707229
		SAMEA1707231
		SAMEA1707233
		SAMEA1707239
		SAMEA1707240
		SAMEA1707246
		SAMEA1707250
		SAMEA1707257
		SAMEA1707277
		SAMEA1707280
		SAMEA1707302
		SAMEA1707304
		SAMEA1707312
		SAMEA1707313
		SAMEA1707332
		SAMEA1707342
		SAMEA1707347
		SAMEA1707353
		SAMEA1707370
		SAMEA1707375
		SAMEA1707380
		SAMEA1707403
		SAMEA1707407
		SAMEA1707415
		SAMEA1707434
		SAMEA1707440
		SAMEA1707442
		SAMEA1707448
		SAMEA1707458
		SAMEA1707470
		SAMEA1707478
		SAMEA1707519
		SAMEA1707527
		SAMEA1707529
		SAMEA1707530
		SAMEA1707537
		SAMEA1707540
		SAMEA1707542
		SAMEA1707544
		SAMEA1707579
		SAMEA1708188
		SAMEA1708190
		SAMEA1708191
		SAMEA1708195
		SAMEA1708197
		SAMEA1708198
		SAMEA1708212
		SAMEA1708214
		SAMEA1708216
		SAMEA1708226
		SAMEA1708234
		SAMEA1708247
		SAMEA1708261
		SAMEA1708263
		SAMEA1708267
		SAMEA1708271
		SAMEA1708277
		SAMEA1708287
		SAMEA1708290
		SAMEA1708293
		SAMEA1708298
		SAMEA1708304
		SAMEA1708307
		SAMEA1708309
		SAMEA1708321
		SAMEA1708322
		SAMEA1708325
		SAMEA1708328
		SAMEA1708336
		SAMEA1708340
		SAMEA1708344
		SAMEA1708349
		SAMEA1708370
		SAMEA1708374
		SAMEA1708376
		SAMEA1708384
		SAMEA1708388
		SAMEA1708390
		SAMEA1708394
		SAMEA1708396
		SAMEA1708401
		SAMEA1708408
		SAMEA1708409
		SAMEA1708412
		SAMEA1708414
		SAMEA1708420
		SAMEA1708422
		SAMEA1708424
		SAMEA1708426
		SAMEA1708433
		SAMEA1708438
		SAMEA1708439
		SAMEA1708441
		SAMEA1708442
		SAMEA1708444
		SAMEA1708445
		SAMEA1708446
		SAMEA1708462
		SAMEA1708463
		SAMEA1708464
		SAMEA1708468
		SAMEA1708490
		SAMEA1708491
		SAMEA2296960
		SAMEA2296964
		SAMEA2296965
		SAMEA2296966
		SAMEA2296969
		SAMEA2296976
		SAMEA2296980
		SAMEA2296988
		SAMEA2296990
		SAMEA2296992
		SAMEA2296996
		SAMEA2296997
		SAMEA2296998
		SAMEA2297003
		SAMEA2297008
		SAMEA2297010
		SAMEA2297012
		SAMEA2297013
		SAMEA2297020
		SAMEA2297021
		SAMEA2297028
		SAMEA2297032
		SAMEA2297033
		SAMEA2297044
		SAMEA2297046
		SAMEA2297050
		SAMEA2297054
		SAMEA2297061
		SAMEA2297062
		SAMEA2297069
		SAMEA2297071
		SAMEA2297077
		SAMEA2297078
		SAMEA2297082
		SAMEA2297084
		SAMEA2297085
		SAMEA2297086
		SAMEA2297087
		SAMEA2297089
		SAMEA2297091
		SAMEA2297092
		SAMEA2297093
		SAMEA2297094
		SAMEA2297097
		SAMEA2297098
		SAMEA2297101
		SAMEA2297106
		SAMEA2297107
		SAMEA2297113
		SAMEA2297118
		SAMEA2297121
		SAMEA2297122
		SAMEA2297125
		SAMEA2297127
		SAMEA2297128
		SAMEA2297129
		SAMEA2297132
		SAMEA2297135
		SAMEA2297136
		SAMEA2297140
		SAMEA2297142
		SAMEA2297143
		SAMEA2297151
		SAMEA2297157
		SAMEA2297158
		SAMEA2297163
		SAMEA2297167
		SAMEA2297175
		SAMEA2297182
		SAMEA2297188
		SAMEA2297192
		SAMEA2297199
		SAMEA2297201
		SAMEA2297204
		SAMEA2517424
		SAMEA2517425
		SAMEA2517426
		SAMEA2517427
		SAMEA2517428
		SAMEA2517429
		SAMEA2517430
		SAMEA2517431
		SAMEA2517433
		SAMEA2517444
		SAMEA2517445
		SAMEA2517446
		SAMEA2533341
		SAMEA2533342
		SAMEA2533343
		SAMEA2533352
		SAMEA2533354
		SAMEA2533355
		SAMEA2533357
		SAMEA2533362
		SAMEA2533366
		SAMEA2533367
		SAMEA2533370
		SAMEA2533373
		SAMEA2533374
		SAMEA2533382
		SAMEA2533391
		SAMEA2533393
		SAMEA2533397
		SAMEA2533399
		SAMEA2533400
		SAMEA2533404
		SAMEA2533406
		SAMEA2533407
		SAMEA2533410
		SAMEA2533411
		SAMEA2533413
		SAMEA2533416
		SAMEA2533421
		SAMEA2533428
		SAMEA2533429
		SAMEA2533432
		SAMEA2533438
		SAMEA2533442
		SAMEA2533449
		SAMEA2533451
		SAMEA2533454
		SAMEA2533457
		SAMEA2533462
		SAMEA2533469
		SAMEA2533470
		SAMEA2533471
		SAMEA2533474
		SAMEA2533476
		SAMEA2533480
		SAMEA2533482
		SAMEA2533483
		SAMEA2533486
		SAMEA2533487
		SAMEA2533493
		SAMEA2533494
		SAMEA2533496
		SAMEA2533497
		SAMEA2533503
		SAMEA2533504
		SAMEA2533507
		SAMEA2533509
		SAMEA2533512
		SAMEA2533515
		SAMEA2533522
		SAMEA2533527
		SAMEA2533529
		SAMEA2533532
		SAMEA2533537
		SAMEA2533538
		SAMEA2533550
		SAMEA2533562
		SAMEA2533565
		SAMEA2533567
		SAMEA2533568
		SAMEA2533573
		SAMEA2533577
		SAMEA2533582
		SAMEA2533587
		SAMEA2533595
		SAMEA2533597
		SAMEA2533602
		SAMEA2533603
		SAMEA2533612
		SAMEA2533614
		SAMEA2533620
		SAMEA2533623
		SAMEA2533624
		SAMEA2533629
		SAMEA2533643
		SAMEA2533654
		SAMEA2533656
		SAMEA2533659
		SAMEA2533662
		SAMEA2533667
		SAMEA2533668
		SAMEA2533669
		SAMEA2533671
		SAMEA2533676
		SAMEA2533680
		SAMEA2533681
		SAMEA2533683
		SAMEA2533687
		SAMEA2533696
		SAMEA2533697
		SAMEA2533698
		SAMEA2533699
		SAMEA2533700
		SAMEA2533702
		SAMEA2533703
		SAMEA2533709
		SAMEA2533710
		SAMEA2533711
		SAMEA2533712
		SAMEA2533714
		SAMEA2533715
		SAMEA2533719
		SAMEA2533721
		SAMEA2533729
		SAMEA2533735
		SAMEA2533736
		SAMEA2533738
		SAMEA2533741
		SAMEA2533742
		SAMEA2533744
		SAMEA2533747
		SAMEA2533748
		SAMEA2533752
		SAMEA2533753
		SAMEA2533756
		SAMEA2533758
		SAMEA2533760
		SAMEA2533762
		SAMEA2533768
		SAMEA2533769
		SAMEA2533778
		SAMEA2533787
		SAMEA2533790
		SAMEA2533801
		SAMEA2533802
		SAMEA2533803
		SAMEA2533809
		SAMEA2533811
		SAMEA2533817
		SAMEA2533818
		SAMEA2533819
		SAMEA2533821
		SAMEA2533823
		SAMEA2533824
		SAMEA2533825
		SAMEA2533826
		SAMEA2533827
		SAMEA2533829
		SAMEA2533832
		SAMEA2533834
		SAMEA2533839
		SAMEA2533841
		SAMEA2533842
		SAMEA2533845
		SAMEA2533846
		SAMEA2533847
		SAMEA2533848
		SAMEA2533851
		SAMEA2533852
		SAMEA2533857
		SAMEA2533858
		SAMEA2533859
		SAMEA2533864
		SAMEA2533868
		SAMEA2533871
		SAMEA2533872
		SAMEA2533873
		SAMEA2533875
		SAMEA2533876
		SAMEA2533877
		SAMEA2533878
		SAMEA2533881
		SAMEA2533884
		SAMEA2533885
		SAMEA2533888
		SAMEA2533890
		SAMEA2533895
		SAMEA2533896
		SAMEA2533900
		SAMEA2533905
		SAMEA2533906
		SAMEA2533911
		SAMEA2533912
		SAMEA2533915
		SAMEA2533917
		SAMEA2533921
		SAMEA2533924
		SAMEA2533926
		SAMEA2533930
		SAMEA2533933
		SAMEA2533938
		SAMEA2533939
		SAMEA2533943
		SAMEA2533944
		SAMEA2533948
		SAMEA2533954
		SAMEA2533957
		SAMEA2533958
		SAMEA2533961
		SAMEA2533970
		SAMEA2533972
		SAMEA2533973
		SAMEA2533974
		SAMEA2533975
		SAMEA2533979
		SAMEA2533980
		SAMEA2533984
		SAMEA2533988
		SAMEA2533989
		SAMEA2533990
		SAMEA2533992
		SAMEA2533995
		SAMEA2533999
		SAMEA2534001
		SAMEA2534005
		SAMEA2534013
		SAMEA2534015
		SAMEA2534020
		SAMEA2534021
		SAMEA2534028
		SAMEA2534030
		SAMEA2534032
		SAMEA2534037
		SAMEA2534038
		SAMEA2534039
		SAMEA2534044
		SAMEA2534047
		SAMEA2534053
		SAMEA2534054
		SAMEA2534055
		SAMEA2534060
		SAMEA2534063
		SAMEA2534064
		SAMEA2534068
		SAMEA2534070
		SAMEA2534072
		SAMEA2534078
		SAMEA2534081
		SAMEA2534089
		SAMEA2534094
		SAMEA2534095
		SAMEA2534096
		SAMEA2534099
		SAMEA2534100
		SAMEA2534102
		SAMEA2534105
		SAMEA2534110
		SAMEA2534113
		SAMEA2534115
		SAMEA2534122
		SAMEA2534123
		SAMEA2534127
		SAMEA2534131
		SAMEA2534136
		SAMEA2534140
		SAMEA2534141
		SAMEA2534142
		SAMEA2534143
		SAMEA2534144
		SAMEA2534147
		SAMEA2534148
		SAMEA2534154
		SAMEA2534159
		SAMEA2534161
		SAMEA2534164
		SAMEA2534167
		SAMEA2534168
		SAMEA2534169
		SAMEA2534170
		SAMEA2534174
		SAMEA2534176
		SAMEA2534177
		SAMEA2534183
		SAMEA2534184
		SAMEA2534188
		SAMEA2534198
		SAMEA2534202
		SAMEA2534210
		SAMEA2534213
		SAMEA2534218
		SAMEA2534228
		SAMEA2534231
		SAMEA2534233
		SAMEA2534238
		SAMEA2534242
		SAMEA2534244
		SAMEA2534245
		SAMEA2534247
		SAMEA2534251
		SAMEA2534252
		SAMEA2534255
		SAMEA2534256
		SAMEA2534257
		SAMEA2534264
		SAMEA2534265
		SAMEA2534266
		SAMEA2534267
		SAMEA2534271
		SAMEA2534276
		SAMEA2534278
		SAMEA2534281
		SAMEA2534282
		SAMEA2534284
		SAMEA2534299
		SAMEA2534305
		SAMEA2534313
		SAMEA2534315
		SAMEA2534320
		SAMEA2534322
		SAMEA2534324
		SAMEA2534332
		SAMEA2534334
		SAMEA2534336
		SAMEA2534337
		SAMEA2534341
		SAMEA2534345
		SAMEA2534348
		SAMEA2534351
		SAMEA2534352
		SAMEA2534355
		SAMEA2534359
		SAMEA2534360
		SAMEA2534361
		SAMEA2534372
		SAMEA2534377
		SAMEA2534379
		SAMEA2534380
		SAMEA2534381
		SAMEA2534383
		SAMEA2534384
		SAMEA2534385
		SAMEA2534386
		SAMEA2534387
		SAMEA2534388
		SAMEA2534390
		SAMEA2534395
		SAMEA2534401
		SAMEA2534404
		SAMEA2534406
		SAMEA2534407
		SAMEA2534409
		SAMEA2534410
		SAMEA2534414
		SAMEA2534417
		SAMEA2534419
		SAMEA2534423
		SAMEA2534430
		SAMEA2534432
		SAMEA2534448
		SAMEA2534450
		SAMEA2534451
		SAMEA2534452
		SAMEA2534457
		SAMEA2534458
		SAMEA2534460
		SAMEA2534463
		SAMEA2534465
		SAMEA2534467
		SAMEA2534469
		SAMEA2534472
		SAMEA2534480
		SAMEA2534481
		SAMEA2534482
		SAMEA2534484
		SAMEA2534486
		SAMEA2534488
		SAMEA2534490
		SAMEA2534498
		SAMEA2534499
		SAMEA2534503
		SAMEA2534513
		SAMEA2534514
		SAMEA2534523
		SAMEA2534526
		SAMEA2534528
		SAMEA2534529
		SAMEA2534530
		SAMEA2534532
		SAMEA2534539
		SAMEA2534545
		SAMEA2534546
		SAMEA2534547
		SAMEA2534548
		SAMEA2534552
		SAMEA2534553
		SAMEA2534557
		SAMEA2534559
		SAMEA2534560
		SAMEA2534561
		SAMEA2534562
		SAMEA2534566
		SAMEA2534573
		SAMEA2534574
		SAMEA2534576
		SAMEA2534586
		SAMEA2534589
		SAMEA2534590
		SAMEA2534591
		SAMEA2534595
		SAMEA2534599
		SAMEA2534603
		SAMEA2534606
		SAMEA2534608
		SAMEA2534610
		SAMEA2534611
		SAMEA2534613
		SAMEA2534617
		SAMEA2534619
		SAMEA2534625
		SAMEA2534639
		SAMEA2534649
		SAMEA2534650
		SAMEA2534663
		SAMEA2534664
		SAMEA2534667
		SAMEA2534668
		SAMEA2534674
		SAMEA2534675
		SAMEA2534678
		SAMEA2534684
		SAMEA2534692
		SAMEA2534694
		SAMEA2534697
		SAMEA2534698
		SAMEA2534700
		SAMEA2534705
		SAMEA2534706
		SAMEA2534707
		SAMEA2534709
		SAMEA2534714
		SAMEA2534716
		SAMEA2534719
		SAMEA2534723
		SAMEA2534724
		SAMEA2534728
		SAMEA2534738
		SAMEA2534745
		SAMEA2534747
		SAMEA2534748
		SAMEA2534750
		SAMEA2534752
		SAMEA2534754
		SAMEA2534755
		SAMEA2534760
		SAMEA2534764
		SAMEA2534768
		SAMEA2534771
		SAMEA2534776
		SAMEA2534777
		SAMEA2534779
		SAMEA2534786
		SAMEA2534787
		SAMEA2534789
		SAMEA2534792
		SAMEA2534794
		SAMEA2534796
		SAMEA2534800
		SAMEA2534801
		SAMEA2534803
		SAMEA2534806
		SAMEA2534808
		SAMEA2534812
		SAMEA2534814
		SAMEA2534821
		SAMEA2534822
		SAMEA2534826
		SAMEA2534829
		SAMEA2534831
		SAMEA2534836
		SAMEA2534838
		SAMEA2534844
		SAMEA2534845
		SAMEA2534850
		SAMEA2534853
		SAMEA2534854
		SAMEA2534856
		SAMEA2534857
		SAMEA2534858
		SAMEA2534861
		SAMEA2534865
		SAMEA2534867
		SAMEA2534872
		SAMEA2534876
		SAMEA2534879
		SAMEA2534881
		SAMEA2534882
		SAMEA2534883
		SAMEA2534892
		SAMEA2534900
		SAMEA2534910
		SAMEA2534912
		SAMEA2534915
		SAMEA2534916
		SAMEA2534920
		SAMEA2534921
		SAMEA2534923
		SAMEA2534931
		SAMEA2534932
		SAMEA2534933
		SAMEA2534936
		SAMEA2534939
		SAMEA2534940
		SAMEA2534941
		SAMEA2534948
		SAMEA2534951
		SAMEA2534952
		SAMEA2534953
		SAMEA2534954
		SAMEA2534958
		SAMEA2534961
		SAMEA2534967
		SAMEA2534969
		SAMEA2534972
		SAMEA2534975
		SAMEA2534976
		SAMEA2534978
		SAMEA2534979
		SAMEA2534980
		SAMEA2534987
		SAMEA2534991
		SAMEA2534998
		SAMEA2535003
		SAMEA2535018
		SAMEA2535019
		SAMEA2535021
		SAMEA2535023
		SAMEA2535027
		SAMEA2535032
		SAMEA2535037
		SAMEA2535040
		SAMEA2535043
		SAMEA2535050
		SAMEA2535051
		SAMEA2535053
		SAMEA2535056
		SAMEA2535057
		SAMEA2535061
		SAMEA2535063
		SAMEA2535066
		SAMEA2535067
		SAMEA2535073
		SAMEA2535075
		SAMEA2535082
		SAMEA2535084
		SAMEA2535088
		SAMEA2535089
		SAMEA2535093
		SAMEA2535096
		SAMEA2535099
		SAMEA2535101
		SAMEA2535102
		SAMEA2535109
		SAMEA2535112
		SAMEA2535119
		SAMEA2535120
		SAMEA2535121
		SAMEA2535122
		SAMEA2535123
		SAMEA2535129
		SAMEA2535130
		SAMEA2535131
		SAMEA2535137
		SAMEA2535145
		SAMEA2535148
		SAMEA2535153
		SAMEA2535161
		SAMEA2535163
		SAMEA2535164
		SAMEA2535165
		SAMEA2535168
		SAMEA2535170
		SAMEA2535174
		SAMEA2535175
		SAMEA2535178
		SAMEA2535181
		SAMEA2535187
		SAMEA2535191
		SAMEA2535192
		SAMEA2535202
		SAMEA2535206
		SAMEA2535208
		SAMEA2535219
		SAMEA2535222
		SAMEA2535224
		SAMEA2535234
		SAMEA2535238
		SAMEA2535239
		SAMEA2535244
[truncated: 3,916 more rows]
[truncated: 1 more columns]
