# Supplementary material for: Population structure, biogeography and transmissibility of Mycobacterium tuberculosis
Source: Nat Commun. 2021 Oct 20;12:6099. doi: 10.1038/s41467-021-26248-1 (PMC8528816; doi:10.1038/s41467-021-26248-1)
Supplement: Supplementary file 13 — Source Data [file 41467_2021_26248_MOESM13_ESM.zip › source_data/tree_lineage4_resistant.treefile]

(00R0178:0.0000801001,(((00R0312:0.0000380485,(02R0325:0.0001747750,03R0871:0.0001267082)87.1/100:0.0000154987)74.6/99:0.0000074295,((((((((((((((((((((((((((((((((((((((((((((((((((((((00R0435:0.0000140767,(Peru4692:0.0001890320,Peru5121:0.0003427738)98.4/100:0.0001049999)92.5/100:0.0000397278,02R0237:0.0000774247)100/100:0.0010451127,(((01R0897:0.0000582539,((1479151773189T1377814lib3409nextseqn0004151bp:0.0002111917,Peru5446:0.0001529260)74.5/100:0.0000076196,(((Peru3023:0.0000509719,((Peru3322:0.0000445023,(Peru4954:0.0000959797,Peru5156:0.0003410525)98.7/100:0.0001019472)100/100:0.0001443313,Peru4095:0.0001097002)87.5/100:0.0000436899)70.6/100:0.0000020479,Peru3420:0.0000873824)93.6/100:0.0000218446,(((Peru3369:0.0000873824,Peru4546:0.0000655359)74.2/99:0.0000072815,Peru3963:0.0000513454)0/84:0.0000015473,Peru4151:0.0000655359)0/89:0.0000015473)0/89:0.0000015473)0/91:0.0000015928)86.3/93:0.0000149272,Peru4950:0.0001527372)100/100:0.0008755779,SAMEA3558277:0.0008244413)99.8/100:0.0000946648)99.8/100:0.0000951542,(SAMEA2533731:0.0006873713,SAMEA2534138:0.0006104657)100/100:0.0002205655)97.8/100:0.0000436899,SAMEA787748:0.0011768209)100/100:0.0002985987,((Peru4580:0.0003131677,Peru4612:0.0003495910)100/100:0.0006041864,Peru5071:0.0008570592)100/100:0.0003620733)97/94:0.0000526237,((((((((IDR1300010061:0.0007969059,Peru4663:0.0009285483)98.1/83:0.0000641963,((((((SAMN01828247:0.0001343480,(SAMN02350418:0.0001048804,SAMN02350419:0.0000728181)97.1/100:0.0000443557)46.5/60:0.0000196538,((SAMN02403509:0.0001622591,SAMN02403623:0.0000996938)92.1/100:0.0000315224,SAMN02403598:0.0000697943)4.3/63:0.0000352919)30.7/44:0.0000237058,(SAMN02350438:0.0001011361,SAMN02403599:0.0000947259)92.2/72:0.0000324289)76.9/43:0.0000478613,(SAMN02586007:0.0001550659,SAMN02586039:0.0000476968)68.4/60:0.0000352600)80.5/43:0.0000250693,(SAMN02403622:0.0000538420,SAMN02586042:0.0001417242)85.7/43:0.0000156258)100/100:0.0008294810,SAMN02381014:0.0010344900)97.5/100:0.0000610438)87.6/81:0.0000145585,(((Peru2924:0.0000580854,Peru2925:0.0000217250)100/100:0.0002403263,SAMEA3558262:0.0004155771)100/100:0.0004736649,(SAMEA2535158:0.0010946277,(SAMEA3558497:0.0007736598,((((SAMN02414911:0.0001667430,SAMN02567715:0.0001019305)87.4/100:0.0000218446,SAMN02567723:0.0001376228)98.7/100:0.0000591222,SAMN02567698:0.0001886989)88.3/100:0.0000145630,((SAMN02567700:0.0000791362,(SAMN02567714:0.0000826914,SAMN02567720:0.0000723298)99.1/100:0.0000699765)0/100:0.0000015473,SAMN02567707:0.0000509719)97.2/100:0.0000431096)100/100:0.0005906010)99.8/100:0.0001094382)74.4/97:0.0000067883)93.5/99:0.0000218446)0/49:0.0000019060,((Peru3984:0.0009560091,SAMEA3558724:0.0007807159)95.5/100:0.0000364314,(((((Peru4012:0.0003350214,Peru4636:0.0003794615)100/100:0.0002985988,(Peru4146:0.0005053098,SAMN03648004:0.0006719292)98.1/100:0.0000516215)100/100:0.0001408899,((Peru5416:0.0007150019,SAMEA3558328:0.0008176425)0/100:0.0000015473,Peru5448:0.0009129332)95.2/96:0.0000291263)98.2/96:0.0000515715,SAMEA1569247:0.0012051994)92.8/96:0.0000217483,(SAMEA2533722:0.0000436899,((SAMEA2534200:0.0000728181,SAMEA2534268:0.0000509719)76.8/100:0.0000072815,SAMEA2535039:0.0000218447)73.6/100:0.0000072815)100/100:0.0006919911)98.7/96:0.0000513100)0/50:0.0000015473)98.1/84:0.0000291263,(Peru4673:0.0011767281,((SAMEA3558344:0.0000864260,SAMEA3558372:0.0000298384)95.4/100:0.0000585224,SAMEA3558365:0.0000738969)100/100:0.0010780471)0/84:0.0000015473)91.2/100:0.0000218446,IDR1500049762:0.0010085028)100/100:0.0003235120,TDR218S195L002:0.0013490077)99.9/100:0.0001517796,(((Peru5433:0.0016297270,SAMEA3558450:0.0015621434)94.9/100:0.0000620444,(SAMEA3558452:0.0003739428,SAMN02053791:0.0003284675)100/100:0.0009467588)93.9/100:0.0000015928,SAMN02567713:0.0015421718)87.4/100:0.0000176894)0/94:0.0000015928)97.4/100:0.0000371720,((((((((((((((((((1479153938227T1380214lib3433nextseqn0004151bp:0.0002039082,Peru3324:0.0001074970)95.5/79:0.0000429810,Peru4631:0.0001098718)88.4/78:0.0000230587,(Peru3965:0.0000516561,Peru3969:0.0001016948)85.6/100:0.0000146020)100/100:0.0004787553,((((IDR1600057520:0.0002053429,Peru5100:0.0001423447)100/100:0.0005929060,SAMEA3558760:0.0005366601)98.6/100:0.0000957783,(SAMEA2535001:0.0006782156,((SAMEA2535012:0.0000678486,SAMEA2535215:0.0001313267)100/100:0.0002014426,SAMEA2535299:0.0002718717)100/100:0.0002619665)85.9/63:0.0000359250)95.3/41:0.0000373357,(SAMEA2297114:0.0006503200,SAMEA3558489:0.0005989452)90.6/62:0.0000281618)78.7/40:0.0000073067)40.3/60:0.0000020479,SAMN06473208:0.0007284135)97.7/81:0.0000565111,((1742:0.0005780240,SAMN02628523:0.0008186994)95.5/98:0.0000420751,(((1837:0.0004603492,SAMN02414846:0.0002909181)87.3/100:0.0000149272,(SAMEA1707393:0.0004152947,SAMN02414956:0.0003753320)99.3/100:0.0000981725)100/100:0.0001310775,((SAMEA1016005:0.0006924771,SAMN02419568:0.0009125298)77.6/91:0.0000007595,(SAMEA1403859:0.0006641244,SAMEA2535205:0.0003515253)100/100:0.0002039082)86.3/91:0.0000160409)30.1/91:0.0000016270)83.5/89:0.0000336741)87.1/71:0.0000184101,(SAMEA1019099:0.0002319898,((SAMEA1019184:0.0002891695,SAMN03647270:0.0001306513)96/56:0.0000657080,((SAMEA1019217:0.0003403595,SAMN03647305:0.0000611526)87.1/56:0.0000368972,SAMN03647304:0.0001449737)36.9/56:0.0000016270)87.1/100:0.0000228053)100/100:0.0006520786)97.1/91:0.0000916429,((SAMEA1018869:0.0002192609,SAMEA961603:0.0001329952)100/100:0.0005236267,SAMEA2535355:0.0006735621)87/91:0.0000214135)100/100:0.0003184106,((((((SAMEA1015936:0.0001104222,SAMEA1707142:0.0001188783)95.6/100:0.0000346193,SAMEA1016158:0.0000873824)100/100:0.0001181181,((SAMEA104304855:0.0001032611,(SAMN02381025:0.0000187069,(TDR47S171L002:0.0002065846,TDR48S90L002:0.0002231468)99.4/100:0.0001092296)72.9/61:0.0000101955)99.5/61:0.0001172714,SAMEA1707514:0.0002593165)9/61:0.0000237127)100/100:0.0005862964,(SAMEA1016072:0.0000979302,SAMEA1403949:0.0002401165)100/100:0.0006782953)100/100:0.0002845745,SAMN02414886:0.0008897064)47.3/100:0.0000344383,SAMN02381024:0.0000865253)93.2/90:0.0000544451)74.1/90:0.0000072911,(((SAMEA1015980:0.0006365532,(SAMEA1707288:0.0009271304,SAMEA1707498:0.0009158503)99.5/100:0.0000868116)99.5/100:0.0001076532,(SAMEA104304845:0.0000427183,SAMEA104304846:0.0001610873)100/100:0.0008709357)99.5/100:0.0000932675,(SAMEA1403589:0.0006571203,(SAMEA3139854:0.0000015473,SAMEA3558144:0.0000015473)100/100:0.0005172673)100/100:0.0005690248)0/72:0.0000018431)10.8/70:0.0000140891,(SAMN02567699:0.0007848446,SAMN02567727:0.0007996078)100/100:0.0003286405)99.4/90:0.0000656084,(((SAMEA1015954:0.0005729283,SAMEA2534052:0.0003943190)100/100:0.0001844393,SAMEA1015958:0.0004057926)100/100:0.0003219554,((((((SAMEA1018983:0.0002744096,(SAMN03647390:0.0000921827,SAMN03648087:0.0001346062)98.6/100:0.0001165410)100/100:0.0001636087,SAMEA3558470:0.0002655790)84.5/100:0.0000185389,SAMEA3558521:0.0004894178)95.1/100:0.0000355319,((((SAMN02053754:0.0000728181,((SAMN02350463:0.0001165651,SAMN02403593:0.0000496937)84.5/39:0.0000157868,(SAMN02403536:0.0001310774,(SAMN02403597:0.0000415180,SAMN02586019:0.0001160698)75.9/66:0.0000085691)77.1/66:0.0000080331)0/39:0.0000015473)0/39:0.0000015928,((SAMN02403528:0.0000873824,SAMN02403529:0.0000985988)93.1/85:0.0000247467,(SAMN02586049:0.0000548266,SAMN03648802:0.0003232650)42.5/59:0.0000107330)87.1/39:0.0000149272)79.4/39:0.0000067766,((SAMN02053763:0.0000804145,(SAMN02403554:0.0000580648,SAMN02403584:0.0000367191)97.7/100:0.0000496990)83.3/77:0.0000142508,((SAMN02403592:0.0000509719,SAMN02586082:0.0000728181)87.8/39:0.0000020479,(SAMN02403594:0.0000506441,SAMN02403595:0.0000714493)98.8/100:0.0000570007)79.1/39:0.0000067157)77.1/39:0.0000090566)90.2/100:0.0000229462,SAMN02586029:0.0000582539)100/100:0.0000858511)84.8/100:0.0000154400,SAMN03647399:0.0002039082)100/100:0.0006555262,SAMEA1403801:0.0009452702)89.2/100:0.0000300393)100/100:0.0002278322)0/86:0.0000015473,(Peru4616:0.0010154684,((((SAMEA1016000:0.0006797530,SAMN02567725:0.0006796476)100/100:0.0003421614,SAMEA2534084:0.0009772029)99.6/100:0.0001253920,SAMN02358706:0.0010402620)100/100:0.0001567105,SAMN02567702:0.0008660160)91.6/86:0.0000391672)85.1/86:0.0000141942)100/100:0.0001893415,(SAMEA787704:0.0002641399,SAMEA787724:0.0006017532)100/100:0.0008135243)90.2/95:0.0000212842,(((((NLA000202008:0.0002094328,SAMN02567712:0.0003691393)100/100:0.0003352976,Peru4735:0.0004822943)100/100:0.0004912810,(SAMEA2534356:0.0009493604,SAMN02567703:0.0009687613)98/100:0.0000599620)99.9/100:0.0001102212,(((Peru4699:0.0013078503,SAMEA1707135:0.0012773956)96.8/100:0.0000844942,(((SAMEA1707274:0.0009079293,SAMN02567718:0.0007561933)100/100:0.0001943559,SAMEA2534816:0.0009121477)100/100:0.0001148825,SAMEA3558493:0.0010294387)98.6/100:0.0000615340)84.5/94:0.0000030279,(SAMEA2534290:0.0006570231,SAMN02584610:0.0006093441)100/100:0.0004628560)84.9/95:0.0000032887)93.2/95:0.0000364081,(((SAMEA1556521:0.0007302797,(SAMN02567722:0.0001214029,SAMN02567724:0.0000570853)100/100:0.0007566018)100/100:0.0002325594,SAMEA2533575:0.0009164004)99.7/100:0.0001077773,(SAMEA1707482:0.0011496065,(SAMN02414844:0.0001024166,SAMN02414877:0.0001171659)100/100:0.0009905824)98.5/100:0.0000695853)100/100:0.0001703889)0/95:0.0000015928)95.6/100:0.0000289195,(((SAMEA1015944:0.0010073344,SAMEA3558187:0.0012483049)86.5/100:0.0000198363,(SAMEA1404007:0.0005004283,SAMEA3558485:0.0005887874)100/100:0.0005272311)98.4/100:0.0000449828,(SAMEA1403803:0.0010538116,(SAMEA2533723:0.0000174689,SAMEA2534652:0.0000182756)100/100:0.0014230922)98.8/100:0.0000862418)100/100:0.0001166954)100/100:0.0001383602,((SAMEA2533797:0.0012558693,SAMEA3558625:0.0012909389)90.9/100:0.0000219123,SAMN02414842:0.0009977259)100/100:0.0002614759)100/100:0.0001325284,(((1851:0.0002201357,(NLA009901267:0.0000787611,NLA009901304:0.0001331338)66.5/100:0.0000349483)100/100:0.0009062026,(SAMEA1403694:0.0008090661,(((SAMEA1403709:0.0007949882,SAMEA1403735:0.0007597767)99.9/99:0.0001723903,(SAMN03648844:0.0006653116,TDR121S175L002:0.0007379466)0/99:0.0000016156)99.4/100:0.0000690045,SAMEA2534637:0.0006189839)86.4/100:0.0000160429)100/100:0.0001766331)100/100:0.0002985988,(((SAMEA1016114:0.0006599962,(SAMEA1403559:0.0004163957,SAMEA2533456:0.0002921110)100/100:0.0003894426)100/100:0.0004805826,(SAMEA1016184:0.0011152303,(SAMN03647393:0.0007742105,SAMN03648085:0.0008836100)100/100:0.0001838194)97.7/100:0.0000521617)100/100:0.0003438762,(SAMEA1403727:0.0012891417,SAMEA1403941:0.0010367836)99.9/100:0.0001352906)0/94:0.0000017408)100/100:0.0001529260)0/100:0.0000015473)73.1/100:0.0000076456,(IDR1200022434:0.0000803635,IDR1400006549:0.0002280063)100/100:0.0013334597)100/100:0.0001806579,(((((((IDR1600000436:0.0007475582,SAMN03648888:0.0006989013)79.4/100:0.0000187990,SAMEA787734:0.0008214590)93.1/100:0.0000292520,(SAMN03647590:0.0000971896,SAMN03647619:0.0000514696)100/100:0.0006342915)97.5/100:0.0000449986,((SAMEA3558829:0.0005732555,SAMN03648284:0.0007454293)99.9/100:0.0001524433,SAMN03647322:0.0008127281)59.6/100:0.0000072448)99.9/100:0.0001043723,((SAMEA1556583:0.0006126333,SAMN03647139:0.0005833099)100/100:0.0001452105,SAMN03648918:0.0011534154)99.1/100:0.0000655359)94.4/100:0.0000290928,(((((NLA009701444:0.0003370180,SAMEA3558479:0.0001652495)87.1/100:0.0000145630,(SAMEA1530657:0.0002245399,SAMEA1530875:0.0003204521)98.1/100:0.0000541899)100/100:0.0005073634,SAMN02419665:0.0007518236)99.9/100:0.0001240916,(SAMEA3139841:0.0000364081,(SAMEA3139852:0.0000015473,SAMEA3558142:0.0000015473)95.5/100:0.0000364081)100/100:0.0008607053)87/100:0.0000149272,SAMN02567704:0.0008535298)95.3/100:0.0000291263)94.7/100:0.0000364081,((NLA009500011:0.0007301809,SAMEA3558463:0.0005834008)100/100:0.0001456431,(((SAMN03648854:0.0000291263,SAMN08912929:0.0000291197)96.8/100:0.0000595396,SAMN03648900:0.0004216832)100/100:0.0001395208,TDR64S173L002:0.0001808660)100/100:0.0005463341)99.2/100:0.0000873824)100/100:0.0006843176)100/100:0.0001510839,(((01R0909:0.0009089113,TDR190S178L002:0.0010448883)98.1/100:0.0000676735,((SAMEA1403701:0.0001103476,SAMEA1403811:0.0001688074)100/100:0.0011865447,SAMEA2534443:0.0010442545)98.9/100:0.0000837123)100/100:0.0005486515,((((1795:0.0008653527,SAMN03649028:0.0007519352)99.3/100:0.0000735912,((((((Peru5013:0.0004287836,SAMEA3558249:0.0003586141)92.4/74:0.0000430008,Peru5092:0.0004812135)98.9/100:0.0000776240,((SAMEA3558817:0.0001151358,((SAMEA3558859:0.0000546487,SAMEA3558880:0.0000510683)93.4/100:0.0000450865,SAMEA3558860:0.0001001220)95.5/61:0.0000644288)98.7/61:0.0000977063,SAMEA3558847:0.0001172844)100/100:0.0004006624)90.8/86:0.0000374492,SAMN02414953:0.0006525678)99.6/100:0.0001402657,SAMN02231165:0.0004232445)100/100:0.0001652723,((SAMEA3558503:0.0002709174,(SAMEA3558505:0.0003398600,((SAMEA3558520:0.0000453938,(SAMEA3558563:0.0000571152,SAMEA3558599:0.0001027308)91.3/100:0.0000291263)23.8/100:0.0000015928,(SAMEA3558613:0.0000492612,SAMEA3558616:0.0000857149)99.5/100:0.0000802104)99.9/100:0.0000946648)99.8/100:0.0000954026)97/100:0.0000655359,SAMEA3558532:0.0005055684)100/100:0.0002030229)100/100:0.0001201359)100/100:0.0001973487,((SAMN02414909:0.0000290383,SAMN02414910:0.0001756879)100/100:0.0010028728,SAMN02567701:0.0007169008)100/100:0.0001672181)100/100:0.0002196897,(SAMEA2534363:0.0008463272,SAMN02414918:0.0009009461)100/100:0.0003399776)100/100:0.0003746098)99.3/100:0.0000769416)97.5/100:0.0000740740,(SAMEA2534311:0.0009781227,SAMN02231171:0.0012116723)100/100:0.0008515588)100/100:0.0003796188,IDR1600010936:0.0023840032)100/100:0.0001853228,((((((((((((((00R1399:0.0000655359,Peru4454:0.0000728181)94.9/100:0.0000291263,(((((Peru3973:0.0000871115,Peru4091:0.0000943424)99/95:0.0000609737,(Peru4924:0.0000209207,Peru5135:0.0002637384)99.8/100:0.0000925922)68.6/47:0.0000140994,Peru4691:0.0001733440)75.1/47:0.0000094418,(Peru4044:0.0001090493,Peru4460:0.0000878742)86.6/62:0.0000290534)97.7/81:0.0000501238,Peru4034:0.0000650126)100/62:0.0000868636)0/38:0.0000015473,(01R1499:0.0000946647,Peru4526:0.0000873824)75.3/100:0.0000072815)0/39:0.0000015928,(99R1043:0.0002985989,SAMEA3558273:0.0001893415)84.5/40:0.0000143854)77.6/39:0.0000075482,(Peru4696:0.0001463757,SAMEA3558263:0.0001535201)72.8/64:0.0000067471)89.7/39:0.0000161023,(Peru3060:0.0001163225,(Peru4497:0.0001008520,SAMEA3558325:0.0001585913)92.7/39:0.0000310584)75.9/39:0.0000070023)0/49:0.0000012576,IDR1600041998:0.0002746907)100/100:0.0003785575,((00R1549:0.0001529260,(01R0685:0.0000946647,(01R0697:0.0000218447,01R1339:0.0000655359)87.1/100:0.0000145630)70.5/100:0.0000072815)100/100:0.0004460454,(Peru4055:0.0005265556,(Peru4997:0.0000137503,Peru5153:0.0001903875)100/100:0.0004550220)99.9/98:0.0001363630)92.8/97:0.0000223751)100/100:0.0002963961,(Peru4010:0.0008025531,Peru4547:0.0006641152)0/78:0.0000017621)97.8/99:0.0000430475,Peru3982:0.0006707482)86.3/74:0.0000137780,((Peru4689:0.0007463988,Peru4918:0.0006378042)81.7/99:0.0000271795,Peru4939:0.0008901076)96.6/96:0.0000967151)76.3/100:0.0000120169,((Peru3006:0.0002093776,Peru4553:0.0000154748)78.2/100:0.0000259585,Peru3332:0.0001264494)100/100:0.0007156504)92.8/100:0.0000618494,(((((((01R0451:0.0000873824,(02R0099:0.0000655359,(Peru3031:0.0001019471,Peru3342:0.0000801001)98.7/100:0.0000582538)74.7/50:0.0000072815)93.3/50:0.0000218446,(02R1942:0.0001139516,(Peru4646:0.0001213050,Peru4988:0.0000822324)87.8/85:0.0000218446)97.3/84:0.0000382220)0/47:0.0000015473,01R0899:0.0000509719)0/46:0.0000015473,(((01R1305:0.0000391091,02R0417:0.0000400871)90.4/100:0.0000218446,Peru4582:0.0000613487)97.3/100:0.0000322997,(((((((Peru2918:0.0001189241,(Peru3407:0.0000367592,Peru3408:0.0000630861)75.1/100:0.0000160299)99.7/100:0.0000711839,((((((((Peru4492:0.0001723790,Peru5445:0.0002184752)99.3/96:0.0000746328,(Peru4961:0.0000801697,Peru5114:0.0001893415)96.4/87:0.0000365765)0/38:0.0000015928,((Peru4647:0.0001534452,Peru5012:0.0000669408)100/100:0.0001066122,(Peru4671:0.0001157949,Peru5003:0.0000828188)66.9/40:0.0000179971)30.1/38:0.0000020479)95/39:0.0000347189,(Peru4670:0.0000728181,Peru4936:0.0001383602)89/67:0.0000144712)77.8/39:0.0000125913,(((Peru4498:0.0002466485,Peru4937:0.0002182972)96.7/40:0.0000522643,Peru4549:0.0001383602)87.4/39:0.0000141988,Peru4515:0.0001092296)93.7/39:0.0000253939)93.9/39:0.0000364081,Peru4668:0.0000471947)97.6/39:0.0000446571,Peru4900:0.0001407833)97.4/39:0.0000509718,(Peru4685:0.0000367700,Peru5115:0.0001299552)76.5/94:0.0000103365)78.2/38:0.0000035261)93.6/39:0.0000222644,((Peru2959:0.0000364081,Peru3367:0.0000436899)99.7/100:0.0000959441,((Peru2965:0.0000951643,(Peru3376:0.0000559972,(SAMEA3558270:0.0002184752,SAMEA3558288:0.0000269386)76.8/100:0.0000174283)67.4/97:0.0000090158)44.2/97:0.0000072815,Peru4683:0.0000421622)86.9/93:0.0000156605)98.9/94:0.0000582538)74.5/39:0.0000060782,Peru5076:0.0001747750)80/38:0.0000068537,((Peru4521:0.0000475292,Peru4652:0.0000990386)94.4/100:0.0000449287,(Peru4932:0.0001119167,Peru5036:0.0001236528)82.4/91:0.0000343939)96.6/89:0.0000332549)0/38:0.0000015473,(Peru4565:0.0000801001,SAMEA3558289:0.0001747750)96.6/99:0.0000364081)0/39:0.0000015473,Peru3418:0.0001165121)95.3/39:0.0000291263)87.3/39:0.0000147036)65.9/40:0.0000145630,1791:0.0001966249)85.8/40:0.0000149272,Peru4577:0.0001893415)95.3/40:0.0000294869,(03R1338:0.0001377076,(Peru3056:0.0000081680,Peru3405:0.0000784758)99.4/100:0.0000940986)99.9/51:0.0001027602)100/100:0.0007345352)81.4/100:0.0000139682,(SAMEA2533960:0.0000920879,SAMEA2534609:0.0000315119)100/100:0.0007568488)100/100:0.0015398719)99.9/100:0.0001720006,((((((1719:0.0002891229,SAMN03647575:0.0003713986)87.4/100:0.0000240608,(((((SAMEA1018838:0.0003543832,SAMEA1019257:0.0000935429)95.9/100:0.0000645363,SAMN03647330:0.0001707258)78.4/100:0.0000238368,SAMN03647422:0.0003005503)99.9/100:0.0001385644,SAMN03647473:0.0004596208)90.4/100:0.0000304040,TDR232S204L002:0.0002829562)69.2/100:0.0000139507)99.9/100:0.0002036172,IDR1500056764:0.0007360642)99.7/100:0.0001556440,SAMEA104326170:0.0007957207)100/100:0.0001599377,((1830:0.0008478321,(SAMN03648005:0.0001563115,SAMN03648088:0.0002061083)100/100:0.0005703758)98.6/100:0.0000669090,SAMEA2534618:0.0007476605)100/100:0.0001110293)100/100:0.0015707277,(((((((((((((((((1777:0.0001391525,Peru4618:0.0000424995)85.9/99:0.0000218446,SAMEA104304835:0.0000570420)78.5/51:0.0000015473,(Peru4613:0.0000655359,((Peru4619:0.0000218447,((SAMEA104304840:0.0001156104,TDR162S130L002:0.0000933947)94.1/72:0.0000304969,SAMEA104304841:0.0001006236)86/72:0.0000154387)75.5/65:0.0000072815,(SAMEA104304842:0.0001456431,SAMN02414879:0.0000801001)74.5/72:0.0000072815)95.7/100:0.0000291263)74.9/67:0.0000072815)0/50:0.0000015473,(((TDR50S113L002:0.0000712440,TDR51S125L002:0.0001086007)88.1/100:0.0000306098,(TDR58S102L002:0.0000734336,TDR59S114L002:0.0000306462)97.1/100:0.0000490111)95.4/100:0.0000355167,TDR69S127L002:0.0000946647)87.2/66:0.0000145600)74.9/50:0.0000070755,(((Peru4614:0.0000330003,SAMEA104304839:0.0001006298)81.8/91:0.0000262146,Peru4617:0.0000944356)83.9/87:0.0000019418,(SAMEA787721:0.0002766497,TDR67S103L002:0.0001219713)75.9/82:0.0000091843)90.1/98:0.0000218446)78.8/50:0.0000070226,NLA000200052:0.0001318965)0/70:0.0000015473,((SAMEA104304836:0.0000582539,SAMEA104304838:0.0001078545)75.9/66:0.0000116292,(SAMEA104304837:0.0000836905,SAMEA104304856:0.0000466989)83.1/81:0.0000145630)87.9/76:0.0000184652)92.5/100:0.0000292127,(SAMEA104304843:0.0000436899,TDR24S169L002:0.0000847071)98/100:0.0000456971)100/100:0.0006149800,(SAMEA3558420:0.0002507802,SAMN03647359:0.0003301778)100/100:0.0004388750)99.7/100:0.0001070365,(NLA009402429:0.0007713310,(((SAMN02414841:0.0001149113,SAMN02414854:0.0000522819)100/100:0.0001039555,SAMN03648077:0.0002075170)100/100:0.0002108876,TDR21S146L002:0.0004414261)100/100:0.0002092650)98.5/100:0.0000641862)86.8/100:0.0000145630,((SAMEA787713:0.0004772815,SAMEA787729:0.0001358885)52.3/100:0.0000915562,SAMN02381022:0.0001888814)100/100:0.0007151429)100/100:0.0001170098,IDR1500068721:0.0009069857)99.9/100:0.0001285955,((((SAMEA787708:0.0005998821,SAMN02380998:0.0006729238)72.6/100:0.0000049509,(((((SAMEA787715:0.0001089951,SAMEA787754:0.0001521561)93.4/100:0.0000377320,SAMN02381016:0.0000880194)99.5/100:0.0000807455,(SAMN03647339:0.0000582539,SAMN03647567:0.0000714744)99.9/100:0.0001032244)85.1/100:0.0000152088,SAMEA787717:0.0003284676)75.8/100:0.0000072408,SAMN02567680:0.0001092296)100/100:0.0003065553)97.7/100:0.0000513157,(SAMEA787735:0.0003777348,SAMN02380983:0.0001205147)100/100:0.0006201932)97.7/100:0.0000453125,SAMEA787714:0.0007076216)100/100:0.0002254667)29.9/99:0.0000143299,(TDR220S197L002:0.0002804779,TDR53combined:0.0001688016)100/100:0.0008855282)100/100:0.0004338735,(((((IDR1600053047:0.0003007197,TDR57S91L002:0.0003857628)100/100:0.0003732156,SAMN02381021:0.0005767417)100/100:0.0001503393,(SAMEA787741:0.0007698215,(SAMN02567682:0.0006654393,TDR139S152L002:0.0005694090)33.3/100:0.0000158381)98.9/100:0.0000686108)97.8/100:0.0000520450,SAMN02380996:0.0010072113)100/100:0.0002422840,SAMN03647407:0.0009400773)100/100:0.0002241855)100/100:0.0006380603,(SAMEA2534237:0.0016825013,(((SAMEA3558792:0.0001747750,SAMEA3558858:0.0000510881)72.9/87:0.0000070978,(((SAMEA3558823:0.0000640228,SAMEA3558840:0.0000947069)71/100:0.0000148640,SAMEA3558888:0.0001327475)98.1/100:0.0000462660,(SAMEA3558843:0.0000728181,(SAMEA3558857:0.0001820582,SAMEA3558896:0.0000748010)94.8/100:0.0000297153)86.6/100:0.0000161954)99.5/100:0.0001106859)55.5/87:0.0000248852,(SAMEA3558881:0.0000938301,SAMEA3558897:0.0004013175)97/100:0.0000520479)100/100:0.0018219841)100/100:0.0006647159)76.3/100:0.0000044890,(SAMEA2534083:0.0017250918,SAMEA2535182:0.0016347885)100/100:0.0001841849)100/100:0.0001941506)100/100:0.0001525737)99.3/100:0.0000944730,((((((1479146369267T183015lib5035nextseqn0036151bp:0.0014172565,TDR154S95L002:0.0015029696)73.2/99:0.0000041132,((((IDR1600050510:0.0012784426,SAMN01908892:0.0016518255)100/100:0.0002759845,((SAMN01908790:0.0011595837,(SAMN01908792:0.0010510396,SAMN01908877:0.0009235596)94.6/100:0.0000553619)100/100:0.0001981382,SAMN01908874:0.0013327393)98.1/100:0.0000538285)96.1/100:0.0000377683,SAMN01908775:0.0016655352)32.1/73:0.0000119257,SAMN01908796:0.0014773256)74.7/73:0.0000073279)99.9/100:0.0001349602,((IDR1500047122:0.0011597471,IDR1600041271:0.0013081349)99.1/100:0.0001055258,(((((((SAMEA2534232:0.0007047354,SAMN02414867:0.0008146409)100/100:0.0002731904,SAMN03647152:0.0010069175)86.7/100:0.0000221005,SAMEA2535149:0.0007944356)74.7/100:0.0000057943,SAMN02414872:0.0010237040)100/100:0.0001471951,SAMEA2534580:0.0010113229)100/100:0.0001136159,SAMN03647351:0.0015225049)91.8/100:0.0000233120,SAMN01908862:0.0014608308)74.7/100:0.0000089860)100/100:0.0002186268)0/72:0.0000018431,((IDR1500066946:0.0014719394,(((((Peru4105:0.0009216809,SAMN01925694:0.0011046991)100/100:0.0001907441,SAMEA3558638:0.0014592006)0/96:0.0000020707,((SAMEA2534376:0.0008769309,(SAMN01925692:0.0000843659,(SAMN01925695:0.0001432594,SAMN02364077:0.0000315354)98.9/100:0.0000594225)100/100:0.0009741029)58.1/97:0.0000205956,SAMEA3558446:0.0012420761)99.2/97:0.0000520832)97.6/96:0.0000592541,(SAMN01908774:0.0008894407,SAMN01908781:0.0008414680)100/100:0.0002830740)100/100:0.0002633052,(SAMN01908793:0.0001353856,SAMN01908798:0.0000774416)100/100:0.0015983107)96.5/100:0.0000447587)75.1/100:0.0000067649,SAMN01908791:0.0015422615)100/100:0.0003104771)100/100:0.0005277761,SAMEA1707199:0.0023444448)100/100:0.0005988561,((SAMN02360567:0.0011098036,TDR107S140L002:0.0013679358)100/100:0.0003225271,TDR118S163L002:0.0015157544)100/100:0.0009513308)69/100:0.0000125733)99.9/100:0.0000968611,((((((((((((((((((((((((((00R1566:0.0000519130,01R1341:0.0000427672)97.6/100:0.0000509718,Peru2939:0.0000646875)75.8/81:0.0000077338,((01R0153:0.0000145630,(02R1479:0.0000291263,03R1373:0.0000378704)95.5/100:0.0000324164)93.4/100:0.0000369984,Peru4690:0.0000145630)94.8/75:0.0000300425)98.5/73:0.0000575727,((02R0890:0.0000841474,Peru4923:0.0000794506)98.8/100:0.0000752123,((99R890:0.0001509745,Peru4929:0.0001220093)75.7/79:0.0000172734,Peru4623:0.0000788975)73.4/64:0.0000445093)46.8/64:0.0000020479)95.3/39:0.0000456635,Peru4705:0.0000790774)87.6/39:0.0000166166,((99R576:0.0001019471,((Peru2908:0.0000436899,Peru3278:0.0000582539)98.6/100:0.0000509718,((Peru4651:0.0000142565,Peru4737:0.0000738755)97.1/72:0.0000566350,Peru5137:0.0001674920)0/51:0.0000020707)88.9/51:0.0000145743)93.5/45:0.0000291263,(((IDR1400036823:0.0001966249,(Peru2935:0.0000436899,Peru3339:0.0001375075)95.2/98:0.0000304055)85.8/79:0.0000145561,Peru4901:0.0000728181)93.1/79:0.0000283421,((Peru3279:0.0002574310,Peru4545:0.0000646128)0/52:0.0000015473,Peru4128:0.0000436899)68.4/68:0.0000020479)0/72:0.0000015473)73.5/39:0.0000078277)0/41:0.0000020479,Peru4312:0.0000655359)96.5/79:0.0000379801,Peru4968:0.0002974491)99.2/100:0.0000802094,(Peru2937:0.0000372223,Peru3340:0.0001007306)99.8/100:0.0000801002)0/93:0.0000020821,Peru3026:0.0001889541)100/100:0.0004178397,SAMEA2535095:0.0005657351)100/100:0.0002229470,(1785:0.0001947859,SAMEA3558203:0.0002364632)100/100:0.0007406688)100/100:0.0002311455,(((SAMEA3558462:0.0000952337,SAMEA95524918:0.0002616155)42.9/100:0.0000065360,SAMEA3558513:0.0001833697)100/100:0.0006946876,(((SAMEA787726:0.0001337606,SAMEA787730:0.0001653993)93.5/100:0.0000422181,SAMN04365148:0.0001378754)100/100:0.0002303431,SAMN03647912:0.0003518153)100/100:0.0007426018)79.7/100:0.0000166609)83.1/100:0.0000159326,((((((((0210098:0.0002188764,(SAMEA3558381:0.0001084695,(SAMEA3558398:0.0000749217,SAMEA3558432:0.0000287065)93.6/100:0.0000347563)100/100:0.0001638089)99.4/100:0.0000602410,SAMEA3558787:0.0003096696)98.7/100:0.0000593984,Peru4058:0.0004636817)74.9/100:0.0000023066,SAMEA3558871:0.0004639835)100/100:0.0002695505,(IDR1600029939:0.0009086381,SAMEA3558449:0.0008581013)96.7/100:0.0000507976)99.5/100:0.0000692782,(IDR1200001956:0.0009069732,(((((((((((SAMEA1465965:0.0002039082,SAMN03648828:0.0002983943)99.2/100:0.0000739107,((SAMEA3558486:0.0002504477,SAMEA95413918:0.0002727664)84.4/100:0.0000306071,(SAMN03648674:0.0005630737,TDR66S92L002:0.0004011629)98.1/100:0.0000691169)99.7/98:0.0000765537)93.3/53:0.0000273661,((((SAMN02053765:0.0000910736,((SAMN02350472:0.0001577696,SAMN02585970:0.0000728181)0/39:0.0000017474,SAMN02350483:0.0001982249)47.2/47:0.0000364081)92.2/47:0.0000311681,((((SAMN02403522:0.0001006799,SAMN02403523:0.0000506244)65.7/62:0.0000086025,SAMN02585963:0.0001464137)91.6/76:0.0000224793,SAMN02403546:0.0001228629)74.3/80:0.0000075649,((SAMN02403532:0.0000505996,SAMN02403533:0.0000354790)73.2/89:0.0000079939,(SAMN02403541:0.0000941110,SAMN02403542:0.0000339685)87.1/97:0.0000162594)91/92:0.0000204813)85.1/95:0.0000171581)92.9/51:0.0000279798,(SAMN02350424:0.0000358902,(SAMN02350428:0.0001439902,SAMN02586027:0.0000577426)9.4/93:0.0000238760)73.9/93:0.0000076170)100/100:0.0003396184,(((SAMN02053778:0.0002184752,(SAMN02403510:0.0000490530,SAMN02403511:0.0001053654)100/100:0.0001448222)96.8/100:0.0000474975,SAMN03648967:0.0004833508)0/38:0.0000015473,SAMN02053787:0.0003131677)100/72:0.0000962472)84.5/44:0.0000180273)82.2/41:0.0000119932,((SAMEA3558533:0.0004158868,SAMEA3558585:0.0002985989)73.5/100:0.0000078277,SAMN02053767:0.0002913145)74.6/50:0.0000074598)88.1/52:0.0000149272,(SAMN02586064:0.0000370603,SAMN02586071:0.0000076456)100/100:0.0002174748)96.3/63:0.0000451218,SAMEA95518918:0.0003522890)82/53:0.0000480304,SAMN03648758:0.0006591164)44.3/53:0.0000142191,SAMN03649060:0.0004541160)23.4/52:0.0000127168,SAMN03648788:0.0004518426)97.3/100:0.0000388296,SAMN03647122:0.0004942947)95.3/100:0.0000435593,SAMN03648941:0.0008584680)100/100:0.0003992948)99/100:0.0000860792)100/49:0.0000123426,(SAMEA3139846:0.0006829591,SAMN01925647:0.0008155192)100/100:0.0001522929)100/49:0.0000017408,SAMEA2533472:0.0007657130)99.3/100:0.0000582538)0/100:0.0000015928,((((Peru3266:0.0001330410,SAMEA3558282:0.0001225237)100/100:0.0007995933,((Peru4129:0.0002476101,Peru5411:0.0004342524)100/100:0.0003139606,(SAMEA2534340:0.0000946647,(SAMEA2534540:0.0001739821,SAMEA2534632:0.0001529260)83.5/100:0.0000154926)100/100:0.0006189110)99.3/100:0.0000746914)47.5/100:0.0000205621,SAMEA3558710:0.0006509557)100/100:0.0001469177,(((SAMEA3558454:0.0002403263,(((SAMEA3558504:0.0003024142,SAMEA3558590:0.0001062929)98.6/100:0.0000644182,SAMEA95446168:0.0001529260)85/100:0.0000144737,(((SAMEA3558523:0.0004860489,SAMEA3558570:0.0000436645)72.9/100:0.0000070704,((((SAMEA95419918:0.0001184550,SAMEA95431918:0.0000655359)76/100:0.0000165199,SAMEA95421418:0.0001310774)92.8/100:0.0000351123,SAMEA95537668:0.0000655359)0/100:0.0000015473,SAMEA95486668:0.0000946647)75.6/100:0.0000076011)68.9/100:0.0000070265,(SAMEA3558594:0.0004083490,(SAMEA95489668:0.0000509719,SAMEA95533918:0.0001010072)72.6/100:0.0000073512)82.7/100:0.0000117269)100/100:0.0001695217)89.6/100:0.0000218446)100/100:0.0006710102,SAMN03647418:0.0009355978)98.4/100:0.0000654892,SAMEA3558495:0.0007455115)74.4/100:0.0000062679)100/100:0.0000874060)85.7/99:0.0000148951,(((((((((SAMEA1018859:0.0002309790,SAMEA1019134:0.0002570260)85/100:0.0000150261,(SAMEA1018884:0.0001452242,SAMEA1019088:0.0001720368)91.4/65:0.0000231751)92.5/65:0.0000274524,SAMEA1019171:0.0000844707)82.2/62:0.0000446938,SAMEA1019095:0.0001001623)32.6/64:0.0000284748,(SAMN03647145:0.0000801001,((((SAMN03647412:0.0000246469,(SAMN03648066:0.0000548843,(SAMN03648170:0.0000309710,(SAMN03648286:0.0001683778,SAMN03648508:0.0001340683)82.7/94:0.0000182718)76/89:0.0000076023)23.2/89:0.0000086599)85.2/92:0.0000330415,SAMN04365146:0.0001602090)65.9/46:0.0000133584,SAMN03647562:0.0001019471)75.4/49:0.0000076456,SAMN03647999:0.0000680539)95.3/87:0.0000301602)96.4/100:0.0000437109)77.3/54:0.0000094321,(SAMEA1019041:0.0002383482,SAMEA961611:0.0000582539)94.2/99:0.0000309701)97.2/55:0.0000378046,(SAMEA1019293:0.0002257589,(SAMN03647179:0.0001218935,((SAMN03647188:0.0000647995,SAMN03647231:0.0001009839)23.1/98:0.0000502945,(SAMN03647424:0.0000930060,((SAMN03647550:0.0000364081,SAMN03648063:0.0001119670)0/99:0.0000020479,SAMN03647556:0.0000946647)84.3/97:0.0000160347)84.2/85:0.0000535900)26/83:0.0000160987)88.2/88:0.0000330264)13.6/52:0.0000018431)95.6/97:0.0000364079,SAMN03647274:0.0001239459)100/100:0.0009857227,(SAMEA787706:0.0002028845,SAMEA787733:0.0003051003)100/100:0.0008752219)11.7/62:0.0000185681)100/100:0.0009544231,SAMEA3558469:0.0013943217)69.8/51:0.0000031800,(((((SAMEA3558455:0.0002268818,SAMEA3558581:0.0004535234)100/100:0.0006685150,SAMN02585967:0.0009121838)100/100:0.0002042125,SAMEA3558506:0.0010028899)100/100:0.0008024690,SAMEA3558802:0.0013025187)99/100:0.0000855177,(SAMN03648673:0.0000728181,SAMN08795294:0.0000449386)100/100:0.0017433837)81.7/98:0.0000150810)76/51:0.0000106481,(((((((1803:0.0002104424,NLA009500730:0.0002555753)100/100:0.0002583649,SAMN02414939:0.0004097455)100/100:0.0007250476,((SAMEA3558494:0.0003730454,(SAMEA3558554:0.0000872387,SAMEA3558586:0.0002114479)100/100:0.0001975622)100/100:0.0003430284,SAMN03647505:0.0007500212)99.5/100:0.0000895140)96.2/100:0.0000374804,(SAMEA1018848:0.0001299857,(SAMEA1019024:0.0001156204,SAMEA1019192:0.0002241411)95.6/100:0.0000544859)100/100:0.0008298421)100/100:0.0001639542,(((IDR1200028162:0.0006559307,SAMN03648937:0.0008184021)97.7/100:0.0000651877,((SAMEA3558514:0.0001498114,SAMEA3558551:0.0002244313)98.5/100:0.0000624527,((SAMN02403499:0.0001399075,((SAMN02403602:0.0001021964,SAMN02403603:0.0001738770)99/100:0.0000728180,SAMN03648554:0.0003835010)90.9/59:0.0000226327)92.2/59:0.0000218446,(SAMN02403574:0.0000954840,SAMN02403575:0.0001602090)98.5/100:0.0000442241)99.6/100:0.0000887039)100/100:0.0005280320)99.9/100:0.0000869661,((((Peru4609:0.0002540509,Peru4734:0.0001383602)100/100:0.0006561126,(SAMEA3558408:0.0005819648,SAMEA3558499:0.0006118322)99.7/99:0.0000990428)97.9/84:0.0000015132,SAMEA3558806:0.0007005711)39.8/84:0.0000051039,(SAMEA3558537:0.0002263005,SAMEA3558601:0.0001375767)100/100:0.0006493820)0/83:0.0000015928)100/100:0.0004356509)86.7/100:0.0000153363,(SAMN02350487:0.0001804365,((SAMN02585968:0.0001375746,SAMN02585971:0.0000397794)74.6/100:0.0000113253,SAMN02585974:0.0001019250)89.2/100:0.0000283794)100/100:0.0009810801)92.3/100:0.0000220363,(((IDR1500045852:0.0006357446,((IDR1600037096:0.0004473982,Peru5038:0.0003679455)100/100:0.0002346775,(SAMN03647517:0.0000244073,SAMN03647559:0.0001666603)100/100:0.0004035147)87.7/100:0.0000226211)100/100:0.0006047149,IDR1600000726:0.0008606060)97.6/100:0.0000679539,SAMN03647498:0.0013077108)97.5/100:0.0000593376)100/100:0.0004651073)97.7/100:0.0000494474,((((01R0908:0.0002354209,((Peru3349:0.0000995249,Peru5413:0.0002415759)76.6/100:0.0000157656,Peru4558:0.0000689564)93/100:0.0000389389)100/100:0.0007471511,(Peru4905:0.0000423689,Peru5129:0.0002842034)100/100:0.0007164726)100/100:0.0001625320,(((02R0793:0.0001475712,Peru4674:0.0000015473)100/100:0.0005954000,(Peru4740:0.0006542485,Peru5072:0.0005695890)98.6/100:0.0000797144)100/100:0.0002514760,((((02R0971:0.0004081247,(02R1527:0.0000439088,(99R141:0.0000728181,(Peru2945:0.0000582539,((Peru4516:0.0000436899,Peru5000:0.0000500926)75/76:0.0000015473,((Peru4562:0.0000870902,(Peru5030:0.0000361550,Peru5031:0.0000436416)73/98:0.0000069125)90.7/94:0.0000141672,((Peru4570:0.0000629577,Peru4964:0.0000860340)78.6/84:0.0000106018,((Peru4659:0.0000873824,(Peru5019:0.0000509719,(Peru5104:0.0000509719,Peru5116:0.0000364081)96/100:0.0000014628)0/79:0.0000016270)76.8/79:0.0000264820,Peru4676:0.0000364081)79.3/79:0.0000258262)76.1/78:0.0000255564)0/71:0.0000015473)87.5/100:0.0000185420)37.9/97:0.0000177990)57.3/100:0.0000073278)100/100:0.0003386026)93.9/100:0.0000380945,((((04R0273:0.0001886102,SAMEA3558323:0.0000801001)88/84:0.0000153159,Peru4087:0.0000728181)58.1/49:0.0000072815,((Peru2903:0.0000992016,Peru2980:0.0000873824)98.6/100:0.0000605980,(Peru4153:0.0000655359,Peru4530:0.0000946647)40.2/48:0.0000015473)0/44:0.0000015473)100/100:0.0001791764,(Peru4736:0.0002548939,Peru5008:0.0002184752)98/100:0.0000436899)99.9/100:0.0001193134)98.5/100:0.0000654937,Peru4975:0.0006960221)100/100:0.0004154162,((((((02R1589:0.0001293327,Peru4915:0.0000625132)100/100:0.0001783750,TDR215S192L002:0.0005177519)91.1/100:0.0000227382,Peru4025:0.0002925058)98.2/100:0.0000655359,Peru4952:0.0003579275)100/100:0.0002482001,(02R1940:0.0005540873,(((1479151773189T1378114lib3412nextseqn0004151bp:0.0002279754,1479153938227T1379714lib3428nextseqn0004151bp:0.0002049901)100/100:0.0002059097,1774:0.0003570782)100/100:0.0001396182,IDR1300033719:0.0005676717)96.4/100:0.0000376330)100/100:0.0001125041)98.4/100:0.0000584643,((1479153938227T1379914lib3430nextseqn0004151bp:0.0003034381,Peru5125:0.0000961050)98.3/100:0.0000694714,Peru2953:0.0000946647)100/100:0.0005944260)100/100:0.0002429958)2.9/100:0.0000018431)35.2/100:0.0000049869)100/100:0.0010297543,IDR1600032078:0.0017185454)99.9/100:0.0001658535)100/100:0.0002748160,((SAMEA1403677:0.0014567750,(SAMEA1403741:0.0012594682,SAMEA1707464:0.0009431160)100/100:0.0002864157)100/100:0.0004045701,(SAMEA1707184:0.0001322428,SAMEA1707339:0.0000610558)100/100:0.0019536201)100/100:0.0002347912)96.2/100:0.0000451905,((((01R0878:0.0001496297,(01R1309:0.0001310774,Peru4543:0.0001529260)72/100:0.0000027433)99.3/100:0.0000656582,(Peru3284:0.0000843582,Peru4126:0.0003396475)96.2/100:0.0000371815)100/100:0.0007081946,(1824:0.0002876243,SAMN02414871:0.0002899698)100/100:0.0007201924)100/100:0.0013547734,(NLA009501246:0.0005800125,(SAMEA3558459:0.0003608671,SAMEA3558480:0.0004595232)99.9/100:0.0001378458)100/100:0.0015386365)97.9/100:0.0000708008)100/100:0.0001838896,((((((((((((((((((((((((((((((((01R0244:0.0000145630,02R0191:0.0000582539)73.3/100:0.0000076456,02R0236:0.0001145730)96.8/100:0.0000378089,SAMEA3558266:0.0002111917)40.4/100:0.0000110298,Peru4140:0.0000720898)46.4/98:0.0000190917,(Peru3297:0.0001019471,Peru4551:0.0000869581)91.9/100:0.0000230209)89.9/98:0.0000212367,Peru5002:0.0001092296)99.6/100:0.0000801002,(((Peru4107:0.0001301013,SAMEA104304863:0.0002045207)74.9/98:0.0000065476,(Peru5087:0.0000511316,SAMEA3558321:0.0001075439)97.7/98:0.0000377127)92.3/98:0.0000224344,Peru5077:0.0002111917)67.4/98:0.0000015473)100/100:0.0002030304,IDR1300019614:0.0005331694)94.2/100:0.0000330457,((Peru4584:0.0000148508,Peru5033:0.0001092296)98.3/100:0.0000510658,Peru4697:0.0000945332)99.9/100:0.0001461782)75.8/100:0.0000081080,(Peru4015:0.0003063374,Peru4112:0.0002403263)93.2/100:0.0000282197)0/98:0.0000020536,((1479151773189T1376414lib3395nextseqn0004151bp:0.0003029726,(Peru2949:0.0000655702,Peru3027:0.0000977678)36.3/100:0.0000224228)100/100:0.0001944218,((((((Peru2912:0.0000408645,(Peru2946:0.0000373907,Peru3354:0.0000505344)32/100:0.0000279102)97.6/100:0.0001071968,Peru4599:0.0001090753)0/99:0.0000015736,((Peru4572:0.0001337473,Peru4596:0.0000762550)14.9/100:0.0000086302,Peru4592:0.0000625220)79.2/100:0.0000108637)94.8/99:0.0000219933,(Peru2943:0.0000946647,Peru3419:0.0002482300)86.4/99:0.0000150598)76/100:0.0000066244,(Peru3267:0.0001091201,Peru3975:0.0000144451)98.4/100:0.0000436899)0/81:0.0000019095,(Peru4593:0.0001310774,Peru4595:0.0000509719)94.9/100:0.0000291263)100/100:0.0001772784)98.5/100:0.0000516253)100/100:0.0001255095,((((((((((01R1241:0.0000436899,(02R1726:0.0000582539,03R0110:0.0001237948)92.1/100:0.0000218446)97.9/100:0.0000513251,Peru4308:0.0000722618)94.4/100:0.0000364081,(1479153938227T1380814lib3438nextseqn0004151bp:0.0002972107,Peru5444:0.0000706019)98/100:0.0000622282)100/100:0.0002843899,Peru4931:0.0003719576)98.1/100:0.0000509718,(Peru4121:0.0004081150,(Peru4305:0.0000469902,Peru4983:0.0001806742)100/100:0.0002684424)0/65:0.0000015473)0/63:0.0000015473,((((02R1076:0.0002823588,Peru5096:0.0001094365)96.7/100:0.0000458005,Peru3996:0.0000735733)100/100:0.0002172377,((((Peru2950:0.0001070373,(Peru2955:0.0001137892,Peru3318:0.0000533775)84.7/100:0.0000364081)99.9/100:0.0001015191,(Peru4473:0.0000667854,Peru4990:0.0000918348)97.1/100:0.0000493767)100/100:0.0001237948,Peru4590:0.0002811990)74.2/100:0.0000072815,(Peru3971:0.0002301680,((Peru4629:0.0000809124,Peru5105:0.0001634134)88.7/100:0.0000381029,Peru4649:0.0001107062)100/100:0.0001779664)97.8/100:0.0000530427)96.2/100:0.0000407507)95.5/100:0.0000291263,((((((((02R1645:0.0001159738,Peru4600:0.0000604635)100/100:0.0001187251,Peru4016:0.0001527303)100/100:0.0001334816,Peru2973:0.0002703806)83.8/100:0.0000145630,TDR160S118L002:0.0004581274)93.8/86:0.0000224637,(SAMEA3558185:0.0001137018,TDR165combined:0.0003168423)100/100:0.0003493347)95.9/86:0.0000297425,(03R0655:0.0004009120,(((Peru3029:0.0002187662,Peru4581:0.0002605342)98.1/100:0.0000590378,(((Peru3069:0.0000648711,SAMEA3558316:0.0000958843)95.1/100:0.0000603122,Peru5134:0.0001205204)88.8/100:0.0000559819,Peru3274:0.0000772600)100/100:0.0002510075)96.8/100:0.0000387143,(SAMEA3558190:0.0000582539,TDR171S96L002:0.0002409632)99.9/100:0.0001820583)98.7/95:0.0000509718)87.5/83:0.0000145630)77.7/71:0.0000076456,(Peru3015:0.0003785595,((Peru3044:0.0002481236,SAMEA3558208:0.0006140883)37.8/86:0.0000151824,SAMEA3558335:0.0004295830)87.4/100:0.0000351549)88.5/90:0.0000018431)91.2/79:0.0000285260,(Peru4969:0.0002172039,SAMEA3558279:0.0002983103)98.8/100:0.0000744395)0/58:0.0000015473)0/58:0.0000015473)92.9/83:0.0000216802,((Peru3032:0.0000490530,Peru3368:0.0001443351)55.9/98:0.0000277964,Peru4076:0.0000379574)100/100:0.0003308809)87.9/86:0.0000145687,((((((((02R1871:0.0001073128,SAMEA3558322:0.0000231786)99.6/100:0.0000728867,Peru3041:0.0001092296)0/43:0.0000016156,SAMEA3558264:0.0001751247)95.6/43:0.0000289950,((Peru3979:0.0000801001,((Peru3989:0.0001226981,Peru4136:0.0000937691)39.8/66:0.0000077369,Peru4468:0.0000431603)42.3/66:0.0000151957)80.3/66:0.0000016938,Peru4069:0.0001600245)44.4/100:0.0000073662)77/42:0.0000067183,(Peru4316:0.0000267870,((Peru4667:0.0000779985,Peru4927:0.0000592095)72.8/100:0.0000077891,Peru5136:0.0001092296)98.6/100:0.0000436899)96.4/100:0.0000312947)92.1/99:0.0000218446,((((02R1941:0.0000670942,03R0797:0.0001092296)95.8/100:0.0000417654,Peru3283:0.0000946647)76/100:0.0000072815,(Peru3295:0.0000946647,Peru4564:0.0000946647)72.3/100:0.0000072815)86.5/99:0.0000145630,(Peru3302:0.0000655359,Peru5142:0.0001310774)90.6/100:0.0000218446)99.2/99:0.0000582538)100/100:0.0003058832,(03R0951:0.0003931347,(((Peru4100:0.0001311432,Peru4679:0.0001897063)75.5/100:0.0000098339,(((SAMN02380986:0.0000798115,SAMN02380995:0.0001009548)75.6/100:0.0000119452,SAMN02381031:0.0001602090)73.8/100:0.0000134420,(SAMN02567684:0.0001698254,TDR234S206L002:0.0002015640)74.7/98:0.0000355117)100/100:0.0001862333)100/100:0.0002610994,TDR73S150L002:0.0008574569)74.3/86:0.0000383939)0/85:0.0000017376)91.8/86:0.0000213342,(((03R1451:0.0003284943,Peru4485:0.0002956806)69.6/100:0.0000147337,Peru4459:0.0002939575)100/100:0.0001314580,(((((((((1479151773189T1376914lib3400nextseqn0004151bp:0.0002369719,1479151773189T1377114lib3402nextseqn0004151bp:0.0002803472)85/100:0.0000214777,Peru3296:0.0001529786)59.1/100:0.0000145120,Peru2915:0.0000845941)100/100:0.0001987979,(Peru4626:0.0002836537,Peru5001:0.0004516848)97.7/100:0.0000524388)95.7/100:0.0000373011,(((((Peru3375:0.0000539170,Peru4122:0.0000664326)99.4/100:0.0000911881,Peru4096:0.0002548939)99.3/100:0.0000512091,Peru4656:0.0002699497)94.9/100:0.0000291592,((Peru5009:0.0001436312,Peru5428:0.0001154587)99.8/100:0.0001123687,TDR170S177L002:0.0005967816)99.4/100:0.0000598783)76/100:0.0000072815,(Peru4007:0.0000509719,Peru4142:0.0001019471)100/100:0.0001602089)76.6/100:0.0000072815)0/99:0.0000015473,(1479151773189T1377214lib3403nextseqn0004151bp:0.0002554422,((Peru3359:0.0000509719,Peru4321:0.0000447208)70.6/100:0.0000097731,Peru4684:0.0000364081)98.7/100:0.0000614534)100/100:0.0001966248)76.2/99:0.0000076456,Peru4493:0.0003574950)99/100:0.0000573649,(((((98R454:0.0002228465,Peru5023:0.0000436899)76.1/100:0.0000077881,((Peru5021:0.0000072815,Peru5450:0.0001456431)73.9/100:0.0000071331,Peru5022:0.0000407073)88.8/100:0.0000166444)0/100:0.0000015677,Peru4523:0.0000800063)99.9/100:0.0001411173,Peru3064:0.0002481837)99.8/100:0.0000869464,Peru3986:0.0002330425)99.9/100:0.0001097991)18.8/100:0.0000016156,(((((Peru2910:0.0001289975,Peru4732:0.0001019471)86.2/100:0.0000168310,Peru4934:0.0000728181)96/100:0.0000342393,Peru3400:0.0002039082)100/100:0.0002032749,(SAMEA3558329:0.0000728181,SAMEA3558330:0.0001188457)100/100:0.0002967842)73.8/100:0.0000074634,((((Peru4038:0.0001606312,Peru4131:0.0001966249)99.6/100:0.0000728180,Peru4993:0.0002111917)74.9/100:0.0000015561,Peru4077:0.0003861547)33.3/100:0.0000139494,Peru4045:0.0003869330)99/100:0.0000508682)88.6/100:0.0000155607)94.2/100:0.0000291263)74.9/100:0.0000072815)98.9/86:0.0000445967)0/74:0.0000014563,Peru3998:0.0002983863)80.9/80:0.0000068414,((((((02R0360:0.0001678064,Peru3974:0.0000873824)99.7/100:0.0000873824,Peru3272:0.0002548939)0/75:0.0000015928,((((Peru4544:0.0000495830,Peru4713:0.0001598361)20.3/52:0.0000021701,Peru5109:0.0000436899)70.2/52:0.0000106569,((Peru4655:0.0000557830,Peru5107:0.0002484840)85.4/100:0.0000192521,Peru5108:0.0001633001)40.2/52:0.0000155906)67.6/73:0.0000042097,(Peru4658:0.0001898010,Peru5123:0.0000436899)72.4/93:0.0000070845)100/100:0.0001890208)99.3/100:0.0000583820,(((((Peru2962:0.0000332933,Peru3422:0.0001445553)88.3/100:0.0000304272,SAMEA3558318:0.0000539137)91.8/100:0.0000387583,Peru3055:0.0001310738)95.2/100:0.0000473136,Peru4557:0.0000518582)100/100:0.0001417473,Peru3997:0.0001529482)73.4/100:0.0000077929)100/100:0.0001199002,(((03R1465:0.0000946647,Peru5083:0.0001456431)93.6/72:0.0000291263,(((Peru3326:0.0000728181,(Peru4650:0.0001383602,Peru4971:0.0000575139)74/71:0.0000078516)84.7/71:0.0000016565,(Peru4550:0.0000582539,Peru4563:0.0000873824)95.2/100:0.0000289290)85/71:0.0000207178,Peru4909:0.0000728181)84.7/71:0.0000015473)99.8/100:0.0000973562,Peru3992:0.0002247113)99.9/100:0.0001341089)98.2/100:0.0000718133,((03R0920:0.0000942996,Peru5075:0.0001019471)100/100:0.0002408731,(Peru4575:0.0000821219,Peru5447:0.0001496041)100/100:0.0002350798)100/100:0.0001019472)0/90:0.0000015473)0/70:0.0000009154)99.6/94:0.0000691429,(Peru4620:0.0005717313,Peru4733:0.0006016066)73.2/69:0.0000043461)90.2/69:0.0000239790,((SAMEA3558791:0.0000836878,SAMEA3558793:0.0002701535)100/100:0.0002508674,TDR195S108L002:0.0007586179)100/100:0.0001401320)100/100:0.0001250674,(SAMEA1015935:0.0004901632,SAMN03648845:0.0007915111)99.2/66:0.0000754073)0/43:0.0000018545,1808:0.0006852199)91.7/44:0.0000239695,SAMEA2297166:0.0006808301)91.8/67:0.0000256595,(1833:0.0005757236,SAMN02414864:0.0005170037)100/100:0.0001450542)97.4/67:0.0000395932,TDR217S194L002:0.0009317637)94.6/100:0.0000361908,((SAMEA1403651:0.0002410873,SAMEA1403854:0.0001954640)100/100:0.0008474671,(SAMEA2533920:0.0005484112,SAMN02567710:0.0005840738)96.4/100:0.0000436899)98.5/100:0.0000540762)100/100:0.0001495908,((((IDR1300016371:0.0005282020,((SAMEA2533376:0.0001247183,((SAMEA2533720:0.0001835117,SAMEA2535186:0.0001893415)41.6/100:0.0000157376,SAMEA2534839:0.0002627364)73.3/100:0.0000088291)100/100:0.0002219351,SAMN03647444:0.0003759490)100/99:0.0001798011)98.7/99:0.0000845842,(((((NLA000301029:0.0002482163,NLA000301128:0.0001254237)99.2/100:0.0000687784,(SAMN02419607:0.0001639618,SAMN02419637:0.0002729920)99.9/100:0.0001354229)72.5/100:0.0000076371,SAMN02419677:0.0002297339)100/100:0.0005072474,(SAMEA1403940:0.0004606886,SAMN02419594:0.0006682180)100/100:0.0001132339)100/100:0.0001490326,(((SAMEA1016080:0.0001979125,SAMEA1403852:0.0004824614)78.4/98:0.0000218446,(SAMEA1403623:0.0000655359,((SAMEA1403805:0.0003504757,SAMEA1403981:0.0003502824)89.8/100:0.0000218446,SAMEA1403819:0.0000728181)91.9/100:0.0000218446)87/98:0.0000141379)100/100:0.0004892116,(SAMEA2534235:0.0004161537,(SAMN02231121:0.0005331819,SAMN02567706:0.0004769970)85.3/100:0.0000201526)94.6/100:0.0000303829)74.3/100:0.0000068962)67.4/99:0.0000017408)73/100:0.0000073002,((Peru3292:0.0000918427,(Peru5423:0.0002062104,SAMEA3558257:0.0001475916)84.9/100:0.0000157955)100/100:0.0002041078,(Peru5425:0.0002829814,Peru5430:0.0001061442)100/100:0.0003115241)100/100:0.0002807386)100/100:0.0001304542,(((((IDR1300038288:0.0011216438,(SAMN03647516:0.0004613624,TDR147S176L002:0.0004724322)100/100:0.0003874271)73.9/100:0.0000052618,(SAMEA3558475:0.0001531055,SAMEA3558511:0.0001420233)100/100:0.0006394308)0/85:0.0000020479,(SAMEA1707182:0.0003430547,SAMEA2533704:0.0003709131)100/100:0.0002147731)99.8/100:0.0001108616,SAMN08912861:0.0009758314)72/100:0.0000015132,SAMN03648042:0.0007091073)73.9/100:0.0000092748)99.5/100:0.0001002602)98.7/100:0.0000569372,SAMEA2533693:0.0007534588)93.7/100:0.0000314223,(((((((01R1386:0.0000816181,Peru4024:0.0000364081)100/100:0.0002752378,(Peru3431:0.0002173598,Peru4120:0.0003854417)93.7/100:0.0000304582)85/100:0.0000140745,(((Peru4072:0.0002071244,Peru4075:0.0002470485)96.9/100:0.0000392701,Peru4135:0.0001747750)75.9/100:0.0000070522,Peru4116:0.0003506284)98.7/100:0.0000457348)0/100:0.0000015473,((((02R1723:0.0002835111,Peru4000:0.0003209763)85.7/100:0.0000151533,((Peru2921:0.0000559167,Peru3287:0.0000468067)90.3/100:0.0000297180,Peru4601:0.0000530596)100/100:0.0002362300)77/100:0.0000072815,Peru4979:0.0002840302)77.1/100:0.0000072815,((Peru4029:0.0001529260,Peru4113:0.0001529260)100/100:0.0001602089,Peru5079:0.0003281703)87/100:0.0000145630)97.1/100:0.0000291263)95.5/100:0.0000294689,(((Peru4482:0.0003058832,Peru4567:0.0004228876)84.7/100:0.0000141953,((Peru4529:0.0002257589,Peru4625:0.0003719503)99.8/100:0.0001051004,Peru4554:0.0003743954)69.8/100:0.0000044823)75.1/100:0.0000072815,(SAMEA3558188:0.0001201769,TDR169S165L002:0.0001356708)100/100:0.0003558767)75.7/100:0.0000078277)100/100:0.0005179948,(((((1753:0.0005461888,(((SAMEA1530838:0.0002358513,SAMEA1708243:0.0003266525)85.3/100:0.0000170845,SAMEA1556541:0.0001137746)98.6/100:0.0000684417,(SAMN01925685:0.0000442522,SAMN02585930:0.0002863289)99.9/100:0.0001295589)100/100:0.0002630404)87.3/100:0.0000178667,((SAMN02053786:0.0002959892,SAMN02403629:0.0004041933)67.4/98:0.0000222034,(SAMN03648620:0.0008225831,SAMN03648740:0.0002759422)99.4/98:0.0001058705)100/100:0.0002221948)100/100:0.0001698049,(((((1831:0.0010157670,((SAMEA3558375:0.0004663353,((SAMEA3558539:0.0001242746,SAMEA95414668:0.0000917092)99.9/100:0.0001705947,SAMEA95438668:0.0002222349)100/100:0.0002925388)95.4/100:0.0000475962,SAMEA3558461:0.0003898568)99.9/100:0.0000959579)76.8/77:0.0000136766,(((((NLA000801697:0.0000912180,TDR226S198L002:0.0001987341)100/100:0.0004235039,SAMN03647434:0.0003672447)99.9/100:0.0001544793,((SAMEA2534943:0.0002810507,(((SAMEA3558752:0.0003663023,TDR178S143L002:0.0004369091)100/100:0.0002676817,TDR129S132L002:0.0004495737)86.6/99:0.0000172045,SAMEA3558879:0.0002069019)85.1/99:0.0000176488)64.9/99:0.0000649583,SAMEA3558895:0.0003609960)100/100:0.0004255225)92.7/99:0.0000347774,SAMN02231182:0.0006352990)91.1/99:0.0000302373,((Peru4583:0.0000654505,((Peru5093:0.0000531140,Peru5150:0.0000928548)28.4/100:0.0000220118,Peru5149:0.0000850823)92/100:0.0000250939)100/100:0.0002578933,SAMN02414845:0.0004420472)100/100:0.0001237948)80.6/99:0.0000174176)92.4/77:0.0000435091,(SAMEA3558209:0.0007912671,((((SAMEA3558827:0.0001791918,(((SAMEA3558831:0.0000798394,SAMEA3558894:0.0000292457)44.4/69:0.0000145630,(SAMEA3558866:0.0000926974,SAMEA3558870:0.0000218447)79.4/100:0.0000097529)89.3/69:0.0000020578,SAMEA3558832:0.0000801001)94.1/100:0.0000248724)97.6/100:0.0000404970,SAMEA3558833:0.0000655359)73.7/100:0.0000076456,SAMEA3558873:0.0001643156)100/100:0.0001185229,SAMEA3558835:0.0001834708)100/100:0.0004108533)71.5/66:0.0000064676)78.2/99:0.0000119860,(((IDR1600002109:0.0000820063,IDR1600055997:0.0001324165)100/100:0.0005965562,(Peru4032:0.0000389419,(Peru4103:0.0001529260,Peru4464:0.0000655359)75.6/100:0.0000050260)100/100:0.0006281598)10.9/94:0.0000053064,Peru4067:0.0005054594)89.8/99:0.0000219649)98/99:0.0000559564,SAMEA2534193:0.0005326793)100/99:0.0000962163)86.4/99:0.0000145630,Peru3298:0.0007238519)92.7/99:0.0000218446,(((IDR1600007779:0.0005494035,(IDR1600019639:0.0003090663,(IDR1600037187:0.0002818529,IDR1600039184:0.0002171825)100/100:0.0002962444)88.6/100:0.0000428267)100/100:0.0008195955,(((((SAMEA1016186:0.0003802764,SAMEA1016201:0.0005192956)97.6/100:0.0000518820,((SAMEA1403609:0.0001185843,SAMEA1707552:0.0001829642)100/100:0.0004356661,(SAMEA1707504:0.0004118636,SAMN02419566:0.0005045767)100/100:0.0004600279)97/100:0.0000534819)100/100:0.0001308501,((SAMEA1403613:0.0006059644,SAMEA1403857:0.0006845125)99.9/100:0.0001100813,(SAMEA1403830:0.0001122425,SAMEA1707267:0.0001150160)100/100:0.0006272969)73.5/100:0.0000081657)72.6/100:0.0000078627,(SAMEA1707124:0.0002656551,((SAMEA2533794:0.0002226432,SAMEA2533870:0.0000441524)93.5/100:0.0000291263,SAMEA2534134:0.0001388744)99.9/100:0.0001878585)100/100:0.0002986878)92.1/100:0.0000270861,((SAMEA2534246:0.0001036221,SAMEA2534937:0.0000705259)100/100:0.0003799541,SAMN02567732:0.0004816332)100/100:0.0001443886)92.8/100:0.0000240194)95.7/99:0.0000521198,(SAMEA1015988:0.0007488784,SAMEA104326188:0.0007417438)93/100:0.0000469432)73.6/99:0.0000091163)100/100:0.0001962237)78.4/84:0.0000020376,(((((NLA000016604:0.0007454997,((SAMN03647138:0.0000892627,((SAMN03647321:0.0001016108,SAMN03648060:0.0000513887)0/69:0.0000141957,SAMN03647371:0.0000294491)36.3/71:0.0000008853)75.4/71:0.0000064148,SAMN03647341:0.0001029479)100/100:0.0006404732)96.3/100:0.0000438015,TDR63S161L002:0.0007782986)91.6/100:0.0000218446,SAMN02567728:0.0007461962)100/100:0.0000946648,((NLA009900182:0.0007526978,(SAMEA3558512:0.0006943405,(SAMN02567711:0.0000817094,SAMN02567719:0.0000737514)100/100:0.0006410473)95.3/100:0.0000425660)100/100:0.0001237948,(SAMEA3558530:0.0005929315,SAMN03648832:0.0009552245)100/100:0.0001184049)73.1/100:0.0000072815)99.1/100:0.0000518490,Peru3372:0.0009786667)39.1/99:0.0000141644)48.7/82:0.0000065322)89.7/100:0.0000194163,(SAMEA3558207:0.0012616875,SAMEA3558211:0.0001612970)74.5/53:0.0000175186)76.1/53:0.0000093047,((SAMN02567716:0.0001114192,SAMN02567726:0.0000927883)100/100:0.0004385007,((SAMN03647331:0.0000725753,SAMN03647433:0.0001665256)73.9/74:0.0000083523,SAMN03647995:0.0000966591)100/100:0.0005461632)100/100:0.0003638340)99.8/100:0.0000836982,((Peru2916:0.0000370653,Peru3962:0.0000367515)100/100:0.0003994257,SAMEA2534735:0.0005441770)100/100:0.0004257122)71.6/100:0.0000074665,((Peru2961:0.0001249533,Peru5020:0.0001456431)100/100:0.0006335648,SAMEA2535184:0.0009134097)95.3/100:0.0000364788)98.4/100:0.0000581419,((((Peru3042:0.0008660687,(SAMEA2533651:0.0007142517,TDR125S105L002:0.0010862839)96.9/100:0.0000523307)74.7/100:0.0000068181,((SAMN02053753:0.0000723622,((SAMN03648607:0.0003424097,SAMN08795215:0.0001993998)91.4/100:0.0000240885,SAMN03648821:0.0004953917)72.8/77:0.0000134111)90.3/100:0.0000211931,((((SAMN02053783:0.0000724598,SAMN02585972:0.0001761180)85.4/76:0.0000195784,SAMN05575041:0.0000720511)0/76:0.0000016628,SAMN03648729:0.0004102291)79.7/64:0.0000371050,SAMN02585961:0.0002460469)68.5/88:0.0000298853)100/100:0.0007140152)37.4/89:0.0000111692,(SAMEA3558456:0.0001189438,SAMEA3558473:0.0001173705)100/100:0.0007235960)98.1/100:0.0000511159,SAMEA3558367:0.0009235212)98.2/100:0.0000549645)100/100:0.0005394139,((1854:0.0010349102,SAMEA3558642:0.0009883302)100/100:0.0001550662,Peru4579:0.0013475356)100/100:0.0006001085)97/100:0.0000369773,(((((IDR1300005060:0.0007572477,Peru3428:0.0004028870)98.5/100:0.0000980310,Peru4489:0.0005077356)100/100:0.0008824486,(((NLA009700174:0.0007262356,TDR127S117L002:0.0006770435)99.5/100:0.0001229961,(SAMEA3558464:0.0005170984,(SAMEA3558482:0.0003072875,SAMN03649045:0.0005866129)96.6/100:0.0000641981)100/100:0.0002706415)100/100:0.0003867241,SAMEA3558286:0.0011358876)100/100:0.0001930072)100/100:0.0001567311,(((((SAMEA1016025:0.0000808249,SAMEA1016128:0.0002405699)73.9/100:0.0000525561,SAMEA1403966:0.0003393781)98.2/100:0.0000552829,((((SAMEA1403679:0.0001532485,SAMEA1707406:0.0001063652)26/100:0.0000162834,SAMEA1707167:0.0001366111)98.5/100:0.0000805883,SAMEA1707521:0.0000813354)95.3/100:0.0000358007,SAMEA1403993:0.0002257589)96.2/100:0.0000364081)100/100:0.0005387117,(SAMEA1403845:0.0001871558,SAMEA1707201:0.0001025230)100/100:0.0006260215)100/100:0.0001517805,(SAMEA3558496:0.0003210571,(SAMEA3558501:0.0004118047,SAMN03648953:0.0009374786)99.3/100:0.0001006604)100/100:0.0003142899)100/100:0.0005205492)100/100:0.0005841085,(SAMEA1707418:0.0015472900,SAMEA2533481:0.0014284025)100/100:0.0002206857)20.6/100:0.0000133968)92.5/100:0.0000279341,((Peru4591:0.0009698974,SAMN02586100:0.0009106464)100/100:0.0006416906,(SAMEA1707221:0.0003281564,(SAMN03648604:0.0000535075,SAMN03648617:0.0001310774)100/100:0.0002675512)100/100:0.0011766822)89.7/100:0.0000212950)100/100:0.0005500201,(1741:0.0004415471,(((((((SAMN03647144:0.0000682532,SAMN03648071:0.0000855060)44/59:0.0000104213,SAMN03648078:0.0000401410)88/93:0.0000214855,(SAMN03647352:0.0000366454,SAMN03647878:0.0000509719)74/59:0.0000072815)79/59:0.0000018431,((SAMN03647148:0.0000407623,SAMN03647205:0.0001531633)83.8/96:0.0000250510,SAMN03648050:0.0000582539)0/39:0.0000015928)75.6/40:0.0000049924,SAMN03648067:0.0000460055)100/100:0.0002061833,SAMN03647379:0.0002638416)85/100:0.0000168071,SAMN03648837:0.0007651109)99.8/100:0.0001284633)100/100:0.0017297307)100/100:0.0001347645)72.9/100:0.0000073247,((((((((((1767:0.0002310053,NLA000300865:0.0002935424)71.7/96:0.0000233426,(((((NLA009400322:0.0001897000,((SAMN02231175:0.0001722679,SAMN02231181:0.0000458853)86.2/100:0.0000182004,(SAMN02231185:0.0000510102,SAMN02231190:0.0000292622)98/100:0.0000509718)99.6/100:0.0000691664)75/92:0.0000072815,(SAMN02231183:0.0000781490,SAMN02231188:0.0001164532)94.1/91:0.0000311622)87.1/86:0.0000145144,SAMEA2533402:0.0002403263)93.1/58:0.0000218446,(((SAMEA2534959:0.0000655359,SAMEA2535312:0.0000364081)99.7/100:0.0000790497,((SAMN02231154:0.0002123036,SAMN02231164:0.0000980463)97.6/100:0.0000592971,((SAMN02231155:0.0000312307,SAMN02231179:0.0000193896)90.7/100:0.0000218446,SAMN02673324:0.0001070882)99.2/100:0.0000588405)85.1/67:0.0000166362)85.8/52:0.0000159409,((SAMN02231156:0.0000509719,SAMN02673327:0.0001165121)58.4/100:0.0000015473,SAMN02231160:0.0000291263)100/100:0.0000801002)0/51:0.0000020479)0/41:0.0000015928,((SAMN02231159:0.0000946647,(SAMN02231161:0.0001040147,SAMN02231187:0.0000914462)98/100:0.0000435567)94.4/100:0.0000302653,(SAMN02231172:0.0000655359,(SAMN02231180:0.0001422993,SAMN02231186:0.0000728181)99.7/100:0.0000798661)73.6/100:0.0000075932)74.4/83:0.0000070062)99.4/61:0.0000946466)87.7/57:0.0000206928,(NLA000301074:0.0002581163,SAMN03647238:0.0001538032)88/98:0.0000163926)88.9/57:0.0000223980,(IDR1200023774:0.0002385533,IDR1400002530:0.0003230150)99.2/99:0.0000791752)87.8/57:0.0000150776,SAMN02231189:0.0001306554)94.7/81:0.0000299002,NLA000100450:0.0002415726)100/100:0.0002054346,SAMN02231191:0.0002776076)100/100:0.0005495012,SAMN02231119:0.0007683641)100/100:0.0013262802,SAMEA2533673:0.0022097057)17.9/97:0.0000224083,((((((SAMEA2533427:0.0005504295,SAMEA2534034:0.0007916351)98.9/100:0.0001067108,SAMEA2535325:0.0008180879)12.9/100:0.0000074340,SAMEA2535225:0.0006044943)99.1/100:0.0000652529,(SAMEA2534424:0.0006280833,SAMEA2534435:0.0007471803)98.7/100:0.0000728482)100/100:0.0003665554,SAMEA2533765:0.0012091060)100/100:0.0006916765,(SAMN02231166:0.0006503181,SAMN02231168:0.0006196556)100/100:0.0008039348)100/100:0.0007098625)100/100:0.0002326875)100/100:0.0006096144,(((1479146369267T184615lib5051nextseqn0036151bp:0.0011490245,SAMN01908752:0.0013059882)100/100:0.0039239626,canettii:0.1600916013)88.5/100:0.0006402733,SAMEA3558191:0.0002351691)95.8/99:0.0004617582)74/99:0.0000062236,((((1479146369267T888415lib5605nextseqn0048151bp:0.0010556465,SAMN01908806:0.0009512381)100/100:0.0002587972,SAMN01925693:0.0012829488)100/100:0.0002764091,(((((1744:0.0002561399,1828:0.0002104145)100/100:0.0005550968,(((1796:0.0004811184,SAMEA3558430:0.0003397760)99.5/100:0.0000991015,SAMEA3558201:0.0003503218)86.2/100:0.0000145630,IDR1400003506:0.0005685542)99.1/100:0.0000987577)98.7/100:0.0000674162,(SAMEA2533501:0.0000509719,(SAMEA2534209:0.0000866541,(SAMEA2534662:0.0000436420,SAMEA2535209:0.0000873824)46.1/100:0.0000034847)76.9/100:0.0000115671)100/100:0.0003767642)100/100:0.0006792354,SAMEA961665:0.0016281072)99.9/100:0.0001239470,(1832:0.0010182160,((((NLA000201001:0.0006426634,((((((((SAMEA104326196:0.0001517815,SAMEA3558688:0.0001281635)92.7/100:0.0000248351,(SAMN02414977:0.0000728181,SAMN03648172:0.0000802968)99.1/100:0.0000513408)91.2/100:0.0000220558,((SAMN03647515:0.0000351867,SAMN03647996:0.0000638992)99.3/100:0.0000960636,SAMN03648051:0.0001080922)90.3/100:0.0000320493)41.7/100:0.0000076456,((((SAMN02414873:0.0000573849,SAMN02414876:0.0000655359)82.7/65:0.0000015473,((SAMN02414887:0.0000509719,SAMN02414930:0.0000619596)87.7/100:0.0000171128,SAMN02414896:0.0000509719)0/46:0.0000015473)0/46:0.0000015473,SAMN02414874:0.0000145630)100/100:0.0001155578,SAMN02414926:0.0001383602)71.4/100:0.0000079549)100/100:0.0001729522,((SAMN02414881:0.0000496226,SAMN02414888:0.0000328739)75.6/100:0.0000073039,SAMN02414899:0.0000364081)100/100:0.0002289376)100/100:0.0001368838,SAMN02381023:0.0004893315)99.8/100:0.0000902160,(SAMEA3558481:0.0005699656,SAMN02380999:0.0003634084)96/100:0.0000446882)76.9/100:0.0000072815,SAMN02414861:0.0003513363)27/100:0.0000018640)87.2/100:0.0000212810,((SAMEA104326200:0.0004470576,((SAMN02414883:0.0001022036,SAMN02414884:0.0000601056)99.2/100:0.0000710535,((SAMN02414957:0.0000346121,SAMN02414971:0.0000677912)0/100:0.0000015473,SAMN02414974:0.0000789428)99.8/100:0.0000921547)100/100:0.0003399970)100/100:0.0001616781,(SAMN03648019:0.0000589383,SAMN03648026:0.0000291263)100/100:0.0003931879)97.2/100:0.0000438843)100/100:0.0001865893,((SAMEA3558687:0.0007060931,SAMN02414970:0.0006129245)100/100:0.0001201696,(SAMN03647568:0.0007157686,SAMN03648271:0.0007687460)94.9/100:0.0000377863)97.7/100:0.0000439413)91.3/100:0.0000280200,SAMEA787707:0.0007981153)100/100:0.0003209188)100/100:0.0001529260)100/100:0.0001155916)100/100:0.0002794924,(((((((1756:0.0003913490,SAMEA1016029:0.0001565986)100/100:0.0002674175,(1759:0.0005684454,SAMEA1403722:0.0005620950)87.9/100:0.0000195980)91.6/100:0.0000228499,(SAMN02419605:0.0004775631,TDR55S160L002:0.0005638614)99.8/100:0.0000887191)100/100:0.0001691895,(SAMEA1016081:0.0004546067,SAMEA1403763:0.0006071480)100/100:0.0003470178)44/100:0.0000245332,(SAMEA1707360:0.0004470640,SAMN02419632:0.0004881800)100/100:0.0002507359)100/100:0.0006716210,SAMEA1403700:0.0012279770)100/100:0.0003952005,((((((((((((((((1821:0.0003046266,SAMEA1403653:0.0002039082)71.4/100:0.0000071274,(((SAMEA1015931:0.0001310774,((SAMEA1015940:0.0000728181,SAMEA1403686:0.0001237948)73.2/73:0.0000072815,((((SAMEA1015997:0.0001019471,SAMEA1403570:0.0001092296)72.9/69:0.0000072815,((SAMEA1403933:0.0000793205,SAMEA1403980:0.0000240074)43.8/100:0.0000076033,SAMEA1707422:0.0000864806)95.9/100:0.0000313403)98.9/55:0.0000012684,SAMEA1707452:0.0000364081)0/55:0.0000028245,SAMEA1404003:0.0000728181)98.2/55:0.0000046098)76.4/57:0.0000086931)95.3/100:0.0000364038,(SAMN02584622:0.0000916643,SAMN02584631:0.0000346424)99.3/100:0.0000630939)72.8/39:0.0000076456,SAMN02358677:0.0002131047)93.1/100:0.0000225041)92.9/100:0.0000223090,((SAMEA1707160:0.0000342586,SAMEA1707305:0.0000855408)91.1/100:0.0000260114,(SAMEA2534633:0.0001382722,((((SAMEA3558374:0.0001303063,(((((((SAMN02584585:0.0000509719,((SAMN02584639:0.0000946647,SAMN02584656:0.0000251371)97.4/100:0.0000473793,SAMN02584647:0.0000509719)93.8/100:0.0000291263)77.1/60:0.0000072815,SAMN02584611:0.0000509719)0/43:0.0000015473,(SAMN02584592:0.0000582539,SAMN02584595:0.0000728181)73.1/66:0.0000072815)54.4/65:0.0000145630,(SAMN02584616:0.0000145630,SAMN02584626:0.0000342916)87.5/100:0.0000167095)0/43:0.0000015473,(SAMN02584671:0.0000436899,SAMN02584675:0.0000291263)76.8/83:0.0000072815)79.9/39:0.0000076456,(SAMN02584599:0.0000436899,(SAMN02584625:0.0000509719,(SAMN02584637:0.0000728181,SAMN02584674:0.0000218447)0/81:0.0000015473)41.6/39:0.0000072815)0/39:0.0000015473)79/39:0.0000076456,(SAMN02584600:0.0000364081,(SAMN02584604:0.0000509719,SAMN02584677:0.0000873824)87.9/39:0.0000145630)0/39:0.0000015473)95.6/39:0.0000297480)23.4/39:0.0000150583,(SAMEA3558391:0.0001210240,SAMN02584640:0.0000509719)72.6/50:0.0000074289)95.1/100:0.0000404924,SAMN02584658:0.0001310774)85.9/39:0.0000155725,(SAMN02584635:0.0001165121,SAMN02584657:0.0000802340)0/38:0.0000015132)87.4/66:0.0000155003)88.1/100:0.0000155551)94.8/100:0.0000298722)96.5/100:0.0000542520,SAMEA2534864:0.0002784272)100/100:0.0002125986,((((SAMN02567708:0.0000364081,SAMN02567729:0.0000291263)99.8/100:0.0000736696,SAMN02567730:0.0001010128)43/100:0.0000072815,SAMN02567709:0.0000575932)85.1/100:0.0000158288,SAMN02567721:0.0001092296)100/100:0.0001679395)97.9/100:0.0000669331,SAMEA1707152:0.0003511546)99.8/100:0.0001154812,SAMEA1707170:0.0003204521)99.2/100:0.0000841947,((SAMEA1016145:0.0004768744,SAMEA1707340:0.0004046477)99.3/100:0.0000804295,(SAMEA1016181:0.0001855551,(SAMEA1403958:0.0000304901,SAMEA1707394:0.0000818574)99.9/100:0.0001324450)100/100:0.0001503371)99.9/100:0.0001120678)87.3/80:0.0000020472,((SAMEA1016134:0.0001333894,SAMEA2534564:0.0003010481)100/100:0.0002869186,SAMN02419599:0.0005057917)100/100:0.0002648260)87.8/64:0.0000173520,(SAMEA1016061:0.0000671582,SAMEA1403744:0.0000946647)100/100:0.0005170127)0/58:0.0000017005,(SAMEA1016019:0.0001195835,(SAMEA1403858:0.0000450822,SAMEA1707408:0.0000855552)48.9/100:0.0000076456)100/100:0.0003882208)95.4/65:0.0000347855,(((((((SAMEA1016051:0.0000855637,SAMEA1707263:0.0000671884)52.2/100:0.0000161145,SAMEA1707487:0.0000986508)96.1/100:0.0000394219,(SAMEA1403576:0.0001422763,SAMEA1403786:0.0001853550)77.7/100:0.0000153087)100/100:0.0005757367,SAMEA1403923:0.0005187866)0/100:0.0000015473,(SAMEA1403655:0.0000979296,(SAMEA1403719:0.0000758535,SAMEA1707147:0.0000550686)99.3/100:0.0000662651)100/100:0.0003626493)76.5/100:0.0000067694,(((SAMEA1403806:0.0000422199,SAMEA1403914:0.0000980673)100/100:0.0003413513,(SAMN02584624:0.0001420128,SAMN02584654:0.0000589710)100/100:0.0003750711)73.5/100:0.0000065331,SAMN03648017:0.0003835480)100/100:0.0001218036)86.9/100:0.0000220661,SAMEA1403829:0.0005572209)84.2/100:0.0000220439)98.8/100:0.0000608808,((((NLA009801164:0.0001509170,NLA009901354:0.0001003376)99.7/100:0.0000733417,(SAMEA1707197:0.0000582539,SAMEA1707446:0.0000070691)100/100:0.0001360085)100/100:0.0004873024,SAMEA1403598:0.0005476936)75.3/100:0.0000068507,(SAMEA2533390:0.0000436899,SAMEA2534308:0.0000873824)100/100:0.0004153382)99.9/100:0.0001135823)94.6/100:0.0000363235,(SAMEA1016024:0.0003599272,SAMEA2534316:0.0003504246)100/100:0.0004720882)99.7/100:0.0001005214,SAMEA1403962:0.0010608029)100/100:0.0005461846,SAMEA1016130:0.0011719517)100/100:0.0002362371)100/100:0.0002687307)100/100:0.0011987738)100/100:0.0004156681)0/100:0.0000016866,1727:0.0027464633)85.6/100:0.0000184891,(((((((((((((02R0848:0.0001551945,Peru4946:0.0000871744)97.8/100:0.0000518318,Peru4556:0.0001227826)100/100:0.0005756961,SAMEA2534807:0.0007209306)98.8/100:0.0000879903,(SAMEA104304848:0.0008486687,(SAMEA1707258:0.0006214765,(SAMEA2533365:0.0000761272,SAMEA2533548:0.0000362892)100/100:0.0004338033)100/100:0.0002385329)95.1/100:0.0000351682)73.8/100:0.0000078277,NLA000301359:0.0008032576)100/100:0.0002931744,(SAMEA3558167:0.0010309339,(SAMN02414935:0.0003582116,SAMN03647565:0.0002970155)100/100:0.0008245690)83.8/67:0.0000234816)92.3/65:0.0000333783,(((((1853:0.0003482061,IDR1500063002:0.0008119280)92.7/100:0.0000570133,NLA009801661:0.0005620050)100/100:0.0003978613,((Peru4611:0.0008396840,SAMEA3558637:0.0007440314)99.4/100:0.0000955412,(SAMEA3558562:0.0007229836,((((((SAMN01925652:0.0000421948,SAMN02350474:0.0001429187)74.3/64:0.0000103704,(((SAMN02053755:0.0000873824,(SAMN02053771:0.0000799956,SAMN02053774:0.0001237948)96.6/100:0.0000364081)85/84:0.0000140415,SAMN02403535:0.0000309409)87.2/93:0.0000177255,(SAMN02403514:0.0001007512,SAMN02403515:0.0001954943)92.2/100:0.0000297656)82.3/92:0.0000303761)86.3/99:0.0000168390,SAMN02586004:0.0000655359)87.7/97:0.0000145630,(SAMN02350492:0.0000655359,(SAMN02403494:0.0000928273,SAMN02403495:0.0001747750)86.6/100:0.0000164453)100/100:0.0000946648)74.6/64:0.0000072815,(SAMN02403580:0.0000582539,SAMN02403581:0.0000509719)97.6/100:0.0000436899)97.1/100:0.0000437566,SAMN02586000:0.0000582539)100/100:0.0004750298)100/100:0.0002401640)86.8/100:0.0000154213)100/100:0.0002221333,(((((SAMEA104326183:0.0006278884,SAMN05575078:0.0006312282)100/100:0.0003439287,((((((SAMEA3558453:0.0001629970,SAMEA3558587:0.0001127525)91.2/100:0.0000237430,SAMEA3558566:0.0001404514)100/100:0.0001209695,(((((((SAMN01828244:0.0001019471,SAMN02403518:0.0000946647)74/44:0.0000072815,SAMN02403548:0.0000655359)75.2/47:0.0000072815,(((((SAMN02350480:0.0000531486,(SAMN02403502:0.0000714786,SAMN02403544:0.0000589322)90.9/97:0.0000326251)32.2/73:0.0000148713,SAMN02350491:0.0000748890)76.9/39:0.0000122707,SAMN02403543:0.0000655359)97.3/41:0.0000364081,SAMN02403555:0.0000364081)85.2/39:0.0000142293,((((((SAMN02350489:0.0000633146,SAMN02403519:0.0000588422)40.7/61:0.0000079003,SAMN02403551:0.0000285197)88.7/98:0.0000239772,(SAMN02403507:0.0000863948,SAMN02403524:0.0001080326)54/88:0.0000308756)90.5/40:0.0000015473,SAMN02403586:0.0000873824)93.3/43:0.0000228377,(SAMN02403552:0.0000178322,(SAMN02403562:0.0000618672,SAMN02403563:0.0000394849)93.5/77:0.0000342607)78.2/77:0.0000126235)0/39:0.0000015473,SAMN02403565:0.0000291263)79.7/39:0.0000097351)94.9/39:0.0000286575)0/39:0.0000019478,(SAMN02350484:0.0000917251,SAMN02350490:0.0000556731)87.1/96:0.0000199849)95.6/41:0.0000291263,(((SAMN01925676:0.0000845385,SAMN01925684:0.0001002482)84.4/100:0.0000239125,SAMN02053775:0.0000606935)99/100:0.0000701075,SAMN02053797:0.0000712270)91.4/65:0.0000264320)0/41:0.0000015473,(((SAMN02350443:0.0000639621,SAMN02403503:0.0000364081)73.8/43:0.0000079407,(SAMN02403564:0.0000655359,SAMN02586025:0.0000436899)0/89:0.0000015928)86.3/41:0.0000145630,((SAMN02350471:0.0000669129,SAMN02586054:0.0001224172)76.9/100:0.0000364081,SAMN02586001:0.0000563251)98/100:0.0000720537)87.9/41:0.0000161297)100/100:0.0002484828,SAMN02350479:0.0004387909)97.3/89:0.0000560954)85.7/86:0.0000202224,(SAMN03648609:0.0000946647,SAMN03648906:0.0001856344)100/100:0.0002099332)97.2/89:0.0000520195,(((SAMN02403520:0.0001158156,SAMN02403521:0.0000805221)100/100:0.0001738051,((SAMN02403578:0.0000371246,SAMN02403579:0.0000934083)99.6/100:0.0000801002,(SAMN02403608:0.0000855341,SAMN02403609:0.0000286532)100/100:0.0000886326)0/100:0.0000020707)99/94:0.0000766336,SAMN03648766:0.0001743125)99.9/100:0.0001096910)89.3/100:0.0000455185,(SAMN03648553:0.0000728181,SAMN03648927:0.0002626385)100/100:0.0002435521)100/100:0.0006549069)34.1/100:0.0000150824,((((((SAMEA3558448:0.0002102973,(SAMEA3558492:0.0002706778,SAMN03648742:0.0006708125)41.6/100:0.0000062887)100/100:0.0001033773,((((SAMEA3558535:0.0000274945,SAMEA3558565:0.0000642771)76.3/100:0.0000133053,SAMEA3558538:0.0000858548)48.9/100:0.0000270372,SAMEA95490418:0.0001462032)100/100:0.0002897945,(((SAMN02053758:0.0000943849,SAMN02585966:0.0001109058)93.9/100:0.0000588888,SAMN02350423:0.0000787955)100/100:0.0003130438,SAMN08795353:0.0005305549)97.9/100:0.0000734057)92.2/100:0.0000224599)0/46:0.0000015473,(((SAMN01828248:0.0001602090,SAMN02053764:0.0001018256)89.5/100:0.0000278940,SAMN03649022:0.0004020705)100/100:0.0003430379,TDR62S212L002:0.0004224486)99.8/100:0.0000947137)0/46:0.0000020479,(SAMEA3558595:0.0003275507,SAMN03648922:0.0004804703)89.4/100:0.0000301766)96.9/100:0.0000510551,(SAMN02403625:0.0000667186,SAMN03649008:0.0001464772)100/100:0.0003812049)100/100:0.0004743096,SAMN03647160:0.0010154942)94.5/100:0.0000439737)87.3/100:0.0000209724,SAMN03647632:0.0010885026)99.6/100:0.0000684157,(SAMN02567705:0.0010042541,(SAMN03647774:0.0001670382,SAMN03648068:0.0002013137)100/100:0.0009932484)99.6/100:0.0001240580)73.2/68:0.0000050124)99.2/67:0.0000588550,(SAMEA3558437:0.0000653443,SAMEA3562780:0.0000509719)100/100:0.0009627818)0/55:0.0000015473)73/85:0.0000068828,(02R1543:0.0006575771,SAMN02402665:0.0007152822)100/100:0.0005931686)96/100:0.0000291362,(((IDR1500000665:0.0001146160,(IDR1500049548:0.0001159506,IDR1600044262:0.0000761398)39.4/100:0.0000246330)99.1/100:0.0001064660,NLA000100510:0.0001123033)100/100:0.0007896929,(((SAMEA787716:0.0002039082,SAMEA787725:0.0002381238)97.5/100:0.0000513153,(SAMEA787718:0.0004210128,SAMEA787746:0.0003763681)85.2/100:0.0000185431)100/100:0.0001430525,((SAMN02381018:0.0001886027,SAMN02567661:0.0001597384)96.2/100:0.0000450363,SAMN02567679:0.0002336322)83.3/100:0.0000149146)100/100:0.0006322749)99.9/100:0.0001187576)100/100:0.0001968000,SAMN03647143:0.0012704411)91.6/100:0.0000225403,((Peru2938:0.0006607347,(Peru4717:0.0001221493,Peru4910:0.0000826815)100/100:0.0008433218)100/100:0.0003209558,SAMEA3558844:0.0008290137)100/100:0.0002311731)100/100:0.0003955266,(SAMEA1556704:0.0009413224,SAMN03648061:0.0008377570)100/100:0.0009021917)100/100:0.0004640005,((((((((1479144813357T181715lib5022nextseqn0035151bp:0.0007977385,SAMEA2533822:0.0005759708)100/100:0.0004411828,SAMN01908886:0.0011626610)93.9/100:0.0000292871,1793:0.0011768021)98.8/100:0.0000681660,((SAMN01908749:0.0000807137,SAMN01908885:0.0000509944)100/100:0.0010944614,SAMN01908763:0.0014741174)72.4/100:0.0000159229)73.5/100:0.0000020707,((SAMN01908773:0.0005502493,SAMN01908855:0.0005213753)100/100:0.0002539149,SAMN01908814:0.0007390364)100/100:0.0002470173)82.5/100:0.0000158094,SAMN01908784:0.0013776964)100/100:0.0001516184,SAMN01925700:0.0013122227)100/100:0.0002802424,(SAMN02628478:0.0013693968,(SAMN03648509:0.0011262756,TDR13S110L002:0.0012359757)100/100:0.0002785490)99.9/100:0.0001856306)100/100:0.0005028519)100/100:0.0003718802)100/100:0.0009129159,(((((((((((01R0238:0.0003386734,(Peru3275:0.0001104297,Peru4084:0.0001821873)99.9/100:0.0001965600)100/100:0.0003173050,(Peru3386:0.0001674920,Peru4020:0.0000436899)100/100:0.0004450376)77.7/100:0.0000112425,(((Peru4002:0.0000421596,SAMEA3558269:0.0001030474)95.3/100:0.0000484052,Peru4005:0.0000316859)100/100:0.0004069900,Peru4944:0.0004627631)99.2/100:0.0000736921)99.5/100:0.0000829231,((Peru3321:0.0001837157,SAMEA3558319:0.0000996331)91.3/98:0.0000278303,SAMEA3558256:0.0000381526)100/100:0.0004796497)99.8/100:0.0000861491,(01R1387:0.0000757911,(02R0812:0.0000801330,02R1681:0.0000625209)75.3/100:0.0000308598)100/100:0.0007495274)0/98:0.0000018431,Peru4148:0.0007812291)98.7/98:0.0000570097,((((02R1915:0.0006328695,Peru3980:0.0003940306)100/100:0.0002350076,(Peru2966:0.0006295453,((Peru4051:0.0001933470,Peru4314:0.0001951982)100/100:0.0002632039,SAMEA3558254:0.0003826252)100/100:0.0002705428)71.7/100:0.0000078277)92.6/100:0.0000221277,(((((Peru2920:0.0000519515,Peru4070:0.0000946647)99.7/65:0.0000778517,((Peru3011:0.0000582539,Peru3303:0.0000509719)73.8/64:0.0000072815,Peru4725:0.0000436899)86/64:0.0000145630)93.6/48:0.0000578210,((Peru3001:0.0000430471,Peru3004:0.0000728711)73.4/100:0.0000329168,Peru4147:0.0001389876)76.4/77:0.0000606742)76.4/51:0.0000178210,Peru3019:0.0000582539)95.3/59:0.0000290694,Peru2956:0.0001019471)100/100:0.0004780833)100/100:0.0001426108,(((Peru4026:0.0007095635,(Peru4666:0.0006182912,SAMN03649000:0.0008458639)85/98:0.0000229810)85/91:0.0000218446,Peru5032:0.0006569819)71.8/77:0.0000076714,SAMEA3558261:0.0007308561)100/99:0.0001267762)96.8/92:0.0000904989)78.3/65:0.0000016156,((01R0902:0.0003309338,03R0068:0.0004451586)100/100:0.0004608963,(1479153938227T1380914lib3439nextseqn0005151bp:0.0009360093,Peru3312:0.0010165588)89.4/73:0.0000328891)93.9/72:0.0000315001)100/100:0.0001534948,((Peru4061:0.0009873992,SAMEA3558744:0.0008187220)82.1/100:0.0000888642,(Peru4573:0.0007750360,((SAMEA3558849:0.0000393890,SAMEA3558869:0.0001019471)86/100:0.0000192018,SAMEA3558867:0.0001376321)100/100:0.0003735896)100/100:0.0002883970)100/100:0.0001647478)0/50:0.0000015132,((((02R0286:0.0000457756,02R1683:0.0000558191)98.4/100:0.0000592062,Peru4598:0.0001758358)100/100:0.0008405564,(SAMEA3558794:0.0003389328,(((SAMEA3558801:0.0002112937,SAMEA3558825:0.0001653463)97.2/100:0.0000893751,(SAMEA3558877:0.0002018282,SAMEA3558883:0.0000636202)100/100:0.0002369970)85/98:0.0000211043,(SAMEA3558834:0.0001709071,SAMEA3558878:0.0002160999)59.9/100:0.0000136582)73.6/98:0.0000093939)100/100:0.0004356021)99.9/100:0.0001304004,((SAMEA2535030:0.0007787810,(((SAMEA3558549:0.0003776081,SAMEA3558559:0.0003372349)65.5/82:0.0000453243,(SAMEA3558582:0.0002811162,(SAMN02403480:0.0001807966,SAMN02403481:0.0001385701)100/100:0.0001652608)99.6/100:0.0001276645)71.4/69:0.0000189053,SAMEA3558605:0.0002583423)100/100:0.0005747582)100/100:0.0001353182,((((((SAMEA3558490:0.0003684674,(SAMN02585986:0.0001375478,SAMN02586021:0.0001340644)100/100:0.0002884803)96.2/60:0.0000435290,(SAMEA3558531:0.0003543951,SAMEA95441668:0.0003380224)45.2/90:0.0000072815)93.2/42:0.0000221071,(SAMN02586058:0.0003478026,SAMN03648898:0.0003111144)36.3/41:0.0000129815)87.6/37:0.0000142946,((((SAMEA3558500:0.0002037934,SAMN02053808:0.0002476101)86/40:0.0000140954,SAMEA3558596:0.0003464229)88.5/40:0.0000148012,((((SAMEA3558508:0.0001510490,(SAMEA3558522:0.0001959430,SAMEA3558526:0.0002162507)94.4/87:0.0000736722)100/100:0.0002054668,SAMEA3558509:0.0005473686)95.2/87:0.0000457701,SAMEA3558525:0.0004243752)85.1/70:0.0000147796,SAMEA3558529:0.0003517541)85.7/69:0.0000164152)75.7/39:0.0000068057,((((((SAMEA95428918:0.0000966906,SAMEA95522668:0.0001887781)100/100:0.0002044631,SAMN02053782:0.0003750800)92.7/81:0.0000447694,((((SAMN02053747:0.0001572657,SAMN02350467:0.0002826887)89/39:0.0000186958,(SAMN02585890:0.0000698009,SAMN02586033:0.0001957598)100/100:0.0002817325)91.2/38:0.0000218446,SAMN02350476:0.0003495910)73.7/38:0.0000069551,(((SAMN02053757:0.0001390923,SAMN02053777:0.0001244311)100/100:0.0002951021,SAMN02350442:0.0004131897)86.9/100:0.0000244742,SAMN02585906:0.0003713404)91.6/40:0.0000231133)89.2/39:0.0000369681)54.4/39:0.0000020707,(((SAMN02053749:0.0002645170,SAMN02053793:0.0003481668)10.4/64:0.0000143043,SAMN02350488:0.0002352822)97.3/75:0.0000396105,(((SAMN03648563:0.0003489805,SAMN03648881:0.0002378800)96.2/100:0.0000387922,(SAMN03648883:0.0004380132,SAMN03648886:0.0004057013)90.8/100:0.0000222480)100/100:0.0001062541,((SAMN03648589:0.0003355327,(SAMN03648716:0.0003434632,SAMN03648763:0.0002839211)87.3/60:0.0000148044)79.5/60:0.0000121729,SAMN03648911:0.0004969355)78.1/62:0.0000104055)97.7/62:0.0000547550)93.8/51:0.0000434023)88.2/39:0.0000278771,(SAMN03648859:0.0006948910,SAMN03648990:0.0004173834)89.1/100:0.0000271031)100/40:0.0000761747,SAMN02053796:0.0004086174)90.7/40:0.0000223458)83.6/45:0.0000291263)0/39:0.0000018046,((SAMEA3558544:0.0002881303,SAMEA3558584:0.0003523433)87.8/96:0.0000221649,SAMEA3558572:0.0004261341)80.2/85:0.0000149584)74.7/42:0.0000040140,(SAMEA3558524:0.0002222762,SAMEA3558604:0.0002263578)99/100:0.0000640775)100/100:0.0005321538)94.3/87:0.0000721176)90.1/78:0.0000020479)47.6/73:0.0000393768,SAMEA2533599:0.0011728440)100/100:0.0008365940)54.1/100:0.0000018545,((((Peru4721:0.0008799107,SAMN02628491:0.0010608162)100/100:0.0004610840,SAMN02414983:0.0015375395)99.7/100:0.0001427624,TDR179S154L002:0.0017075834)98.4/100:0.0000586533,(SAMEA2534572:0.0000366470,(SAMEA2534837:0.0000288861,SAMEA2535083:0.0000511683)26.9/100:0.0000071076)100/100:0.0014251119)99.8/100:0.0001589027)98.6/100:0.0000847026,NLA009600875:0.0016387832)96.1/100:0.0000540857,(((((((((((01R0276:0.0000438053,(01R1599:0.0000479291,02R1728:0.0000750406)58.5/100:0.0000145630)98.3/100:0.0000686782,Peru5432:0.0003103834)97.3/100:0.0000582538,Peru5128:0.0003664669)100/100:0.0003279732,SAMEA3558826:0.0005907428)96.5/100:0.0000381345,Peru4738:0.0009939342)100/100:0.0001908290,(((1809:0.0006239410,((SAMEA104304851:0.0001184836,TDR36S112L002:0.0001513058)100/100:0.0002683988,TDR6S133L002:0.0003618159)94.8/100:0.0000391629)100/100:0.0001106562,SAMEA2533991:0.0003777609)76.2/100:0.0000063711,SAMEA3558726:0.0002418321)100/100:0.0003451268)99.9/100:0.0001178714,IDR1200002066:0.0009275220)72/100:0.0000063771,((SAMEA2533383:0.0006500339,SAMN02414875:0.0007679908)85.5/100:0.0000511787,((((((((((((((((((SAMEA3558346:0.0001529260,SAMEA3558418:0.0000389803)75/44:0.0000092915,SAMEA3558748:0.0000436899)86.3/44:0.0000191608,(SAMEA3558355:0.0001008203,SAMEA3558383:0.0001624842)98.9/100:0.0000710351)84.9/44:0.0000193180,((SAMEA3558379:0.0001168924,SAMEA3558441:0.0001551300)93.5/65:0.0000405795,SAMEA3558755:0.0000509719)6.8/37:0.0000073315)74.8/37:0.0000072815,(((SAMEA3562766:0.0000901323,SAMEA3562782:0.0001982095)97.2/74:0.0000536480,SAMEA3562783:0.0000986903)76.8/42:0.0000098830,SAMEA3562775:0.0001237948)85.3/42:0.0000145630)72/38:0.0000147076,(SAMEA3558422:0.0001442990,SAMEA3558768:0.0000081879)75/81:0.0000218446)84/37:0.0000137609,SAMEA3558759:0.0001165121)83.7/39:0.0000205555,SAMEA3558725:0.0000946647)49.4/43:0.0000015473,SAMEA3558708:0.0000289057)78.6/39:0.0000072815,(SAMEA3558434:0.0000509719,SAMEA3558732:0.0000873824)95.2/100:0.0000291263)44.1/39:0.0000015473,(((SAMEA3558401:0.0000582539,SAMEA3558411:0.0003503362)81.2/51:0.0000116599,(SAMEA3558404:0.0001165121,SAMEA3558771:0.0000801001)75.3/41:0.0000095506)92.5/43:0.0000291263,(SAMEA3558428:0.0001165121,SAMEA3558773:0.0000610269)95.7/83:0.0000310162)79.4/52:0.0000244383)99.8/88:0.0000655359,(((((((SAMEA3558347:0.0000279424,((SAMEA3558436:0.0000662101,SAMEA3558786:0.0000499103)94.6/69:0.0000424322,SAMEA3558438:0.0001302335)89.4/71:0.0000183920)92.4/63:0.0000292024,(SAMEA3558729:0.0000643285,(SAMEA3558740:0.0001821322,SAMEA3558747:0.0000604728)74.8/65:0.0000316316)97.3/65:0.0000368529)86.9/47:0.0000161040,((SAMEA3558358:0.0000218447,SAMEA3558362:0.0000389121)98.2/100:0.0000548698,((SAMEA3558385:0.0000840756,SAMEA3558387:0.0001293587)97/97:0.0000485692,(SAMEA3558707:0.0000653635,(SAMEA3558779:0.0002119243,(SAMEA3562787:0.0001019471,SAMEA3562789:0.0000180986)99.5/100:0.0000842175)81.4/85:0.0000133450)0/81:0.0000016156)77.1/42:0.0000067549)68.6/42:0.0000104297)78.5/50:0.0000153635,((SAMEA3558370:0.0001337574,SAMEA3558400:0.0001328305)99/77:0.0000898595,(((SAMEA3558392:0.0000072815,SAMEA3558421:0.0000728181)73.9/100:0.0000072815,SAMEA3558403:0.0000728181)97.5/100:0.0000364081,SAMEA3558443:0.0000685896)86.4/100:0.0000249973)79.1/51:0.0000015928)92.3/50:0.0000254202,(((((SAMEA3558395:0.0001202647,SAMEA3558416:0.0000833687)96.4/73:0.0000584832,SAMEA3558399:0.0000326614)97.9/96:0.0000546455,SAMEA3558774:0.0000946647)89.9/51:0.0000218446,(SAMEA3558769:0.0001456431,SAMEA3558785:0.0000786656)87.2/76:0.0000152835)0/51:0.0000015473,SAMEA3558784:0.0001456431)98.7/64:0.0000364081)88.2/43:0.0000143230,((((SAMEA3558350:0.0000570985,SAMEA3558393:0.0000671302)98.3/98:0.0000507935,(((((((SAMEA3558369:0.0001420428,SAMEA3562768:0.0000693656)82/72:0.0000364081,SAMEA3558439:0.0000819206)75.4/52:0.0000127837,SAMEA3558425:0.0001019471)97/76:0.0000432918,SAMEA3558378:0.0001460693)0/53:0.0000014639,SAMEA3558423:0.0000946647)39.7/56:0.0000213720,SAMEA3558424:0.0001388241)86.9/54:0.0000150130,SAMEA3558407:0.0001099628)98.5/82:0.0000538365)41.2/52:0.0000084856,((((SAMEA3558360:0.0001637485,SAMEA3558361:0.0001202440)11.4/78:0.0000321015,SAMEA3558384:0.0001003312)93.7/84:0.0000357555,SAMEA3558415:0.0000976147)86.7/50:0.0000187614,SAMEA3558363:0.0001074037)78.1/38:0.0000291263)92.7/43:0.0000284186,((SAMEA3558402:0.0000501844,SAMEA3558431:0.0000881143)98.1/83:0.0000651024,SAMEA3558741:0.0001447061)0/37:0.0000016782)77.7/43:0.0000074696)84.2/86:0.0000145744,(SAMEA3558405:0.0001233703,SAMEA3558429:0.0001456431)97.2/100:0.0000436899)0/61:0.0000020479)98.5/100:0.0000591554,SAMEA3562772:0.0003199383)100/100:0.0001769252,SAMEA3558397:0.0004159024)85.2/100:0.0000140196,SAMN02586003:0.0003787310)0/100:0.0000015928,SAMEA3558742:0.0002973874)98.6/100:0.0000539283,((SAMN02403537:0.0001493235,SAMN02403566:0.0002089896)100/100:0.0003104330,SAMN03647626:0.0003408531)98.4/100:0.0000743446)100/100:0.0001959058,SAMEA3558885:0.0005101364)100/100:0.0001936835)100/100:0.0003555644)99.6/100:0.0000801002,((((((((((((01R1018:0.0001310774,(01R1466:0.0001957831,03R0319:0.0001301556)87.7/76:0.0000153609)77/55:0.0000072815,(98R660:0.0000728181,99R887:0.0001456431)93.3/100:0.0000291263)74.3/49:0.0000071266,03R0419:0.0000868161)82.7/41:0.0000138228,(1479151773189T1375914lib3391nextseqn0004151bp:0.0004432081,(Peru2932:0.0002196678,Peru2942:0.0000809810)92.8/100:0.0000412091)34.8/37:0.0000159048)73.4/37:0.0000070957,(SAMEA3558291:0.0003130136,SAMEA3558317:0.0001480902)97.4/100:0.0000559276)73.8/38:0.0000072815,(((1479151773189T1378614lib3417nextseqn0004151bp:0.0003721770,Peru3014:0.0001383602)93.1/100:0.0000218446,(((Peru2919:0.0002403263,Peru3286:0.0000853848)87.3/85:0.0000280500,Peru4569:0.0001456431)87.9/83:0.0000241673,Peru4461:0.0001747750)87.6/78:0.0000145630)86.7/77:0.0000145630,((Peru3040:0.0001310774,Peru4943:0.0000946647)75.8/39:0.0000069056,(Peru3285:0.0002258037,((((((Peru3309:0.0001592965,Peru5086:0.0001502849)96.7/99:0.0000468080,Peru4675:0.0002329181)84.3/38:0.0000151690,Peru3356:0.0001021103)70.5/38:0.0000139635,Peru4686:0.0000942248)93/54:0.0000289818,Peru4568:0.0001015326)84.3/37:0.0000142884,(Peru3314:0.0001019471,Peru5148:0.0001456431)75.9/48:0.0000065756)73.7/38:0.0000072815)100/72:0.0001019472)0/38:0.0000016698)78.2/38:0.0000072815)73.6/37:0.0000072815,(((Peru2972:0.0001602090,Peru4602:0.0000366178)85.1/100:0.0000145630,(Peru3039:0.0000509719,Peru3424:0.0000509719)99.2/99:0.0000728180)96.7/99:0.0000293600,Peru4677:0.0001019471)0/37:0.0000015473)88.3/89:0.0000145630,Peru4517:0.0001383602)100/100:0.0001286302,(Peru4539:0.0002080554,Peru4610:0.0001654897)100/100:0.0001651028)99.3/100:0.0000681959,02R1137:0.0003200128)98.8/100:0.0000582538,(Peru2951:0.0000946647,Peru3411:0.0000728181)100/100:0.0003236092)99.1/100:0.0000758891,(((((02R1444:0.0000739933,03R0194:0.0002039082)94.5/100:0.0000435553,Peru2911:0.0002103438)86.7/100:0.0000167800,((Peru4555:0.0000718880,(Peru4661:0.0000524094,Peru5111:0.0002571785)100/100:0.0001031346)87.8/100:0.0000240257,Peru5081:0.0001574094)95.1/100:0.0000303122)100/100:0.0001648687,SAMEA3558251:0.0003633974)86.8/100:0.0000219238,Peru4466:0.0003704308)99.9/100:0.0001047221)100/100:0.0004471610)0/100:0.0000015473,(((((((((((02R0241:0.0001253218,Peru5094:0.0001451054)33.5/78:0.0000143169,Peru4731:0.0001149109)81.4/100:0.0000161299,(Peru4654:0.0001727585,Peru4728:0.0001479423)100/100:0.0001374594)83.5/66:0.0000149272,Peru4992:0.0000664908)71.7/66:0.0000060457,Peru4926:0.0002120000)100/100:0.0003167285,Peru4030:0.0004668887)100/100:0.0003462974,(SAMEA3558804:0.0005798160,SAMEA3558841:0.0008523046)99.8/100:0.0001290818)98.4/100:0.0000512455,SAMEA3558853:0.0008975250)98.6/100:0.0000509273,((((((((((02R1709:0.0000778786,Peru5015:0.0002995186)7.7/99:0.0000175174,Peru4664:0.0001677490)76/100:0.0000881109,Peru4576:0.0002869642)79/100:0.0000112248,((1479151773189T1378414lib3415nextseqn0004151bp:0.0002177421,(Peru3007:0.0001432024,Peru3253:0.0000716043)42.6/100:0.0000096745)97.4/100:0.0000452537,(1479153938227T1380314lib3434nextseqn0004151bp:0.0002548939,(SAMEA104304860:0.0000509719,SAMEA104304867:0.0000313820)98.7/100:0.0000780444)91.5/100:0.0000216784)97.7/100:0.0000436826)100/100:0.0003711525,((((((((SAMEA2297124:0.0002257589,SAMEA3562788:0.0000865308)72.7/100:0.0000071633,SAMEA3558714:0.0001019471)96.1/61:0.0000364081,(SAMEA3558442:0.0000247011,SAMEA3558754:0.0000320361)95.2/100:0.0000367390)0/50:0.0000015473,((SAMEA3558354:0.0001397109,((SAMEA3558761:0.0001155866,SAMEA3558770:0.0001237948)86.3/99:0.0000148830,SAMEA3558777:0.0000582539)97/98:0.0000418865)23.1/49:0.0000145630,(((SAMEA3558356:0.0000561283,(SAMEA3558388:0.0000879216,SAMEA3558406:0.0001072182)86.9/52:0.0000230901)75.5/52:0.0000117889,SAMEA3558727:0.0000630205)81/52:0.0000218446,(SAMEA3558758:0.0000436899,(SAMEA3558776:0.0000995807,SAMEA3562774:0.0000617216)94.2/100:0.0000345381)93.7/93:0.0000249309)79.2/43:0.0000174414)82.3/40:0.0000015473)0/55:0.0000015473,(((((((SAMEA3558368:0.0000963231,SAMEA3562776:0.0000799791)67.9/97:0.0000417232,(SAMEA3558412:0.0000141652,(SAMEA3558427:0.0000512039,SAMEA3562777:0.0001747750)41.5/64:0.0000072815)0/67:0.0000009879)85/77:0.0000135687,SAMEA3562786:0.0000801001)77/77:0.0000148473,(SAMEA3558377:0.0000437445,SAMEA3558767:0.0000801001)46.2/79:0.0000072815)0/96:0.0000015473,SAMEA3558780:0.0000801001)96.4/97:0.0000291263,((SAMEA3558435:0.0000655359,SAMEA3558709:0.0000364081)76.2/94:0.0000072815,SAMEA3562784:0.0001019471)89.3/80:0.0000145630)100/77:0.0000053493,SAMEA3558419:0.0000873824)100/61:0.0000015473)75.3/86:0.0000063207,SAMEA3558736:0.0000735500)86.2/100:0.0000145630,SAMEA3558712:0.0000808300)100/100:0.0002847607,SAMN03648882:0.0007094277)87.5/100:0.0000200692)72.4/100:0.0000072609,((SAMEA3558733:0.0003297596,SAMEA3558865:0.0004582901)94.5/100:0.0000436899,SAMEA3558850:0.0004866574)97.7/100:0.0000452735)100/100:0.0001604062,NLA000102124:0.0007371198)75.4/100:0.0000215655,(SAMEA2533994:0.0000370912,SAMEA2535046:0.0000887249)100/100:0.0006681889)93.2/100:0.0000218837,SAMN02414951:0.0008612678)74.8/100:0.0000074483,(SAMEA3558889:0.0000743392,SAMEA3558891:0.0000725825)100/100:0.0006250217)99.9/100:0.0000956396)92.6/100:0.0000216765,((((((((1702:0.0002758224,((SAMEA104304857:0.0003075038,TDR52S211L002:0.0002020127)99.8/100:0.0001257985,(SAMEA787742:0.0001956311,TDR71S139L002:0.0002661055)100/100:0.0001677469)87.1/100:0.0000151083)96.3/100:0.0000808300,SAMEA787738:0.0007736802)100/100:0.0001589880,TDR60S126L002:0.0004835773)98.7/100:0.0000742221,(SAMEA1556540:0.0007081241,SAMN03648959:0.0005451323)100/100:0.0001371715)98.8/100:0.0000591482,((1760:0.0002571169,1786:0.0002778832)100/100:0.0001612409,((SAMEA787702:0.0004275366,(SAMEA787740:0.0002551565,SAMEA787756:0.0002432141)87/100:0.0000245646)64.9/100:0.0000442549,SAMEA787722:0.0004662438)100/100:0.0002080645)100/100:0.0003059269)88.5/100:0.0000370685,SAMN02381052:0.0008360396)100/100:0.0001570927,((((((((1807:0.0001706305,NLA000016726:0.0000836986)100/100:0.0002561320,SAMN02414856:0.0004715251)99.3/99:0.0000885859,((((SAMEA1485438:0.0003603052,SAMEA1556548:0.0001771242)57/100:0.0000193969,SAMEA1530930:0.0002194677)99.5/100:0.0001266806,SAMEA1569357:0.0001370489)100/100:0.0001723995,(((((SAMEA1485489:0.0001373093,(SAMEA1530754:0.0001315395,SAMEA1530970:0.0002018391)94.2/55:0.0000371053)84.9/55:0.0000152623,SAMEA1569100:0.0001023629)99.6/75:0.0000870653,(((SAMEA1530892:0.0000835458,SAMEA1708273:0.0004278717)99.4/100:0.0001082127,SAMEA1556875:0.0002794631)96.9/74:0.0000902350,(SAMEA1556777:0.0000813038,SAMEA1569165:0.0004311929)95/100:0.0000372011)99.4/74:0.0000746106)96.9/74:0.0000378195,SAMEA1569181:0.0005307736)38.5/67:0.0000359767,(SAMEA1530802:0.0003058832,SAMEA1569105:0.0003480353)90.4/96:0.0000272265)97.9/89:0.0000885981)99.9/100:0.0000939825)99.9/99:0.0001015250,((SAMEA1485455:0.0007863976,SAMEA1485491:0.0006387873)38/94:0.0000361420,(SAMEA1530691:0.0002521172,SAMEA1530810:0.0001981005)100/100:0.0003549304)98.5/94:0.0000746972)99.7/67:0.0001017080,((SAMEA1485221:0.0003575481,SAMEA1556658:0.0006213293)100/100:0.0003003836,((SAMEA1485391:0.0007323336,SAMN03647547:0.0010658583)99.5/76:0.0001093835,SAMEA1485392:0.0006646270)87.4/76:0.0000383365)69.2/60:0.0000599790)34.3/50:0.0000153342,((SAMEA1530771:0.0002875282,SAMEA1569339:0.0001078134)86.7/94:0.0000433142,SAMEA1530868:0.0000938557)100/100:0.0005086215)99.1/68:0.0001215597,(((((SAMEA1485253:0.0003614216,(SAMEA1485324:0.0001637359,SAMEA1556819:0.0001441239)99.5/100:0.0001285658)85.6/85:0.0000217602,(SAMEA1530628:0.0002868865,SAMEA1530779:0.0003604609)85.9/100:0.0000241752)100/100:0.0003013050,SAMEA1485299:0.0005697412)42.2/88:0.0000286487,SAMN03648870:0.0007656984)96.2/74:0.0000557329,SAMEA1708489:0.0004964386)100/74:0.0000843347)33.3/92:0.0000078277,(((SAMEA1530877:0.0003438908,SAMEA3558746:0.0003171091)99.9/100:0.0001047831,(((SAMEA1530925:0.0002062329,SAMEA3558567:0.0004297287)93.8/100:0.0000345683,SAMN02053750:0.0003429873)99.2/100:0.0000820390,(SAMEA3558550:0.0002586441,(SAMN02586024:0.0002387595,SAMN03648903:0.0003720280)61.1/100:0.0000361862)99.4/100:0.0000847296)99.9/100:0.0001313422)99.8/100:0.0000801002,((((SAMEA1530942:0.0002807132,SAMEA1569208:0.0002524677)100/100:0.0002413739,SAMEA3558457:0.0005343965)99.8/100:0.0001258034,(SAMN02403600:0.0002521472,SAMN02403601:0.0001430795)100/100:0.0004801519)97.5/100:0.0000530756,SAMN03648006:0.0005543416)92.3/100:0.0000257266)99.3/100:0.0000602357)76.4/100:0.0000088698)97.7/100:0.0000364081,(((SAMEA1530589:0.0001614263,SAMEA1556852:0.0004314289)100/100:0.0003151905,SAMEA3558474:0.0005072668)100/100:0.0003641663,SAMEA3558882:0.0007213737)91.6/100:0.0000220669)100/100:0.0001165122)74.3/100:0.0000076456,(SAMEA3558803:0.0007584235,((SAMEA787739:0.0002875855,SAMN02381050:0.0002696205)100/100:0.0005614517,SAMN02567674:0.0005706035)100/100:0.0002536994)96.7/100:0.0000593921)100/100:0.0001018918)100/100:0.0003123795,((((((((((((((02R0861:0.0000922286,Peru4522:0.0000883221)99.8/100:0.0000856132,Peru4524:0.0000776771)95.4/100:0.0000332685,((Peru4723:0.0000291263,Peru4902:0.0000364081)74.1/100:0.0000072815,(SAMEA3558258:0.0000946647,SAMEA3558259:0.0000655359)96.5/100:0.0000364081)97.9/100:0.0000364081)96.3/65:0.0000015473,(((Peru4660:0.0000436899,(Peru5095:0.0001237948,Peru5415:0.0001602090)89.8/100:0.0000218446)87.8/100:0.0000145630,((Peru4672:0.0000655359,Peru4704:0.0000522285)0/100:0.0000015928,Peru4930:0.0000728181)96.8/100:0.0000372046)99.9/100:0.0001127753,(Peru4665:0.0001237948,Peru5113:0.0001456431)97.5/70:0.0000436899)72.3/37:0.0000074534)44.6/37:0.0000079784,Peru3410:0.0001672698)90.8/38:0.0000015473,((((1479151773189T1377914lib3410nextseqn0004151bp:0.0002772356,((Peru2902:0.0000258681,Peru2904:0.0000364081)87.8/100:0.0000250867,(Peru3005:0.0000364081,Peru3341:0.0001019471)73.2/73:0.0000072815)73.4/72:0.0000067346)82.5/66:0.0000217660,1479153938227T1380514lib3436nextseqn0004151bp:0.0002262933)21.7/63:0.0000018361,(((Peru3300:0.0001481308,(Peru3388:0.0001724432,Peru4715:0.0002085630)89.2/100:0.0000279299)93.3/100:0.0000298009,Peru3425:0.0001346498)32/75:0.0000214901,Peru3338:0.0000874916)66.7/52:0.0000280427)89.3/72:0.0000206475,SAMEA3558285:0.0001893219)76.1/38:0.0000071228)76.8/54:0.0000108103,(03R0177:0.0001302830,1810:0.0002483405)70.9/90:0.0000076627)73.9/53:0.0000074421,((Peru2922:0.0000615180,Peru2944:0.0000655359)68.6/97:0.0000015473,Peru3435:0.0001811532)98.7/96:0.0000464553)100/100:0.0001383602,(Peru5449:0.0001278824,SAMEA3558297:0.0001019471)100/100:0.0003830067)100/100:0.0007715257,((SAMEA1016015:0.0003704656,(SAMN02584603:0.0002940995,SAMN02584617:0.0004001214)99.5/100:0.0000813578)97.7/100:0.0000658887,SAMEA1403987:0.0006399594)100/100:0.0003652917)97.8/100:0.0000515857,Peru3987:0.0010292236)92/100:0.0000234227,SAMEA3558465:0.0011991726)97.5/100:0.0000723015,(((((((1479151773189T1376714lib3398nextseqn0004151bp:0.0003758536,Peru5455:0.0000984190)57.9/95:0.0000072815,Peru5435:0.0001198292)97.9/95:0.0000544835,Peru4467:0.0000873824)100/100:0.0007427842,IDR1600034035:0.0010880633)73.8/100:0.0000016156,(((1852:0.0005819058,(((SAMEA3558364:0.0004366064,SAMEA3558874:0.0003178800)99.2/100:0.0000726942,(SAMEA3558414:0.0001529260,SAMEA3558763:0.0003210699)99.8/100:0.0000883593)100/100:0.0001445766,TDR128S129L002:0.0007775394)83.8/100:0.0000267904)75.1/100:0.0000100344,(((SAMEA3558846:0.0000218447,SAMEA3558863:0.0000145630)76.6/100:0.0000076456,SAMEA3558890:0.0001456431)73.5/100:0.0000076456,SAMEA3558875:0.0000851223)100/100:0.0003413710)100/100:0.0004342484,((SAMEA3558798:0.0000702037,(SAMEA3558842:0.0000218447,SAMEA3558861:0.0000261622)99.3/100:0.0000710383)95/100:0.0000291263,(((SAMEA3558799:0.0000727242,SAMEA3558821:0.0000291263)92.1/85:0.0000242132,(SAMEA3558848:0.0000801001,SAMEA3558854:0.0000436899)0/85:0.0000015473)76.7/85:0.0000078272,(SAMEA3558851:0.0001092296,SAMEA3558855:0.0001050322)84.9/84:0.0000134406)92.7/98:0.0000307274)100/100:0.0007299642)96/100:0.0000508489)100/100:0.0001237948,((((((((NLA000016764:0.0006699537,(SAMN02414892:0.0002334631,SAMN02414897:0.0000918282)100/100:0.0004177715)74/41:0.0000100971,SAMEA3558348:0.0003851869)67.2/41:0.0000441871,(SAMEA3558788:0.0002330083,SAMEA3558790:0.0003350174)86.8/67:0.0000161688)97.5/75:0.0000536705,(SAMEA1556846:0.0004394382,SAMEA3558440:0.0004209454)15.2/75:0.0000148812)73.1/100:0.0000100621,(((SAMEA2534106:0.0000970038,SAMEA2534905:0.0000651094)100/100:0.0002225263,(SAMEA3558737:0.0000875423,SAMEA3562773:0.0001092296)99.6/100:0.0001061271)99.9/100:0.0001265561,((SAMEA3558814:0.0001310774,SAMEA3558884:0.0000767498)75/100:0.0000079717,SAMEA3558892:0.0001674920)100/100:0.0002398073)97.9/100:0.0000590826)99.8/100:0.0000741750,SAMEA3558830:0.0005472641)96.5/100:0.0000429298,((SAMEA3558731:0.0003649079,SAMEA3558749:0.0003517991)80.6/100:0.0000142743,SAMEA3562767:0.0004113299)99.9/100:0.0001153060)100/100:0.0004057103,SAMEA3558467:0.0009063021)99.5/100:0.0000863631)99.9/100:0.0000652501,((IDR1500052024:0.0011011982,(((Peru3052:0.0000365348,Peru3334:0.0000676129)100/100:0.0001455219,Peru3421:0.0000946647)100/100:0.0002668581,Peru4306:0.0002917132)100/100:0.0005854401)58.8/100:0.0000142013,SAMEA3558815:0.0009433325)99.9/100:0.0001664552)34/44:0.0000072815)100/100:0.0002362055,SAMEA3558327:0.0016613353)89.8/100:0.0000337733)100/100:0.0004804590)100/100:0.0003959873,((((03R0070:0.0000665079,((Peru4899:0.0001078580,Peru4907:0.0000689332)48.2/100:0.0000183897,Peru5130:0.0000650853)80.7/100:0.0000159346)100/100:0.0011983500,SAMEA3558307:0.0012079243)99.9/100:0.0001202794,(SAMEA3558433:0.0009018152,(((SAMEA3558796:0.0000704528,SAMEA3558868:0.0000822530)96.3/100:0.0000436899,SAMEA3558872:0.0000491262)91.9/100:0.0000333608,(SAMEA3558800:0.0001038228,SAMEA3558809:0.0000195406)81/100:0.0000359039)100/100:0.0006889869)100/100:0.0002583679)99.8/100:0.0001164873,((SAMEA1403712:0.0004350414,(SAMEA1707500:0.0003434229,SAMEA1707547:0.0000769705)100/100:0.0001910719)99.9/100:0.0001207608,SAMEA1707556:0.0005374707)100/100:0.0007515447)98.2/100:0.0000565787)99.1/100:0.0000885544,(((SAMEA3558460:0.0003139005,SAMEA3558502:0.0002337719)100/100:0.0001419133,SAMEA3558542:0.0004267209)100/100:0.0001725758,SAMEA3558822:0.0005319118)100/100:0.0007748289)99.9/100:0.0000971981,(((((SAMEA1556506:0.0000803890,SAMN03648002:0.0003284720)100/100:0.0003846104,SAMN02414952:0.0005554821)99.3/100:0.0000872060,SAMN03647456:0.0006642577)99.6/100:0.0001104950,SAMEA3558864:0.0008263004)100/100:0.0003031803,SAMEA3558818:0.0013010485)97.9/100:0.0000523563)98.9/100:0.0000582538,(((((1726:0.0005742324,(1728:0.0001456431,NLA000001969:0.0000656696)100/100:0.0004368049)100/100:0.0002744349,(SAMEA2534293:0.0000657782,SAMEA2534660:0.0002286444)100/100:0.0007260653)100/100:0.0001886089,(((((((((((((IDR1500009344:0.0001092296,((SAMN02586014:0.0000635399,SAMN02586050:0.0000599460)43.3/100:0.0000072815,SAMN02586075:0.0000125725)74.9/100:0.0000085300)87/100:0.0000145630,SAMN02053768:0.0001019471)84.7/99:0.0000141824,((SAMN02350434:0.0000946647,SAMN02350477:0.0001308044)0/82:0.0000017716,(SAMN02585987:0.0000312297,SAMN02586022:0.0002694159)99.5/100:0.0000780729)77.3/67:0.0000071364)87.5/85:0.0000150052,(((((SAMN01925657:0.0000511222,SAMN02350440:0.0000939045)38.5/79:0.0000065016,SAMN02350486:0.0002031812)87.3/87:0.0000146963,((SAMN01925669:0.0000409705,SAMN02053741:0.0001231384)90/99:0.0000242943,SAMN02350420:0.0001015895)87.3/100:0.0000150795)0/83:0.0000021505,(SAMN02403512:0.0001411377,SAMN02403513:0.0000873824)99.5/100:0.0000623086)41.6/83:0.0000067915,SAMN02053746:0.0000651373)77.8/83:0.0000073536)90.5/100:0.0000337330,(((((((((((((((((SAMEA3558517:0.0000728181,(((SAMN02586065:0.0000655359,SAMN02586070:0.0000291263)94.9/100:0.0000291263,SAMN02586080:0.0000436899)76.1/47:0.0000072815,SAMN02586069:0.0000582539)96.5/60:0.0000364081)74.8/38:0.0000072815,(((SAMN01925663:0.0000655359,SAMN02586074:0.0000655359)73.2/40:0.0000072815,SAMN02586066:0.0000509719)0/40:0.0000015473,(SAMN02586018:0.0000728181,SAMN02586068:0.0000436899)91.5/96:0.0000218446)0/45:0.0000015473)0/46:0.0000015473,((SAMN02586041:0.0000589935,SAMN02586104:0.0000873824)88.2/68:0.0000147339,SAMN03648786:0.0002839096)75.9/66:0.0000145824)87.4/39:0.0000203720,SAMN02053744:0.0000728181)18/39:0.0000015928,(SAMN01925634:0.0000873824,SAMN02053773:0.0000782401)91.8/84:0.0000232728)80.9/39:0.0000072815,(SAMN01925653:0.0000860120,((SAMN02350421:0.0000856026,SAMN02350422:0.0000519048)88.4/47:0.0000218446,SAMN02403621:0.0000541290)77.5/41:0.0000137142)78.8/39:0.0000128562)79.3/39:0.0000072815,SAMN02586079:0.0000655359)0/39:0.0000015473,SAMN02350430:0.0000801001)82.4/39:0.0000072815,(((((((SAMN01828243:0.0000509719,SAMN02586084:0.0000655359)73.5/56:0.0000072815,(((SAMN02350412:0.0000424529,SAMN02350416:0.0000509719)74/80:0.0000074894,SAMN02586081:0.0000582539)86.1/54:0.0000145630,SAMN02403569:0.0000364081)75.9/42:0.0000072815)75.7/45:0.0000072815,SAMN01925670:0.0000364081)78.5/39:0.0000145630,(SAMN02403568:0.0000436899,SAMN02586017:0.0001092296)74.1/39:0.0000072815)0/39:0.0000015473,(SAMN01925661:0.0000364081,SAMN02350414:0.0000436899)0/39:0.0000015473)77.2/39:0.0000072815,((SAMN01925617:0.0000728181,SAMN02350429:0.0000509719)87.4/89:0.0000145630,SAMN02350431:0.0000582539)75.8/86:0.0000072815)74.1/39:0.0000072815,(((((((SAMN01925614:0.0000351212,(SAMN01925636:0.0000773852,SAMN01925639:0.0000752331)29.8/50:0.0000129194)91/78:0.0000226339,SAMN02053766:0.0001157696)92.6/49:0.0000232025,((SAMN01925654:0.0000542243,SAMN01925660:0.0000834053)32.9/41:0.0000146422,(SAMN02053760:0.0000715924,SAMN02585959:0.0001216356)98.9/94:0.0000602983)79.9/39:0.0000080710)72.8/39:0.0000015473,SAMN02350415:0.0000436899)0/39:0.0000015473,(SAMN01925615:0.0000597208,SAMN01925641:0.0000491543)42.1/84:0.0000081134)91.6/39:0.0000264858,SAMN01925659:0.0000728181)0/39:0.0000015473,(((((SAMN01925618:0.0000703841,SAMN01925619:0.0000728181)95/100:0.0000313378,SAMN01925650:0.0000364081)75.4/74:0.0000076456,SAMN02053807:0.0000502303)59.2/74:0.0000020479,((SAMN01925640:0.0000072815,(SAMN01925666:0.0000655359,SAMN01925667:0.0000774498)75.9/79:0.0000084850)87.1/78:0.0000150370,(SAMN02350426:0.0000873824,(SAMN02350427:0.0000582539,SAMN02586087:0.0000437331)86/96:0.0000272622)97.1/69:0.0000020479)96.3/88:0.0000291263)77.1/82:0.0000076456,(SAMN01925658:0.0000499386,SAMN02350413:0.0000509719)76.4/66:0.0000080192)94.2/57:0.0000218446)73.6/39:0.0000070950)0/39:0.0000015473)0/37:0.0000015473,(SAMN02350417:0.0000509719,SAMN02350433:0.0000873824)0/40:0.0000015473)76.6/39:0.0000072815,(SAMN01925651:0.0000364081,SAMN02350411:0.0000509719)75.3/39:0.0000072815)95/56:0.0000218446,(SAMN02403572:0.0000145630,SAMN02403573:0.0000582539)97.3/98:0.0000364081)0/38:0.0000015473,((((SAMN01925633:0.0001908276,((SAMN02350475:0.0001466586,((SAMN02403504:0.0000808323,SAMN02403567:0.0000641666)11.7/84:0.0000015928,SAMN02403505:0.0000792843)95.6/88:0.0000364081)74.6/88:0.0000091971,(SAMN02403549:0.0000640216,SAMN02403550:0.0000441684)95.5/97:0.0000362733)87.7/54:0.0000191433)81.9/49:0.0000136243,(((((SAMN02053785:0.0000655359,SAMN02586060:0.0001224589)76.1/72:0.0000076608,SAMN02053805:0.0000416559)76.4/68:0.0000076086,SAMN02586061:0.0001165121)80/54:0.0000073522,SAMN02586059:0.0000562428)74.2/42:0.0000088300,SAMN02053801:0.0000803833)85.5/42:0.0000151304)75.4/38:0.0000074612,(SAMN02585976:0.0000230950,(SAMN02586085:0.0001300680,SAMN02586101:0.0000559921)98.9/100:0.0000737429)96.8/93:0.0000368756)0/38:0.0000015473,((SAMN01925675:0.0000664627,SAMN02585977:0.0000859728)86.9/86:0.0000145630,SAMN02053781:0.0001674920)75.3/46:0.0000072815)73.6/38:0.0000056325)99.9/100:0.0000801002,((((SAMN01828249:0.0000511669,SAMN02585969:0.0001602090)66.3/74:0.0000145630,(((SAMN02585957:0.0001367586,SAMN02586040:0.0001175775)97.6/100:0.0000582538,((SAMN02586009:0.0000290296,SAMN02586045:0.0000364081)99.2/100:0.0000582538,SAMN02586102:0.0000509719)89.8/63:0.0000015473)75.6/49:0.0000130765,SAMN02586063:0.0001092296)91.7/80:0.0000218446)73.6/39:0.0000073450,((SAMN02350481:0.0001078423,SAMN02350485:0.0001585621)58.8/46:0.0000315900,((SAMN02585964:0.0000291263,SAMN02585978:0.0000509719)87.2/100:0.0000145630,(SAMN02585965:0.0000582539,SAMN02585973:0.0001165121)94.7/100:0.0000291263)42.2/46:0.0000015473)76.5/46:0.0000134172)76.8/48:0.0000072815,(SAMN02053804:0.0000728181,SAMN02585960:0.0001092296)0/63:0.0000015473)96.7/69:0.0000291263)0/56:0.0000015473,SAMN02053751:0.0001383602)85.7/69:0.0000142621,SAMN02586057:0.0001888598)98/100:0.0000460680,(((SAMN01925686:0.0000943931,SAMN02350441:0.0000369335)99.5/100:0.0000676479,(SAMN02585962:0.0000856242,SAMN02586011:0.0000671848)100/100:0.0001129073)90.7/100:0.0000218446,(SAMN02053803:0.0000751220,SAMN02053806:0.0000489015)87.1/100:0.0000173348)98.6/100:0.0000471021)0/50:0.0000014831)99.6/100:0.0000847398,SAMN02053769:0.0002473018)94.5/100:0.0000368003,(SAMN03648615:0.0003693597,SAMN03648948:0.0000846268)100/100:0.0001306242)91.1/100:0.0000249828,(SAMEA1569141:0.0001839173,SAMN03647360:0.0003357519)92.3/100:0.0000272824)98.3/100:0.0000543291,(SAMN02403570:0.0000072815,SAMN02403571:0.0000735327)100/100:0.0003048684)87.5/100:0.0000210558,SAMEA1569232:0.0002936055)100/100:0.0003744508,(SAMEA2296967:0.0006433312,SAMEA3558839:0.0005400139)61.9/100:0.0000020479)99.9/100:0.0001005351,IDR1500052791:0.0007070696)99.3/100:0.0000742690,(((Peru3983:0.0005815222,Peru4490:0.0004956404)100/100:0.0002515761,Peru4999:0.0006653744)99.9/100:0.0001028840,((Peru4962:0.0001203449,Peru5141:0.0001869115)100/100:0.0007185875,Peru5004:0.0009541164)91.4/100:0.0000455562)99.6/100:0.0000800332)92.5/100:0.0000219729)99.3/100:0.0000713969,Peru3346:0.0010012825)72.5/100:0.0000090631,SAMN02419589:0.0013231002)100/100:0.0001226955)81.7/100:0.0000128228,(((((((((((((((01R1468:0.0000801001,Peru4532:0.0000291263)95.5/98:0.0000352879,(Peru2927:0.0000936600,(Peru3383:0.0001530603,(Peru4959:0.0001156442,Peru4976:0.0000475482)41.1/96:0.0000113196)73.2/100:0.0000079727)87.7/96:0.0000145630)74.4/59:0.0000072815,Peru3030:0.0001680319)90.6/95:0.0000218446,((03R1337:0.0002096998,(Peru2952:0.0000293754,Peru3362:0.0000755654)100/100:0.0000851205)31.8/39:0.0000140787,(((Peru2976:0.0000436899,Peru4987:0.0000873824)96.7/100:0.0000291263,((Peru3070:0.0001247682,Peru3402:0.0001664447)40.9/98:0.0000070605,Peru4942:0.0001152129)87/98:0.0000162257)76.2/58:0.0000072815,((Peru3037:0.0000218447,Peru4462:0.0000364081)95.9/100:0.0000364081,(Peru4478:0.0000094402,Peru4483:0.0000509719)87.8/71:0.0000193400)96.8/100:0.0000291263)75.7/39:0.0000015473)86.4/39:0.0000073491)78.9/39:0.0000063313,(Peru3058:0.0000509719,Peru3357:0.0000728181)98.8/100:0.0000509718)74.7/39:0.0000072815,(((9910364:0.0001107424,Peru4534:0.0000496858)68.4/45:0.0000218446,Peru3271:0.0001067768)75.8/46:0.0000096446,((Peru3380:0.0000218447,(Peru3381:0.0000218447,Peru4085:0.0000364081)92.4/100:0.0000218446)100/100:0.0001019472,Peru4144:0.0000582539)0/81:0.0000015473)90.2/41:0.0000145630)72.7/50:0.0000136582,((((((((1479153938227T1379514lib3426nextseqn0004151bp:0.0002788557,SAMEA3558331:0.0000481018)78.8/71:0.0000154579,Peru3306:0.0001653774)49.2/71:0.0000162711,Peru4552:0.0000291263)0/46:0.0000015473,((((Peru2906:0.0000218447,(Peru3043:0.0000218447,Peru3304:0.0000582539)76.2/58:0.0000072815)0/54:0.0000015473,Peru3045:0.0000364081)45.7/71:0.0000072815,(SAMEA3558281:0.0000436899,SAMEA3558283:0.0000946647)86.4/66:0.0000145630)0/42:0.0000017089,Peru2947:0.0000433274)41.5/37:0.0000066930)93.8/64:0.0000218605,Peru3353:0.0000801001)0/75:0.0000015473,Peru3395:0.0001019471)96.8/100:0.0000313102,Peru4995:0.0000655359)91.3/75:0.0000237627,((((((Peru4587:0.0000805723,Peru5106:0.0003396593)77.8/78:0.0000147247,Peru5102:0.0000305658)71.3/78:0.0000075543,Peru5091:0.0002110932)94.5/78:0.0000291263,Peru4588:0.0000358467)73.4/73:0.0000072815,((Peru5084:0.0000873824,Peru5409:0.0001966249)73.3/78:0.0000072551,Peru5101:0.0001017996)90.1/78:0.0000218446)94.5/76:0.0000218446,Peru4708:0.0000797788)0/57:0.0000015473)71.8/51:0.0000015473)100/100:0.0002874779,Peru4710:0.0005388335)99.9/100:0.0000978440,(SAMEA3558204:0.0003520491,SAMEA3558217:0.0003202684)100/100:0.0003010356)100/100:0.0002096263,(Peru4465:0.0004089197,(Peru4604:0.0001867043,Peru4955:0.0002029569)100/100:0.0002817137)100/100:0.0001758215)100/100:0.0002330425,(SAMEA1016030:0.0004448866,(((SAMEA2533409:0.0000931770,SAMEA2534551:0.0001707027)19.5/100:0.0000148040,SAMEA2534420:0.0000608664)100/100:0.0005070918,(SAMEA2534521:0.0007578178,SAMN02567731:0.0005457086)97.3/100:0.0000444582)76.1/100:0.0000068713)100/100:0.0004501917)98.8/100:0.0000682855,((((((((((((1761:0.0001471619,1782:0.0002732958)100/100:0.0003741321,((NLA000001768:0.0004887710,SAMN03647158:0.0003867473)95.6/100:0.0000365386,(SAMEA1403864:0.0000873824,SAMEA1707419:0.0000743129)100/100:0.0002317353)95.5/100:0.0000364081)76.3/100:0.0000056572,SAMEA1016088:0.0003000696)91.6/100:0.0000218446,NLA000100143:0.0004580727)29.7/77:0.0000015473,((SAMEA1015939:0.0002385126,SAMEA1016077:0.0003867456)98.1/100:0.0000596067,(SAMEA1016091:0.0002629141,SAMEA2534427:0.0002985989)69.4/90:0.0000072815)99.9/100:0.0000801002)86/91:0.0000136334,(Peru4693:0.0005334306,SAMEA1403787:0.0004296256)98.7/76:0.0000586659)0/63:0.0000015928,((((SAMEA1015989:0.0002409763,SAMEA1707156:0.0001889476)96.1/100:0.0000364081,(SAMEA1707154:0.0004930684,SAMN02419663:0.0005663929)75.9/80:0.0000104131)99.5/80:0.0000585133,(((((((((((((SAMEA1016021:0.0001960840,((((SAMEA1403774:0.0001501125,SAMEA1403918:0.0001939047)89/100:0.0000483131,SAMN02414981:0.0002869966)91.1/94:0.0000382396,SAMEA1403906:0.0001463655)96.7/91:0.0000371350,(SAMEA1403965:0.0002013846,SAMEA1469500:0.0001134548)99.9/100:0.0001027436)36.9/41:0.0000072406)28.1/39:0.0000197761,SAMEA1403581:0.0002801524)37.5/39:0.0000203365,SAMEA1403877:0.0002357035)75.3/54:0.0000217444,SAMEA1403937:0.0003216619)97/80:0.0000511104,SAMEA1707398:0.0002085246)94.8/100:0.0000410721,SAMN02419617:0.0002106744)31.3/41:0.0000578875,SAMN02419660:0.0001790218)86/42:0.0000147912,SAMN02419578:0.0001849452)94.1/42:0.0000309090,((((((SAMEA1707150:0.0002402717,SAMN02419549:0.0001320847)91.7/47:0.0000436899,(SAMN02419551:0.0002985989,((SAMN02419618:0.0001104347,SAMN02419661:0.0000934959)85.9/42:0.0000291263,SAMN02419657:0.0000554027)85.3/54:0.0000172849)92.3/39:0.0000015473)72.3/38:0.0000063637,(SAMN02419555:0.0001246290,SAMN02419563:0.0005259497)72.8/44:0.0000061424)80.9/38:0.0000072815,SAMN02419626:0.0001165121)0/38:0.0000015928,((((SAMN02419572:0.0000918178,SAMN02419678:0.0001297972)83.5/72:0.0000196553,(SAMN02419647:0.0001279843,SAMN02419671:0.0002623036)76.5/86:0.0000083491)71.4/64:0.0000207971,SAMN02419669:0.0001301915)92.1/40:0.0000232129,((SAMN02419600:0.0002678254,SAMN02419672:0.0001962319)99.8/100:0.0001550791,(((SAMN02419622:0.0001531336,SAMN02419654:0.0000623586)93.2/100:0.0000453658,SAMN02419624:0.0001068261)74.9/39:0.0000102754,SAMN02419653:0.0001593404)0/39:0.0000015132)93.9/55:0.0000428503)87.9/39:0.0000143452)99.7/88:0.0000770428,SAMN02414904:0.0002180141)31.1/39:0.0000075013)97.9/42:0.0000524605,SAMEA2533518:0.0001394138)95.9/39:0.0000389901,((SAMEA2533647:0.0001614337,((SAMEA2534331:0.0000818307,SAMEA2534690:0.0000711009)94.4/100:0.0000400310,(SAMN02358712:0.0001572412,SAMN02414991:0.0001583980)98.2/41:0.0000659349)88/39:0.0000148157)6.8/39:0.0000018431,SAMN02358711:0.0002152846)77.8/39:0.0000219896)100/100:0.0002234085,SAMEA1707159:0.0002257589)74.3/70:0.0000076456,((SAMEA1403882:0.0001456431,SAMEA1469524:0.0001375387)100/100:0.0001757719,((SAMEA2534294:0.0000509719,SAMEA2534365:0.0001092296)87.2/100:0.0000147243,(SAMN02584627:0.0000511328,SAMN02584665:0.0000471195)95.1/100:0.0000390489)100/100:0.0002178836)0/55:0.0000015928)88/79:0.0000145630)78.1/63:0.0000105515,SAMEA2535103:0.0004151576)78.3/63:0.0000110557)86.3/76:0.0000145866,((SAMEA1016045:0.0000553318,SAMEA1403671:0.0001310774)100/100:0.0003524796,(SAMEA2535231:0.0003499929,((SAMN02403604:0.0000891430,SAMN02403605:0.0000218447)99.5/100:0.0000847072,SAMN03648762:0.0002440502)100/100:0.0003838471)99.7/100:0.0000874080)98.3/100:0.0000582538)77.9/76:0.0000066944,SAMN02584621:0.0004078720)0/68:0.0000015473,((SAMEA1015959:0.0005016711,(SAMEA2534400:0.0000267068,SAMEA2535077:0.0000450846)100/100:0.0001819370)100/96:0.0001181260,((SAMEA1016063:0.0004225466,SAMEA1403971:0.0006207232)100/60:0.0000015302,(SAMEA1016148:0.0004229372,SAMN02414906:0.0006832186)62.9/40:0.0000492039)32.5/40:0.0000054236)98.6/76:0.0000439463)72.4/89:0.0000073348,SAMEA2534766:0.0003783268)99.5/100:0.0000806403,((IDR1500003469:0.0004523169,SAMEA3558472:0.0003722953)96.9/100:0.0000484252,((SAMEA3558476:0.0002553574,SAMN02053770:0.0005883836)6.3/100:0.0000716109,SAMN03648933:0.0005699815)99.9/100:0.0001293570)99.9/100:0.0000898056)100/100:0.0003978751)82.9/100:0.0000143213,(03R0979:0.0000804839,Peru4991:0.0002250132)100/100:0.0008401099)99.8/100:0.0001175534,(((03R0154:0.0000698816,SAMEA3558268:0.0001629108)76.4/100:0.0000211439,(Peru4903:0.0000801801,Peru5127:0.0001896207)100/100:0.0001851689)100/100:0.0006767263,SAMEA3558332:0.0006430932)100/100:0.0002334286)96.4/100:0.0000441707,((((02R1687:0.0001310774,03R0821:0.0000509719)92.1/100:0.0000283118,Peru4653:0.0000672777)100/100:0.0007081045,(03R0411:0.0000873824,Peru4897:0.0000655359)100/100:0.0007422383)99.6/100:0.0001075136,(Peru4033:0.0008147028,Peru4958:0.0007402221)73.5/100:0.0000067443)100/100:0.0002226210)94.8/100:0.0000306156)100/100:0.0001735200,(Peru4487:0.0011587144,(SAMN03647129:0.0003357530,SAMN03647162:0.0003017209)100/100:0.0005943718)94.3/100:0.0000681594)85.6/100:0.0000162909,(((1479151773189T1378314lib3414nextseqn0004151bp:0.0008289105,SAMN03648081:0.0008737618)99.1/98:0.0000663092,(SAMEA3558711:0.0006883854,SAMEA3558876:0.0004629510)100/100:0.0002049522)73.7/98:0.0000074650,((((SAMEA3558816:0.0000655359,SAMEA3558837:0.0000735313)100/100:0.0005168266,SAMEA3558856:0.0003987805)100/100:0.0001911280,(SAMEA787720:0.0009911795,TDR23S157L002:0.0008729859)99.9/100:0.0001081958)100/100:0.0001302895,SAMEA3558862:0.0007883102)76.7/100:0.0000106748)97.5/100:0.0000405994)97.1/100:0.0000415830,SAMEA3558797:0.0007255698)84.7/100:0.0000193902,((NLA000017744:0.0002952066,(NLA000017848:0.0002857492,NLA000017891:0.0002425990)15.9/100:0.0000169327)100/100:0.0001043065,((NLA009501310:0.0003276581,(NLA009601810:0.0001157629,NLA009702211:0.0001596480)45.6/100:0.0000150740)74.8/100:0.0000074976,(NLA009601360:0.0001310774,(SAMN02414852:0.0000292020,SAMN02414905:0.0000873824)98.8/100:0.0000582538)94.6/100:0.0000297631)98.1/100:0.0000507651)100/100:0.0005987554)98.9/100:0.0000537608,(((((((((((((((((((((((((02R0016:0.0000920857,Peru3416:0.0000582539)87.8/80:0.0000246867,((Peru3061:0.0000231336,(Peru3276:0.0000351606,(Peru3315:0.0000436899,Peru3329:0.0000728181)64.8/79:0.0000014786)87.8/78:0.0000291263)76.5/43:0.0000063235,Peru3265:0.0000509719)75.8/50:0.0000015473)75.8/39:0.0000072815,Peru3401:0.0000291263)88.1/39:0.0000145630,(Peru3257:0.0000361529,((Peru3290:0.0000436899,Peru3311:0.0000928648)66.5/73:0.0000151780,Peru3382:0.0000434320)4.4/59:0.0000072815)0/50:0.0000015473)85.5/39:0.0000065678,(((Peru2933:0.0000509719,Peru3404:0.0000509719)73.4/78:0.0000073641,(Peru3293:0.0000201242,Peru3363:0.0000432785)77.1/63:0.0000086298)45/38:0.0000066130,((Peru3330:0.0000436899,Peru3390:0.0001237948)81.9/100:0.0000070611,((Peru3351:0.0001000681,Peru3426:0.0000504401)74.8/60:0.0000078870,Peru3429:0.0000649245)93.5/59:0.0000228112)0/38:0.0000021290)82.5/38:0.0000072815)0/39:0.0000015473,(((((1479153938227T1379614lib3427nextseqn0004151bp:0.0001019471,Peru4470:0.0000218447)74.1/98:0.0000015928,Peru3299:0.0000290370)78.9/58:0.0000072815,Peru3385:0.0000291263)80.5/50:0.0000072815,((Peru3291:0.0000411164,Peru4138:0.0000477223)89/100:0.0000195377,(Peru3331:0.0000291263,Peru4068:0.0000655359)82/74:0.0000136819)64/52:0.0000015473)0/37:0.0000015473,((Peru2969:0.0000259090,Peru3054:0.0000145630)90.8/100:0.0000247942,(Peru3415:0.0000647115,Peru3423:0.0000866146)76.4/91:0.0000079673)62.8/32:0.0000015473)93.2/49:0.0000218446)72/38:0.0000075427,(Peru2967:0.0000291263,Peru3062:0.0000072815)88.6/85:0.0000140255)82/32:0.0000071900,(Peru2979:0.0000430792,Peru3013:0.0000146153)0/59:0.0000015473)80.5/37:0.0000144911,((02R0911:0.0000668790,04R0438:0.0000946647)95/66:0.0000403994,(((1479151773189T1376514lib3396nextseqn0004151bp:0.0001984377,1479151773189T1377014lib3401nextseqn0004151bp:0.0001539629)88.5/100:0.0000319300,Peru3433:0.0000669934)98.2/100:0.0000436899,(1479151773189T1379214lib3423nextseqn0004151bp:0.0001290929,((Peru2971:0.0000423566,(Peru3261:0.0000145630,Peru3270:0.0000291263)95.5/100:0.0000302884)47/89:0.0000145630,Peru4133:0.0001102296)7/48:0.0000015473)96/100:0.0000291263)72/40:0.0000067413)83.2/43:0.0000084569)0/44:0.0000016689,(Peru2974:0.0000509719,Peru3427:0.0000655359)70.3/47:0.0000072815)87.3/87:0.0000145630,Peru3063:0.0000728181)85.2/77:0.0000146128,Peru3038:0.0000291263)42.2/63:0.0000085053,Peru4533:0.0001876990)0/33:0.0000015473,Peru4117:0.0001027667)0/47:0.0000017819,((((((((((02R0119:0.0000734605,Peru4559:0.0000697950)92.5/100:0.0000385862,Peru3361:0.0000715475)75/37:0.0000083670,Peru5154:0.0000846669)52.2/37:0.0000165844,Peru3068:0.0000556098)92.6/100:0.0000248462,(Peru3012:0.0000308039,Peru3348:0.0001807540)91.9/99:0.0000218446)95.9/99:0.0000422702,(Peru2981:0.0000436899,(Peru3033:0.0000873824,((Peru3048:0.0000436899,Peru3335:0.0000655359)85.5/100:0.0000145630,Peru3067:0.0000015473)97.5/100:0.0000364081)74.7/85:0.0000072815)89.7/78:0.0000145630)82.3/37:0.0000015473,Peru3414:0.0000873824)88.3/54:0.0000136583,(((Peru3366:0.0001951313,Peru5155:0.0001237948)85/53:0.0000156468,TDR201S144L002:0.0001019471)0/40:0.0000015473,Peru4309:0.0000436899)94.4/53:0.0000290037)0/10:0.0000016493,Peru3327:0.0000436899)99.8/28:0.0000015928,(((1479151773189T1378914lib3420nextseqn0004151bp:0.0004668928,Peru4486:0.0000143379)94.2/79:0.0000291263,(Peru4491:0.0000946647,(SAMEA3558280:0.0000946647,SAMEA3558292:0.0002542106)91.2/100:0.0000234953)0/64:0.0000015473)75.8/39:0.0000072815,Peru3976:0.0000801001)97.4/37:0.0000057993)79.2/29:0.0000141662)92.7/39:0.0000279187,((02R1945:0.0001310774,Peru5078:0.0000218447)99.1/100:0.0000506948,Peru3985:0.0001235133)81.2/74:0.0000141460)0/39:0.0000015473,Peru5024:0.0002260583)90/48:0.0000175836,(Peru4083:0.0001260394,Peru4662:0.0000676875)69.3/48:0.0000394092)19.3/39:0.0000015473,Peru4110:0.0001019471)83/58:0.0000149272,Peru4041:0.0001704140)100/100:0.0002257588,Peru4106:0.0002361260)0/48:0.0000020479,(Peru3350:0.0003526150,(Peru4125:0.0000686405,Peru5438:0.0001674920)100/100:0.0002050651)99.8/100:0.0001019472)100/100:0.0001466826,((Peru2978:0.0000673813,Peru4104:0.0000996196)100/100:0.0004271720,Peru4064:0.0005288853)98.3/100:0.0000641565)99.2/100:0.0000672305,NLA009900478:0.0006018360)100/100:0.0001602089,SAMEA3558820:0.0008063716)74.5/100:0.0000078277)91.3/100:0.0000245610,SAMEA3558845:0.0008092303)94.2/100:0.0000326261,((Peru4134:0.0001019471,Peru5073:0.0000801001)99.4/100:0.0000836600,Peru4477:0.0000135950)100/100:0.0006144059)100/100:0.0001428786,(Peru4047:0.0005346477,(Peru4496:0.0006033513,Peru4921:0.0004648892)100/100:0.0002029847)80.6/100:0.0000571401)99.8/100:0.0001396544,(((((((((((((((01R0166:0.0000364081,02R1485:0.0000946647)94.2/100:0.0000312764,02R1685:0.0000694480)38.1/74:0.0000149911,(((03R0986:0.0000784802,Peru2960:0.0000582539)74.1/64:0.0000084772,Peru3049:0.0001165121)65.4/49:0.0000015473,(((Peru3255:0.0000582539,Peru3263:0.0000417203)77.9/42:0.0000078570,(Peru3277:0.0000281406,Peru3319:0.0000589894)81.6/71:0.0000145630)71.9/42:0.0000015473,(Peru3377:0.0000015929,Peru4585:0.0000291263)92.2/100:0.0000204233)86.7/40:0.0000145630)98.8/100:0.0000530896)81.1/65:0.0000184949,(Peru4548:0.0000801001,Peru4980:0.0000582539)75.8/37:0.0000071092)0/37:0.0000015473,Peru4978:0.0000655359)76.2/49:0.0000070245,(((((((02R0754:0.0000582539,02R1544:0.0000625455)97.6/100:0.0000392094,Peru4960:0.0000015473)74.3/97:0.0000072815,(Peru4657:0.0000436899,(Peru5070:0.0000613063,Peru5454:0.0000667469)92.2/100:0.0000467332)95.7/93:0.0000291263)86.6/66:0.0000145630,Peru4607:0.0001310774)75.3/70:0.0000072815,Peru4540:0.0001092296)88.1/68:0.0000203562,((Peru2917:0.0000655359,Peru4499:0.0000015473)99.2/100:0.0000519492,Peru4739:0.0000641123)34.9/61:0.0000145630)26.2/70:0.0000020363,Peru3316:0.0000943641)92/53:0.0000218446)79.8/37:0.0000070199,(((((01R0904:0.0002045239,03R1082:0.0000210339)31.5/98:0.0000141797,Peru2954:0.0000790278)87.8/98:0.0000223834,(((Peru2913:0.0000145630,Peru2923:0.0000728181)98/100:0.0000436899,Peru3370:0.0001213590)94/99:0.0000302514,Peru4727:0.0000801001)91.2/87:0.0000225540)74.9/83:0.0000072815,(Peru2948:0.0000582539,(Peru3281:0.0000218447,((Peru3333:0.0000873824,SAMEA104304868:0.0000291263)73.2/100:0.0000072815,SAMEA104304865:0.0000072815)86.7/100:0.0000145630)74.2/100:0.0000072815)98.4/100:0.0000436899)99.6/100:0.0000509718,((((((((((((1479151773189T1376214lib3393nextseqn0004151bp:0.0002838543,1479151773189T1377714lib3408nextseqn0004151bp:0.0002675754)47.6/93:0.0000217219,1479153938227T1379814lib3429nextseqn0004151bp:0.0002257589)73.4/66:0.0000100796,1479151773189T1379114lib3422nextseqn0004151bp:0.0001747750)91.3/66:0.0000218446,(Peru3323:0.0000655359,Peru3352:0.0000015473)90/60:0.0000145630)75.8/55:0.0000070987,(((1479151773189T1377614lib3407nextseqn0004151bp:0.0001456431,Peru3066:0.0000564897)85.4/81:0.0000158533,(1479153938227T1380414lib3435nextseqn0004151bp:0.0002403263,Peru3412:0.0001165121)0/80:0.0000015473)77.7/80:0.0000072815,Peru3046:0.0000291263)0/84:0.0000019000)96.8/99:0.0000364081,((Peru2975:0.0000557112,Peru3057:0.0000173499)95.9/100:0.0000354650,(Peru3301:0.0000544965,Peru3313:0.0000509719)86.8/100:0.0000179251)0/83:0.0000015473)75.8/69:0.0000071179,Peru3397:0.0000873824)77.7/77:0.0000069628,Peru3384:0.0000508246)75.7/78:0.0000066017,(((Peru2928:0.0000364081,Peru3008:0.0000193209)74.1/96:0.0000092714,Peru3010:0.0000649218)87/100:0.0000145630,Peru3264:0.0000216894)87.1/100:0.0000144590)75.9/71:0.0000065939,Peru3371:0.0001019254)94.3/99:0.0000219390,((Peru3024:0.0000716302,(Peru3268:0.0000859922,Peru3307:0.0001298095)95.5/99:0.0000385777)97.5/99:0.0000373561,Peru3289:0.0000436899)0/97:0.0000015473)73.3/100:0.0000072815,Peru4586:0.0000655359)99.5/100:0.0000582538)76.2/95:0.0000072815)0/37:0.0000015473,((02R1457:0.0002230764,Peru5429:0.0001173718)96.3/68:0.0000445980,Peru5017:0.0000291263)98.2/54:0.0000436899)78.1/38:0.0000068379,Peru2914:0.0000509719)79.8/39:0.0000065851,((Peru4633:0.0001019471,(Peru4634:0.0000352866,Peru4916:0.0000509719)80.8/100:0.0000015473)81/70:0.0000070689,Peru4669:0.0000432050)89.6/49:0.0000218446)0/38:0.0000015928,(Peru4561:0.0001019471,Peru4597:0.0000436899)87.2/96:0.0000145630)0/38:0.0000015473,Peru4680:0.0000655359)92.5/39:0.0000215491,((((Peru3358:0.0001141937,Peru5152:0.0000655359)76.2/58:0.0000070355,Peru5122:0.0000145630)89.6/87:0.0000146090,(Peru3417:0.0001596387,Peru5131:0.0001072877)76/39:0.0000092717)0/39:0.0000015473,Peru5133:0.0001378625)92/42:0.0000225413)100/100:0.0002019684,Peru4054:0.0003714458)90.9/100:0.0000239217,SAMEA3558272:0.0003277368)85.9/100:0.0000144854)100/100:0.0002873710,Peru4741:0.0000824816)92.4/100:0.0000218446,TDR216S193L002:0.0001602090)99/100:0.0000436899,(((Peru4712:0.0000458910,Peru4912:0.0000218447)75.9/40:0.0000075552,Peru4984:0.0000436899)0/39:0.0000015473,Peru4966:0.0000218447)79.9/39:0.0000075335)0/39:0.0000015473,(Peru4317:0.0000436899,Peru4324:0.0000209517)66.8/77:0.0000015473)0/34:0.0000015473,Peru5011:0.0000655359)91.3/39:0.0000179037,(Peru4578:0.0000218447,Peru4594:0.0000218447)77.2/79:0.0000072815)36/38:0.0000015473,Peru4311:0.0000218447)0/38:0.0000015473,((Peru3288:0.0000072815,((Peru3398:0.0000873824,Peru3403:0.0001310774)85.1/100:0.0000145630,SAMEA3558267:0.0000801001)89/52:0.0000145630)77.7/50:0.0000072815,Peru3305:0.0000509719)76.8/39:0.0000072815)0/38:0.0000015473,(Peru4688:0.0000291263,SAMEA104304862:0.0000291263)74.8/81:0.0000072815)0/38:0.0000015473,Peru4935:0.0000873824)82/39:0.0000124542,((((Peru2970:0.0000210959,Peru3378:0.0000801001)91.5/57:0.0000291263,Peru5089:0.0001237948)74/39:0.0000071881,Peru5412:0.0005485175)84.4/39:0.0000145630,(Peru4541:0.0001003931,Peru4605:0.0000218447)92.7/87:0.0000230207)0/39:0.0000015473)77.1/39:0.0000072815,Peru4535:0.0000218447)88.4/39:0.0000145630,(Peru3003:0.0000364081,((Peru3009:0.0000491078,Peru4970:0.0000514518)86.3/53:0.0000159991,(Peru3017:0.0000436899,Peru3020:0.0000053135)54.6/44:0.0000015928)96.6/87:0.0000291263)0/39:0.0000015473)77.2/50:0.0000072815,Peru2977:0.0000509719)85/53:0.0000143062,00R0453:0.0000655359)66.8/60:0.0000015473,01R0239:0.0000364081)91.2/63:0.0000213476,99R1083:0.0000449188)76.4/59:0.0000074156)87.6/59:0.0000145630,02R0272:0.0001078764)75.9/95:0.0000080296,01R0903:0.0000436899);
