# Supplementary material for: Population structure, biogeography and transmissibility of Mycobacterium tuberculosis
Source: Nat Commun. 2021 Oct 20;12:6099. doi: 10.1038/s41467-021-26248-1 (PMC8528816; doi:10.1038/s41467-021-26248-1)
Supplement: Supplementary file 13 — Source Data [file 41467_2021_26248_MOESM13_ESM.zip › source_data/tree_zignol_dataset.treefile]

(canettii:0.0780391283,(((((((((((((SAMN08295251:0.0001813636,SAMN08629163:0.0002275089)100:0.0000770079,SAMN08436078:0.0003846994)100:0.0000041531,SAMN08629051:0.0002408787)100:0.0001410793,SAMN08892538:0.0004777333)100:0.0004379309,SAMN08629088:0.0011326912)100:0.0004856504,((((SAMN08436036:0.0005819875,SAMN08436303:0.0005906113)100:0.0006549864,(SAMN08436048:0.0010756549,(SAMN08629532:0.0003213316,SAMN08629586:0.0004027914)100:0.0009532559)100:0.0000605390)100:0.0000128131,(SAMN08629147:0.0005535100,SAMN08629456:0.0007779423)100:0.0004762597)100:0.0002440215,((SAMN08436043:0.0005559717,SAMN08436162:0.0005031893)100:0.0000213680,SAMN08629391:0.0005104947)100:0.0011131540)100:0.0004347274)100:0.0001985232,(SAMN08795161:0.0015319404,SAMN08892398:0.0013571486)100:0.0007350795)100:0.0000510210,((((((((((((SAMN08435983:0.0000607091,(SAMN08435986:0.0000394330,SAMN08629571:0.0000496845)100:0.0000457036)100:0.0004472607,SAMN08629502:0.0005050336)100:0.0002900536,((((SAMN08436062:0.0003617578,SAMN08629119:0.0002893413)100:0.0004236341,(((SAMN08436128:0.0001950280,SAMN08436277:0.0003713412)100:0.0000464916,(SAMN08436278:0.0002952309,SAMN08629355:0.0004776027)100:0.0000012019)100:0.0000316552,SAMN08629535:0.0004802108)100:0.0000798368)100:0.0000795403,(SAMN08436164:0.0001341431,SAMN08629269:0.0001306944)100:0.0005477104)100:0.0000307074,SAMN08629574:0.0006578202)100:0.0002909409)99:0.0000088799,(SAMN08436090:0.0008880541,((SAMN08436121:0.0008444383,(SAMN08629110:0.0007167294,SAMN08629125:0.0007617199)100:0.0001687818)100:0.0001463240,((SAMN08436256:0.0006359905,SAMN08629050:0.0005321357)100:0.0001438260,SAMN08629372:0.0007135182)100:0.0004475604)100:0.0000010764)100:0.0000306458)100:0.0000848430,((((SAMN08435997:0.0003801942,SAMN08435999:0.0005499209)100:0.0004009494,SAMN08436049:0.0008034708)100:0.0002911972,(SAMN08629151:0.0000776622,SAMN08629154:0.0000582798)100:0.0009904945)99:0.0000914757,(((((((((SAMN08436001:0.0004362478,(SAMN08629475:0.0001694310,SAMN08629476:0.0000904540)100:0.0004300944)100:0.0000465862,((((SAMN08436002:0.0003373258,SAMN08436193:0.0003137042)100:0.0000743215,SAMN08629443:0.0004090420)99:0.0000368534,(SAMN08436221:0.0002588532,(SAMN08629234:0.0001442686,SAMN08629573:0.0002107584)100:0.0001752796)100:0.0000621961)99:0.0000404977,((SAMN08436146:0.0003336839,SAMN08629152:0.0003531989)100:0.0000275128,SAMN08629298:0.0004621021)99:0.0000411392)100:0.0000950177)100:0.0000865808,((SAMN08629070:0.0001514987,SAMN08629308:0.0001219062)100:0.0003770881,SAMN08629213:0.0003456476)100:0.0000759718)100:0.0001324251,(SAMN08436175:0.0004762722,SAMN08436292:0.0005554806)100:0.0000885915)100:0.0001227207,((SAMN08629071:0.0004145656,SAMN08629130:0.0003351369)100:0.0000075868,SAMN08629250:0.0003556622)100:0.0002517734)100:0.0000197925,SAMN08629044:0.0008406151)100:0.0000197641,(((((SAMN08436029:0.0002749980,(SAMN08629191:0.0001099732,SAMN08629238:0.0001637192)100:0.0002477278)100:0.0001353795,SAMN08436110:0.0005117890)100:0.0000876768,(SAMN08436075:0.0004355779,SAMN08629552:0.0003635569)100:0.0002252051)100:0.0000792537,SAMN08629129:0.0006046163)100:0.0000821058,((SAMN08629049:0.0004262519,SAMN08629153:0.0004799504)100:0.0000240979,(SAMN08629072:0.0002326293,SAMN08629104:0.0003302138)100:0.0001623910)100:0.0002234362)100:0.0000436848)100:0.0000187631,((((SAMN08436011:0.0007223624,SAMN08629038:0.0007854690)100:0.0000655395,SAMN08629465:0.0006052145)100:0.0000326076,(((((((SAMN08436042:0.0003438408,(SAMN08629240:0.0004087641,SAMN08629336:0.0004108991)100:0.0000281491)100:0.0000096417,(SAMN08628996:0.0001568698,SAMN08629162:0.0001164502)100:0.0002443961)83:0.0000685928,SAMN08436259:0.0003462870)100:0.0001134349,SAMN08629228:0.0005750083)78:0.0000134104,((SAMN08628992:0.0001119846,SAMN08629534:0.0001731969)100:0.0005345069,SAMN08629580:0.0003903170)100:0.0001016482)78:0.0000083288,((((((SAMN08436093:0.0003988829,SAMN08436307:0.0003578529)67:0.0000045434,SAMN08629123:0.0003014583)100:0.0001424299,(SAMN08436225:0.0004839669,(SAMN08436263:0.0004025621,SAMN08629155:0.0005423515)100:0.0000521798)100:0.0000876855)99:0.0000043032,(SAMN08629406:0.0006282778,SAMN08629556:0.0005325616)84:0.0000399427)84:0.0000107688,SAMN08628999:0.0005792379)77:0.0000010026,((SAMN08629102:0.0005108725,SAMN08629112:0.0006299494)93:0.0000257600,((SAMN08629241:0.0002544186,SAMN08629548:0.0002655829)100:0.0001225751,SAMN08629243:0.0004019877)100:0.0002065402)77:0.0000086309)77:0.0000100684)100:0.0000871396,SAMN08629576:0.0006749372)93:0.0000100216)100:0.0000824885,((SAMN08436166:0.0005528363,(SAMN08436217:0.0001956447,SAMN08629252:0.0002181472)100:0.0003920715)100:0.0001860628,SAMN08629054:0.0005360787)100:0.0000129092)100:0.0000291697)100:0.0003944807,((((SAMN08436028:0.0004887219,(((((SAMN08436080:0.0000776685,SAMN08629474:0.0000664158)100:0.0002307343,(SAMN08436130:0.0000929862,SAMN08436132:0.0000419480)100:0.0002122192)100:0.0000214875,SAMN08436218:0.0002907772)100:0.0001230806,SAMN08629179:0.0003792788)100:0.0000478884,SAMN08629478:0.0003596224)70:0.0001809587)100:0.0006501721,SAMN08629521:0.0009639984)100:0.0003464002,SAMN08629350:0.0013288981)70:0.0000863958,((SAMN08436158:0.0012288000,SAMN08629239:0.0013740874)100:0.0000406186,SAMN08629450:0.0013516127)58:0.0000103445)57:0.0001690334)51:0.0000157055)49:0.0000026893)51:0.0000864398,SAMN08436306:0.0010906591)51:0.0001084684,(((((((((((SAMN08435989:0.0004227573,(((SAMN08436009:0.0002276769,SAMN08629492:0.0002226464)100:0.0000282719,SAMN08629030:0.0002536258)100:0.0000936154,SAMN08436114:0.0003029415)100:0.0000215771)100:0.0000259592,SAMN08629158:0.0003677854)88:0.0000172105,SAMN08629360:0.0000562457)88:0.0000168142,SAMN08436235:0.0003322626)100:0.0001145941,((((((SAMN08435990:0.0000599387,SAMN08629448:0.0000462237)100:0.0001769847,SAMN08629185:0.0002084968)100:0.0000185991,SAMN08436007:0.0003683421)100:0.0000637900,((SAMN08436304:0.0002920386,SAMN08629547:0.0004298152)100:0.0000043554,SAMN08629439:0.0003758388)100:0.0000657306)100:0.0000185084,(((SAMN08436066:0.0001998611,SAMN08629515:0.0001663239)100:0.0001364665,SAMN08629186:0.0003418248)100:0.0000698990,SAMN08629225:0.0003425077)100:0.0000332261)100:0.0000475137,(((SAMN08435993:0.0004786173,SAMN08629452:0.0003889280)100:0.0000084761,(SAMN08436056:0.0004961008,(SAMN08436246:0.0000833467,SAMN08629000:0.0000606019)100:0.0003571675)100:0.0000323870)100:0.0000296636,((SAMN08436018:0.0003296942,(SAMN08436204:0.0003151036,SAMN08629047:0.0003459801)100:0.0000172824)100:0.0001207726,((((((SAMN08436092:0.0002763777,SAMN08629168:0.0001906196)100:0.0002896503,SAMN08436141:0.0006041578)52:0.0000010104,SAMN08436214:0.0005288862)52:0.0000549450,((SAMN08436139:0.0002975074,SAMN08629181:0.0003479365)100:0.0000265443,SAMN08629591:0.0003950079)100:0.0001769666)52:0.0001066678,SAMN08629482:0.0004395410)52:0.0000641605,SAMN08629319:0.0003627580)72:0.0001699641)52:0.0000088661)52:0.0000300373)52:0.0001196820)72:0.0000464042,(((SAMN08436035:0.0003238337,SAMN08629371:0.0002705372)100:0.0000794377,SAMN08629029:0.0003715529)100:0.0000740453,SAMN08629062:0.0003755680)100:0.0000850714)52:0.0000042439,((((SAMN08436000:0.0003508584,SAMN08629386:0.0006725083)90:0.0001565915,(SAMN08629284:0.0003172793,SAMN08629585:0.0003394586)100:0.0000010137)93:0.0001322910,SAMN08629016:0.0004088793)83:0.0000560522,SAMN08628997:0.0004440098)83:0.0001189376)79:0.0000348064,((((SAMN08436044:0.0003488764,SAMN08629001:0.0003683663)100:0.0000086142,(SAMN08436187:0.0002509160,SAMN08629211:0.0003025710)100:0.0000806443)100:0.0002712472,(SAMN08436074:0.0004758347,((SAMN08436242:0.0000852771,SAMN08436302:0.0002378509)100:0.0002074818,SAMN08629052:0.0003747999)100:0.0000988761)100:0.0000952733)91:0.0000086481,((SAMN08629409:0.0000631523,SAMN08629589:0.0000302833)100:0.0002720866,SAMN08629496:0.0004337872)100:0.0001933943)62:0.0000010764)88:0.0000717971,(SAMN08436265:0.0003721009,SAMN08629073:0.0003425077)100:0.0003534816)100:0.0002537543,(((SAMN08436273:0.0002292319,SAMN08629224:0.0002665617)100:0.0001045354,((SAMN08436298:0.0000969179,SAMN08436299:0.0000599866)100:0.0001601720,SAMN08629570:0.0001786935)100:0.0001252377)84:0.0001213757,(SAMN08629056:0.0003235546,SAMN08629178:0.0003430887)100:0.0000220560)100:0.0007890154)97:0.0000794133,SAMN08629134:0.0010747462)84:0.0000216082)51:0.0001088864,SAMN08629113:0.0011294202)51:0.0000083583,(SAMN08436020:0.0011523560,(SAMN08436258:0.0004593421,SAMN08629248:0.0003934716)100:0.0005443030)100:0.0002886202)51:0.0000558881,SAMN08436104:0.0011885546)51:0.0000010698,(((SAMN08436013:0.0003079724,SAMN08629483:0.0003698325)100:0.0001320827,((SAMN08436124:0.0000718519,SAMN08436125:0.0000214371)100:0.0003201760,SAMN08436192:0.0003727325)100:0.0000552193)100:0.0000854483,(((SAMN08436040:0.0003148779,((SAMN08436050:0.0002536258,(SAMN08629087:0.0002090742,SAMN08629126:0.0001522077)100:0.0000816977)100:0.0000632069,(SAMN08436169:0.0000596012,SAMN08629290:0.0000701291)100:0.0002297987)100:0.0000129459)100:0.0000467009,(SAMN08436103:0.0003528260,((SAMN08436170:0.0001223980,SAMN08629003:0.0000761759)97:0.0000196410,SAMN08436260:0.0000198139)100:0.0005261517)97:0.0002143667)97:0.0000120340,SAMN08629309:0.0002281214)97:0.0001779614)100:0.0006497726)68:0.0000563432,(SAMN08436262:0.0000511108,(SAMN08629065:0.0000559324,SAMN08629066:0.0000765243)100:0.0001234948)100:0.0012358342)100:0.0004201975)100:0.0000228550,(((((((SAMN08436038:0.0003584459,SAMN08436152:0.0002620815)100:0.0000389187,SAMN08436191:0.0003921370)100:0.0000197487,(((SAMN08436291:0.0003128175,(SAMN08629311:0.0000567393,SAMN08629312:0.0000922877)100:0.0002918322)100:0.0000310896,(SAMN08629272:0.0002205186,SAMN08629564:0.0002832087)100:0.0000715295)100:0.0000082763,SAMN08629180:0.0002346026)100:0.0000466055)100:0.0002052449,(SAMN08629024:0.0003758292,SAMN08629174:0.0004212067)100:0.0002634275)100:0.0000473177,((((SAMN08436045:0.0006603405,(SAMN08436144:0.0005600181,SAMN08629342:0.0004778329)100:0.0001856599)100:0.0000888580,SAMN08629137:0.0005580900)100:0.0000146462,(SAMN08436267:0.0000258566,SAMN08436269:0.0001431051)100:0.0005067038)100:0.0000297275,(((((SAMN08436147:0.0000671397,SAMN08436148:0.0000132487)100:0.0006632583,SAMN08629380:0.0004419251)100:0.0000038297,SAMN08436160:0.0005609205)100:0.0000655757,(SAMN08436254:0.0001081809,SAMN08436255:0.0000779093)100:0.0003926642)100:0.0000261605,SAMN08436234:0.0006006855)100:0.0001002121)100:0.0000417562)100:0.0004358301,SAMN08629117:0.0012939541)100:0.0000124281,((SAMN08629057:0.0004074045,SAMN08629557:0.0005476696)100:0.0000227159,SAMN08629575:0.0004722360)100:0.0006680977)100:0.0006692961)100:0.0002492590,(SAMN08629116:0.0001190687,SAMN08629235:0.0001280496)100:0.0018712881)100:0.0000169035,((((((SAMN08295254:0.0000478118,SAMN08629402:0.0000803056)100:0.0007595944,((SAMN08436061:0.0006464234,((((SAMN08436064:0.0004897487,SAMN08892540:0.0003629733)100:0.0002025729,SAMN08892481:0.0006121977)100:0.0000137337,SAMN08629108:0.0007484647)87:0.0000041897,((((SAMN08629565:0.0004577471,((SAMN08892449:0.0002549931,SAMN08892563:0.0002992431)100:0.0000596964,SAMN08892509:0.0003061721)100:0.0000131124)100:0.0000845947,(SAMN08892400:0.0004222928,(SAMN08892415:0.0003406753,SAMN08892551:0.0002695430)100:0.0000601144)100:0.0000814842)100:0.0000588869,SAMN08892510:0.0004981753)100:0.0000703096,SAMN08892393:0.0004973993)100:0.0001181226)87:0.0000188532)100:0.0000864155,SAMN08892489:0.0006333537)100:0.0000574714)100:0.0003277550,(((SAMN08435992:0.0009176861,SAMN08628994:0.0007442123)100:0.0000635093,SAMN08892456:0.0007703992)100:0.0000857556,((SAMN08436039:0.0006307161,SAMN08892527:0.0006157686)100:0.0001592228,SAMN08912825:0.0009355349)100:0.0001497393)100:0.0000674791)100:0.0000104012,((SAMN08295260:0.0007942867,(SAMN08892404:0.0004952571,(SAMN08892438:0.0006039961,(SAMN08892499:0.0004439014,SAMN08892528:0.0005587975)100:0.0001027913)100:0.0000084060)100:0.0002857463)100:0.0000883532,SAMN08436283:0.0008292539)100:0.0000665243)100:0.0001864677,((((SAMN08436281:0.0000887593,((SAMN08436308:0.0000614867,SAMN08436310:0.0001021861)100:0.0000264985,SAMN08436309:0.0000718519)100:0.0000044007)100:0.0000135595,SAMN08629085:0.0001006251)100:0.0003674544,SAMN08629028:0.0004089083)100:0.0001522632,SAMN08892506:0.0006609898)100:0.0006002346)100:0.0000564110,(SAMN08436005:0.0007044958,SAMN08892451:0.0007815460)100:0.0005522310)100:0.0006343840)100:0.0002322065,((((((((SAMN08295253:0.0005805248,SAMN08295259:0.0008044869)100:0.0001363582,(SAMN08295256:0.0008825598,SAMN08629314:0.0007911062)100:0.0001151791)100:0.0002104260,(((SAMN08436016:0.0000415245,SAMN08436199:0.0000520773)100:0.0008375630,SAMN08629501:0.0008389327)100:0.0000383239,SAMN08629332:0.0008945563)100:0.0000454651)100:0.0001003870,((SAMN08436120:0.0005487301,SAMN08629551:0.0006979963)100:0.0001550146,(SAMN08436142:0.0003215046,SAMN08629004:0.0003735361)100:0.0004471016)100:0.0001544857)100:0.0000573680,((((SAMN08436063:0.0006780556,(SAMN08629353:0.0005787551,SAMN08629464:0.0007396421)100:0.0000607691)100:0.0000274515,SAMN08436272:0.0007242437)100:0.0000010797,SAMN08629026:0.0006638357)100:0.0002280272,SAMN08629520:0.0009802258)100:0.0000087020)100:0.0004421084,(((((((((((SAMN08295258:0.0000611353,SAMN08629562:0.0000485472)100:0.0002706032,SAMN08436058:0.0004233782)100:0.0003157910,SAMN08629348:0.0007780577)100:0.0000212172,(SAMN08436023:0.0004730813,SAMN08629405:0.0005623195)100:0.0001734398)100:0.0000008981,((((SAMN08435996:0.0005707787,(SAMN08436077:0.0003928379,SAMN08629221:0.0003099060)100:0.0001495664)100:0.0001830891,(SAMN08629036:0.0006371836,SAMN08629251:0.0007188293)100:0.0000009377)100:0.0000083178,SAMN08629277:0.0006812772)100:0.0000296613,(SAMN08436070:0.0005834676,SAMN08629398:0.0006215356)100:0.0000803056)100:0.0001405165)100:0.0000174263,SAMN08629086:0.0007272902)100:0.0001092791,(((((SAMN08436053:0.0004928049,((SAMN08436181:0.0003001332,((SAMN08629132:0.0000532968,SAMN08629133:0.0000152831)100:0.0002605684,SAMN08629485:0.0002914398)100:0.0000658824)100:0.0000212406,SAMN08629142:0.0003052484)100:0.0001337537)100:0.0000360358,SAMN08629199:0.0003331101)100:0.0003441989,SAMN08629005:0.0008334588)100:0.0001153546,(SAMN08436073:0.0000549450,SAMN08629069:0.0000422650)100:0.0009642346)100:0.0000203118,((SAMN08436129:0.0009017336,SAMN08629528:0.0009863465)100:0.0005170350,SAMN08629064:0.0010318123)100:0.0001677833)100:0.0000106640)100:0.0000464993,SAMN08629171:0.0009557711)100:0.0000513234,((((SAMN08436017:0.0012017353,((SAMN08436216:0.0005792379,(SAMN08436233:0.0002879934,(SAMN08629041:0.0003031150,SAMN08629077:0.0003686781)100:0.0000217494)100:0.0003647307)100:0.0002487315,((SAMN08436237:0.0000095673,SAMN08436244:0.0000707295)100:0.0000235512,SAMN08436245:0.0000379426)100:0.0008556959)100:0.0002003629)100:0.0000147417,SAMN08436251:0.0009938580)100:0.0000235195,(SAMN08629267:0.0010744354,(((SAMN08732265:0.0003523289,((SAMN08732331:0.0004160591,SAMN08913322:0.0003675684)100:0.0000385915,SAMN08913161:0.0004197461)100:0.0000167514)100:0.0000459197,(((SAMN08732284:0.0000833739,(SAMN08913234:0.0002631002,SAMN08913243:0.0000961975)100:0.0000471763)100:0.0000967019,SAMN08794993:0.0001975031)100:0.0002278157,SAMN08732409:0.0003114363)100:0.0000929115)100:0.0001251918,(SAMN08913300:0.0006302322,SAMN08913349:0.0004816853)100:0.0000516084)100:0.0007468322)100:0.0001062234)100:0.0000262684,SAMN08436257:0.0010023220)100:0.0000381005)67:0.0000004849,SAMN08629145:0.0011250610)67:0.0000050067,(((((SAMN08436047:0.0003972587,(SAMN08436209:0.0000471126,SAMN08629470:0.0000708396)100:0.0004745861)100:0.0000843265,(SAMN08436076:0.0004129801,SAMN08629216:0.0004211089)100:0.0000217431)100:0.0005135367,(SAMN08436060:0.0010435246,SAMN08629410:0.0010234825)100:0.0000008783)100:0.0000646298,SAMN08629173:0.0010357940)100:0.0000681536,((((SAMN08436149:0.0002113489,SAMN08629067:0.0002443992)100:0.0000388165,(SAMN08629039:0.0003294651,SAMN08629324:0.0003707451)100:0.0000345471)100:0.0000426273,(((SAMN08629032:0.0002038819,SAMN08629536:0.0006769505)100:0.0000182097,SAMN08629063:0.0002538628)100:0.0000008981,SAMN08629530:0.0003001332)100:0.0000650021)100:0.0005549881,SAMN08629498:0.0010484488)100:0.0002338994)67:0.0000037307)100:0.0000780438)100:0.0000860061,SAMN08629393:0.0013322847)100:0.0004376514,(((((SAMN08732273:0.0002943499,SAMN08732319:0.0003786090)100:0.0001052490,SAMN08912884:0.0004549978)100:0.0000146199,SAMN08732432:0.0004408016)100:0.0003380548,(SAMN08732566:0.0002920495,SAMN08913191:0.0003489228)100:0.0004866187)100:0.0000910093,SAMN08795351:0.0008518382)100:0.0010324685)100:0.0003791469)100:0.0000667975,SAMN08436033:0.0018923697)100:0.0020775120,(((((((((((((((SAMN08295252:0.0000803056,SAMN08629397:0.0000380384)100:0.0000295853,(SAMN08629150:0.0000845324,SAMN08629198:0.0000972131)100:0.0000084528)100:0.0000042264,SAMN08436203:0.0000422650)100:0.0000047244,SAMN08629407:0.0000797469)100:0.0000295853,SAMN08629195:0.0000883134)100:0.0004275109,(((((((((((((SAMN08732246:0.0000656664,SAMN08795377:0.0001171689)100:0.0001169252,(SAMN08732285:0.0002451702,SAMN08795298:0.0002236064)100:0.0000128825)100:0.0000091751,SAMN08913280:0.0001986663)100:0.0000373435,((SAMN08732380:0.0001635965,(SAMN08732412:0.0001081386,SAMN08732571:0.0001216454)100:0.0001112124)100:0.0000232305,((SAMN08795292:0.0002620815,SAMN08912975:0.0002400210)100:0.0000312414,SAMN08912732:0.0001936656)100:0.0000009245)100:0.0000164507)99:0.0000040562,(SAMN08732267:0.0000730967,SAMN08732339:0.0000691184)100:0.0001025122)72:0.0000044055,((SAMN08732508:0.0002145016,SAMN08913146:0.0002125107)89:0.0000126793,((SAMN08794974:0.0001013156,SAMN08913341:0.0001394836)100:0.0001352564,SAMN08912790:0.0002620815)100:0.0000054165)72:0.0000070858)76:0.0000008981,((SAMN08795084:0.0001382427,(SAMN08912873:0.0001172228,SAMN08913211:0.0000456119)100:0.0001042902)100:0.0000169057,((SAMN08795306:0.0001643376,(SAMN08795317:0.0000676252,SAMN08795328:0.0000950919)100:0.0000995952)100:0.0000214618,SAMN08795316:0.0001606197)100:0.0000136265)100:0.0000579036)92:0.0000030922,((((((((SAMN08732328:0.0000394977,SAMN08794950:0.0001054470)100:0.0000575962,SAMN08913067:0.0002028938)99:0.0000130486,(((SAMN08795248:0.0001625822,SAMN08795360:0.0001275086)99:0.0000195133,SAMN08913143:0.0000804253)99:0.0000166108,SAMN08913351:0.0001051339)100:0.0000619088)98:0.0000045434,(SAMN08912730:0.0001437108,SAMN08912838:0.0001561915)100:0.0000044377)98:0.0000084638,(SAMN08732345:0.0000564879,SAMN08912959:0.0001267863)100:0.0000912596)98:0.0000008783,SAMN08912749:0.0002489490)100:0.0000168462,SAMN08913103:0.0002287127)99:0.0000034539,((SAMN08732515:0.0003255020,((SAMN08795197:0.0000947478,SAMN08913160:0.0000948515)100:0.0000466054,SAMN08913179:0.0001172470)100:0.0001025098)100:0.0000041044,(SAMN08795369:0.0001056322,SAMN08912834:0.0001521652)100:0.0002155765)100:0.0000038835)100:0.0000549450)100:0.0000126793,((SAMN08732424:0.0001176225,SAMN08795301:0.0003034034)100:0.0000902711,((SAMN08795249:0.0002791414,(SAMN08795295:0.0002789931,(SAMN08912733:0.0001310293,SAMN08913096:0.0002007520)100:0.0000182912)100:0.0000343460)100:0.0000170765,SAMN08912719:0.0002409425)100:0.0000211322)100:0.0000042472)100:0.0000044377,((SAMN08732459:0.0002198041,(SAMN08795265:0.0000871833,SAMN08795346:0.0001029097)100:0.0001690743)79:0.0000043546,((SAMN08912830:0.0001637645,SAMN08913216:0.0000918426)100:0.0001499948,SAMN08912860:0.0002832211)79:0.0000008981)100:0.0000085315)100:0.0000253587,(SAMN08732452:0.0002071701,SAMN08913109:0.0002789931)100:0.0001309713)100:0.0001098940,(SAMN08912762:0.0002888031,SAMN08913174:0.0003804709)100:0.0000874456)100:0.0001520806,(((SAMN08794942:0.0005239981,SAMN08795180:0.0004909800)100:0.0000545916,SAMN08913196:0.0004939604)100:0.0000090395,SAMN08913292:0.0004481303)100:0.0000045434)83:0.0000038388)100:0.0000343778,(SAMN08629156:0.0004481303,(((((SAMN08732538:0.0000895240,SAMN08732591:0.0000783541)100:0.0000113308,SAMN08732560:0.0000818841)100:0.0000459103,SAMN08913000:0.0002440040)100:0.0000403373,SAMN08912742:0.0001690743)100:0.0000045434,SAMN08794989:0.0001775291)100:0.0004008838)75:0.0000042264)75:0.0000011887,((((SAMN08436186:0.0007019077,SAMN08913272:0.0005369427)81:0.0000167657,(SAMN08732583:0.0004523593,(SAMN08912865:0.0002359976,SAMN08913214:0.0001863322)100:0.0003512629)100:0.0000171451)81:0.0000011887,(((SAMN08436197:0.0003373755,(SAMN08913059:0.0001495343,SAMN08913076:0.0001920127)100:0.0002696928)100:0.0000493398,SAMN08732561:0.0005806484)100:0.0000681912,SAMN08629569:0.0005073374)92:0.0000217503)81:0.0000008783,(SAMN08795239:0.0002305807,SAMN08912835:0.0001921080)100:0.0003598183)76:0.0000124063)100:0.0003551001,SAMN08732283:0.0009138597)100:0.0001946942,((((((((((((SAMN08436004:0.0000760787,(SAMN08436126:0.0000718519,SAMN08436287:0.0000422650)100:0.0000169057)100:0.0001522652,(SAMN08629399:0.0000253587,SAMN08629555:0.0000633984)100:0.0001056670)100:0.0000780486,(((SAMN08732206:0.0001817564,SAMN08795088:0.0000887593)92:0.0000055667,((SAMN08732233:0.0001200691,SAMN08912903:0.0001561997)50:0.0000123237,SAMN08913078:0.0000417224)50:0.0000104572)92:0.0000199972,(SAMN08795137:0.0000796060,SAMN08913127:0.0002484104)100:0.0001463759)100:0.0001575947)100:0.0001590225,SAMN08629383:0.0003802241)77:0.0000038296,(SAMN08629487:0.0004432635,(SAMN08794953:0.0001352564,SAMN08795131:0.0001114912)100:0.0003705507)86:0.0000383291)77:0.0000009443,SAMN08913306:0.0004817032)100:0.0000681040,SAMN08732434:0.0005411721)100:0.0000807228,((SAMN08436163:0.0002930276,SAMN08892534:0.0002866169)100:0.0000527850,(((SAMN08732282:0.0005263435,SAMN08913121:0.0003457639)100:0.0000214383,(SAMN08795122:0.0001819337,SAMN08912925:0.0001420933)100:0.0002241128)100:0.0000654238,(SAMN08795001:0.0003542154,((SAMN08795117:0.0002556391,SAMN08795150:0.0000857918)100:0.0003713715,((SAMN08795250:0.0001943564,SAMN08913104:0.0002865439)100:0.0000339556,(SAMN08795375:0.0001477599,SAMN08913288:0.0001108078)100:0.0000537815)100:0.0001722827)100:0.0000405187)99:0.0000110957)100:0.0000314524)100:0.0002635059)100:0.0000086642,SAMN08892407:0.0006385498)100:0.0000169569,((SAMN08795163:0.0005481497,(SAMN08913193:0.0003087178,SAMN08913257:0.0003301303)100:0.0004296714)100:0.0000841539,SAMN08912839:0.0006167284)100:0.0000837454)100:0.0002565076,(SAMN08732575:0.0000992180,SAMN08913097:0.0001733017)100:0.0007125612)100:0.0000040017,((((((SAMN08732189:0.0000755402,(SAMN08795310:0.0000498055,SAMN08913248:0.0001733017)100:0.0000060048)100:0.0000845324,SAMN08913175:0.0000769508)100:0.0000392736,SAMN08732298:0.0001944388)100:0.0000487350,SAMN08912716:0.0001986663)100:0.0003175924,SAMN08912784:0.0006211271)100:0.0007259840,(((SAMN08794949:0.0000968567,SAMN08912978:0.0001679381)100:0.0000046799,(SAMN08795221:0.0001493428,SAMN08795294:0.0001920953)100:0.0000759009)100:0.0002336624,((SAMN08912847:0.0003351721,SAMN08912962:0.0002632416)100:0.0001896459,SAMN08913077:0.0004600754)100:0.0000327739)100:0.0005227695)100:0.0000211387)100:0.0000214268)100:0.0001860991,((((SAMN08379863:0.0000512097,SAMN08612867:0.0001553271)100:0.0002448114,SAMN08709257:0.0003100359)100:0.0000338400,SAMN08709238:0.0002746196)100:0.0007222464,(((((SAMN08612780:0.0001585069,SAMN08613000:0.0000766228)100:0.0002029659,SAMN08708224:0.0001606902)100:0.0001259552,((SAMN08708276:0.0000169057,SAMN08708801:0.0000168152)100:0.0000009245,SAMN08709195:0.0000424034)100:0.0003466434)100:0.0002380019,((SAMN08708427:0.0000298895,SAMN08708869:0.0000929862)100:0.0000253587,(SAMN08708601:0.0000380384,SAMN08709281:0.0000042264)100:0.0000297182)100:0.0007019077)100:0.0000044377,(((((SAMN08708164:0.0000086441,SAMN08708229:0.0000507183)100:0.0004760209,SAMN08709234:0.0004288345)100:0.0000343269,SAMN08708816:0.0003973852)100:0.0000009377,SAMN08708802:0.0004312149)100:0.0001794666,(SAMN08708222:0.0004369839,SAMN08708995:0.0005171799)100:0.0002075220)100:0.0000468908)100:0.0003318935)100:0.0001359350)100:0.0000298898,(SAMN08912888:0.0013152897,(SAMN08913040:0.0000260356,(SAMN08913275:0.0000950181,SAMN08913332:0.0000634481)100:0.0000948131)100:0.0011507675)100:0.0000466412)100:0.0001108110,((((((((((SAMN08379684:0.0003967617,SAMN08708472:0.0003371273)100:0.0002644942,(SAMN08629183:0.0000084528,SAMN08629184:0.0000464916)100:0.0005571217)100:0.0000309127,(((((((((((SAMN08379701:0.0003551001,((SAMN08379970:0.0002697402,(SAMN08708172:0.0000215270,SAMN08709137:0.0000427481)100:0.0001983747)100:0.0000845324,(SAMN08612728:0.0001424281,SAMN08612745:0.0001829150)100:0.0002365397)100:0.0000338688)100:0.0000172802,SAMN08709073:0.0003043612)100:0.0000040780,(SAMN08708578:0.0001986663,SAMN08709163:0.0001521652)100:0.0001352564)100:0.0000026361,(((((((SAMN08379937:0.0004354437,SAMN08612796:0.0003720139)100:0.0000084015,(SAMN08708623:0.0002282594,SAMN08708700:0.0002198041)100:0.0000057420)100:0.0000111768,((SAMN08612989:0.0001560779,SAMN08613003:0.0001558399)100:0.0001658478,(SAMN08708814:0.0000295853,SAMN08709040:0.0000213638)100:0.0003314672)100:0.0000232978)100:0.0000084528,SAMN08708953:0.0003297303)100:0.0000126793,(((SAMN08612930:0.0000559319,SAMN08612997:0.0000313846)100:0.0000220158,SAMN08613013:0.0005966994)100:0.0001988635,SAMN08709157:0.0001944388)100:0.0000338239)100:0.0000126793,((SAMN08732256:0.0002028938,(SAMN08912815:0.0000801079,SAMN08912893:0.0000475449)100:0.0001168769)100:0.0000009377,SAMN08795194:0.0002789931)100:0.0002071213)100:0.0000519110,(SAMN08436275:0.0000173726,SAMN08436276:0.0000257054)100:0.0002809898)100:0.0000084528)100:0.0000140139,(SAMN08436161:0.0003212738,SAMN08709261:0.0002367147)100:0.0000549450)100:0.0000464916,(((SAMN08379934:0.0003158763,(SAMN08379969:0.0001093144,SAMN08612686:0.0002520641)100:0.0001809979)100:0.0002242572,((((((SAMN08732252:0.0001882053,SAMN08912813:0.0001309584)99:0.0000086227,SAMN08913086:0.0002874490)99:0.0000083585,SAMN08795321:0.0002493980)100:0.0000086893,SAMN08732445:0.0001986663)100:0.0001359909,((((SAMN08732431:0.0001225751,((SAMN08795141:0.0000633660,SAMN08912738:0.0000656810)100:0.0000437872,(SAMN08795187:0.0000608129,SAMN08913204:0.0001035291)100:0.0000421533)100:0.0000633418)100:0.0000050025,SAMN08913286:0.0001816524)100:0.0000116208,((SAMN08795234:0.0003930556,SAMN08912967:0.0002368609)100:0.0000215572,SAMN08913250:0.0003847861)100:0.0000041207)100:0.0000084672,SAMN08795382:0.0002282594)100:0.0001225751)100:0.0000974964,(SAMN08732562:0.0003927082,(((((SAMN08795029:0.0001289638,SAMN08795039:0.0001491867)100:0.0000344861,SAMN08795145:0.0001961342)100:0.0001218826,(SAMN08795142:0.0000949224,SAMN08912937:0.0002369842)100:0.0003099218)100:0.0000577572,SAMN08892571:0.0003551001)100:0.0000169057,SAMN08795077:0.0003424151)100:0.0000130148)100:0.0000676252)100:0.0000613991)78:0.0000181437,((SAMN08708336:0.0000520418,SAMN08708718:0.0000576606)100:0.0001114310,SAMN08709093:0.0001464448)100:0.0001856112)58:0.0000011887)100:0.0000464916,((SAMN08379704:0.0001387663,SAMN08379869:0.0000951619)100:0.0001853847,SAMN08612921:0.0003128175)100:0.0003073105)100:0.0000591717,(((((((((((((((SAMN08379712:0.0003388833,SAMN08708378:0.0001717042)100:0.0000795649,SAMN08613066:0.0004347115)100:0.0000285212,(SAMN08708226:0.0002874490,SAMN08709227:0.0002324870)100:0.0000072238)100:0.0000152957,SAMN08708892:0.0002113489)100:0.0000227871,((((SAMN08379784:0.0001145414,SAMN08709265:0.0001199481)100:0.0002216397,((((((SAMN08379860:0.0001256123,SAMN08379871:0.0001298716)100:0.0000044921,SAMN08709293:0.0001384588)100:0.0000953341,(SAMN08612934:0.0004867435,SAMN08708507:0.0002113489)100:0.0000008981)100:0.0000296601,(SAMN08379864:0.0001534012,SAMN08613058:0.0000698346)100:0.0002752738)100:0.0000084528,SAMN08612824:0.0002493980)100:0.0000046480,SAMN08708542:0.0001977861)100:0.0000215047)100:0.0000108916,((SAMN08708169:0.0000320586,SAMN08708237:0.0000740817)100:0.0002106086,SAMN08708839:0.0002389021)100:0.0000084039)100:0.0000422650,((SAMN08379832:0.0003355825,SAMN08708272:0.0002352330)100:0.0000464916,SAMN08379960:0.0003973830)100:0.0000315872)99:0.0000024106)100:0.0000676252,(((((SAMN08379874:0.0003677854,(SAMN08708653:0.0000381140,SAMN08709245:0.0000354596)100:0.0002716193)100:0.0000135899,(SAMN08436091:0.0001740190,SAMN08436107:0.0001938678)100:0.0000887593)78:0.0000009750,SAMN08709004:0.0003093924)75:0.0000166496,(SAMN08708447:0.0002945081,(SAMN08913218:0.0002388626,SAMN08913237:0.0001595898)100:0.0002461717)98:0.0000156847)75:0.0000049608,SAMN08709253:0.0003593285)99:0.0000042264)100:0.0000589151,(SAMN08708910:0.0000338118,SAMN08709084:0.0000211322)100:0.0003170456)100:0.0000126793,SAMN08436253:0.0003762423)99:0.0000044377,(((((SAMN08612741:0.0003508718,SAMN08708852:0.0003001332)100:0.0000591717,SAMN08708353:0.0002113489)80:0.0000084528,(SAMN08708161:0.0002874490,SAMN08708362:0.0002578536)100:0.0000084528)80:0.0000008981,((SAMN08708183:0.0000641956,SAMN08708392:0.0000383293)100:0.0002222439,SAMN08709208:0.0001521652)80:0.0000081638)100:0.0000845324,SAMN08912861:0.0005580900)83:0.0000126253)69:0.0000008981,(((SAMN08629352:0.0002959049,(SAMN08708969:0.0002479742,SAMN08709116:0.0001714385)100:0.0001340077)72:0.0000042065,SAMN08912964:0.0006469154)70:0.0000009245,SAMN08708888:0.0003044383)100:0.0000633984)73:0.0000008981,(SAMN08629566:0.0002652190,SAMN08732373:0.0003915474)100:0.0001000711)100:0.0000375421,((((SAMN08612790:0.0001126237,SAMN08612900:0.0001316853)100:0.0002303392,SAMN08708610:0.0002214484)100:0.0000086177,SAMN08708983:0.0002772382)100:0.0000494181,SAMN08708608:0.0002821972)100:0.0001098585)100:0.0000136763,(((((((((((SAMN08379761:0.0003796316,SAMN08612868:0.0003701120)100:0.0001192038,(SAMN08436067:0.0002466385,SAMN08629164:0.0000892997)100:0.0002422214)49:0.0000121457,(SAMN08708194:0.0002374459,SAMN08709221:0.0002874490)100:0.0001466603)51:0.0000242861,SAMN08708747:0.0003128175)49:0.0000010698,SAMN08708862:0.0004481303)49:0.0000114496,(SAMN08708698:0.0003389109,SAMN08709263:0.0003029150)100:0.0000177505)49:0.0000050186,((SAMN08708722:0.0000510278,SAMN08708782:0.0001030389)100:0.0003346490,((((SAMN08794977:0.0001784040,SAMN08794979:0.0000572432)100:0.0000627423,SAMN08795042:0.0001435381)100:0.0001585038,SAMN08912907:0.0002546459)100:0.0001156198,((SAMN08795190:0.0000795215,SAMN08913151:0.0000518520)100:0.0000570492,SAMN08913106:0.0001970140)100:0.0004306306)100:0.0000763623)96:0.0000049118)49:0.0000125246,(SAMN08708364:0.0003551001,SAMN08709197:0.0003170456)88:0.0000042264)49:0.0000084528,(SAMN08436021:0.0003846994,((SAMN08436182:0.0000803056,SAMN08629503:0.0000803056)100:0.0000085649,SAMN08629141:0.0000507183)100:0.0002578536)82:0.0000008981)100:0.0000211322,(SAMN08613014:0.0006553755,SAMN08708906:0.0003212738)100:0.0000254362)100:0.0000169057,(((SAMN08612856:0.0001894870,(SAMN08612873:0.0001255895,SAMN08708360:0.0000941859)100:0.0001014400)100:0.0000460675,(SAMN08708291:0.0000285909,SAMN08708669:0.0000471182)100:0.0001671151)100:0.0001184276,(((SAMN08708157:0.0000640195,SAMN08708210:0.0000803056)100:0.0002749722,(SAMN08708776:0.0000427439,SAMN08709154:0.0000171507)100:0.0003275017)100:0.0000045434,SAMN08709006:0.0002874490)100:0.0000972131)100:0.0000316972)100:0.0000729924)100:0.0000359313,(SAMN08436165:0.0001723759,(SAMN08629114:0.0001298886,SAMN08629354:0.0000529161)100:0.0000818164)100:0.0003148274)100:0.0000133517,((((((SAMN08379788:0.0003923929,SAMN08708642:0.0002823756)100:0.0000444282,SAMN08708168:0.0002298316)100:0.0001748015,SAMN08913149:0.0005107530)100:0.0000814207,(((SAMN08629514:0.0002028938,SAMN08913185:0.0004396726)100:0.0002071423,SAMN08708841:0.0003973852)100:0.0000086642,((SAMN08708163:0.0003386424,SAMN08708737:0.0003677854)100:0.0000211322,(SAMN08795372:0.0001152556,SAMN08912868:0.0002530221)100:0.0002856326)100:0.0000303765)100:0.0000633984)100:0.0000045434,SAMN08708443:0.0005454015)100:0.0000039722,((SAMN08436271:0.0004067831,(SAMN08629182:0.0002300029,(SAMN08708645:0.0002198041,SAMN08708696:0.0002808377)100:0.0001235497)100:0.0001197649)100:0.0000960772,(((SAMN08708649:0.0003134891,SAMN08708783:0.0002818622)100:0.0000978418,SAMN08709262:0.0003703984)100:0.0000323437,(SAMN08732521:0.0004134088,SAMN08795373:0.0004394767)100:0.0000393328)100:0.0000404771)100:0.0000230948)100:0.0000380384)98:0.0000008981)58:0.0000008981,(((SAMN08708337:0.0000508111,SAMN08708954:0.0000469707)100:0.0003764021,SAMN08912808:0.0006510435)100:0.0000921070,SAMN08732291:0.0006457447)100:0.0000220504)100:0.0000117398,((SAMN08612679:0.0004142998,SAMN08612695:0.0003170456)100:0.0000086424,SAMN08708907:0.0002158597)100:0.0002415043)98:0.0000038554,SAMN08708840:0.0005538605)100:0.0000507183)100:0.0000042264,(SAMN08709145:0.0004730299,(SAMN08732305:0.0001121950,(SAMN08795017:0.0001637372,SAMN08795304:0.0001119763)100:0.0000212319)100:0.0003389415)100:0.0000858550)100:0.0000372056,((((((SAMN08379984:0.0003239619,SAMN08709173:0.0002393025)100:0.0000686647,SAMN08708564:0.0003418295)100:0.0000214132,SAMN08708595:0.0005695099)100:0.0001302728,(SAMN08912866:0.0004859047,SAMN08912970:0.0002832211)100:0.0003598702)100:0.0000168982,(((((SAMN08436111:0.0000181291,SAMN08436157:0.0000190295)100:0.0000315406,SAMN08629282:0.0000887593)100:0.0002141737,(((SAMN08795007:0.0000709653,SAMN08795215:0.0001214870)100:0.0000102030,SAMN08912851:0.0000539620)100:0.0000222956,SAMN08795368:0.0002409425)100:0.0002014912)100:0.0000685792,SAMN08732389:0.0004100711)100:0.0001352564,((SAMN08708422:0.0005403456,((SAMN08732277:0.0000471207,SAMN08732288:0.0000419825)100:0.0000768644,SAMN08732375:0.0002240170)100:0.0003246289)100:0.0000489817,(SAMN08795312:0.0005570327,SAMN08913117:0.0005589503)100:0.0000215136)100:0.0000438489)100:0.0000039373)100:0.0000295853,(SAMN08436086:0.0005359291,(SAMN08612883:0.0004805556,SAMN08708264:0.0004451475)100:0.0001520329)100:0.0000264675)100:0.0000295853)100:0.0001563924,SAMN08629379:0.0007949810)100:0.0001563924,(SAMN08629109:0.0007992119,SAMN08709204:0.0008076737)100:0.0000036822)100:0.0000254888,(((((((SAMN08612746:0.0003043451,SAMN08709111:0.0001895312)100:0.0000823333,SAMN08613012:0.0003397081)100:0.0001360075,SAMN08708750:0.0004767857)100:0.0000635899,(((SAMN08732301:0.0001606197,(SAMN08732327:0.0001902113,(((SAMN08732465:0.0000874209,SAMN08732478:0.0002180856)100:0.0000417259,SAMN08795101:0.0001637237)100:0.0000272292,SAMN08795109:0.0000876381)100:0.0000008981)100:0.0000616791)100:0.0000131129,(SAMN08912717:0.0000802396,SAMN08913005:0.0001690743)100:0.0000718519)100:0.0000127005,SAMN08913133:0.0004565882)100:0.0003010163)100:0.0003131591,((((((SAMN08708273:0.0002071213,SAMN08709058:0.0001944388)100:0.0000087494,(SAMN08708634:0.0000298075,SAMN08708646:0.0001521652)100:0.0001641576)100:0.0001098940,SAMN08709132:0.0003904476)100:0.0000121389,(SAMN08708834:0.0001100180,SAMN08708958:0.0000464916)100:0.0003424151)100:0.0000008783,((SAMN08795079:0.0001151526,(SAMN08912854:0.0002068839,SAMN08913310:0.0001978319)100:0.0000083959)100:0.0000610352,(SAMN08912862:0.0001290994,SAMN08913156:0.0001536424)100:0.0000985120)100:0.0002985851)100:0.0002230688,SAMN08708367:0.0006432454)100:0.0001670042)100:0.0000177591,SAMN08708900:0.0007357512)100:0.0003328758,(((((SAMN08708240:0.0004065239,SAMN08709155:0.0003681239)100:0.0001394507,SAMN08709149:0.0003471845)100:0.0004293164,SAMN08709044:0.0007860876)100:0.0000602870,SAMN08732543:0.0010279723)100:0.0000130909,SAMN08708672:0.0008584466)100:0.0000296452)100:0.0000209043)100:0.0000124767,(((((SAMN08732223:0.0001355879,SAMN08732311:0.0001407054)100:0.0000101168,SAMN08732274:0.0001637533)100:0.0000340301,SAMN08795251:0.0002361231)100:0.0001323910,SAMN08912859:0.0002081495)100:0.0006847020,SAMN08795211:0.0008759271)100:0.0000171172)100:0.0003155389,(SAMN08709294:0.0004777333,((((((SAMN08732209:0.0001413852,SAMN08732337:0.0001709676)60:0.0000082213,SAMN08795092:0.0001817564)60:0.0000044377,SAMN08732584:0.0001593755)100:0.0000447741,SAMN08732545:0.0001648470)59:0.0000026182,SAMN08913303:0.0001479380)59:0.0000011887,((((SAMN08732247:0.0001486866,SAMN08795182:0.0001683859)100:0.0000801813,((((SAMN08732363:0.0000915022,SAMN08732384:0.0000520314)100:0.0000309614,SAMN08912880:0.0003568659)100:0.0000332694,(SAMN08913066:0.0000522188,SAMN08913099:0.0000633969)100:0.0001044617)100:0.0000514666,SAMN08913015:0.0001587437)95:0.0000083661)59:0.0000063435,(SAMN08732358:0.0001183480,SAMN08912948:0.0001523070)100:0.0000391086)59:0.0000045434,SAMN08732318:0.0002113489)59:0.0000126450)100:0.0003907140)100:0.0006902687)100:0.0000763831)100:0.0003757228,((((((((((((((((((((((SAMN08379656:0.0002916771,SAMN08708498:0.0003030904)100:0.0001407872,(SAMN08379678:0.0002832211,(SAMN08708411:0.0001225751,SAMN08708545:0.0000295853)100:0.0001606197)100:0.0001782829)100:0.0000012318,SAMN08613026:0.0004735330)100:0.0001190686,(SAMN08708600:0.0000512549,SAMN08709159:0.0000336920)100:0.0004451324)97:0.0000084528,((SAMN08379679:0.0006674598,SAMN08709041:0.0003255020)100:0.0001826189,SAMN08708723:0.0004524159)100:0.0000785056)100:0.0000947548,(((SAMN08379916:0.0007093584,(SAMN08613002:0.0004876473,SAMN08708779:0.0002566226)100:0.0002198041)100:0.0000369269,(SAMN08708867:0.0005266533,SAMN08709076:0.0005178736)100:0.0000295853)100:0.0000699018,(SAMN08708160:0.0006132526,SAMN08709160:0.0006426878)64:0.0000127141)29:0.0000009183)38:0.0000041448,((((((((SAMN08379810:0.0000472294,SAMN08612682:0.0000803056)100:0.0004733181,SAMN08709115:0.0004180870)81:0.0000042264,((SAMN08708239:0.0000084937,SAMN08709062:0.0000042264)100:0.0005403885,SAMN08708978:0.0004857767)81:0.0000076438)100:0.0000308270,(SAMN08379885:0.0005841392,(((((SAMN08708176:0.0000676252,SAMN08708959:0.0000008981)100:0.0000377354,(SAMN08708539:0.0000341493,SAMN08709230:0.0001076574)100:0.0000102758)100:0.0000009602,(SAMN08708457:0.0000338118,(SAMN08709010:0.0000200399,SAMN08709272:0.0000104532)100:0.0000065721)100:0.0000049006)100:0.0002996763,SAMN08708748:0.0003384342)100:0.0000846945,SAMN08708560:0.0003504136)100:0.0000209319)100:0.0000760787)100:0.0000382869,SAMN08612795:0.0005660445)100:0.0000172580,(SAMN08612750:0.0004016138,SAMN08709055:0.0002620815)100:0.0002920144)100:0.0000848720,SAMN08708318:0.0006343128)18:0.0000009755,SAMN08379991:0.0007402907)29:0.0000008800)64:0.0000008981,((((((((((((((((SAMN08379670:0.0004650462,SAMN08612911:0.0003340930)96:0.0000211322,(((((SAMN08379676:0.0002370297,((SAMN08379770:0.0001478295,(SAMN08612878:0.0000929862,SAMN08612943:0.0001098940)100:0.0000050518)100:0.0001138808,SAMN08612923:0.0001434314)100:0.0000466738)100:0.0000095599,((SAMN08379794:0.0000982625,SAMN08612981:0.0001134469)100:0.0003430979,SAMN08613007:0.0002223294)100:0.0000511415)100:0.0000584111,(SAMN08708947:0.0001648470,SAMN08709136:0.0001817564)100:0.0000253587)100:0.0000044377,(SAMN08379800:0.0000473408,SAMN08613027:0.0000830922)100:0.0001434925)100:0.0000296052,(((((SAMN08708257:0.0000507183,(SAMN08708270:0.0000591717,SAMN08709181:0.0000169057)100:0.0000009245)100:0.0000042264,SAMN08708279:0.0000145541)100:0.0000147943,(SAMN08709102:0.0000169057,SAMN08709228:0.0000295853)99:0.0000042264)99:0.0000042264,SAMN08708390:0.0001521652)100:0.0001310293,SAMN08708864:0.0002493980)100:0.0000798106)100:0.0000422650)96:0.0000008981,(SAMN08708410:0.0002356718,SAMN08708853:0.0001859839)100:0.0000812718)96:0.0000169057,((SAMN08379827:0.0000927271,SAMN08379912:0.0000520381)100:0.0002907309,(((SAMN08612699:0.0003334332,(SAMN08708699:0.0000305027,SAMN08709114:0.0000253587)100:0.0001732087)100:0.0000042264,SAMN08708308:0.0002361411)100:0.0001214646,(SAMN08708166:0.0003689492,SAMN08708807:0.0003668806)83:0.0000301226)71:0.0000245254)66:0.0000009045)65:0.0000009245,((SAMN08379759:0.0005153644,(SAMN08612681:0.0004353666,SAMN08709048:0.0002604586)100:0.0000439876)100:0.0000299083,(((SAMN08379938:0.0000998730,(SAMN08612809:0.0000922969,SAMN08612937:0.0002662527)100:0.0000087071)100:0.0000186872,SAMN08379962:0.0001268022)100:0.0002028938,SAMN08612713:0.0003212738)100:0.0000464916)100:0.0000211322)65:0.0000224760,((SAMN08436136:0.0002100643,(SAMN08436261:0.0000822618,SAMN08629356:0.0001416848)100:0.0001352564)100:0.0001322136,(((((((((SAMN08732163:0.0001703163,((SAMN08732365:0.0001274245,SAMN08913129:0.0002203162)100:0.0001188448,SAMN08794943:0.0001852956)61:0.0000141593)57:0.0000219691,((SAMN08794938:0.0002268332,(SAMN08795132:0.0000953366,SAMN08795136:0.0001101511)60:0.0000571006)60:0.0000389496,(SAMN08795080:0.0001816409,(SAMN08795201:0.0001943167,SAMN08795229:0.0002311266)100:0.0000479139)59:0.0000080734)56:0.0000105580)57:0.0000803155,SAMN08912949:0.0002111837)56:0.0000042453,SAMN08913138:0.0002410201)72:0.0000342002,((SAMN08795256:0.0002198041,SAMN08912921:0.0000887593)88:0.0000042264,SAMN08913014:0.0000676252)100:0.0001310348)70:0.0000041337,SAMN08912875:0.0002367147)83:0.0000212314,SAMN08912976:0.0002578536)100:0.0002127651,SAMN08912915:0.0004737799)50:0.0000038688,((((SAMN08732204:0.0000719977,SAMN08732544:0.0001140298)100:0.0002283219,(((SAMN08732207:0.0001141210,(SAMN08913089:0.0001182675,SAMN08913364:0.0000718519)82:0.0000084528)82:0.0000043469,((SAMN08732253:0.0002571523,SAMN08794970:0.0001510425)82:0.0000144689,SAMN08913119:0.0003245500)82:0.0000601517)100:0.0002705622,(SAMN08913181:0.0004979483,SAMN08913336:0.0004650462)83:0.0000082966)76:0.0000042402)63:0.0000008877,(SAMN08795352:0.0001628403,SAMN08913238:0.0000670354)100:0.0003405145)99:0.0000506594,SAMN08732580:0.0003552948)83:0.0000850633)99:0.0000284774)49:0.0000139459)49:0.0000042264,((SAMN08379946:0.0004058425,((SAMN08436211:0.0002168677,SAMN08913192:0.0004373818)100:0.0000506766,SAMN08436282:0.0002524298)100:0.0001073825)49:0.0000169057,((((SAMN08436137:0.0000289454,SAMN08436140:0.0000967247)100:0.0001462855,SAMN08629177:0.0002292744)100:0.0000138563,SAMN08913043:0.0003532506)100:0.0000863427,SAMN08629058:0.0003255020)100:0.0000213859)49:0.0000085562)69:0.0000044377,((SAMN08436113:0.0000646526,((SAMN08436210:0.0000130439,SAMN08629384:0.0000670617)89:0.0000126747,SAMN08629549:0.0000764025)100:0.0000208230)100:0.0002519715,(((SAMN08436213:0.0000380384,SAMN08436285:0.0000676252)83:0.0000043397,SAMN08629099:0.0001024056)100:0.0002948259,SAMN08629027:0.0003466434)49:0.0000011887)69:0.0000115435)71:0.0000253711,SAMN08629541:0.0004137658)71:0.0000251119,SAMN08732320:0.0005755329)87:0.0000246991,SAMN08435982:0.0005713674)100:0.0001811895,((((((((SAMN08379729:0.0000766457,SAMN08379923:0.0001033063)100:0.0001361820,(SAMN08379888:0.0001074679,(SAMN08612755:0.0000872036,SAMN08612803:0.0000978131)100:0.0000049707)100:0.0001196565)100:0.0000774461,(SAMN08379931:0.0002897941,SAMN08613032:0.0003297303)100:0.0000256246)100:0.0000214279,(SAMN08379949:0.0002644556,SAMN08612753:0.0002204114)100:0.0000520662)100:0.0001959882,SAMN08709285:0.0004566524)100:0.0000448128,SAMN08708448:0.0004438229)100:0.0000313698,(SAMN08892473:0.0000633984,SAMN08892588:0.0000465017)100:0.0005536039)83:0.0000011887,(((SAMN08379806:0.0000803056,SAMN08612949:0.0000295853)100:0.0003846994,((SAMN08379976:0.0002412487,(SAMN08708459:0.0000375416,SAMN08708952:0.0000341030)100:0.0000845324)100:0.0000647593,SAMN08708711:0.0001733017)100:0.0001205773)100:0.0000801677,SAMN08613075:0.0004651379)100:0.0001014400)84:0.0000051612)100:0.0000112718,(((SAMN08436188:0.0000803056,SAMN08629115:0.0000633341)100:0.0004897056,SAMN08708563:0.0005209467)100:0.0000649938,(SAMN08708662:0.0004100711,SAMN08709180:0.0003720139)100:0.0000754005)100:0.0000807845)100:0.0000306050,((SAMN08612704:0.0006927991,SAMN08708709:0.0005251921)100:0.0000253440,(SAMN08612763:0.0005265672,SAMN08709165:0.0004746070)100:0.0000788350)100:0.0000698330)100:0.0000203486,((((SAMN08612840:0.0004185286,SAMN08708307:0.0003339095)100:0.0000302519,(SAMN08708631:0.0003189675,(SAMN08709256:0.0001902214,SAMN08709287:0.0002071991)100:0.0000507738)100:0.0000986722)100:0.0000544583,(((((((SAMN08732235:0.0000797188,SAMN08795255:0.0001721057)84:0.0000048772,(SAMN08732303:0.0000972131,SAMN08732530:0.0001521652)84:0.0000045493)100:0.0000430307,(SAMN08732416:0.0001183480,(SAMN08913356:0.0001512297,SAMN08913365:0.0001268022)100:0.0000041882)100:0.0000130697)75:0.0000009245,(((SAMN08732296:0.0001859839,SAMN08732387:0.0001944388)100:0.0000044377,SAMN08795140:0.0002324870)100:0.0000084528,(SAMN08795167:0.0000591717,SAMN08912755:0.0001567748)100:0.0000127778)100:0.0000127656)76:0.0000550529,(((((SAMN08732281:0.0000705179,SAMN08913323:0.0001550435)92:0.0000180159,SAMN08732520:0.0001445751)82:0.0000781510,SAMN08913120:0.0002353369)82:0.0000281121,SAMN08912950:0.0002324870)68:0.0000045963,((((SAMN08795283:0.0001543902,SAMN08913297:0.0001310293)100:0.0000484746,(SAMN08913115:0.0000929862,SAMN08913177:0.0001437108)73:0.0000040638)73:0.0000422650,SAMN08912786:0.0001986663)73:0.0000084302,SAMN08912845:0.0001606197)64:0.0000084528)73:0.0000090324)78:0.0000417689,(((SAMN08795252:0.0001636600,SAMN08912803:0.0001268022)83:0.0000066048,SAMN08913144:0.0001384528)78:0.0000210588,SAMN08913268:0.0001391317)100:0.0000607699)100:0.0000162002,SAMN08912843:0.0001917263)100:0.0005015080)100:0.0000170264,((SAMN08708190:0.0002181279,SAMN08708939:0.0002874490)100:0.0000085116,SAMN08708534:0.0002031421)100:0.0001538558)100:0.0001268022)100:0.0001014420,(((((SAMN08379715:0.0006604036,((SAMN08612956:0.0005073374,((SAMN08708219:0.0003720139,SAMN08709064:0.0003130148)100:0.0000128924,SAMN08708488:0.0003212738)100:0.0000616029)100:0.0000384954,(SAMN08708435:0.0000255252,SAMN08708651:0.0000129510)100:0.0003793832)100:0.0000724436)100:0.0000038221,(((SAMN08613035:0.0002420131,SAMN08709066:0.0001290215)100:0.0000619263,SAMN08709075:0.0001503363)100:0.0000009245,(SAMN08708162:0.0000530075,SAMN08708667:0.0000269343)100:0.0001563924)100:0.0003115267)100:0.0000309634,SAMN08379781:0.0005236898)100:0.0000716996,SAMN08795160:0.0007316906)100:0.0000125443,((SAMN08379814:0.0000581275,SAMN08379834:0.0000912350)100:0.0004651872,SAMN08709083:0.0004284770)100:0.0002161486)100:0.0000128608)64:0.0000084193)100:0.0000169057,((((((((((SAMN08379724:0.0001398498,SAMN08612723:0.0001586630)100:0.0002170957,SAMN08379791:0.0003749643)100:0.0000235281,(SAMN08708466:0.0000086642,SAMN08709187:0.0000845324)100:0.0002162855)100:0.0000213365,((SAMN08379838:0.0002897619,SAMN08709129:0.0002324870)100:0.0000842347,(SAMN08708327:0.0000574517,SAMN08709067:0.0000406401)100:0.0002231291)100:0.0000136233)100:0.0002102013,(SAMN08379743:0.0003332598,SAMN08612761:0.0004016138)100:0.0002486980)100:0.0000689875,SAMN08709280:0.0005665491)91:0.0000129096,((((SAMN08379956:0.0003381868,SAMN08708603:0.0003170456)100:0.0001690743,SAMN08708663:0.0006638357)100:0.0000078234,(SAMN08612754:0.0008072084,SAMN08612932:0.0006985529)91:0.0000259161)91:0.0000011887,(SAMN08708660:0.0004357336,SAMN08709268:0.0004230971)100:0.0000591717)91:0.0000338118)100:0.0000422650,SAMN08612747:0.0008422190)100:0.0000042264,(SAMN08379936:0.0008499842,((SAMN08379961:0.0002000271,SAMN08708687:0.0000929862)100:0.0004385419,(SAMN08709100:0.0000298986,SAMN08709241:0.0000084528)100:0.0005284839)100:0.0000591717)100:0.0000253587)100:0.0000507183,(SAMN08708746:0.0000258228,SAMN08708931:0.0000295853)100:0.0006082148)100:0.0000211322)100:0.0000803056,((SAMN08379699:0.0008169015,SAMN08913289:0.0007827730)100:0.0000079030,(((SAMN08379718:0.0000464586,SAMN08613067:0.0000616803)100:0.0000398784,((SAMN08379996:0.0005036395,SAMN08612798:0.0000546438)100:0.0000126793,SAMN08613001:0.0001690743)100:0.0000044377)100:0.0004808388,SAMN08379745:0.0006976774)100:0.0001486632)100:0.0000011887)100:0.0000253587,(SAMN08708949:0.0007822885,SAMN08912807:0.0007315207)100:0.0000507183)100:0.0000422650,((SAMN08708277:0.0009007600,(SAMN08795227:0.0001053266,SAMN08913125:0.0002755225)100:0.0007651229)100:0.0000338669,SAMN08709014:0.0007019077)67:0.0000008981)67:0.0000008981,(((((SAMN08379685:0.0001394836,SAMN08612701:0.0000600617)100:0.0007936705,(((SAMN08379909:0.0004176457,SAMN08795116:0.0004396726)100:0.0002882717,(SAMN08708455:0.0006342254,SAMN08709271:0.0007180967)100:0.0000218782)68:0.0000295853,(((((SAMN08708975:0.0003772418,SAMN08732196:0.0005896385)100:0.0000761744,(SAMN08732185:0.0004312149,((SAMN08732255:0.0001014400,(SAMN08732534:0.0000633984,(SAMN08794973:0.0000855660,SAMN08795009:0.0000995395)100:0.0000554222)100:0.0000042264)100:0.0000551297,SAMN08732330:0.0002493980)100:0.0004185286)100:0.0000008981)100:0.0000009245,(SAMN08795230:0.0002761923,SAMN08913321:0.0001338993)100:0.0003212738)100:0.0000197990,(SAMN08794940:0.0001694999,SAMN08795330:0.0001944388)100:0.0004731284)100:0.0000009245,((SAMN08732397:0.0001752263,SAMN08795085:0.0001417686)100:0.0002367147,SAMN08795314:0.0002856607)100:0.0004036495)100:0.0002589757)68:0.0000211322)68:0.0000008981,(((((((((SAMN08379687:0.0002947666,(SAMN08612769:0.0000249157,SAMN08612771:0.0000847625)100:0.0000046808)100:0.0000091451,SAMN08379974:0.0000929581)100:0.0002372530,(((SAMN08612826:0.0002493980,SAMN08709088:0.0004397775)100:0.0000887593,SAMN08708522:0.0002282594)100:0.0000008981,SAMN08708943:0.0002620815)100:0.0000760787)100:0.0000209224,SAMN08708904:0.0003424151)100:0.0001014400,SAMN08708810:0.0003804709)100:0.0001270236,(SAMN08629149:0.0004608172,(SAMN08629196:0.0001889296,(SAMN08629479:0.0000576168,SAMN08629480:0.0001944049)100:0.0001230034)100:0.0005393813)100:0.0000422650)100:0.0000295853,((SAMN08612684:0.0004541594,SAMN08708454:0.0003591576)100:0.0001756741,((SAMN08629159:0.0002451702,SAMN08708558:0.0002282594)100:0.0000464916,(SAMN08708505:0.0000174362,SAMN08708625:0.0000507183)100:0.0002444386)100:0.0002886696)100:0.0000833829)100:0.0000633984,((SAMN08708155:0.0003665402,SAMN08709196:0.0003099635)100:0.0002113489,SAMN08708574:0.0004595859)100:0.0001196380)100:0.0000507183,((((((SAMN08379700:0.0004819624,SAMN08613071:0.0004650462)100:0.0000009245,SAMN08708372:0.0004185286)100:0.0000731972,SAMN08709110:0.0004805684)100:0.0000084528,(((((((SAMN08379705:0.0000549450,SAMN08379941:0.0000560275)100:0.0003792890,(SAMN08379797:0.0000887297,SAMN08612985:0.0000748624)100:0.0003855728)100:0.0000008981,(SAMN08436184:0.0003128175,SAMN08708232:0.0002916771)100:0.0001141210)100:0.0000169057,((SAMN08912887:0.0000919848,SAMN08912906:0.0000686675)100:0.0001098940,SAMN08912946:0.0001656239)100:0.0002275903)100:0.0000407800,((SAMN08612786:0.0000434371,SAMN08612980:0.0000900320)100:0.0001133790,SAMN08612978:0.0002459249)100:0.0002683659)86:0.0000008783,(SAMN08612757:0.0004947056,SAMN08709034:0.0004304986)100:0.0000693580)100:0.0000084528,SAMN08708388:0.0003297303)100:0.0000211157)100:0.0000464916,(SAMN08708800:0.0004481303,SAMN08709233:0.0004565882)100:0.0000593949)100:0.0001944388,((SAMN08379785:0.0004481303,((SAMN08379993:0.0004223255,(((SAMN08708408:0.0000803056,SAMN08709212:0.0000462294)100:0.0000084528,(SAMN08708423:0.0000591717,(SAMN08709030:0.0000211218,SAMN08709244:0.0000633984)100:0.0000211322)100:0.0000009245)100:0.0001812090,SAMN08708678:0.0002456125)100:0.0000169057)100:0.0000388080,(SAMN08708217:0.0002620815,SAMN08709020:0.0003677854)100:0.0000084528)100:0.0001158323)100:0.0002452992,(SAMN08708652:0.0005411721,SAMN08708693:0.0005242545)100:0.0000591717)100:0.0000763910)88:0.0000308103)100:0.0000887593)67:0.0000042264,((SAMN08612714:0.0000507183,SAMN08612939:0.0000676252)100:0.0003720139,SAMN08708235:0.0004735042)100:0.0003339585)67:0.0000008981,((SAMN08709028:0.0000090093,SAMN08709301:0.0000374154)100:0.0007517893,SAMN08709174:0.0005100577)100:0.0001757978)67:0.0000338118)100:0.0001056670,((((((((SAMN08435985:0.0000808433,SAMN08629018:0.0000507183)100:0.0003880153,SAMN08629210:0.0004016138)100:0.0000044377,SAMN08892503:0.0003128175)100:0.0000379657,(SAMN08912996:0.0000509728,SAMN08913065:0.0002172402)100:0.0003529813)100:0.0000169057,SAMN08913019:0.0005284839)100:0.0000380384,(((SAMN08629297:0.0003762423,(((((SAMN08732325:0.0001521652,SAMN08795018:0.0001648132)100:0.0000042264,SAMN08913074:0.0002113489)100:0.0000044377,SAMN08795098:0.0001394836)100:0.0000549450,SAMN08795200:0.0003508718)100:0.0000042264,(SAMN08794959:0.0001563924,SAMN08795147:0.0003170456)100:0.0000042264)100:0.0003551001)100:0.0000042264,(((SAMN08708245:0.0000169057,SAMN08708912:0.0000169057)100:0.0005031082,((SAMN08912783:0.0000613401,SAMN08913281:0.0000822286)100:0.0001014400,SAMN08912995:0.0001502136)100:0.0002048939)100:0.0000631776,((SAMN08892542:0.0004692752,SAMN08913334:0.0005961567)100:0.0000040584,SAMN08913201:0.0004524068)100:0.0000042264)100:0.0000423107)100:0.0000042264,(SAMN08732421:0.0000722721,SAMN08913330:0.0000803056)100:0.0004391349)100:0.0000422650)100:0.0000169057,((((((((SAMN08732450:0.0001328529,(SAMN08795343:0.0001086973,SAMN08912932:0.0002596225)100:0.0000192305)100:0.0000228877,SAMN08912933:0.0001648470)100:0.0000044336,((SAMN08912726:0.0001213117,SAMN08912812:0.0001871218)100:0.0000037529,SAMN08912823:0.0001857752)100:0.0000130521)100:0.0000307484,SAMN08913034:0.0002620815)100:0.0000295853,SAMN08794948:0.0002451702)100:0.0000084528,SAMN08795277:0.0002155765)100:0.0000042264,(SAMN08795023:0.0001014400,SAMN08912904:0.0001479380)100:0.0001268022)100:0.0003255020,SAMN08892424:0.0005327133)100:0.0000295853)100:0.0000211322,((SAMN08795337:0.0001986663,(SAMN08912929:0.0000549450,SAMN08913026:0.0002155765)100:0.0000929862)100:0.0003001332,(SAMN08912785:0.0000718519,SAMN08912833:0.0000972131)100:0.0004439014)100:0.0000507183)100:0.0003846994)100:0.0000723823,((((((SAMN08612857:0.0004481303,SAMN08794937:0.0003931565)100:0.0001394836,(((((SAMN08708197:0.0001070057,SAMN08708891:0.0000382782)100:0.0002838285,SAMN08709103:0.0004052504)100:0.0000049335,SAMN08913276:0.0004189627)100:0.0000439213,(SAMN08709038:0.0005693877,((SAMN08732182:0.0000725989,SAMN08912819:0.0000875804)100:0.0001885733,SAMN08795179:0.0002650366)100:0.0001214301)100:0.0000685888)100:0.0000176539,SAMN08708641:0.0004058425)100:0.0000490053)100:0.0000295853,((SAMN08708225:0.0000422650,SAMN08709063:0.0000591717)100:0.0002208885,(SAMN08708397:0.0000907426,SAMN08708854:0.0001388615)100:0.0001319767)100:0.0001866880)100:0.0001225751,((SAMN08612879:0.0006934471,((SAMN08708213:0.0001098940,SAMN08708530:0.0000464916)100:0.0000126793,SAMN08709306:0.0001563924)100:0.0005759485)100:0.0002555696,((SAMN08795243:0.0001450021,SAMN08912753:0.0001784042)100:0.0000045434,SAMN08913150:0.0002288872)100:0.0005123892)100:0.0000408426)100:0.0000082525,SAMN08708858:0.0006130759)100:0.0002046234,((SAMN08708635:0.0002802916,SAMN08709210:0.0002582910)100:0.0006717706,SAMN08912956:0.0008578430)100:0.0000845381)100:0.0000483248)100:0.0000344421,(SAMN08708496:0.0006769470,SAMN08709182:0.0006717985)100:0.0003377791)100:0.0003269926,((SAMN08435988:0.0000600687,SAMN08629390:0.0000211322)100:0.0000038687,SAMN08629287:0.0000717078)100:0.0013550398)100:0.0000905588,(((((SAMN08436003:0.0005733798,SAMN08629533:0.0004873253)100:0.0000476176,SAMN08613059:0.0004939423)100:0.0005383270,SAMN08912878:0.0011895463)100:0.0001956856,(SAMN08892488:0.0003223604,SAMN08892574:0.0005930259)100:0.0008932191)100:0.0000217229,(SAMN08795051:0.0007411958,SAMN08913308:0.0006838701)100:0.0004743506)100:0.0000811669)100:0.0000471251,((((SAMN08379769:0.0005989903,SAMN08612992:0.0005657617)100:0.0004428803,(SAMN08435984:0.0010029164,SAMN08612866:0.0009139944)100:0.0000253587)100:0.0000041023,((((SAMN08379796:0.0005709299,SAMN08629144:0.0005369427)100:0.0000381059,((SAMN08379908:0.0005418550,SAMN08612789:0.0004198305)100:0.0000125145,SAMN08892584:0.0004658701)100:0.0001097293)100:0.0001590714,SAMN08435995:0.0007865132)100:0.0000502788,SAMN08708597:0.0007104509)100:0.0000868344)100:0.0002800717,((SAMN08379818:0.0009518996,SAMN08709087:0.0008407467)100:0.0001144351,(SAMN08708622:0.0009323015,SAMN08709101:0.0008292365)100:0.0001721915)100:0.0004143570)100:0.0003414873)100:0.0000664214,SAMN08708689:0.0013372941)99:0.0000038160,((((((((((((((((((((SAMN08379662:0.0002872891,SAMN08379762:0.0002866678)100:0.0000768189,(SAMN08379873:0.0003424151,(SAMN08379920:0.0003377097,SAMN08612881:0.0003932031)83:0.0000171969)83:0.0000011425)83:0.0000037239,((SAMN08379799:0.0002614761,SAMN08612951:0.0004568042)92:0.0000090883,((((SAMN08379986:0.0002948217,SAMN08709264:0.0002113677)100:0.0000142544,((((SAMN08708188:0.0002874490,((((SAMN08708280:0.0000338118,SAMN08708452:0.0000253587)100:0.0000084528,SAMN08708348:0.0000464916)100:0.0000211322,(SAMN08708513:0.0000211322,SAMN08708940:0.0000196413)100:0.0000097257)100:0.0000008981,SAMN08708554:0.0000464916)100:0.0000786624)100:0.0000486936,SAMN08708192:0.0001805860)100:0.0000125332,SAMN08708778:0.0002199512)100:0.0000306278,(SAMN08708396:0.0001507335,SAMN08708815:0.0001939810)100:0.0000524553)94:0.0000029651)100:0.0000329109,(SAMN08708253:0.0001093239,(SAMN08708381:0.0000173640,SAMN08709189:0.0000502232)100:0.0000211322)100:0.0000879730)60:0.0000091198,((SAMN08612758:0.0001931951,(SAMN08612950:0.0000882056,SAMN08613039:0.0000360974)89:0.0000106341)100:0.0000583567,((SAMN08708293:0.0000491640,(SAMN08708310:0.0000338118,(SAMN08708934:0.0000211322,SAMN08709205:0.0000338118)99:0.0000042264)99:0.0000057845)100:0.0000081634,SAMN08709045:0.0000575944)100:0.0000479188)100:0.0001748345)60:0.0000008981)49:0.0000008981)98:0.0000298734,(((((((((((((((SAMN08379665:0.0002759619,SAMN08612683:0.0000708295)100:0.0000446834,SAMN08612721:0.0001184822)100:0.0000713188,((SAMN08379706:0.0000504020,(SAMN08612829:0.0001986663,SAMN08612995:0.0001682411)100:0.0000090206)100:0.0000044377,((SAMN08379723:0.0000676252,SAMN08613048:0.0000887593)100:0.0000423414,SAMN08379739:0.0000422650)100:0.0000295853)100:0.0000991910)100:0.0000253587,SAMN08612740:0.0003079241)100:0.0000095332,((((SAMN08379671:0.0000253587,SAMN08612955:0.0000887593)100:0.0000088374,SAMN08612901:0.0001680343)100:0.0001055307,SAMN08379713:0.0001531467)100:0.0000089219,((((SAMN08612907:0.0001474936,SAMN08708343:0.0000677025)72:0.0000078586,SAMN08708317:0.0000550775)49:0.0000011887,SAMN08708671:0.0001049511)100:0.0001268022,SAMN08708734:0.0002270871)100:0.0000258892)100:0.0000303023)54:0.0000119692,(SAMN08612700:0.0002747803,SAMN08612717:0.0001956387)100:0.0001343036)54:0.0000081049,(SAMN08379682:0.0002361647,((((SAMN08379697:0.0003241886,SAMN08379845:0.0000960425)100:0.0000133006,SAMN08708580:0.0000259291)100:0.0001064667,(((SAMN08612854:0.0001390042,(SAMN08708271:0.0000380384,SAMN08708575:0.0000587829)69:0.0000009245)100:0.0001087991,SAMN08709135:0.0001567447)62:0.0000135495,SAMN08709215:0.0002071213)49:0.0000044032)69:0.0000009377,SAMN08613044:0.0001727843)100:0.0000213877)69:0.0000212394)100:0.0000051273,SAMN08709140:0.0001352564)99:0.0000085151,(SAMN08708474:0.0000253587,SAMN08708566:0.0000507183)100:0.0001817564)99:0.0000085134,(SAMN08708787:0.0000957532,SAMN08709242:0.0000507183)100:0.0001367637)99:0.0000211322,(((((((SAMN08379669:0.0001501180,SAMN08379935:0.0002169508)100:0.0000087158,SAMN08708926:0.0000988324)100:0.0001209766,(((SAMN08379926:0.0000566483,SAMN08612815:0.0001133736)100:0.0000914509,SAMN08612693:0.0001310293)100:0.0001186739,(SAMN08612739:0.0002789931,(SAMN08612807:0.0002832211,SAMN08612924:0.0000992887)100:0.0000041636)100:0.0000819219)99:0.0000008981)100:0.0000044377,(SAMN08708297:0.0001606197,SAMN08708415:0.0001606197)49:0.0000042264)49:0.0000042264,(((SAMN08613053:0.0000929862,SAMN08708347:0.0000598041)100:0.0000966011,SAMN08709219:0.0001504807)100:0.0000564846,(SAMN08708200:0.0001249293,(SAMN08708745:0.0000042264,SAMN08708930:0.0000169057)100:0.0000549450)100:0.0000990238)100:0.0000008981)49:0.0000211322,((((((((((SAMN08379710:0.0001117446,SAMN08379789:0.0001330697)100:0.0000720258,SAMN08708668:0.0000776670)100:0.0000110994,SAMN08708731:0.0000901905)100:0.0000045259,SAMN08708874:0.0000295705)100:0.0000085744,SAMN08708730:0.0000422650)100:0.0000009377,SAMN08709082:0.0000887593)100:0.0000761077,(SAMN08379793:0.0000929862,(SAMN08612851:0.0000591717,SAMN08613045:0.0000222989)100:0.0000416109)100:0.0001426820)100:0.0000130036,(((((SAMN08379918:0.0000832891,SAMN08612788:0.0001442689)100:0.0000596258,SAMN08612697:0.0000490425)100:0.0001586575,((SAMN08708244:0.0000549450,SAMN08708393:0.0000380384)100:0.0000008981,SAMN08708707:0.0000374291)100:0.0001310194)49:0.0000247007,SAMN08612706:0.0002832211)49:0.0000085232,SAMN08708211:0.0001859839)49:0.0000042264)49:0.0000044377,(((SAMN08708252:0.0002324870,SAMN08708992:0.0001775291)49:0.0000127664,SAMN08708632:0.0001944388)49:0.0000008981,SAMN08708440:0.0001521652)49:0.0000081527)100:0.0000214337,SAMN08708925:0.0001648470)51:0.0000008981)49:0.0000126793,((SAMN08379924:0.0000520559,((SAMN08708385:0.0000491818,SAMN08709240:0.0000221692)100:0.0000084528,(SAMN08708523:0.0000255130,SAMN08709220:0.0000661742)100:0.0000343749)100:0.0000043780)100:0.0001210497,(((SAMN08708182:0.0002494340,SAMN08708306:0.0001906480)50:0.0000009463,(SAMN08708621:0.0001864160,(SAMN08708727:0.0000549450,SAMN08709303:0.0000338118)100:0.0000881462)100:0.0000419001)50:0.0000077373,SAMN08708516:0.0001521539)50:0.0000011453)50:0.0000126619)49:0.0000008981)49:0.0000042264,(((SAMN08708151:0.0000616244,SAMN08708871:0.0001031038)100:0.0000461163,SAMN08708813:0.0001166300)100:0.0000988112,SAMN08708756:0.0002113489)49:0.0000009245)49:0.0000042264,((((SAMN08379768:0.0000684662,(SAMN08612727:0.0001355766,SAMN08612987:0.0000740783)100:0.0000056542)100:0.0001765351,SAMN08708701:0.0002198041)100:0.0000084528,(SAMN08709079:0.0000211322,SAMN08709279:0.0000650961)100:0.0002602753)100:0.0000008981,(SAMN08612966:0.0001854134,(SAMN08708552:0.0000126793,SAMN08709200:0.0000083486)100:0.0001565440)100:0.0000085186)100:0.0000295853)49:0.0000089402,((((SAMN08379749:0.0001294904,(SAMN08612848:0.0001183480,SAMN08708924:0.0001387513)100:0.0000302316)100:0.0000857174,SAMN08612743:0.0002789931)93:0.0000042444,(((SAMN08379995:0.0002129486,SAMN08612971:0.0000649969)100:0.0000981297,((SAMN08709060:0.0000253587,SAMN08709094:0.0000464916)100:0.0001177112,SAMN08709260:0.0001563924)100:0.0000214639)100:0.0000845324,SAMN08612799:0.0002155765)52:0.0000126793)49:0.0000034762,((((((((SAMN08379805:0.0001741688,SAMN08709152:0.0000498741)100:0.0001437108,(((SAMN08708430:0.0000258997,SAMN08709169:0.0000539498)100:0.0000043975,SAMN08708540:0.0000213913)100:0.0001256556,SAMN08708626:0.0002071213)100:0.0000122410)82:0.0000008981,(SAMN08612964:0.0000697833,SAMN08613063:0.0000760787)100:0.0002048198)100:0.0000338118,(((((SAMN08379925:0.0000897122,SAMN08379930:0.0000622348)100:0.0000084528,SAMN08612831:0.0000614967)100:0.0001249127,SAMN08709113:0.0001092633)100:0.0000422650,((SAMN08708185:0.0001530027,SAMN08709119:0.0001424459)100:0.0000140520,SAMN08709191:0.0001555078)100:0.0000369366)77:0.0000011887,(SAMN08612678:0.0003800216,SAMN08612687:0.0003804709)100:0.0000180425)100:0.0000211322)77:0.0000008981,SAMN08612827:0.0002198041)100:0.0000126793,(SAMN08612904:0.0001590635,SAMN08708313:0.0002959051)100:0.0000944902)100:0.0000258930,(((SAMN08379913:0.0002089196,SAMN08379987:0.0002944901)100:0.0002071022,(((((((((SAMN08612730:0.0002071213,SAMN08708922:0.0001141210)49:0.0000042264,((((SAMN08612774:0.0000681652,SAMN08612940:0.0001795051)88:0.0000482039,SAMN08612843:0.0000699959)88:0.0000314029,SAMN08709143:0.0000676252)88:0.0000211322,((SAMN08708221:0.0000718519,SAMN08709139:0.0000887593)100:0.0000084528,SAMN08708536:0.0000834866)100:0.0000219518)58:0.0000042417)49:0.0000008981,(SAMN08708743:0.0000553407,SAMN08708832:0.0001221370)88:0.0000084528)49:0.0000036354,((SAMN08708340:0.0000380384,(SAMN08708492:0.0000803056,SAMN08708493:0.0001089932)100:0.0000299123)64:0.0000046792,(SAMN08708945:0.0000338118,SAMN08709144:0.0000633984)100:0.0000211322)64:0.0000042264)51:0.0000084528,SAMN08708417:0.0000718519)85:0.0000148182,(((((((SAMN08708215:0.0000338118,(SAMN08708424:0.0000295853,SAMN08708836:0.0000676252)100:0.0000042264)96:0.0000008981,SAMN08708799:0.0000380384)100:0.0000138519,SAMN08709141:0.0000329668)100:0.0000099769,(SAMN08708674:0.0000266288,SAMN08709131:0.0000155847)100:0.0000253587)100:0.0000446428,SAMN08708572:0.0000491772)94:0.0000136346,((((SAMN08708250:0.0001268022,SAMN08708320:0.0000758674)100:0.0000379678,SAMN08708497:0.0000718519)100:0.0000211322,(SAMN08708323:0.0000760787,SAMN08708777:0.0000676252)100:0.0000464916)86:0.0000008981,SAMN08709024:0.0000591717)86:0.0000041164)92:0.0000008981,SAMN08708555:0.0000718519)92:0.0000022743)100:0.0000803056,SAMN08708171:0.0002006883)100:0.0000528745,(SAMN08708739:0.0002403297,(SAMN08708875:0.0000946690,SAMN08709013:0.0000218447)100:0.0002039546)49:0.0000177661)49:0.0000044377,SAMN08708919:0.0001817564)49:0.0000084213)49:0.0000169057,((SAMN08612734:0.0000570981,SAMN08612936:0.0000355284)100:0.0001778902,SAMN08612853:0.0002233395)62:0.0000008981)49:0.0000084528)49:0.0000042264,((((SAMN08379822:0.0002028938,SAMN08708923:0.0000929862)100:0.0000295853,SAMN08612821:0.0001352564)100:0.0000633984,SAMN08613070:0.0001479380)100:0.0000289151,((SAMN08379966:0.0001038145,SAMN08612918:0.0001399019)100:0.0001070111,SAMN08612690:0.0002794756)100:0.0000129337)100:0.0000380384)49:0.0000042264)49:0.0000042264)49:0.0000084528,(((((((SAMN08379674:0.0002324693,SAMN08612886:0.0002093995)100:0.0000133102,(SAMN08613074:0.0000868317,SAMN08708541:0.0002013824)100:0.0001026172)100:0.0000147145,(SAMN08912744:0.0000887593,SAMN08912852:0.0000896921)100:0.0002762437)100:0.0000144850,(SAMN08379747:0.0002901983,SAMN08612991:0.0001717885)100:0.0000156987)100:0.0000085134,(((SAMN08612865:0.0000790675,SAMN08612922:0.0001083411)100:0.0000235164,SAMN08612895:0.0000843510)100:0.0000008981,SAMN08708231:0.0000464916)100:0.0001268022)100:0.0000298848,(((SAMN08612792:0.0000929862,SAMN08613010:0.0000760787)100:0.0000084291,SAMN08613046:0.0001563924)100:0.0000718519,SAMN08613064:0.0002155765)100:0.0000168861)100:0.0000080280,SAMN08708296:0.0002076172)100:0.0000298797)49:0.0000042264)100:0.0000463990,(SAMN08379823:0.0004511233,((((SAMN08732359:0.0001235798,((SAMN08795076:0.0000952088,SAMN08912857:0.0001175742)100:0.0000857466,(SAMN08795133:0.0002522721,SAMN08912992:0.0002881554)100:0.0000140448)100:0.0000243243)100:0.0000046947,(SAMN08795156:0.0003186765,SAMN08912957:0.0001670572)100:0.0000386494)100:0.0000257296,(SAMN08795313:0.0001069554,SAMN08913062:0.0002019639)100:0.0001164454)100:0.0000782309,SAMN08795362:0.0003138932)100:0.0000822226)100:0.0000090736)100:0.0000696550,(SAMN08708241:0.0001614025,(SAMN08708981:0.0000445866,SAMN08709288:0.0000458323)100:0.0001731968)100:0.0002249449)83:0.0000041979,SAMN08708379:0.0003635733)100:0.0001210704,(SAMN08612965:0.0002705300,SAMN08708303:0.0002875094)100:0.0001481562)100:0.0000554962,SAMN08629369:0.0006843211)100:0.0000108542,(((SAMN08612894:0.0002728006,SAMN08708524:0.0001795989)100:0.0001606197,(SAMN08708406:0.0001878641,(SAMN08708751:0.0000432300,SAMN08708818:0.0000568113)100:0.0002128064)100:0.0000806172)100:0.0000044377,SAMN08708520:0.0003910358)100:0.0002879142)100:0.0001086623,((SAMN08379681:0.0006062893,(SAMN08436127:0.0001373105,((SAMN08436288:0.0000760787,(SAMN08436289:0.0000803056,SAMN08436290:0.0000464916)100:0.0000084528)100:0.0000746501,SAMN08629175:0.0000696738)100:0.0000297299)100:0.0003253916)100:0.0000324128,((((((((((SAMN08732151:0.0001371006,(SAMN08732556:0.0000831543,SAMN08795049:0.0001090144)100:0.0000118140)100:0.0000101817,SAMN08732386:0.0001025716)100:0.0000387365,(((SAMN08732295:0.0001733017,(SAMN08795097:0.0001313279,SAMN08912787:0.0000868838)100:0.0000521652)100:0.0000055484,(SAMN08732393:0.0001690743,SAMN08732506:0.0000839273)100:0.0000163243)100:0.0000633534,(SAMN08732541:0.0001465680,((SAMN08732558:0.0001156806,SAMN08795093:0.0000633984)100:0.0000399595,(SAMN08795021:0.0002608211,SAMN08795228:0.0001451465)56:0.0000170257)56:0.0000041905)91:0.0001067973)50:0.0000008693)56:0.0000173379,((SAMN08912920:0.0000539494,SAMN08913189:0.0001742977)100:0.0000295853,SAMN08913122:0.0000534779)100:0.0000701812)78:0.0000204237,SAMN08913317:0.0002446295)78:0.0000350265,SAMN08732191:0.0002882132)69:0.0000086642,SAMN08732222:0.0002501576)69:0.0000077828,SAMN08795210:0.0001563924)69:0.0000044377,((SAMN08732242:0.0002265999,SAMN08913197:0.0000775611)100:0.0001353093,SAMN08795203:0.0001944388)100:0.0000170285)100:0.0000253587,SAMN08732356:0.0002620815)100:0.0003489331)100:0.0000640706)100:0.0000097487,SAMN08629169:0.0006581984)100:0.0000563623,(((SAMN08732404:0.0001205817,SAMN08732455:0.0000992117)100:0.0000724562,((SAMN08732426:0.0001141210,(SAMN08794946:0.0001352564,SAMN08794991:0.0000744408)100:0.0000507637)100:0.0001614958,SAMN08732519:0.0000991147)100:0.0000096229)100:0.0003250227,(SAMN08892474:0.0003876912,SAMN08913274:0.0004659992)100:0.0000378922)100:0.0002310962)100:0.0000948364,SAMN08912781:0.0008048462)100:0.0000469958,(((SAMN08379927:0.0002337225,SAMN08708937:0.0001490142)100:0.0001411607,((SAMN08708242:0.0000553593,(SAMN08708451:0.0000301562,SAMN08709289:0.0000459098)100:0.0000169057)100:0.0001617848,((SAMN08708339:0.0000099713,SAMN08708345:0.0000490847)100:0.0000769738,(SAMN08708980:0.0001140307,SAMN08708987:0.0000691265)100:0.0000044377)100:0.0000997895)100:0.0000706245)100:0.0004833833,SAMN08913044:0.0008047950)100:0.0000296461)100:0.0000253587,SAMN08795339:0.0008848752)100:0.0002211105,((((((SAMN08379898:0.0001319333,SAMN08612909:0.0001041377)100:0.0002778212,(SAMN08612752:0.0001382372,SAMN08612938:0.0001456310)100:0.0002763858)100:0.0000925696,((SAMN08612722:0.0004439014,((SAMN08613018:0.0001571433,SAMN08613025:0.0001033778)100:0.0000485670,SAMN08708694:0.0000919874)100:0.0001902113)100:0.0000219676,((SAMN08732329:0.0000774944,SAMN08912909:0.0000442560)100:0.0002804496,((SAMN08912811:0.0001967930,SAMN08913172:0.0000970424)100:0.0000142705,SAMN08912831:0.0001245536)100:0.0002042936)100:0.0002360756)97:0.0000084225)100:0.0001817564,(((((SAMN08436082:0.0002678108,((SAMN08436153:0.0000524931,SAMN08436154:0.0000173278)100:0.0001420817,(((SAMN08436279:0.0000676252,SAMN08629236:0.0001141210)100:0.0000042264,((SAMN08629275:0.0000728749,(SAMN08629279:0.0000212853,SAMN08629280:0.0000590630)100:0.0000365083)100:0.0000138535,SAMN08629373:0.0001335106)100:0.0000082867)100:0.0000042264,SAMN08629046:0.0000929862)100:0.0000422650)84:0.0000027496)89:0.0000009245,((((((SAMN08436088:0.0001089942,SAMN08629341:0.0000382369)100:0.0000299176,SAMN08629190:0.0000507183)100:0.0000338118,SAMN08629068:0.0001310293)100:0.0000043392,SAMN08436230:0.0001902113)100:0.0000633984,((((SAMN08436116:0.0000633984,SAMN08629462:0.0001498099)100:0.0000126793,SAMN08629273:0.0000973757)100:0.0000556411,SAMN08436190:0.0001817564)100:0.0000008981,(SAMN08436284:0.0002409425,(SAMN08629205:0.0000127833,SAMN08629471:0.0000633984)100:0.0001445735)100:0.0000039842)100:0.0000084528)100:0.0000044377,SAMN08629495:0.0001479380)89:0.0000084528)100:0.0000089745,SAMN08436250:0.0001353857)100:0.0000998253,SAMN08794975:0.0002427396)100:0.0001994060,((SAMN08709019:0.0000591717,SAMN08709273:0.0000845324)100:0.0000041035,SAMN08709172:0.0000602885)100:0.0003943794)100:0.0000688592)100:0.0000428841,((((((SAMN08613038:0.0003312436,((SAMN08795285:0.0003880559,SAMN08795318:0.0003121316)100:0.0002234117,SAMN08913064:0.0003334265)100:0.0000325497)100:0.0000316799,SAMN08795089:0.0004016138)100:0.0000039928,(((((SAMN08795226:0.0001544128,SAMN08913048:0.0000658265)62:0.0000084613,SAMN08913171:0.0001704368)53:0.0000093424,(SAMN08912800:0.0000574060,SAMN08913147:0.0000971609)100:0.0000011887)100:0.0003832468,(SAMN08795262:0.0001152591,SAMN08913261:0.0001305239)100:0.0003715778)62:0.0000416176,SAMN08913327:0.0003508718)50:0.0000011887)50:0.0000009245,((((((((((((SAMN08732231:0.0001475086,SAMN08913209:0.0002285971)100:0.0000131965,SAMN08732354:0.0001807313)83:0.0000131628,SAMN08795358:0.0002293762)83:0.0000047893,SAMN08795299:0.0001598539)100:0.0000417452,SAMN08913340:0.0002620815)100:0.0000145339,(((SAMN08732479:0.0002568949,(SAMN08795380:0.0002185070,SAMN08913033:0.0001540210)100:0.0000125036)100:0.0000456424,SAMN08913210:0.0002541189)100:0.0000044232,(SAMN08795367:0.0000693826,SAMN08912930:0.0001013469)100:0.0001463408)100:0.0000133599)100:0.0000824107,(SAMN08732573:0.0001974862,(SAMN08913057:0.0003157468,SAMN08913236:0.0001700218)100:0.0000047930)100:0.0000687177)100:0.0000435728,((SAMN08732451:0.0001006010,(SAMN08913164:0.0001882356,SAMN08913169:0.0000366167)100:0.0000749412)100:0.0001387928,(SAMN08795078:0.0002553316,SAMN08913368:0.0002150061)100:0.0001166446)100:0.0000685546)100:0.0000045434,(SAMN08732379:0.0001801170,((SAMN08794992:0.0001081878,SAMN08795361:0.0001338253)100:0.0000579507,SAMN08913367:0.0001978656)83:0.0000126045)100:0.0001829917)100:0.0000042905,((((SAMN08732248:0.0001859839,SAMN08795183:0.0002281451)81:0.0000125789,SAMN08913366:0.0002663681)81:0.0000084175,SAMN08732394:0.0002872322)100:0.0000461832,((((SAMN08732410:0.0002327457,SAMN08795233:0.0002594203)100:0.0000271974,SAMN08913326:0.0003803832)100:0.0000043827,SAMN08912936:0.0001818008)100:0.0000213935,((SAMN08732435:0.0000556223,SAMN08732444:0.0000507183)100:0.0002155765,((SAMN08912756:0.0001653557,SAMN08913153:0.0002233824)100:0.0001084069,SAMN08913299:0.0002960640)100:0.0000603413)100:0.0000267901)100:0.0000650818)100:0.0000127093)100:0.0000297923,(SAMN08912899:0.0003072813,SAMN08912963:0.0003872174)100:0.0000834732)100:0.0000011887,((SAMN08732381:0.0001308090,SAMN08732385:0.0002375268)100:0.0003491194,SAMN08912983:0.0004033572)62:0.0000297138)60:0.0000200166)100:0.0000259272,((SAMN08912769:0.0002699766,SAMN08912900:0.0002273144)100:0.0000769558,SAMN08913249:0.0004398338)100:0.0001389805)100:0.0000676252,(SAMN08912772:0.0004650959,SAMN08912981:0.0004446994)100:0.0001468135)100:0.0000809780)100:0.0002196196,(((SAMN08379973:0.0006209492,(SAMN08709098:0.0003117488,(SAMN08709147:0.0000557905,SAMN08709224:0.0000496020)100:0.0002663093)100:0.0002052063)100:0.0000427189,SAMN08913260:0.0007809340)100:0.0000341452,((((SAMN08732159:0.0001488635,SAMN08913102:0.0001337964)100:0.0001683876,SAMN08795195:0.0004823621)100:0.0000208746,SAMN08795273:0.0003995121)100:0.0002362048,SAMN08912778:0.0006007225)100:0.0001027121)100:0.0001198140)100:0.0002769396)100:0.0000623788,(((SAMN08629233:0.0001521652,SAMN08629374:0.0001411325)100:0.0002483187,SAMN08913229:0.0003962350)100:0.0001652224,((((((((((((((SAMN08732143:0.0000633984,SAMN08795056:0.0001183480)100:0.0000382131,SAMN08732203:0.0001530911)100:0.0000872495,(SAMN08732494:0.0001733017,SAMN08732590:0.0001184309)99:0.0000169057)88:0.0000039514,(SAMN08732271:0.0000689354,(SAMN08732292:0.0000704151,SAMN08913069:0.0000476987)83:0.0000084528)100:0.0002052138)76:0.0000085770,(SAMN08732275:0.0001096808,SAMN08913251:0.0002066679)100:0.0000133618)49:0.0000037181,((((((((SAMN08732186:0.0001271186,SAMN08795058:0.0001432642)100:0.0000676252,(SAMN08732456:0.0001523034,SAMN08732501:0.0001713371)75:0.0000046444)50:0.0000056870,SAMN08732279:0.0001938541)58:0.0000127270,SAMN08795165:0.0003245332)58:0.0000133134,(SAMN08732514:0.0001569033,(SAMN08794962:0.0002110583,SAMN08795260:0.0001638027)98:0.0000266767)58:0.0000093132)72:0.0000105805,SAMN08794939:0.0001310293)55:0.0000009223,(SAMN08732218:0.0000776005,SAMN08732234:0.0000720625)100:0.0001123454)95:0.0000386705,(SAMN08732237:0.0001986663,SAMN08913031:0.0001690743)52:0.0000041436)50:0.0000008981)88:0.0000084528,((((SAMN08732348:0.0001394836,SAMN08795169:0.0001644937)99:0.0000085548,SAMN08913369:0.0001055497)99:0.0000044377,(SAMN08795206:0.0001284997,SAMN08795240:0.0000306974)100:0.0001362030)82:0.0000288764,(SAMN08732467:0.0002540208,SAMN08794922:0.0001996665)62:0.0000181409)50:0.0000401765)49:0.0000040628,(((((((((SAMN08732149:0.0001927999,SAMN08795341:0.0001616829)85:0.0000257219,((SAMN08732309:0.0001547525,SAMN08795293:0.0001281101)69:0.0000084024,(SAMN08732457:0.0000704084,SAMN08795168:0.0001036579)100:0.0000959582)49:0.0000084528)49:0.0000086642,SAMN08912979:0.0001631133)50:0.0000226769,((SAMN08732280:0.0002367147,SAMN08913225:0.0001944388)95:0.0000073839,SAMN08913024:0.0001733017)57:0.0000056865)49:0.0000123962,SAMN08912990:0.0002620815)49:0.0000084204,((SAMN08732420:0.0000846880,SAMN08795267:0.0000822724)100:0.0000651042,SAMN08913328:0.0002135860)100:0.0000653382)49:0.0000009245,(SAMN08794925:0.0001074487,SAMN08912984:0.0002324870)100:0.0001038233)49:0.0000099513,SAMN08795186:0.0001606197)49:0.0000192053,(((((((((SAMN08732176:0.0001895518,(((SAMN08732351:0.0001728244,SAMN08732596:0.0001006057)75:0.0000137046,SAMN08732563:0.0001352564)75:0.0000047749,(SAMN08913041:0.0001128764,SAMN08913247:0.0000639935)100:0.0001313348)51:0.0000009377)71:0.0000253587,((SAMN08732245:0.0001437108,SAMN08732418:0.0001944388)89:0.0000084528,((SAMN08795011:0.0001352564,SAMN08913082:0.0001479380)49:0.0000042698,(SAMN08913168:0.0003968130,SAMN08913245:0.0002324836)82:0.0000133216)50:0.0000127483)49:0.0000035474)49:0.0000094589,((SAMN08732243:0.0001576161,SAMN08732419:0.0000745548)100:0.0000803056,SAMN08794981:0.0000868568)98:0.0000099845)49:0.0000125736,((SAMN08732391:0.0001264086,SAMN08913194:0.0001601724)51:0.0000091291,SAMN08795151:0.0002240317)66:0.0000045434)49:0.0000044377,((SAMN08732458:0.0001728105,SAMN08795083:0.0001518470)59:0.0000132833,(SAMN08795036:0.0001643628,SAMN08912799:0.0002663093)100:0.0000214295)52:0.0000009245)49:0.0000084937,((SAMN08794994:0.0002488880,(SAMN08795069:0.0001733017,SAMN08913132:0.0002010757)54:0.0000065021)65:0.0000205654,SAMN08912735:0.0002531810)50:0.0000180190)49:0.0000075087,((((SAMN08732192:0.0001638729,SAMN08795010:0.0001191653)100:0.0000169057,SAMN08795054:0.0002130602)100:0.0000143674,(SAMN08732326:0.0001304086,SAMN08795128:0.0001908416)62:0.0000043490)77:0.0000083348,(((SAMN08732392:0.0001775245,SAMN08795127:0.0001141545)93:0.0000123244,((SAMN08732443:0.0002281519,SAMN08912810:0.0001601906)66:0.0000055971,SAMN08795148:0.0001397904)60:0.0000063028)58:0.0000015160,(SAMN08794935:0.0000450822,(SAMN08795253:0.0000515272,SAMN08795259:0.0000965067)100:0.0000845324)100:0.0001534116)49:0.0000093547)50:0.0000337326)49:0.0000009245,((SAMN08732574:0.0001176001,(SAMN08795181:0.0001310293,SAMN08795325:0.0000718519)100:0.0000718519)100:0.0000217296,SAMN08913167:0.0001563924)71:0.0000043372)49:0.0000084607,(((SAMN08732220:0.0002728516,(SAMN08732422:0.0001857820,SAMN08795246:0.0001599196)100:0.0000752278)49:0.0000238717,SAMN08732570:0.0002747651)49:0.0000042110,(SAMN08913220:0.0003043612,SAMN08913279:0.0001733017)100:0.0000083193)49:0.0000044377)49:0.0000084320)49:0.0000009245)49:0.0000549450,SAMN08795349:0.0001520388)49:0.0000040040,((((((((SAMN08732205:0.0001907671,(SAMN08794976:0.0000350297,SAMN08794978:0.0000498989)100:0.0001164553)100:0.0001277549,(SAMN08795102:0.0002312213,(SAMN08912714:0.0003079177,SAMN08913252:0.0002161826)88:0.0000422650)94:0.0000291150)67:0.0000457401,(SAMN08795296:0.0002034829,(SAMN08795297:0.0000918292,SAMN08913020:0.0001649375)100:0.0000874971)91:0.0000098083)50:0.0000439431,SAMN08913305:0.0002663093)49:0.0000007090,(SAMN08913021:0.0001678220,SAMN08913035:0.0001772667)72:0.0000266243)49:0.0000127467,(SAMN08912802:0.0000365105,SAMN08913304:0.0001592988)100:0.0000954626)49:0.0000005322,SAMN08795231:0.0001775268)50:0.0000167464,(SAMN08732461:0.0001606197,SAMN08913346:0.0001733017)87:0.0000128877)50:0.0000084528)49:0.0000084035,((((SAMN08732589:0.0002198041,(SAMN08795048:0.0001474916,SAMN08795290:0.0001432260)50:0.0000043528)51:0.0000089525,SAMN08795006:0.0001986663)57:0.0000040533,((SAMN08795196:0.0000715128,SAMN08912723:0.0000944973)100:0.0001084350,SAMN08912913:0.0001559625)83:0.0000087899)79:0.0000084528,(SAMN08795241:0.0002409425,SAMN08912818:0.0003043612)100:0.0002705372)49:0.0000008981)49:0.0000042264,(((((((((((((SAMN08732199:0.0001646724,SAMN08732449:0.0001439452)100:0.0000126793,(((SAMN08912820:0.0002678172,(SAMN08912856:0.0000993470,SAMN08912980:0.0001179718)100:0.0000171392)100:0.0000949504,SAMN08913018:0.0002163070)98:0.0000046275,SAMN08913075:0.0001345148)91:0.0000306522)72:0.0000008981,(SAMN08794987:0.0001138364,SAMN08794999:0.0000679168)100:0.0000929862)85:0.0000010060,SAMN08795202:0.0003213154)68:0.0000041240,((SAMN08732511:0.0001049067,SAMN08913320:0.0001135483)100:0.0000389049,SAMN08795107:0.0001896643)100:0.0000261332)68:0.0000043169,((SAMN08795176:0.0001437108,(SAMN08912731:0.0000972131,SAMN08912919:0.0001733017)54:0.0000042970)71:0.0000084528,SAMN08795287:0.0002071213)99:0.0001098940)48:0.0000010131,(SAMN08795026:0.0003042501,SAMN08913050:0.0002808076)82:0.0000370205)22:0.0000078642,(SAMN08912846:0.0002367147,SAMN08913208:0.0002198041)57:0.0000043216)30:0.0000069544,((SAMN08732269:0.0002038304,SAMN08732310:0.0002650677)45:0.0000044999,(((((SAMN08732367:0.0001654398,SAMN08732504:0.0000770800)100:0.0000679925,SAMN08795135:0.0001223873)79:0.0000440011,SAMN08913182:0.0001521652)66:0.0000157548,(SAMN08732509:0.0001897578,SAMN08912842:0.0003171590)81:0.0000100564)54:0.0000082531,SAMN08795359:0.0002620815)51:0.0000011766)50:0.0000251780)16:0.0000008681,(((SAMN08732317:0.0001553280,SAMN08732425:0.0002230771)71:0.0000146448,(SAMN08794966:0.0001055520,SAMN08795067:0.0001684501)100:0.0000172628)100:0.0000721238,(SAMN08795217:0.0001201742,(SAMN08912886:0.0000998678,SAMN08913068:0.0001706016)80:0.0000045681)100:0.0001329617)50:0.0000169057)15:0.0000008690,((((SAMN08795266:0.0002881728,(SAMN08912748:0.0002155765,(SAMN08912855:0.0002155765,(SAMN08912968:0.0001198594,SAMN08913311:0.0000760787)100:0.0001368656)64:0.0000047525)62:0.0000106161)53:0.0000092524,SAMN08912712:0.0003262899)53:0.0000109146,(SAMN08795370:0.0001341493,SAMN08912960:0.0002276478)53:0.0000135639)64:0.0000167051,SAMN08912776:0.0002068543)15:0.0000010780)46:0.0000039829,SAMN08912779:0.0001986204)49:0.0000039750,(((SAMN08732480:0.0002409425,SAMN08795220:0.0002324870)61:0.0000084528,(SAMN08732484:0.0001944388,((SAMN08732582:0.0001714075,SAMN08912721:0.0001422603)99:0.0000412188,SAMN08795282:0.0002578536)62:0.0000045434)99:0.0000127057)61:0.0000009245,(SAMN08795338:0.0001141210,SAMN08912759:0.0000662313)100:0.0001322230)61:0.0000042264)49:0.0000126793)49:0.0000008981,(((((((SAMN08732577:0.0001745012,SAMN08795126:0.0001886269)86:0.0000082143,SAMN08795105:0.0001310293)83:0.0000044353,SAMN08795340:0.0003804709)84:0.0000095388,SAMN08795284:0.0002234228)89:0.0000372515,(SAMN08794971:0.0001479380,SAMN08912792:0.0001775291)60:0.0000098730)59:0.0000032433,((SAMN08795355:0.0002620815,(SAMN08912871:0.0002151687,SAMN08913135:0.0002154958)99:0.0000300543)97:0.0000010698,SAMN08912741:0.0003424151)98:0.0000169057)55:0.0000011887,(SAMN08912745:0.0001986663,SAMN08913036:0.0002874490)66:0.0000044377)75:0.0000127152)100:0.0003063703,(((((SAMN08732158:0.0002503738,SAMN08732429:0.0001427342)100:0.0000044377,SAMN08732528:0.0000914176)100:0.0001002415,SAMN08912905:0.0002198041)100:0.0000171039,(((SAMN08732169:0.0000400639,(SAMN08794967:0.0000676252,SAMN08795365:0.0000676252)100:0.0000065761)100:0.0000295853,SAMN08732408:0.0000740180)100:0.0000780711,(SAMN08794986:0.0002071213,SAMN08795242:0.0001437108)78:0.0000128041)78:0.0000009245)78:0.0000040569,SAMN08913032:0.0002113489)100:0.0004540344)99:0.0000401489)100:0.0005759148)100:0.0003020412,SAMN08708322:0.0011796129)100:0.0002465205,(((((SAMN08379841:0.0005421619,(SAMN08708526:0.0004289249,SAMN08708712:0.0004448790)100:0.0000338260)100:0.0002114972,((SAMN08629192:0.0004439014,SAMN08708186:0.0004183988)100:0.0000088074,(SAMN08732210:0.0002527836,(SAMN08912796:0.0000386085,SAMN08912798:0.0001218833)100:0.0001525621)100:0.0002114828)100:0.0001213482)100:0.0000216014,(((((((((((((((SAMN08732148:0.0001047203,SAMN08795100:0.0000603546)100:0.0000588003,SAMN08732183:0.0000966763)100:0.0000149502,SAMN08794965:0.0001304794)100:0.0000048739,SAMN08732217:0.0001777147)100:0.0000101164,((SAMN08795219:0.0000586263,SAMN08913037:0.0000926498)100:0.0000935625,(SAMN08912891:0.0001730731,SAMN08913350:0.0001052126)100:0.0000217907)100:0.0000126949)100:0.0000085071,(((SAMN08732411:0.0001179752,SAMN08912928:0.0000881928)100:0.0000346542,(SAMN08732464:0.0002023011,(SAMN08732525:0.0001473614,SAMN08912999:0.0001188787)100:0.0000125458)98:0.0000042264)99:0.0000681744,(SAMN08732510:0.0001351686,SAMN08912817:0.0001213222)100:0.0000688044)98:0.0000042264)98:0.0000084528,(SAMN08732308:0.0000957077,(SAMN08732343:0.0001065463,SAMN08732436:0.0000761991)100:0.0001258252)93:0.0000269120)66:0.0000009245,((SAMN08732314:0.0000609703,SAMN08913255:0.0002011070)100:0.0000176000,SAMN08795218:0.0001154707)100:0.0000654209)66:0.0000126240,((((((((SAMN08732241:0.0001925107,SAMN08795087:0.0000913778)100:0.0000164835,SAMN08732259:0.0001362272)100:0.0000392449,SAMN08795111:0.0000861982)100:0.0000756592,((SAMN08732407:0.0001268022,SAMN08795096:0.0000718519)100:0.0000718519,(SAMN08732495:0.0002324870,SAMN08732552:0.0001770326)73:0.0000089208)73:0.0000042264)73:0.0000065004,(((SAMN08732344:0.0000975698,((SAMN08732369:0.0000238319,SAMN08732522:0.0000451551)100:0.0000572635,SAMN08912751:0.0001006755)100:0.0000042264)100:0.0000380384,(SAMN08732466:0.0001742039,SAMN08795046:0.0000971661)100:0.0000999087)100:0.0000009245,SAMN08795123:0.0001304265)100:0.0000217582)73:0.0000062822,SAMN08913231:0.0002409751)73:0.0000041719,SAMN08732278:0.0001944388)73:0.0000206317,SAMN08795065:0.0001862571)50:0.0000041468)50:0.0000253587,((SAMN08732194:0.0001902113,(((SAMN08732200:0.0000338118,SAMN08732492:0.0000380384)100:0.0000169057,(SAMN08732395:0.0001352564,SAMN08732403:0.0000797300)100:0.0000132076)100:0.0000042264,(SAMN08732423:0.0001437108,SAMN08795031:0.0000833145)100:0.0000137928)100:0.0000929862)100:0.0000211303,((SAMN08732342:0.0002363790,(SAMN08794988:0.0001510188,SAMN08913329:0.0000779477)100:0.0000924350)67:0.0000338118,(SAMN08732497:0.0001048472,SAMN08913353:0.0001225751)100:0.0001986518)50:0.0000089098)50:0.0000040317)91:0.0000336556,SAMN08795003:0.0002788008)100:0.0000044189,(SAMN08795149:0.0000338118,SAMN08913087:0.0001031717)100:0.0001420680)100:0.0003592424,(((((SAMN08732569:0.0002677965,SAMN08795070:0.0001394836)100:0.0000211848,(SAMN08795364:0.0001391339,SAMN08913046:0.0002985495)97:0.0000009245)97:0.0000084528,SAMN08795012:0.0001650791)100:0.0002481658,SAMN08794980:0.0004099913)100:0.0000270622,SAMN08795059:0.0003742297)100:0.0001363498)99:0.0000085538,(((SAMN08732174:0.0001283587,(SAMN08795354:0.0002309750,SAMN08913139:0.0001198563)100:0.0000295853)100:0.0000724928,((((((((((((SAMN08732215:0.0001781906,SAMN08913270:0.0002994433)100:0.0000633984,((((SAMN08732516:0.0000989661,SAMN08795022:0.0001352564)100:0.0000071392,SAMN08913155:0.0000966933)100:0.0000064352,SAMN08795108:0.0001009656)100:0.0001248880,(SAMN08795258:0.0000338136,SAMN08795353:0.0001817564)100:0.0001310293)100:0.0000158387)100:0.0000175957,((SAMN08794951:0.0001437375,SAMN08795014:0.0002198041)100:0.0000591717,(SAMN08913013:0.0002198041,SAMN08913314:0.0002308814)99:0.0000181111)97:0.0000012019)97:0.0000126040,(((SAMN08732294:0.0000676252,SAMN08913265:0.0001690743)100:0.0002028938,(((SAMN08732324:0.0000355665,SAMN08732334:0.0000571743)100:0.0000389097,SAMN08912971:0.0003063804)100:0.0001066480,SAMN08732336:0.0001183480)100:0.0000126793)100:0.0000253587,SAMN08912853:0.0003551001)100:0.0000549450)97:0.0000023141,(SAMN08795075:0.0002326803,SAMN08912710:0.0001934040)60:0.0000513837)53:0.0000008981,(SAMN08912763:0.0003846994,SAMN08912765:0.0001817696)99:0.0000170089)56:0.0000008981,(SAMN08794985:0.0003043612,SAMN08913241:0.0002908427)49:0.0000134120)49:0.0000124855,SAMN08913079:0.0002959051)49:0.0000031035,SAMN08913285:0.0001817564)49:0.0000008981,(((SAMN08732224:0.0002105674,(SAMN08795045:0.0001309258,SAMN08912821:0.0001266552)100:0.0001056670)100:0.0000472740,(SAMN08795238:0.0002198041,(SAMN08913052:0.0001690743,SAMN08913324:0.0002789931)90:0.0000009245)95:0.0000633984)50:0.0000009245,((SAMN08732261:0.0001733017,(SAMN08913049:0.0001951967,SAMN08913226:0.0002193761)100:0.0000290730)100:0.0001199662,((((((SAMN08732554:0.0000339945,SAMN08795030:0.0000507183)100:0.0000929862,SAMN08913345:0.0001268022)100:0.0000042106,SAMN08795024:0.0002451702)100:0.0000145358,SAMN08912951:0.0002028938)100:0.0000046414,SAMN08795237:0.0002409425)100:0.0000158597,SAMN08794929:0.0002098692)100:0.0000042264)53:0.0000114993)50:0.0000081406)49:0.0000008981,((((((SAMN08732225:0.0000464916,SAMN08732228:0.0001225751)100:0.0001902113,(SAMN08795288:0.0000695128,SAMN08795332:0.0000380384)100:0.0002040503)73:0.0000370224,(SAMN08795177:0.0002282594,SAMN08795303:0.0001976231)71:0.0000098458)50:0.0000010764,(SAMN08795130:0.0002282594,(SAMN08912892:0.0001343991,SAMN08913202:0.0002403081)100:0.0000222464)100:0.0000127459)50:0.0000010764,(SAMN08732293:0.0003381868,(SAMN08732346:0.0001163231,(SAMN08732414:0.0001480303,SAMN08795347:0.0000675766)100:0.0000924246)100:0.0000395713)78:0.0000011887)70:0.0000380384,((SAMN08795236:0.0001034700,SAMN08912985:0.0000578494)100:0.0001090850,(SAMN08912874:0.0001589924,SAMN08912898:0.0001206861)100:0.0000623755)92:0.0000044377)50:0.0000084528)49:0.0000023887,(SAMN08795129:0.0001775291,SAMN08913198:0.0002240317)65:0.0000060202)49:0.0000211322)49:0.0000040130,(SAMN08732374:0.0002392233,SAMN08913002:0.0001912335)100:0.0000389121)100:0.0003015458)99:0.0000211390,SAMN08732405:0.0006257655)100:0.0000386184)100:0.0003636065,SAMN08629588:0.0011680457)100:0.0002704059,(SAMN08436198:0.0007652788,((SAMN08732164:0.0000478924,(SAMN08795004:0.0000861950,SAMN08795378:0.0002475157)100:0.0000176634)100:0.0000235679,SAMN08795327:0.0001907983)100:0.0009542150)100:0.0003105972)100:0.0002145019)99:0.0000035843)100:0.0002458739,(((((((((((((((((((((SAMN08379661:0.0003430300,((SAMN08379932:0.0001628341,(SAMN08612719:0.0002225161,SAMN08612862:0.0001538816)72:0.0000230359)72:0.0000042835,(SAMN08612919:0.0001071109,SAMN08612961:0.0002380514)100:0.0000469904)100:0.0000092443)100:0.0000222028,SAMN08612958:0.0000889474)68:0.0000044065,(SAMN08612768:0.0001012806,SAMN08613005:0.0001476539)100:0.0000326470)49:0.0000087042,SAMN08612967:0.0001195021)49:0.0000045277,SAMN08379875:0.0001183480)94:0.0000327911,(SAMN08612708:0.0003171280,SAMN08612733:0.0001811275)94:0.0000255361)100:0.0002109837,(SAMN08379830:0.0001646031,SAMN08612805:0.0001859219)100:0.0001074973)100:0.0000433211,(SAMN08708314:0.0000685707,(SAMN08708483:0.0000345623,SAMN08708845:0.0000338118)100:0.0000085966)100:0.0002023146)100:0.0000954495,((SAMN08379792:0.0003019222,((SAMN08379965:0.0006023726,SAMN08708262:0.0001465285)78:0.0000190037,((((SAMN08708380:0.0000125840,SAMN08708607:0.0000004740)100:0.0000122986,(((SAMN08708519:0.0000188028,SAMN08708664:0.0000010665)91:0.0000047234,SAMN08709243:0.0000219272)93:0.0000042083,SAMN08709112:0.0000126793)93:0.0000047620)89:0.0000011295,SAMN08709095:0.0000172687)100:0.0001652106,SAMN08709246:0.0002511218)84:0.0000010698)78:0.0000084843)100:0.0000792535,((SAMN08379848:0.0001538422,((SAMN08708479:0.0001183480,((SAMN08708643:0.0000633984,SAMN08709225:0.0000445229)100:0.0000041496,SAMN08708842:0.0000295853)100:0.0000192099)100:0.0000295155,(SAMN08708585:0.0000295853,SAMN08709290:0.0000295853)100:0.0000295853)100:0.0000295853)100:0.0001408345,(SAMN08613011:0.0002944247,SAMN08708569:0.0000535217)100:0.0001124625)100:0.0000518942)100:0.0000386319)100:0.0000089226,SAMN08708835:0.0002578536)100:0.0000226989,((((((SAMN08379856:0.0000873123,SAMN08379859:0.0002214753)100:0.0001530028,(SAMN08708193:0.0000591717,SAMN08709069:0.0000126912)100:0.0001143473)100:0.0001072359,((SAMN08612806:0.0001213509,SAMN08612920:0.0001258682)100:0.0000395769,SAMN08708214:0.0000653928)100:0.0001431519)100:0.0000171337,SAMN08612779:0.0002747651)100:0.0000045579,(((SAMN08708395:0.0000264599,SAMN08708833:0.0000549450)100:0.0001549109,SAMN08708618:0.0002113489)100:0.0000633984,(SAMN08708714:0.0000654144,SAMN08709104:0.0000422650)100:0.0001960912)100:0.0000009245)100:0.0000768181,(SAMN08612748:0.0003339585,((SAMN08708158:0.0000590458,SAMN08709252:0.0000580188)100:0.0001737630,(SAMN08709239:0.0001292337,SAMN08709304:0.0002098287)100:0.0000740325)100:0.0000592965)100:0.0000045434)100:0.0000083222)100:0.0000475244,(((SAMN08379855:0.0001891206,SAMN08379939:0.0001042512)100:0.0001842037,(SAMN08379906:0.0002619423,SAMN08709277:0.0001974596)100:0.0000298179)100:0.0000925824,((SAMN08379922:0.0001723855,SAMN08612767:0.0002046096)100:0.0002484793,(SAMN08613049:0.0002071213,((((SAMN08708292:0.0000042264,((SAMN08708413:0.0000008981,SAMN08708933:0.0000211322)100:0.0000008981,SAMN08708644:0.0000224762)100:0.0000045047)100:0.0000318507,SAMN08708682:0.0000290257)100:0.0000043977,SAMN08708525:0.0000295853)100:0.0000214865,(SAMN08708795:0.0000422650,SAMN08709125:0.0000398124)100:0.0000488371)100:0.0000629200)100:0.0001590994)100:0.0000873936)100:0.0000124286)83:0.0000296817,((((SAMN08379668:0.0003959247,(SAMN08379812:0.0001563924,SAMN08612802:0.0002873888)99:0.0000354875)99:0.0000282707,(SAMN08708460:0.0002261074,SAMN08708501:0.0002240317)100:0.0000235047)99:0.0000685271,SAMN08708773:0.0002500478)99:0.0000053606,((SAMN08379828:0.0003846994,SAMN08612775:0.0003418836)99:0.0000261449,(SAMN08708514:0.0000393021,SAMN08709209:0.0000214788)100:0.0002217333)99:0.0000282979)100:0.0000864198)83:0.0000084206,((SAMN08379735:0.0003026495,SAMN08708365:0.0002268258)100:0.0000305736,SAMN08708227:0.0002451702)100:0.0001249128)83:0.0000084817,SAMN08708532:0.0004735042)100:0.0000086642,SAMN08612782:0.0004735042)100:0.0001958270,SAMN08708921:0.0006770011)100:0.0000469649,SAMN08612785:0.0006342254)100:0.0001170946,SAMN08708702:0.0007120498)100:0.0001422110,((((((((((((SAMN08379667:0.0003255020,SAMN08709283:0.0000908001)100:0.0002247774,(SAMN08708220:0.0000464916,SAMN08708286:0.0000643716)100:0.0001806392)100:0.0000177969,(((SAMN08379813:0.0000793152,SAMN08379815:0.0001595136)100:0.0001113696,SAMN08708967:0.0002240317)100:0.0000422650,SAMN08612941:0.0003128175)100:0.0000011887)100:0.0000009245,(((SAMN08379733:0.0000972131,SAMN08709286:0.0000549450)100:0.0000549450,SAMN08708407:0.0000718519)100:0.0000042264,(((((SAMN08379971:0.0002087123,(((SAMN08612929:0.0001268177,SAMN08708803:0.0000340117)97:0.0000206549,SAMN08708825:0.0000680751)69:0.0000097147,SAMN08709012:0.0000592781)69:0.0000047307)100:0.0000291467,SAMN08708619:0.0001014400)69:0.0000085440,SAMN08709061:0.0000803056)69:0.0000107010,SAMN08708490:0.0000532698)100:0.0000087213,(SAMN08708502:0.0000176671,SAMN08708611:0.0000211322)100:0.0000769718)100:0.0000112939)100:0.0002198041)100:0.0000213893,(SAMN08379774:0.0003170456,((SAMN08708588:0.0000180395,SAMN08709142:0.0000084528)100:0.0000089278,SAMN08709237:0.0000177166)100:0.0002366746)100:0.0000402041)100:0.0000169057,(((SAMN08612680:0.0002063699,(SAMN08708236:0.0000474299,(SAMN08708389:0.0000435375,SAMN08708956:0.0000647338)100:0.0000187148)100:0.0000352430)100:0.0000696916,(SAMN08612778:0.0002089126,SAMN08612908:0.0001529911)100:0.0000179407)100:0.0001688480,(SAMN08708180:0.0000549450,SAMN08708456:0.0000337824)100:0.0002661849)100:0.0000127137)100:0.0000042264,SAMN08708879:0.0002198041)100:0.0000887593,(((((SAMN08379990:0.0005037465,(SAMN08612698:0.0002868685,(SAMN08612711:0.0003166533,SAMN08612794:0.0002999604)100:0.0000821720)78:0.0000170841)68:0.0000114187,(SAMN08612744:0.0002597140,SAMN08612957:0.0005973286)100:0.0000132503)71:0.0000276618,((SAMN08708289:0.0000135564,SAMN08708309:0.0000498138)100:0.0001352564,(SAMN08708416:0.0000701908,SAMN08709026:0.0000417613)100:0.0001528044)100:0.0000094805)59:0.0000161290,((SAMN08708290:0.0002071643,SAMN08708873:0.0000611410)100:0.0000786681,SAMN08708441:0.0001667077)100:0.0000568076)81:0.0000256586,((SAMN08708198:0.0000718519,(SAMN08708749:0.0000330567,SAMN08708994:0.0000418336)100:0.0000276945)75:0.0000039416,SAMN08708639:0.0000380384)100:0.0001508342)100:0.0001351708)100:0.0000042264,((SAMN08379895:0.0000845324,SAMN08612984:0.0001403861)100:0.0004938197,((((((((((SAMN08379957:0.0000927372,SAMN08612783:0.0000626042)100:0.0000131432,SAMN08612760:0.0002013221)100:0.0000317779,SAMN08612718:0.0002578536)100:0.0000212232,SAMN08708961:0.0000338786)100:0.0001557966,SAMN08708428:0.0003957851)100:0.0000456669,(((SAMN08708246:0.0000042264,SAMN08708826:0.0000507183)79:0.0000008981,SAMN08709090:0.0000084528)100:0.0001986663,(SAMN08708681:0.0000338469,SAMN08709216:0.0000803056)100:0.0001735824)100:0.0000589116)79:0.0000172639,SAMN08708726:0.0003335353)100:0.0000087310,(SAMN08612896:0.0001437108,SAMN08708950:0.0000718519)100:0.0002962279)100:0.0000439401,(((SAMN08708476:0.0000597921,SAMN08708576:0.0000625395)100:0.0003217098,SAMN08708620:0.0003042421)79:0.0000143028,SAMN08708897:0.0003528441)100:0.0000342593)100:0.0000202759,(((SAMN08708258:0.0000718519,SAMN08709298:0.0000422650)100:0.0000042264,SAMN08708914:0.0000338118)100:0.0000169057,SAMN08708581:0.0000298534)100:0.0003620407)100:0.0000615474)94:0.0000339577)75:0.0000038569,SAMN08613023:0.0005411721)100:0.0003526943,SAMN08708633:0.0006184341)100:0.0000412678,(SAMN08379716:0.0006253322,(((SAMN08612913:0.0003170456,SAMN08709146:0.0003593285)100:0.0000042264,SAMN08708173:0.0003160984)100:0.0001028731,SAMN08708935:0.0003852722)100:0.0001898403)100:0.0001129086)100:0.0002170952)100:0.0001441705,((((((SAMN08379795:0.0000610611,SAMN08379853:0.0000408820)100:0.0003238984,SAMN08612765:0.0004334784)100:0.0000258086,(SAMN08612942:0.0000380359,SAMN08613042:0.0000295853)100:0.0003626787)100:0.0000149211,(SAMN08436301:0.0000549450,SAMN08629212:0.0000296380)100:0.0002724930)100:0.0001369785,SAMN08629204:0.0005591217)100:0.0002313023,(((SAMN08629209:0.0001437108,SAMN08629567:0.0001528710)100:0.0003877518,SAMN08892494:0.0004523593)100:0.0000258331,(((SAMN08732526:0.0004185286,SAMN08892585:0.0001944388)100:0.0000084528,SAMN08892531:0.0002578536)100:0.0000084528,SAMN08913114:0.0004227573)100:0.0000972131)100:0.0002931588)100:0.0002177794)100:0.0006903730)100:0.0000036659)100:0.0007155511,((((((((((((((((((((((((((((((((SAMN08379657:0.0000798295,(((SAMN08379897:0.0001978752,SAMN08612811:0.0000902813)64:0.0000168685,(SAMN08379901:0.0001509368,SAMN08613079:0.0002028938)62:0.0000211801)60:0.0000093754,(SAMN08612726:0.0001992778,SAMN08612983:0.0001508137)49:0.0000130077)49:0.0000130842)49:0.0000082595,((((((SAMN08379675:0.0003107072,SAMN08612751:0.0001514533)50:0.0000231689,SAMN08379732:0.0001961230)50:0.0000283059,((SAMN08379772:0.0002146731,SAMN08612764:0.0001394836)100:0.0000633713,SAMN08379808:0.0001225411)89:0.0000133138)49:0.0000044377,SAMN08613062:0.0001690743)49:0.0000042264,((((((((((SAMN08708287:0.0000626982,SAMN08709056:0.0001420077)100:0.0000554819,(SAMN08708426:0.0000591717,SAMN08709070:0.0000380802)75:0.0000046900)49:0.0000249149,SAMN08708409:0.0001268022)49:0.0000126993,SAMN08709130:0.0001098940)49:0.0000172009,SAMN08708996:0.0000972131)49:0.0000044377,SAMN08709278:0.0001437144)49:0.0000033183,((SAMN08708538:0.0000668926,((SAMN08708679:0.0001225751,SAMN08709167:0.0001014400)65:0.0000083735,SAMN08708729:0.0000972131)49:0.0000051242)49:0.0000123351,(SAMN08708896:0.0000772216,SAMN08709177:0.0000792234)95:0.0000168959)50:0.0000089676)49:0.0000011712,(((SAMN08708299:0.0000657511,(SAMN08708386:0.0000665765,(SAMN08708425:0.0001114408,SAMN08708991:0.0000657133)100:0.0000438747)63:0.0000154323)100:0.0000511923,((((((SAMN08708356:0.0000726697,SAMN08708453:0.0000380827)72:0.0000061829,(SAMN08708846:0.0000817955,SAMN08709089:0.0000554660)60:0.0000233544)51:0.0000027856,(SAMN08709080:0.0000141158,SAMN08709226:0.0000674678)63:0.0000324292)49:0.0000157340,SAMN08708821:0.0000391736)49:0.0000264032,((((((SAMN08708401:0.0000633984,SAMN08709051:0.0000803056)100:0.0000211322,SAMN08708796:0.0000422650)88:0.0000053898,SAMN08709300:0.0001043990)67:0.0000126793,SAMN08708403:0.0000772966)67:0.0000169685,SAMN08709027:0.0000323999)92:0.0000295853,SAMN08708999:0.0000704370)51:0.0000037921)49:0.0000224239,(SAMN08709274:0.0000843797,SAMN08709302:0.0001268022)100:0.0000161474)49:0.0000009377)49:0.0000104148,SAMN08708471:0.0001137551)49:0.0000200527)49:0.0000050228,(SAMN08708640:0.0000760787,SAMN08708798:0.0000760787)61:0.0000126793)81:0.0000087340,SAMN08709096:0.0000549450)83:0.0000621417)49:0.0000042448,((SAMN08379858:0.0001648470,(SAMN08379880:0.0001636360,SAMN08379881:0.0001551328)99:0.0000701059)69:0.0000098221,(SAMN08379950:0.0001902113,SAMN08612947:0.0003043612)56:0.0000045434)68:0.0000156821)49:0.0000298877)49:0.0000044377,(((SAMN08379708:0.0002400510,(SAMN08379893:0.0001464243,SAMN08379894:0.0002082387)96:0.0000216659)100:0.0000501848,SAMN08379728:0.0001342575)52:0.0000321044,SAMN08612735:0.0001262956)49:0.0000046077)74:0.0000669487,SAMN08379879:0.0001526261)100:0.0001352564,SAMN08379867:0.0004523593)67:0.0000086642,(SAMN08379758:0.0001352564,(SAMN08379972:0.0002737281,SAMN08612927:0.0001056670)96:0.0000008783)100:0.0001658923)50:0.0000126616,(((((SAMN08379658:0.0001299483,SAMN08379977:0.0002551868)100:0.0000244674,((((((SAMN08379672:0.0000963694,SAMN08379868:0.0001198645)82:0.0000348619,SAMN08613021:0.0001951472)62:0.0000095467,(((SAMN08379746:0.0001848009,(SAMN08379816:0.0005211734,SAMN08379997:0.0002812118)61:0.0000222797)63:0.0000351963,(SAMN08379862:0.0001945378,(SAMN08379917:0.0001775291,SAMN08612808:0.0001225751)94:0.0000082242)79:0.0000253582)49:0.0000050530,SAMN08613078:0.0001733017)49:0.0000137603)49:0.0000064482,((((SAMN08379734:0.0001049419,SAMN08612842:0.0003502830)97:0.0000108939,((SAMN08612910:0.0001690743,SAMN08612963:0.0001818608)100:0.0000261391,SAMN08613034:0.0003623488)69:0.0000128907)67:0.0000083357,((SAMN08379782:0.0002143125,(SAMN08379870:0.0001128328,SAMN08612869:0.0001152816)60:0.0000199632)49:0.0000103989,SAMN08613073:0.0000587207)49:0.0000126096)49:0.0000042264,(((SAMN08379765:0.0000910013,(SAMN08612835:0.0000848606,SAMN08613008:0.0002353109)98:0.0000180931)77:0.0000178814,SAMN08612732:0.0000545789)56:0.0000131376,(((SAMN08379778:0.0001056670,SAMN08379877:0.0001430257)66:0.0000132422,SAMN08379824:0.0000887131)67:0.0000009443,(SAMN08379979:0.0002452565,(((((((((SAMN08708150:0.0002265462,SAMN08708753:0.0001648470)49:0.0000441141,(((SAMN08708184:0.0000803056,SAMN08708691:0.0000422650)61:0.0000084528,SAMN08708500:0.0000633984)100:0.0000339657,((SAMN08708844:0.0001349144,SAMN08709121:0.0000501341)100:0.0000224249,SAMN08708990:0.0000677387)62:0.0000250146)100:0.0000591717)49:0.0000085578,SAMN08708725:0.0001457131)49:0.0000043137,((SAMN08708268:0.0000926545,(SAMN08708369:0.0001049463,SAMN08708602:0.0001115894)50:0.0000233574)100:0.0000515764,(((SAMN08708358:0.0000795931,SAMN08709231:0.0000783215)100:0.0000463393,SAMN08709035:0.0000922856)49:0.0000100368,SAMN08708977:0.0000676252)49:0.0000514793)49:0.0000090554)49:0.0000127010,(((SAMN08708909:0.0001016084,SAMN08709018:0.0000825700)100:0.0000271665,SAMN08709178:0.0000650287)100:0.0000571585,(SAMN08709192:0.0000879392,SAMN08709254:0.0001014400)72:0.0000175473)51:0.0000040441)49:0.0000044377,SAMN08708941:0.0001310293)49:0.0000086848,SAMN08708261:0.0001352564)49:0.0000360840,SAMN08708543:0.0000929862)49:0.0000133502,((SAMN08708404:0.0001521652,(((SAMN08708418:0.0000972131,SAMN08708927:0.0000676384)98:0.0000043638,(SAMN08708786:0.0001098940,SAMN08709284:0.0000204515)100:0.0000051379)100:0.0000396606,SAMN08709148:0.0000948998)98:0.0000011887)98:0.0000168875,SAMN08708733:0.0001203060)100:0.0000231639)63:0.0000577730)49:0.0000334591)49:0.0000474246)49:0.0000140132)49:0.0000229979)49:0.0000009377,(((SAMN08379744:0.0001161083,SAMN08612877:0.0000627659)70:0.0000365608,SAMN08612847:0.0002119133)82:0.0000234189,SAMN08379752:0.0001465208)52:0.0000469894)49:0.0000407786,((((SAMN08379703:0.0001684433,SAMN08379876:0.0001621587)100:0.0000666061,(SAMN08379852:0.0000793107,SAMN08613056:0.0001608570)100:0.0000496010)72:0.0000317487,((SAMN08379755:0.0001933412,SAMN08379915:0.0001950498)100:0.0000211511,SAMN08612828:0.0001234738)100:0.0000524097)72:0.0000108722,((SAMN08379833:0.0000938379,SAMN08379851:0.0000780997)100:0.0000278527,SAMN08379882:0.0001036361)100:0.0000255322)72:0.0000171489)49:0.0000009245)54:0.0000171806,((SAMN08379998:0.0001680828,SAMN08613029:0.0000864976)100:0.0000459740,SAMN08612688:0.0002895779)100:0.0000531426)100:0.0001970125,(SAMN08379727:0.0001606197,SAMN08379850:0.0000970314)100:0.0002747651)52:0.0000039302,(((SAMN08379663:0.0003913915,SAMN08379694:0.0001878570)100:0.0000236795,SAMN08612897:0.0001264736)100:0.0001626617,(((((((SAMN08379837:0.0002016155,SAMN08379952:0.0001708372)56:0.0000288544,SAMN08379904:0.0001058726)49:0.0000082986,SAMN08612822:0.0000928245)100:0.0000989256,(SAMN08612694:0.0001884742,SAMN08708738:0.0002659094)99:0.0000536366)99:0.0000525135,SAMN08612749:0.0002536258)99:0.0000588664,(SAMN08613076:0.0001641264,(SAMN08708156:0.0001674714,((((SAMN08708159:0.0000323594,((SAMN08708249:0.0000446838,SAMN08709175:0.0000626521)100:0.0000443866,SAMN08708548:0.0000930547)49:0.0000009245)50:0.0000242093,SAMN08708661:0.0000836007)49:0.0000144156,(SAMN08708822:0.0000575219,SAMN08709297:0.0000840912)86:0.0000018897)50:0.0000177648,(SAMN08708596:0.0000420471,SAMN08708673:0.0000932888)63:0.0000212831)49:0.0000044792)83:0.0001069394)100:0.0001481359)51:0.0000010698,(SAMN08612976:0.0001939209,SAMN08613022:0.0000519268)100:0.0002143130)71:0.0000731566)71:0.0000216205)49:0.0000039763)49:0.0000041452,(((((((((SAMN08379666:0.0002022168,SAMN08612931:0.0002310662)63:0.0000280512,(SAMN08379790:0.0002162870,SAMN08612777:0.0001954120)50:0.0000047643)52:0.0000090383,(SAMN08379825:0.0001238071,(((SAMN08708494:0.0001100531,SAMN08709166:0.0000633984)100:0.0000347712,SAMN08708506:0.0000567931)98:0.0000231998,(SAMN08708865:0.0000401499,SAMN08709193:0.0000512041)100:0.0000444484)62:0.0000556433)62:0.0000429009)50:0.0000081662,SAMN08379726:0.0001215521)100:0.0001201046,(((SAMN08379719:0.0001146240,(SAMN08379844:0.0002155346,SAMN08613047:0.0001480016)96:0.0000265224)96:0.0000603865,((SAMN08612817:0.0002137259,SAMN08612849:0.0001018158)100:0.0000280616,SAMN08612998:0.0000946843)100:0.0000095605)96:0.0000272964,SAMN08379736:0.0001537649)100:0.0002175954)62:0.0000716849,((SAMN08379691:0.0002470560,SAMN08612756:0.0005453480)93:0.0000181075,SAMN08379717:0.0003466258)67:0.0000515170)50:0.0000061877,(SAMN08612916:0.0001945346,(SAMN08708688:0.0000595759,SAMN08709008:0.0000771733)100:0.0002430928)100:0.0002290681)49:0.0000212267,((((SAMN08379688:0.0001178795,(SAMN08379802:0.0000879267,SAMN08612858:0.0001056670)95:0.0000097048)93:0.0000115587,(SAMN08379807:0.0001497746,SAMN08379900:0.0001203596)99:0.0000171402)100:0.0002966411,(((((SAMN08379711:0.0001976359,SAMN08613050:0.0000878896)100:0.0000436362,SAMN08379914:0.0000821796)72:0.0000153038,(SAMN08379896:0.0000720095,SAMN08612953:0.0001606197)72:0.0000004321)100:0.0000458887,(SAMN08379777:0.0001060987,(SAMN08708312:0.0001110555,SAMN08708606:0.0001079827)100:0.0001307679)100:0.0000461464)100:0.0000173755,(SAMN08612968:0.0002173898,SAMN08613006:0.0004860204)100:0.0000435005)100:0.0002689043)68:0.0000008981,(SAMN08379955:0.0006031464,SAMN08612836:0.0004303767)88:0.0000709240)63:0.0000211322)49:0.0000005386,(SAMN08379721:0.0004279289,SAMN08379887:0.0002727344)50:0.0000647324)46:0.0000026189)49:0.0000339161,(((((((SAMN08379730:0.0001200633,SAMN08379892:0.0002689212)55:0.0000175059,SAMN08379963:0.0002400144)56:0.0000146999,SAMN08379899:0.0002514434)54:0.0000131880,SAMN08613017:0.0000773151)100:0.0002929781,(SAMN08613055:0.0002350272,(SAMN08708256:0.0000690918,SAMN08708589:0.0000410508)100:0.0001366842)100:0.0001942112)54:0.0000303132,(SAMN08612797:0.0002717696,(SAMN08612891:0.0000610930,SAMN08613060:0.0002558831)100:0.0002188879)100:0.0000588689)52:0.0000041806,(SAMN08379964:0.0002422851,SAMN08612892:0.0001178945)100:0.0002143445)50:0.0000129772)49:0.0000372540,(SAMN08379985:0.0004530228,SAMN08612759:0.0004296070)100:0.0000395990)49:0.0000008981,(((((SAMN08379686:0.0001183994,(((((SAMN08379702:0.0002394545,SAMN08379954:0.0001088750)70:0.0000195652,((SAMN08612784:0.0000646298,SAMN08613004:0.0002148194)84:0.0000256994,SAMN08612925:0.0001958624)52:0.0000078823)53:0.0000111157,((SAMN08612818:0.0001434879,SAMN08612872:0.0001454240)100:0.0000527815,SAMN08612841:0.0001260705)68:0.0000074991)55:0.0000188321,SAMN08613068:0.0002959051)50:0.0000083730,SAMN08379865:0.0001818746)50:0.0000169057)49:0.0000091118,SAMN08379786:0.0001727903)49:0.0000049390,((SAMN08379720:0.0001509491,SAMN08379819:0.0001338476)69:0.0000304012,SAMN08379921:0.0001260238)67:0.0000110686)49:0.0000330776,(((SAMN08379698:0.0002327522,SAMN08379951:0.0001853720)52:0.0000175839,SAMN08379780:0.0002275006)49:0.0000146326,(((((SAMN08379725:0.0000834381,SAMN08612705:0.0001112709)62:0.0000127958,SAMN08612974:0.0001805151)99:0.0000045700,((((SAMN08379751:0.0001118107,SAMN08612696:0.0000881905)100:0.0000113197,SAMN08612787:0.0001097616)100:0.0000044377,SAMN08379809:0.0001724776)100:0.0000180163,SAMN08612781:0.0001175099)88:0.0000301094)62:0.0000169057,(SAMN08379773:0.0001619977,SAMN08708199:0.0001545780)49:0.0000342709)49:0.0000084528,SAMN08612914:0.0001488798)49:0.0000139028)49:0.0000058664)82:0.0000052568,(((SAMN08708263:0.0001079301,(((SAMN08708267:0.0000948415,((SAMN08708489:0.0000723474,SAMN08708752:0.0000708854)96:0.0000058527,(((SAMN08708784:0.0001521652,SAMN08709050:0.0000718519)100:0.0000195639,SAMN08709016:0.0000295853)96:0.0000322209,SAMN08709091:0.0000253587)96:0.0000115647)100:0.0000426637)65:0.0000009356,SAMN08708354:0.0001310286)49:0.0000082496,SAMN08709128:0.0001435327)49:0.0000149437)100:0.0000188220,SAMN08708294:0.0000891317)81:0.0000155202,SAMN08708265:0.0000738788)68:0.0000639250)100:0.0001345501)49:0.0000465499,((((((SAMN08379677:0.0002402949,(SAMN08379929:0.0001948503,SAMN08613072:0.0001128035)49:0.0000300341)50:0.0000360840,SAMN08612903:0.0001283391)49:0.0000171449,(SAMN08379757:0.0000871488,SAMN08612804:0.0002483846)100:0.0000139763)81:0.0000609851,((((SAMN08379821:0.0000833959,SAMN08612689:0.0001892256)100:0.0000273178,(SAMN08612889:0.0000797712,SAMN08613024:0.0001099175)71:0.0000053070)49:0.0000034257,(((SAMN08379836:0.0001014415,SAMN08379842:0.0001056670)100:0.0000084528,SAMN08612890:0.0001606197)100:0.0000126793,((((SAMN08379928:0.0001726873,SAMN08612874:0.0001182995)100:0.0000297904,SAMN08612864:0.0002409425)99:0.0000084695,((SAMN08612707:0.0001466819,SAMN08612915:0.0001638284)100:0.0000443916,SAMN08612832:0.0001348047)85:0.0000057699)85:0.0000040253,((SAMN08612793:0.0001112266,SAMN08612902:0.0001372701)49:0.0000138752,(SAMN08612975:0.0001047980,SAMN08613036:0.0001014400)100:0.0000281092)49:0.0000286788)49:0.0000257313)49:0.0000085910)49:0.0000345513,SAMN08612737:0.0001564216)49:0.0000045817)58:0.0000282480,SAMN08612880:0.0002659147)100:0.0002166074,SAMN08708735:0.0003086439)60:0.0000592943)49:0.0000010764,(((((SAMN08379741:0.0001625093,SAMN08708556:0.0001588395)50:0.0000126793,((SAMN08612736:0.0001773415,SAMN08612833:0.0001845183)52:0.0000337259,SAMN08612933:0.0003330669)50:0.0000092360)50:0.0000471900,SAMN08612823:0.0002104270)100:0.0000820660,(SAMN08708311:0.0002318600,SAMN08708582:0.0001051270)100:0.0001025826)100:0.0000044035,(((SAMN08379988:0.0001501135,SAMN08612935:0.0002104912)100:0.0000535239,((SAMN08708321:0.0001457969,SAMN08708918:0.0000295602)100:0.0001115015,((SAMN08708976:0.0000995441,SAMN08709235:0.0000420122)98:0.0000227311,SAMN08709023:0.0000706655)98:0.0000090541)100:0.0000131963)100:0.0000674969,((((((SAMN08708394:0.0000989627,SAMN08709049:0.0000607338)100:0.0000178543,SAMN08708993:0.0000996907)83:0.0000073788,SAMN08708957:0.0000704259)100:0.0000277559,SAMN08709052:0.0001113376)77:0.0000100573,SAMN08708881:0.0001351159)68:0.0000094379,((SAMN08708828:0.0000591717,SAMN08709276:0.0000669469)64:0.0000064353,SAMN08708877:0.0000999969)100:0.0000401628)100:0.0000535391)100:0.0000689180)100:0.0001228753)49:0.0000044455,((((((((SAMN08379659:0.0002271019,(SAMN08379740:0.0001563437,SAMN08612888:0.0001425479)88:0.0000142056)100:0.0000341239,SAMN08379861:0.0001349730)100:0.0000552833,SAMN08708636:0.0000883584)76:0.0000011887,(SAMN08708518:0.0000618880,(SAMN08708685:0.0000500970,SAMN08708989:0.0000793303)100:0.0000271889)100:0.0000344412)97:0.0000211322,(((SAMN08708284:0.0000591717,SAMN08709003:0.0000679374)100:0.0000591717,SAMN08709053:0.0000972131)100:0.0000044274,SAMN08709150:0.0001268022)100:0.0000854310)100:0.0000825023,((((SAMN08379764:0.0001172238,SAMN08379766:0.0001197796)100:0.0000676295,SAMN08612846:0.0000964050)100:0.0000507183,(SAMN08612863:0.0002493980,SAMN08613028:0.0004128390)97:0.0000764841)97:0.0000483067,(((((((SAMN08708298:0.0001923225,SAMN08708654:0.0001014400)100:0.0000100211,SAMN08708742:0.0000676252)100:0.0000192447,SAMN08709179:0.0000718519)100:0.0000095436,(SAMN08708469:0.0000591717,SAMN08708894:0.0000504796)100:0.0000126793)100:0.0000255993,SAMN08708929:0.0000718519)100:0.0000043917,(SAMN08708480:0.0000505509,SAMN08708604:0.0000297541)100:0.0000253587)100:0.0000290067,SAMN08709017:0.0000472099)100:0.0000265436)97:0.0000804917)100:0.0000044377,((SAMN08708342:0.0001328589,(SAMN08708437:0.0001141403,SAMN08708809:0.0000549428)97:0.0000209905)57:0.0000045493,(SAMN08708484:0.0000791424,SAMN08708985:0.0001227829)100:0.0000369529)100:0.0001127135)100:0.0000085147,(((SAMN08379680:0.0002523671,SAMN08612812:0.0001002015)92:0.0000168195,((((SAMN08379689:0.0000745696,SAMN08612834:0.0001056670)73:0.0000129907,(SAMN08379840:0.0001371388,SAMN08612709:0.0001642864)100:0.0000190118)72:0.0000098338,(SAMN08379907:0.0000924686,SAMN08379947:0.0001014400)72:0.0000048391)92:0.0000137132,((((SAMN08379756:0.0001411669,(SAMN08379866:0.0000805634,SAMN08612962:0.0002136293)100:0.0000650260)76:0.0000520509,SAMN08612906:0.0002020041)67:0.0000060194,(SAMN08612926:0.0000487777,SAMN08613041:0.0000686452)76:0.0000146855)67:0.0000114298,SAMN08612982:0.0001011692)67:0.0000103920)67:0.0000358382)100:0.0001042577,(SAMN08708573:0.0000126793,SAMN08708797:0.0000479549)100:0.0000757802)95:0.0000905996)93:0.0000516757)49:0.0000009245,(((((SAMN08379660:0.0002408430,SAMN08379787:0.0002570548)100:0.0001323980,SAMN08709106:0.0001231377)99:0.0000078939,(SAMN08708511:0.0000633984,SAMN08708657:0.0000633984)100:0.0000633421)100:0.0001014400,(SAMN08613019:0.0002249040,((((((SAMN08708154:0.0000671524,((((SAMN08708486:0.0000665569,SAMN08709171:0.0000453030)88:0.0000085165,SAMN08709203:0.0000644312)88:0.0000201361,(SAMN08708963:0.0000408825,SAMN08709184:0.0000858374)56:0.0000126793)49:0.0000095023,(SAMN08708876:0.0000380384,SAMN08709120:0.0000628259)97:0.0000087121)49:0.0000011436)49:0.0000169057,(((((((SAMN08708233:0.0000373149,(SAMN08708278:0.0000543655,SAMN08709248:0.0000505099)100:0.0000098936)97:0.0000211322,SAMN08708444:0.0000459482)78:0.0000050304,((SAMN08708658:0.0000710625,SAMN08708895:0.0001176440)49:0.0000273396,SAMN08709151:0.0000295778)47:0.0000012315)49:0.0000040867,SAMN08709047:0.0000251630)46:0.0000077626,(SAMN08708333:0.0000556952,SAMN08709183:0.0000372690)98:0.0000253587)31:0.0000008981,((((SAMN08708281:0.0000719865,SAMN08708971:0.0000926142)65:0.0000211322,SAMN08709198:0.0000617936)50:0.0000100490,(((SAMN08708325:0.0000676252,SAMN08709057:0.0001014400)56:0.0000004564,(SAMN08708461:0.0000929862,SAMN08708710:0.0000784013)56:0.0000257155)70:0.0000004305,SAMN08708697:0.0000676191)70:0.0000217137)49:0.0000042096,SAMN08709081:0.0000887593)83:0.0000391898)44:0.0000050530,((((((SAMN08708335:0.0001062467,SAMN08708719:0.0000522264)99:0.0000213019,(SAMN08708677:0.0000355407,SAMN08709296:0.0000964421)87:0.0000098447)77:0.0000230400,SAMN08708670:0.0000887593)49:0.0000041420,SAMN08708598:0.0000760787)61:0.0000171600,SAMN08709162:0.0000845324)49:0.0000125483,(SAMN08708848:0.0000543113,SAMN08709270:0.0000295853)62:0.0000008667)46:0.0000130746)49:0.0000036279)46:0.0000034836,(SAMN08708551:0.0000530594,SAMN08709105:0.0000380119)100:0.0000225272)49:0.0000009679,(SAMN08708191:0.0000718519,(SAMN08708590:0.0000647200,SAMN08708805:0.0000591717)93:0.0000276506)50:0.0000044412)98:0.0000380384,(SAMN08708732:0.0000549450,SAMN08708966:0.0000845324)100:0.0000084528)96:0.0000154245,(SAMN08708352:0.0001104459,SAMN08709218:0.0000746488)100:0.0000303200)97:0.0000196172)100:0.0001052218)100:0.0000810776,(((((((((SAMN08379664:0.0001768459,SAMN08612715:0.0002045874)49:0.0000316226,(SAMN08379989:0.0000812900,SAMN08379994:0.0002176449)100:0.0000231061)49:0.0000213821,((SAMN08379975:0.0002484645,SAMN08612852:0.0001732908)80:0.0000231507,(SAMN08612776:0.0000784678,SAMN08612860:0.0000923134)100:0.0000469725)49:0.0000312990)49:0.0000348557,((SAMN08379693:0.0002866850,SAMN08612905:0.0001902113)59:0.0000135826,SAMN08379829:0.0002959051)49:0.0000083736)74:0.0000592636,SAMN08708361:0.0000898210)74:0.0000198532,SAMN08708421:0.0000928501)74:0.0000519740,SAMN08708724:0.0001574906)96:0.0000089491,(SAMN08612844:0.0003028294,SAMN08709275:0.0001381788)100:0.0001552370)100:0.0001760083,((((((SAMN08379714:0.0001316927,SAMN08379905:0.0000739869)100:0.0000331585,SAMN08612952:0.0002171712)92:0.0000345615,SAMN08379771:0.0002055709)100:0.0000438991,SAMN08612820:0.0001310256)100:0.0002041261,((((SAMN08708153:0.0000712992,(((SAMN08708373:0.0000548400,SAMN08709170:0.0000663904)67:0.0000175401,SAMN08708655:0.0000972596)67:0.0000261243,SAMN08709037:0.0000590813)63:0.0000055308)83:0.0000253587,SAMN08708583:0.0000329451)100:0.0000219766,SAMN08709153:0.0000337147)73:0.0000128046,(((SAMN08708175:0.0000384499,SAMN08708740:0.0001393638)49:0.0000123771,SAMN08709065:0.0000509841)49:0.0000078804,(SAMN08708368:0.0000349014,SAMN08708857:0.0000366482)63:0.0000164430)49:0.0000057859)100:0.0001308681)92:0.0001031502,((((((((((((SAMN08379843:0.0001356830,SAMN08379953:0.0001761234)100:0.0000693297,SAMN08612801:0.0002820115)100:0.0000574484,SAMN08708789:0.0000621784)100:0.0000176993,SAMN08709232:0.0000340054)49:0.0000102410,SAMN08708571:0.0000325827)49:0.0000078935,SAMN08708692:0.0000659721)49:0.0000038387,(SAMN08708414:0.0001410970,(SAMN08708462:0.0000551611,SAMN08709282:0.0000198015)100:0.0000432863)60:0.0000127394)49:0.0000040114,SAMN08708850:0.0000661964)49:0.0000008698,(SAMN08708676:0.0000610251,SAMN08708827:0.0000090896)100:0.0000394303)49:0.0000050258,(SAMN08709009:0.0000117095,SAMN08709259:0.0000969024)100:0.0000393608)61:0.0000129297,(SAMN08708553:0.0000300329,SAMN08708717:0.0000960954)93:0.0000129459)100:0.0001606856,(SAMN08708419:0.0001410084,(SAMN08708630:0.0000283816,SAMN08709207:0.0000659728)100:0.0000505010)100:0.0000988664)100:0.0000817147)51:0.0000008981)50:0.0000126793)49:0.0000011037)49:0.0000338118,((((((((((SAMN08379673:0.0001063856,SAMN08379847:0.0002361087)64:0.0000297526,(SAMN08379890:0.0000972226,(SAMN08612899:0.0002051016,(SAMN08612912:0.0001552715,SAMN08612954:0.0002074172)92:0.0000377636)100:0.0000061133)100:0.0000515138)55:0.0000037722,(((SAMN08379722:0.0001764563,SAMN08379872:0.0001374885)60:0.0000049819,SAMN08612870:0.0002498478)60:0.0000344241,SAMN08379919:0.0000969831)60:0.0000058255)73:0.0000343422,SAMN08379958:0.0001556386)73:0.0000315078,((((((((SAMN08379707:0.0001123822,SAMN08379980:0.0002798420)100:0.0000418148,SAMN08613051:0.0002121960)99:0.0000432425,SAMN08612772:0.0001203170)98:0.0000121304,(SAMN08379889:0.0001283079,SAMN08612710:0.0002722884)99:0.0000471487)98:0.0000016957,(SAMN08379803:0.0001252555,SAMN08612819:0.0000489026)100:0.0000263777)100:0.0000296987,(SAMN08612928:0.0000598973,SAMN08613054:0.0001228368)100:0.0000446007)49:0.0000008783,SAMN08379978:0.0001725143)100:0.0000732845,(SAMN08379754:0.0002177264,(SAMN08612830:0.0001435154,SAMN08612871:0.0002072252)100:0.0000207095)49:0.0000341659)49:0.0000401560)49:0.0000087557,((((SAMN08379696:0.0001839449,SAMN08379839:0.0001442467)67:0.0000265806,SAMN08612691:0.0002519845)65:0.0000140431,(SAMN08379779:0.0001037670,SAMN08612825:0.0001515885)67:0.0000321950)65:0.0000085872,((SAMN08379804:0.0001773310,(SAMN08612850:0.0001277483,(SAMN08612977:0.0002475533,SAMN08613057:0.0001559918)100:0.0000789044)97:0.0000139944)100:0.0000323671,SAMN08379945:0.0001323505)65:0.0000180385)100:0.0000591442)61:0.0000951094,(SAMN08708946:0.0001293872,SAMN08709099:0.0001291849)100:0.0000455669)58:0.0000401995,(((((SAMN08708228:0.0000588832,((SAMN08708295:0.0001093862,SAMN08709074:0.0000889898)49:0.0000084528,(SAMN08708382:0.0001207916,SAMN08708824:0.0000797235)49:0.0000008790)49:0.0000040974)62:0.0000061102,SAMN08709025:0.0000408632)100:0.0000508691,(SAMN08708377:0.0000750189,SAMN08708915:0.0000856114)100:0.0000267682)87:0.0000081103,SAMN08708463:0.0000633984)51:0.0000008981,SAMN08708436:0.0000888554)83:0.0000295853)100:0.0001099039,(((SAMN08708205:0.0000903234,SAMN08708638:0.0001413906)100:0.0000360141,SAMN08708355:0.0001136567)100:0.0001254122,(((SAMN08708695:0.0000157554,SAMN08709059:0.0000600649)100:0.0002537163,SAMN08708774:0.0002355513)83:0.0000177500,((SAMN08708860:0.0000879550,SAMN08709199:0.0000765270)98:0.0000042517,SAMN08709109:0.0000806437)100:0.0002010200)83:0.0000166465)97:0.0000103111)59:0.0000338118,(SAMN08612685:0.0003827384,SAMN08892442:0.0001860321)100:0.0001286619)49:0.0000009245)49:0.0000040525,((((((((((((SAMN08379690:0.0000684983,SAMN08379750:0.0002344599)99:0.0000220031,SAMN08379943:0.0000907124)99:0.0000151180,((((((SAMN08379760:0.0000695009,SAMN08612946:0.0002280939)100:0.0000442855,SAMN08379910:0.0001033275)99:0.0000155031,SAMN08613016:0.0002237225)92:0.0000123857,SAMN08612876:0.0001780533)92:0.0000137961,(SAMN08379776:0.0000869598,SAMN08612979:0.0001613967)100:0.0000307636)58:0.0000043580,SAMN08612816:0.0002325261)58:0.0000040609)92:0.0000315682,SAMN08612884:0.0001857589)100:0.0001795161,(SAMN08379783:0.0002791335,SAMN08379967:0.0003779282)97:0.0000290197)92:0.0000568740,((((((SAMN08612882:0.0002620815,SAMN08709036:0.0000882647)55:0.0000122766,(((SAMN08708204:0.0000658621,SAMN08708785:0.0000484948)49:0.0000126793,((((((SAMN08708300:0.0000803056,(SAMN08708398:0.0000830928,((SAMN08708432:0.0000379393,SAMN08708741:0.0001085302)50:0.0000388411,SAMN08708624:0.0001012274)49:0.0000044762)49:0.0000130280)49:0.0000009007,SAMN08708880:0.0000653164)49:0.0000180063,((SAMN08708319:0.0001141210,SAMN08708504:0.0000253587)67:0.0000169057,SAMN08708728:0.0000253587)49:0.0000036974)49:0.0000088494,SAMN08709176:0.0000507183)49:0.0000208011,SAMN08709236:0.0000894022)49:0.0000129536,((SAMN08708557:0.0000464916,SAMN08709122:0.0000723995)80:0.0000295853,SAMN08709118:0.0000541968)78:0.0000169057)49:0.0000109600)49:0.0000097941,SAMN08709194:0.0000937328)67:0.0000084396)49:0.0000084528,(SAMN08708208:0.0000854406,SAMN08708984:0.0001051249)71:0.0000169057)49:0.0000042264,((((SAMN08708248:0.0000961377,SAMN08709107:0.0001106968)98:0.0000258985,SAMN08708704:0.0000617643)86:0.0000050671,SAMN08708615:0.0000710486)49:0.0000177045,(SAMN08708275:0.0001303559,(SAMN08708328:0.0001347343,SAMN08708546:0.0001006417)49:0.0000172771)49:0.0000262682)49:0.0000009377)100:0.0000680505,(SAMN08708247:0.0001225751,SAMN08709126:0.0000903566)100:0.0000663579)100:0.0000190761,(SAMN08708936:0.0000639482,SAMN08708979:0.0001185758)100:0.0000751621)98:0.0000204726)94:0.0000830618,((((SAMN08379742:0.0002827350,(SAMN08612893:0.0001337016,SAMN08612994:0.0001969835)100:0.0000954920)100:0.0001198182,(SAMN08708889:0.0001268022,SAMN08709117:0.0000940749)100:0.0000177674)90:0.0000040302,SAMN08709223:0.0001095040)100:0.0000773426,(SAMN08379775:0.0001515988,SAMN08612773:0.0001818849)100:0.0001204353)100:0.0001518625)93:0.0000129082,(SAMN08708464:0.0000513088,SAMN08708559:0.0000684205)100:0.0002642466)92:0.0000044377,(SAMN08708218:0.0002948687,SAMN08709085:0.0003131403)100:0.0000767874)97:0.0000340338,SAMN08612813:0.0005322665)92:0.0000126591,((SAMN08708206:0.0000718519,SAMN08708720:0.0000549450)100:0.0000208600,((((SAMN08708330:0.0000862785,SAMN08708755:0.0000422650)100:0.0000265486,SAMN08709042:0.0000753248)83:0.0000300239,SAMN08708928:0.0000542498)83:0.0000122377,SAMN08708721:0.0000053828)94:0.0000388114)100:0.0002283079)91:0.0000087329,(SAMN08379820:0.0002787166,((SAMN08708812:0.0000901748,SAMN08709138:0.0000750382)76:0.0000135994,SAMN08709078:0.0000968449)100:0.0000305912)100:0.0002216026)73:0.0000256161)49:0.0000044377,(((((((((SAMN08379801:0.0001058119,SAMN08379826:0.0000678461)100:0.0001392461,SAMN08708376:0.0000931129)65:0.0000211322,(SAMN08708304:0.0000295909,((SAMN08708433:0.0000756340,SAMN08708944:0.0000659846)51:0.0000050034,((SAMN08708859:0.0000488931,SAMN08708868:0.0000755823)67:0.0000059664,SAMN08708899:0.0000631940)57:0.0000040578)44:0.0000048738)31:0.0000043542)49:0.0000009245,(((((SAMN08708179:0.0001469745,SAMN08708605:0.0000644137)91:0.0000288818,(SAMN08708708:0.0000591092,(SAMN08708872:0.0001166339,SAMN08709251:0.0000702029)69:0.0000195580)62:0.0000142923)58:0.0000102648,SAMN08708482:0.0000875328)89:0.0000286044,SAMN08708781:0.0000295810)49:0.0000047678,((((((SAMN08708324:0.0001100396,SAMN08708905:0.0001597602)80:0.0000088298,SAMN08708434:0.0003381868)69:0.0000042004,SAMN08709007:0.0001096688)50:0.0000125973,SAMN08709156:0.0000580075)61:0.0000090467,SAMN08709266:0.0000549450)46:0.0000008981,((SAMN08708531:0.0000676252,SAMN08708617:0.0000794479)82:0.0000090737,SAMN08708968:0.0000549450)49:0.0000036729)50:0.0000211322)49:0.0000041221)61:0.0000126793,SAMN08709031:0.0000341157)66:0.0000008981,SAMN08709164:0.0001307558)100:0.0001944388,((SAMN08708363:0.0000405846,SAMN08708561:0.0000447771)100:0.0002247904,SAMN08708584:0.0000824317)100:0.0001105526)74:0.0000238989,(SAMN08708207:0.0000381946,SAMN08708567:0.0000253587)100:0.0002745912)57:0.0000094848,(((SAMN08708329:0.0002376759,SAMN08709108:0.0002578529)58:0.0000235559,SAMN08708960:0.0002620815)49:0.0000089400,(SAMN08708715:0.0000633984,SAMN08708806:0.0001014400)100:0.0001775291)49:0.0000253587)49:0.0000045215)49:0.0000165831,((((SAMN08708196:0.0002585096,SAMN08708627:0.0002867280)49:0.0000084528,SAMN08708468:0.0003671391)69:0.0000197863,SAMN08708665:0.0002020206)51:0.0000287428,(SAMN08708499:0.0003149741,SAMN08708831:0.0000600203)59:0.0000097881)49:0.0000158729)59:0.0000467660,((((SAMN08612838:0.0001848979,SAMN08708962:0.0000602088)88:0.0000338118,SAMN08709267:0.0000791793)88:0.0000129765,(SAMN08708384:0.0000464916,SAMN08708591:0.0000887593)100:0.0000387048)100:0.0002155765,((((SAMN08612999:0.0001236458,SAMN08613020:0.0002387587)100:0.0000176688,SAMN08613061:0.0002046950)100:0.0000867545,(SAMN08708254:0.0000475054,SAMN08709186:0.0001009274)100:0.0000372613)88:0.0000214731,SAMN08708955:0.0001554223)100:0.0001612294)94:0.0000593855)59:0.0000549450,(SAMN08436297:0.0000768062,SAMN08629127:0.0000384034)100:0.0003793916)62:0.0000042264,((((((((((((((((SAMN08379731:0.0001413615,SAMN08379983:0.0002271999)72:0.0000209328,SAMN08379849:0.0001647033)70:0.0000054637,(SAMN08379817:0.0002869637,SAMN08612990:0.0002492161)82:0.0000218961)72:0.0000204193,((((SAMN08379811:0.0001479380,SAMN08379854:0.0001523053)89:0.0000041429,SAMN08612885:0.0001052179)80:0.0000557144,SAMN08379883:0.0001492376)49:0.0000149828,((SAMN08379835:0.0001487961,((((SAMN08379933:0.0002389809,SAMN08613009:0.0002028428)85:0.0000351838,SAMN08612898:0.0002048042)73:0.0000085538,SAMN08379948:0.0002554383)54:0.0000229680,SAMN08612738:0.0001463829)88:0.0000587236)49:0.0000173706,(SAMN08612742:0.0001322213,SAMN08612766:0.0002723173)95:0.0000274885)49:0.0000093216)49:0.0000155940)49:0.0000111716,SAMN08612716:0.0001089062)49:0.0000342540,((((((((SAMN08379831:0.0001806970,SAMN08379878:0.0002026388)100:0.0000356471,(SAMN08612837:0.0001218777,SAMN08612855:0.0001210494)100:0.0000168326)82:0.0000179637,(SAMN08379884:0.0001718515,SAMN08612845:0.0000823155)95:0.0000094804)82:0.0000367668,SAMN08379940:0.0001901781)49:0.0000041142,SAMN08612800:0.0001708653)49:0.0000229232,SAMN08613031:0.0003212738)49:0.0000044762,(((SAMN08379857:0.0001859839,(SAMN08612887:0.0001310293,SAMN08613069:0.0000720548)100:0.0000420364)75:0.0000045683,SAMN08612703:0.0003450632)87:0.0000349328,(SAMN08612677:0.0002874490,SAMN08612861:0.0001384803)87:0.0000139473)70:0.0000043046)49:0.0000172019,(((SAMN08379902:0.0000780427,SAMN08379903:0.0001266751)100:0.0000903227,SAMN08613052:0.0007019077)49:0.0000180129,SAMN08612839:0.0002789931)49:0.0000253810)49:0.0000005332)67:0.0000142824,SAMN08612762:0.0002789931)96:0.0000571693,((SAMN08708637:0.0000731791,SAMN08708744:0.0001043421)98:0.0000338118,SAMN08709021:0.0000792692)52:0.0000139558)50:0.0000045307,(((((((SAMN08708170:0.0001847430,(SAMN08708351:0.0001964804,SAMN08708535:0.0001090021)62:0.0000254741)71:0.0000224122,SAMN08708886:0.0001013280)60:0.0000128133,((SAMN08708570:0.0000321310,SAMN08708970:0.0001444287)95:0.0000717865,SAMN08708612:0.0001268229)57:0.0000045434)60:0.0000430983,((SAMN08708901:0.0000929862,SAMN08709032:0.0000668611)64:0.0000132359,SAMN08709206:0.0001056670)49:0.0000083723)49:0.0000036026,SAMN08708788:0.0001190985)49:0.0000127506,((SAMN08708477:0.0001183480,SAMN08708686:0.0001014400)62:0.0000130064,SAMN08708650:0.0000929862)67:0.0000009304)49:0.0000041729,(SAMN08708703:0.0001415015,SAMN08709086:0.0001052241)52:0.0000441691)49:0.0000294857)49:0.0000041145,((((((SAMN08612810:0.0001627150,SAMN08708577:0.0000783252)100:0.0000352538,((SAMN08708402:0.0001832807,SAMN08709072:0.0001049198)63:0.0000196007,SAMN08709022:0.0001034894)97:0.0000515489)78:0.0000497428,SAMN08709054:0.0000946120)78:0.0000596334,((SAMN08708439:0.0001232065,(SAMN08708863:0.0001167461,SAMN08708885:0.0002254405)51:0.0000395482)49:0.0000178710,SAMN08708629:0.0001113367)49:0.0000222132)49:0.0000145787,SAMN08708593:0.0000887593)49:0.0000042866,(((((SAMN08708152:0.0000718519,SAMN08709250:0.0000803056)87:0.0000008981,SAMN08708508:0.0001521652)77:0.0000126793,(SAMN08708599:0.0000615813,SAMN08708648:0.0000380384)89:0.0000438468)76:0.0000008981,(((SAMN08708201:0.0000760787,SAMN08709258:0.0000793709)49:0.0000008981,SAMN08708855:0.0000507183)50:0.0000217391,(((SAMN08708269:0.0001648127,SAMN08709247:0.0000817414)75:0.0000620689,(SAMN08708579:0.0000803394,SAMN08709161:0.0000633984)100:0.0000146713)49:0.0000065886,(((SAMN08708478:0.0001339337,SAMN08709249:0.0000633984)54:0.0000009377,(SAMN08708804:0.0000548165,SAMN08708883:0.0000717326)66:0.0000169057)53:0.0000230696,SAMN08708586:0.0000671946)51:0.0000094517)49:0.0000177102)49:0.0000430745)49:0.0000338118,(SAMN08708346:0.0000591717,SAMN08709001:0.0000924816)95:0.0000131236)49:0.0000084528)49:0.0000169057)49:0.0000087319,SAMN08708487:0.0000842681)49:0.0000472118,((((((((SAMN08708174:0.0002487778,(SAMN08708964:0.0001232728,SAMN08709214:0.0000776865)87:0.0000566067)50:0.0000132848,((SAMN08708512:0.0000463817,SAMN08709071:0.0000794904)99:0.0000131728,SAMN08708587:0.0001183480)49:0.0000085467)49:0.0000169057,((SAMN08708529:0.0000339695,SAMN08708754:0.0000196643)100:0.0000392733,SAMN08708616:0.0001037727)100:0.0000186519)49:0.0000085302,(((SAMN08708255:0.0000432381,SAMN08708942:0.0000690988)100:0.0000437212,SAMN08708998:0.0000707041)98:0.0000217773,(((SAMN08708350:0.0000750990,SAMN08708829:0.0000727699)100:0.0000126793,SAMN08708387:0.0000499476)100:0.0000175008,(SAMN08708932:0.0001098940,SAMN08709190:0.0001009882)95:0.0000128423)50:0.0000083398)49:0.0000008981)49:0.0000255042,((SAMN08708400:0.0001001707,(SAMN08708429:0.0000619739,(SAMN08708736:0.0000408857,SAMN08709097:0.0000276567)100:0.0000260921)100:0.0000538267)70:0.0000313030,(SAMN08708614:0.0000845324,((SAMN08708628:0.0001710161,SAMN08709123:0.0000872967)80:0.0000289670,(SAMN08708659:0.0001098940,SAMN08708837:0.0000889215)79:0.0000077869)49:0.0000101210)49:0.0000043443)49:0.0000009377)49:0.0000086776,((SAMN08708187:0.0000718519,((((((SAMN08708260:0.0000739617,SAMN08708458:0.0000634464)72:0.0000126793,((SAMN08708547:0.0000294044,SAMN08708890:0.0000770207)75:0.0000339270,SAMN08708684:0.0000784940)60:0.0000039405)56:0.0000184640,(((SAMN08708528:0.0000852853,SAMN08709133:0.0000863857)49:0.0000132473,SAMN08708568:0.0000770853)52:0.0000296100,SAMN08709201:0.0000803056)49:0.0000011887)49:0.0000084528,SAMN08708820:0.0000507183)49:0.0000008981,((((((((SAMN08708316:0.0002512199,(SAMN08708405:0.0001302373,SAMN08709039:0.0001360742)62:0.0000180353)49:0.0000128581,SAMN08708359:0.0000865683)49:0.0000236229,SAMN08708517:0.0001288517)49:0.0000090732,SAMN08708951:0.0001051319)49:0.0000261644,SAMN08708861:0.0000757621)49:0.0000263894,SAMN08708446:0.0001521652)49:0.0000010698,SAMN08708647:0.0000633984)49:0.0000079698,SAMN08708344:0.0001014400)49:0.0000166904)49:0.0000211412,SAMN08708562:0.0001020450)49:0.0000163528)49:0.0000044377,(((((((SAMN08708234:0.0001233981,SAMN08708775:0.0001761744)59:0.0000217090,(SAMN08708706:0.0000803056,SAMN08708898:0.0000713274)67:0.0000103779)50:0.0000069970,SAMN08708911:0.0001098940)51:0.0000292758,((((SAMN08708442:0.0002931840,SAMN08708495:0.0000809485)99:0.0000181829,(SAMN08708705:0.0000464916,SAMN08709068:0.0001183480)100:0.0000171390)97:0.0000195854,SAMN08708847:0.0000816756)84:0.0000422650,SAMN08708982:0.0001100421)81:0.0000070143)49:0.0000109132,((SAMN08708878:0.0000532825,SAMN08708887:0.0000748467)100:0.0000576860,SAMN08709127:0.0000552449)79:0.0000668106)49:0.0000167465,(((SAMN08708285:0.0000676252,SAMN08709213:0.0000591717)79:0.0000116557,SAMN08708838:0.0000517650)80:0.0000295853,(SAMN08708986:0.0000897026,(SAMN08709005:0.0000370285,SAMN08709222:0.0000517116)100:0.0000339138)100:0.0000216930)49:0.0000036862)49:0.0000038264,SAMN08709092:0.0000507183)49:0.0000084528)49:0.0000044377)49:0.0000171287,((((SAMN08708315:0.0000362843,SAMN08708338:0.0000395780)99:0.0000286055,((SAMN08708475:0.0000865010,SAMN08708690:0.0000696758)100:0.0000251380,SAMN08709124:0.0000542152)89:0.0000225046)71:0.0000059873,((SAMN08708592:0.0000488891,SAMN08708870:0.0000481968)81:0.0000125745,SAMN08708680:0.0000661027)77:0.0000048522)82:0.0000172898,SAMN08708792:0.0000881470)73:0.0000251396)46:0.0000031858,(((((SAMN08708189:0.0001310293,SAMN08708510:0.0001098940)55:0.0000131518,((SAMN08708332:0.0000989853,SAMN08708817:0.0000878324)68:0.0000146170,(SAMN08708683:0.0000844529,SAMN08708808:0.0000798200)68:0.0000055894)92:0.0000169661)55:0.0000206374,(SAMN08708470:0.0001014400,(((SAMN08708893:0.0000682040,SAMN08708997:0.0000882040)70:0.0000338118,(SAMN08708988:0.0000928711,SAMN08709168:0.0001367572)97:0.0000273723)49:0.0000089834,SAMN08709002:0.0000297124)49:0.0000084528)49:0.0000213899)49:0.0000007904,((SAMN08708203:0.0001268022,SAMN08708793:0.0000676252)55:0.0000202810,((((SAMN08708431:0.0000792245,(SAMN08708972:0.0001101634,SAMN08709077:0.0001095762)74:0.0000182082)72:0.0000118117,SAMN08708916:0.0000752804)73:0.0000321905,SAMN08709255:0.0000804178)91:0.0000407416,SAMN08708713:0.0001807406)49:0.0000091173)49:0.0000342426)49:0.0000039962,((SAMN08708212:0.0000821320,SAMN08708791:0.0000087680)100:0.0000734099,SAMN08709202:0.0000887593)50:0.0000127783)49:0.0000091303)49:0.0000126215)49:0.0000011341,(SAMN08709188:0.0000929862,SAMN08709211:0.0001044669)84:0.0000219988)50:0.0000147993,SAMN08709046:0.0000971163)71:0.0002914982,SAMN08629504:0.0004655693)62:0.0000037965,((SAMN08379738:0.0006303439,SAMN08913030:0.0004961141)65:0.0000523930,(SAMN08612993:0.0004207397,((SAMN08708238:0.0000678236,SAMN08709011:0.0000799818)100:0.0000315595,SAMN08709269:0.0000633065)100:0.0000819493)100:0.0003452584)60:0.0000055729)60:0.0000388242)62:0.0000195318,((((((((((SAMN08435991:0.0001742593,SAMN08629226:0.0000933752)100:0.0000511125,SAMN08629278:0.0001188732)100:0.0000303879,SAMN08629043:0.0001251093)100:0.0000455332,(SAMN08436224:0.0000877481,SAMN08436226:0.0000302570)100:0.0000947093)100:0.0000115145,(SAMN08629525:0.0000960421,SAMN08629568:0.0001600244)100:0.0001249341)100:0.0000268447,(SAMN08629079:0.0001056670,((SAMN08629082:0.0000676252,SAMN08629200:0.0000507183)100:0.0001225862,SAMN08629291:0.0001690743)100:0.0000380384)100:0.0000085236)100:0.0000115812,(((SAMN08436229:0.0000592768,SAMN08629207:0.0001343954)100:0.0000301059,SAMN08629048:0.0000866456)100:0.0000152450,SAMN08629349:0.0001079364)100:0.0000887585)100:0.0000216325,((((SAMN08436300:0.0001014400,SAMN08629361:0.0000295853)100:0.0000084528,(SAMN08629246:0.0000407149,SAMN08629247:0.0000549293)100:0.0000225398)100:0.0000169231,SAMN08629059:0.0001098940)100:0.0000890239,SAMN08629500:0.0001690743)100:0.0000760611)100:0.0000084043,(SAMN08892419:0.0000626515,SAMN08892445:0.0000338118)100:0.0002052375)100:0.0002720293,SAMN08892439:0.0004354437)99:0.0000038461)60:0.0000592094,((((((((((((((((((SAMN08732145:0.0001905440,SAMN08795013:0.0001218400)100:0.0000542409,SAMN08913283:0.0001139365)90:0.0000117864,(SAMN08732532:0.0001383560,SAMN08795037:0.0001422161)86:0.0000187108)54:0.0000163988,((SAMN08795044:0.0001292203,(SAMN08795091:0.0001620107,SAMN08912746:0.0001364993)88:0.0000349532)66:0.0000043253,(SAMN08795275:0.0002018561,SAMN08912822:0.0001172415)57:0.0000245702)54:0.0000169318)88:0.0000325438,SAMN08732503:0.0001141210)49:0.0000008732,((SAMN08732347:0.0000960064,SAMN08732581:0.0001344402)49:0.0000103300,((((SAMN08732417:0.0001613949,SAMN08912954:0.0001665411)50:0.0000134204,SAMN08795002:0.0001157619)49:0.0000233439,(SAMN08732537:0.0002163329,SAMN08912943:0.0002386705)67:0.0000225807)49:0.0000089974,(SAMN08732505:0.0001007314,SAMN08794963:0.0001169799)68:0.0000141637)49:0.0000009245)49:0.0000126793)50:0.0000040752,(((((SAMN08732230:0.0001691938,SAMN08794995:0.0001895658)97:0.0000239548,SAMN08732239:0.0001369427)85:0.0000432538,SAMN08732332:0.0001867077)62:0.0000280500,SAMN08795269:0.0002287874)63:0.0000752466,(SAMN08732446:0.0000972727,(SAMN08795043:0.0001436248,((SAMN08795224:0.0001345449,SAMN08913344:0.0001330091)100:0.0000526235,(SAMN08795323:0.0002452416,SAMN08912942:0.0001965950)77:0.0000095367)48:0.0000067330)43:0.0000076532)45:0.0000046094)49:0.0000042091)46:0.0000008981,(((((SAMN08732147:0.0001204668,SAMN08913190:0.0000655905)100:0.0000337231,SAMN08913224:0.0002393915)83:0.0000205020,SAMN08732177:0.0001351960)83:0.0000153332,((SAMN08732238:0.0001648470,SAMN08913277:0.0001469582)65:0.0000179050,SAMN08913223:0.0002431293)53:0.0000083516)49:0.0000145935,(((SAMN08732190:0.0001410523,SAMN08732244:0.0001935881)85:0.0000113854,SAMN08913363:0.0001817564)63:0.0000601177,((((SAMN08732263:0.0001394162,(SAMN08732437:0.0001389542,(SAMN08794998:0.0001182167,SAMN08912972:0.0001352564)98:0.0000158817)100:0.0000227225)49:0.0000077576,(((SAMN08794921:0.0001808771,SAMN08913358:0.0002073912)75:0.0000375972,SAMN08913159:0.0002085777)49:0.0000406595,SAMN08795254:0.0002501684)49:0.0000132232)49:0.0000139148,SAMN08795066:0.0001523121)47:0.0000082624,(((SAMN08732428:0.0001819884,SAMN08913212:0.0001892891)82:0.0000123948,(SAMN08732548:0.0002680141,SAMN08912764:0.0001108757)69:0.0000305092)50:0.0000052658,SAMN08912997:0.0001988815)50:0.0000210529)49:0.0000009803)44:0.0000008981)50:0.0000422650)49:0.0000549538,((((SAMN08732155:0.0001300580,SAMN08732221:0.0002068791)81:0.0000219561,(((SAMN08732249:0.0000825885,SAMN08732399:0.0001412147)98:0.0000086870,(SAMN08732260:0.0001247549,SAMN08732368:0.0000836287)100:0.0000178888)100:0.0000240485,((SAMN08912750:0.0001114620,SAMN08913263:0.0000780786)99:0.0000276248,(SAMN08912761:0.0001878027,SAMN08912987:0.0000902782)98:0.0000243045)74:0.0000342027)54:0.0000112068)49:0.0000010201,(SAMN08732257:0.0001178707,(((SAMN08732378:0.0002014045,SAMN08732396:0.0001148750)93:0.0000725156,SAMN08732406:0.0001352564)49:0.0000126402,SAMN08732567:0.0001690743)49:0.0000125432)49:0.0000131689)49:0.0000169057,((((SAMN08732180:0.0001141210,(SAMN08732270:0.0001878728,SAMN08732286:0.0001543104)100:0.0000758741)50:0.0000009245,SAMN08732587:0.0001394836)50:0.0000126793,((((SAMN08732427:0.0000997925,SAMN08732430:0.0001230884)100:0.0000386988,SAMN08795053:0.0001079827)69:0.0000169212,SAMN08732540:0.0001241624)88:0.0000512958,((SAMN08795072:0.0001721827,SAMN08795073:0.0001923684)72:0.0000198701,(SAMN08912993:0.0001269494,SAMN08913140:0.0001246508)83:0.0000227002)87:0.0000306003)54:0.0000086051)49:0.0000081772,((((((SAMN08732352:0.0001367508,SAMN08732377:0.0000878959)79:0.0000093533,SAMN08732360:0.0004066902)92:0.0000106878,SAMN08732440:0.0000961679)60:0.0000162219,SAMN08795146:0.0001225751)51:0.0000120426,(SAMN08732353:0.0000764271,SAMN08795019:0.0001633643)76:0.0000389227)49:0.0000054781,((SAMN08732439:0.0000915368,SAMN08912804:0.0001114523)100:0.0000336078,((SAMN08732491:0.0000812721,SAMN08913152:0.0000667953)100:0.0000362180,SAMN08913312:0.0001196295)100:0.0000331720)59:0.0000172263)49:0.0000004717)49:0.0000125250)49:0.0000012191)49:0.0000011003,((((SAMN08732193:0.0001302838,SAMN08795268:0.0001524395)88:0.0000133541,(SAMN08732212:0.0000881744,SAMN08795119:0.0000929862)100:0.0000171672)85:0.0000461953,SAMN08794927:0.0001684588)49:0.0000090706,((((SAMN08732202:0.0002947280,SAMN08794926:0.0002371944)99:0.0000744803,SAMN08794923:0.0001687748)96:0.0000683327,(SAMN08732390:0.0001455422,SAMN08795112:0.0001331948)88:0.0000228685)85:0.0000105876,SAMN08795074:0.0001310293)96:0.0001279834)49:0.0000173314)49:0.0000010154,(((((SAMN08732181:0.0001576121,SAMN08732372:0.0001253719)99:0.0000432699,SAMN08795103:0.0002016653)95:0.0000245494,SAMN08795366:0.0000928974)49:0.0000286595,((SAMN08732258:0.0001373493,SAMN08732272:0.0002454265)49:0.0000241041,SAMN08732594:0.0001195052)49:0.0000126254)49:0.0000090235,((SAMN08732251:0.0001521970,SAMN08795000:0.0001515173)55:0.0000131901,(SAMN08795264:0.0000887593,SAMN08912917:0.0001986663)55:0.0000041728)51:0.0000126047)49:0.0000064523)49:0.0000716138,(((((SAMN08732150:0.0001198331,(SAMN08732388:0.0001838767,SAMN08732502:0.0002210599)66:0.0000382304)66:0.0000138610,SAMN08732549:0.0000874494)67:0.0000701646,SAMN08913242:0.0002660502)66:0.0000467094,((SAMN08732448:0.0001076603,(SAMN08913070:0.0002317741,SAMN08913309:0.0001258641)64:0.0000447462)64:0.0000431323,SAMN08732536:0.0002076980)65:0.0000623193)64:0.0000079778,((SAMN08732370:0.0000952896,((SAMN08795008:0.0002299533,(SAMN08913056:0.0001247764,SAMN08913071:0.0000757033)99:0.0000682836)100:0.0000944376,SAMN08913207:0.0002160290)99:0.0000611245)100:0.0000509640,SAMN08913338:0.0001952606)98:0.0001171061)55:0.0000092627)51:0.0001604349,SAMN08732402:0.0000974826)97:0.0000774655,((((((SAMN08732500:0.0002451702,((((((SAMN08795005:0.0002747651,SAMN08913240:0.0003015015)71:0.0000361017,SAMN08912722:0.0001563924)71:0.0000083001,(SAMN08912969:0.0001714657,(SAMN08913163:0.0002603196,SAMN08913302:0.0002303084)71:0.0000868578)71:0.0000235966)68:0.0000074151,SAMN08913217:0.0002080464)86:0.0000970849,SAMN08913029:0.0001090655)68:0.0000010698,(SAMN08912743:0.0001983697,((SAMN08912977:0.0001152990,SAMN08913022:0.0001600705)100:0.0000236361,SAMN08913313:0.0001984779)99:0.0000126640)97:0.0000042886)71:0.0000393542)71:0.0000264468,SAMN08732529:0.0002536258)68:0.0000091592,SAMN08795153:0.0001944388)74:0.0000194909,((SAMN08912858:0.0002010406,SAMN08913134:0.0001490902)98:0.0000403071,SAMN08913007:0.0001934132)98:0.0000416334)100:0.0003494462,(((((((((SAMN08794933:0.0001973787,(SAMN08795274:0.0002238945,SAMN08912747:0.0001337882)49:0.0000307253)49:0.0000098897,SAMN08795336:0.0002874490)49:0.0000112218,SAMN08795099:0.0002124109)69:0.0000470350,SAMN08913266:0.0003703014)90:0.0000243727,SAMN08795082:0.0001370038)58:0.0000138217,SAMN08913137:0.0002578158)77:0.0000570764,((SAMN08794983:0.0001761111,SAMN08913009:0.0000652042)100:0.0001207366,SAMN08795040:0.0001831993)98:0.0000163517)77:0.0000085028,((((SAMN08795063:0.0001874352,(SAMN08912832:0.0000657654,SAMN08912849:0.0003387716)91:0.0000563382)91:0.0000193084,SAMN08913325:0.0001503771)91:0.0000306088,(SAMN08795138:0.0001278076,SAMN08795164:0.0001415357)100:0.0000762913)91:0.0000216291,SAMN08795223:0.0003170456)91:0.0000045434)78:0.0000126018,(SAMN08912926:0.0002212435,(SAMN08912934:0.0001122349,SAMN08913187:0.0001436359)100:0.0000312198)91:0.0001124867)100:0.0002887045)67:0.0000008981,(SAMN08794955:0.0002343820,(SAMN08795110:0.0000862893,SAMN08913054:0.0001688505)100:0.0000579127)100:0.0003700033)85:0.0000079785)82:0.0000582148,(((((((((((SAMN08732152:0.0001013312,SAMN08732442:0.0001138847)85:0.0000464916,SAMN08732297:0.0000970375)85:0.0000656058,(SAMN08732300:0.0001454581,SAMN08913360:0.0000827122)95:0.0000632386)80:0.0000065309,SAMN08732173:0.0000891952)59:0.0000191983,SAMN08732188:0.0001148757)59:0.0000183737,SAMN08732250:0.0001712093)84:0.0000538039,(SAMN08913108:0.0001523163,SAMN08913195:0.0002004676)100:0.0000370397)97:0.0000394836,(((SAMN08732226:0.0003121586,(SAMN08913039:0.0002773604,SAMN08913343:0.0000778379)100:0.0001154172)72:0.0000500095,SAMN08795309:0.0001698124)72:0.0000562935,(SAMN08794941:0.0001770158,SAMN08912872:0.0001155175)100:0.0000304216)75:0.0000965350)67:0.0000149224,((((SAMN08732197:0.0001604698,SAMN08913154:0.0001648470)87:0.0000092471,(((SAMN08794997:0.0000968873,SAMN08913038:0.0001102447)100:0.0000137240,SAMN08912840:0.0000880570)100:0.0000052925,(((SAMN08795208:0.0001289401,SAMN08912850:0.0002200154)100:0.0000050307,SAMN08913319:0.0001952469)99:0.0000129181,(SAMN08912863:0.0001681167,SAMN08913112:0.0001613653)100:0.0000043690)99:0.0000549450)98:0.0000070682)99:0.0000383010,(SAMN08732523:0.0001707037,SAMN08732585:0.0001507614)100:0.0000314687)99:0.0000498807,(SAMN08794954:0.0001549226,SAMN08913315:0.0002464936)100:0.0000658272)100:0.0000229437)100:0.0002094113,(SAMN08794960:0.0002451617,SAMN08795118:0.0001473015)100:0.0002757490)73:0.0001295641,SAMN08795244:0.0005645789)73:0.0000128148)66:0.0000008981,(((((((((SAMN08732154:0.0001726221,SAMN08732306:0.0001617607)69:0.0000355276,((SAMN08732262:0.0000802359,SAMN08795139:0.0001212634)100:0.0000517248,SAMN08913091:0.0001421518)58:0.0000210347)49:0.0000190021,SAMN08732553:0.0002429370)60:0.0000258637,SAMN08912876:0.0002023777)49:0.0000063291,(SAMN08732470:0.0001198495,SAMN08794924:0.0001849693)100:0.0000454265)49:0.0000112796,(((SAMN08732333:0.0001942472,SAMN08732572:0.0001429144)57:0.0000119718,(SAMN08732546:0.0001781109,SAMN08795333:0.0002453961)98:0.0000409100)51:0.0000022344,((SAMN08732415:0.0001435615,SAMN08912725:0.0001543151)90:0.0000187235,((((SAMN08732535:0.0001342331,SAMN08913348:0.0001693206)72:0.0000639452,SAMN08795342:0.0001758416)71:0.0000312974,(((SAMN08794972:0.0001683675,SAMN08913053:0.0001113130)88:0.0000408363,(SAMN08912989:0.0001213004,SAMN08913141:0.0001800804)99:0.0000176857)87:0.0000404719,SAMN08795090:0.0001131584)69:0.0000093616)51:0.0000041318,SAMN08913215:0.0002028296)51:0.0000038015)52:0.0000592335)50:0.0000251948)95:0.0000517842,(SAMN08732362:0.0003082762,SAMN08912777:0.0002577191)95:0.0000172521)100:0.0003348842,((((((SAMN08732195:0.0001572268,SAMN08913157:0.0002000833)92:0.0000186186,((SAMN08794990:0.0001362846,(SAMN08912805:0.0002703376,SAMN08913058:0.0001750734)49:0.0000182121)49:0.0000107549,SAMN08912791:0.0001126469)49:0.0000083489)49:0.0000093791,(SAMN08912814:0.0001687491,SAMN08912870:0.0002964556)77:0.0000126793)49:0.0000039798,SAMN08912740:0.0001982338)63:0.0000168287,SAMN08912910:0.0001474212)82:0.0000600835,((((SAMN08732357:0.0002747651,SAMN08913023:0.0000972131)75:0.0000048906,(SAMN08795178:0.0001766093,SAMN08912774:0.0002786338)66:0.0000098724)49:0.0000279196,(((SAMN08732576:0.0001341875,SAMN08913170:0.0001036805)80:0.0000281870,(SAMN08795143:0.0000972131,SAMN08913010:0.0002493980)68:0.0000055062)80:0.0000207901,(SAMN08795189:0.0001307343,SAMN08795193:0.0001508776)76:0.0000728084)63:0.0000298796)51:0.0000047982,(((SAMN08732531:0.0001714409,SAMN08913256:0.0001541403)58:0.0000200049,SAMN08795038:0.0001512732)53:0.0000148972,(SAMN08795198:0.0001795821,(SAMN08912788:0.0001510641,SAMN08912867:0.0001461028)72:0.0000259090)51:0.0000126846)52:0.0000123689)81:0.0000044061)100:0.0003994055)83:0.0000298750,((((((SAMN08732162:0.0001050827,SAMN08795235:0.0001250978)93:0.0000099174,SAMN08913206:0.0002789931)73:0.0000055804,(((SAMN08732201:0.0002679667,SAMN08913361:0.0001631109)50:0.0000173256,SAMN08794928:0.0001412900)50:0.0000186313,((SAMN08732481:0.0001700948,SAMN08732593:0.0001842073)49:0.0000156721,(SAMN08795270:0.0001215446,SAMN08795356:0.0001029776)100:0.0000913409)49:0.0000428537)50:0.0000568019)50:0.0000549450,((((SAMN08732184:0.0000856223,SAMN08732557:0.0001682807)68:0.0000274236,SAMN08732268:0.0001185230)68:0.0000212885,(SAMN08794947:0.0001582506,SAMN08795035:0.0000956050)100:0.0000376062)51:0.0000061582,((((SAMN08732304:0.0001104508,SAMN08732312:0.0000623268)100:0.0000676664,SAMN08912952:0.0001073026)100:0.0000268492,(SAMN08794957:0.0001693519,SAMN08794958:0.0001439579)98:0.0000563259)50:0.0000147667,((SAMN08732453:0.0002709504,SAMN08795094:0.0001637374)99:0.0000227018,SAMN08913362:0.0001672460)96:0.0000135433)50:0.0000092429)50:0.0000096639)99:0.0000075293,SAMN08794961:0.0002496059)100:0.0003489983,((((SAMN08732170:0.0001730956,SAMN08732513:0.0002030279)100:0.0000663725,SAMN08913105:0.0002439500)100:0.0000780251,SAMN08795055:0.0002380555)98:0.0000280696,SAMN08795199:0.0001799730)100:0.0003091684)96:0.0000295853)80:0.0000042264)67:0.0000653591,((((((SAMN08732153:0.0002244716,(((((SAMN08732156:0.0001613577,(SAMN08732157:0.0001306993,SAMN08732178:0.0001170732)76:0.0000179028)84:0.0000271432,SAMN08732592:0.0001751224)49:0.0000084244,SAMN08732542:0.0000903934)90:0.0000278179,(SAMN08732555:0.0001048905,SAMN08913073:0.0001817564)57:0.0000178143)49:0.0000043305,(((SAMN08732227:0.0002273970,SAMN08795033:0.0002430739)97:0.0000358861,(SAMN08732382:0.0001112368,SAMN08795086:0.0001242295)77:0.0000229063)97:0.0000780034,(SAMN08732287:0.0001424597,SAMN08732335:0.0001718509)49:0.0000231540)49:0.0000117061)59:0.0000246448)71:0.0000380384,(((SAMN08732160:0.0001718280,SAMN08732187:0.0001339996)97:0.0000244356,SAMN08732447:0.0001738011)97:0.0000408868,(SAMN08795032:0.0001410239,SAMN08795276:0.0001859953)63:0.0000126021)99:0.0000792027)51:0.0000009245,(SAMN08913113:0.0001411342,SAMN08913354:0.0000633984)98:0.0000617174)59:0.0000591551,(SAMN08732398:0.0001817564,SAMN08912766:0.0001859839)60:0.0000044377)50:0.0000169057,((((SAMN08732208:0.0001355851,((SAMN08732289:0.0001684220,(SAMN08732547:0.0000890159,SAMN08732550:0.0001260139)66:0.0000321894)78:0.0000360211,SAMN08912760:0.0001526594)87:0.0000475533)51:0.0000111671,SAMN08913230:0.0001470089)97:0.0000514853,SAMN08795152:0.0002146866)55:0.0000139123,(((SAMN08732350:0.0002228469,SAMN08732524:0.0000760787)100:0.0000053555,SAMN08732454:0.0001678024)59:0.0000183188,SAMN08795154:0.0001520580)81:0.0000253601)58:0.0000389278)100:0.0003508718,((SAMN08795302:0.0001102358,SAMN08795335:0.0001771273)100:0.0000929862,SAMN08912771:0.0001142523)100:0.0004139991)60:0.0000591377)49:0.0000090663,((SAMN08732579:0.0002582102,SAMN08912757:0.0002435247)100:0.0001905836,SAMN08913219:0.0005465072)100:0.0001399777)68:0.0001743110)67:0.0000041860,(((((((((SAMN08379683:0.0002664737,SAMN08612720:0.0001883192)100:0.0000240094,((SAMN08379944:0.0001643963,SAMN08613037:0.0001609099)100:0.0000043142,SAMN08612729:0.0002230850)100:0.0000212659)100:0.0000496530,((SAMN08379692:0.0002780220,SAMN08379753:0.0001893604)96:0.0000202979,(SAMN08379763:0.0001183480,SAMN08613077:0.0000677844)100:0.0001160910)96:0.0000091286)96:0.0000655963,(((SAMN08708302:0.0001014400,SAMN08709217:0.0001183586)96:0.0000012019,(SAMN08708823:0.0000295420,SAMN08709043:0.0000552906)100:0.0000507183)95:0.0000123772,SAMN08709134:0.0000837623)100:0.0000304591)100:0.0002212120,(SAMN08732290:0.0004303822,SAMN08732468:0.0002107986)100:0.0002542275)92:0.0001224197,(SAMN08629345:0.0001142485,SAMN08629539:0.0000845821)100:0.0003046594)87:0.0000708268,(SAMN08436236:0.0003535858,(SAMN08629107:0.0004478016,(SAMN08629120:0.0001636357,SAMN08629584:0.0001575549)100:0.0002186048)100:0.0000603440)100:0.0000314364)87:0.0000042911,((((((SAMN08436015:0.0001105822,SAMN08629506:0.0001109547)100:0.0000220354,SAMN08629091:0.0000767611)100:0.0000140242,SAMN08629403:0.0000777799)100:0.0000888033,SAMN08436145:0.0001727159)100:0.0000820848,(SAMN08629008:0.0002211801,(((SAMN08629081:0.0000310586,SAMN08629537:0.0000534765)100:0.0000918296,SAMN08629561:0.0001486393)100:0.0000330950,(SAMN08629497:0.0002028938,(SAMN08892564:0.0001230557,SAMN08892567:0.0000845045)100:0.0000995049)100:0.0000105286)100:0.0000395420)100:0.0000355366)73:0.0001050423,SAMN08892447:0.0004068915)74:0.0001271974)51:0.0000167749,((((((((SAMN08436019:0.0000630825,((((SAMN08436232:0.0000855786,((SAMN08436305:0.0000827840,(SAMN08629019:0.0000855383,SAMN08629023:0.0000311676)60:0.0000393166)52:0.0000069356,(SAMN08629060:0.0000347125,SAMN08629061:0.0000610007)100:0.0000254211)52:0.0000213773)77:0.0000084530,SAMN08629491:0.0000879125)80:0.0000217448,SAMN08629176:0.0000470974)77:0.0000115583,SAMN08629467:0.0000370158)84:0.0000093546)78:0.0000168772,(SAMN08436202:0.0001014400,SAMN08629522:0.0000928962)78:0.0000041203)69:0.0000010698,(SAMN08629022:0.0000588137,(SAMN08629347:0.0000507348,SAMN08629507:0.0002028020)69:0.0000044377)78:0.0000212956)100:0.0001859284,(SAMN08629296:0.0001286301,SAMN08629377:0.0000573333)100:0.0001264747)100:0.0002191167,SAMN08436208:0.0003701026)100:0.0000633139,((SAMN08436041:0.0001204693,SAMN08629055:0.0000866377)100:0.0000509544,((SAMN08436286:0.0001067809,SAMN08629121:0.0000929862)100:0.0000379765,SAMN08629222:0.0000479611)100:0.0000627829)100:0.0002683383)88:0.0000176278,(SAMN08436081:0.0000908452,SAMN08629499:0.0000341196)100:0.0004561553)88:0.0000331244,(((((SAMN08436118:0.0001016634,SAMN08436248:0.0001605720)100:0.0000460445,SAMN08629202:0.0001442961)75:0.0000352333,((SAMN08629286:0.0000918557,SAMN08629560:0.0001227073)59:0.0000131610,SAMN08629359:0.0000799157)86:0.0000063664)100:0.0002966725,((SAMN08612917:0.0002185903,SAMN08708965:0.0000794026)89:0.0000786891,(SAMN08613033:0.0003197194,SAMN08708613:0.0001836030)89:0.0001096212)100:0.0002869660)100:0.0000295560,SAMN08629454:0.0004593226)88:0.0000428219)88:0.0000664563)51:0.0000134859)80:0.0000142174,((((SAMN08436022:0.0000337485,(SAMN08436231:0.0000458854,(SAMN08436240:0.0000556974,SAMN08629285:0.0001328801)100:0.0000175103)100:0.0000364722)100:0.0000334957,SAMN08629540:0.0000952989)100:0.0002051684,SAMN08892546:0.0004044022)100:0.0000785775,(SAMN08629140:0.0000902923,SAMN08629203:0.0001632619)100:0.0002719002)100:0.0001729143)100:0.0002967182,SAMN08629084:0.0006966421)100:0.0001548981,((SAMN08436200:0.0000616791,SAMN08629172:0.0000763359)100:0.0005402987,SAMN08708465:0.0006568555)100:0.0001899949)100:0.0000452706,((SAMN08629165:0.0000441257,SAMN08629167:0.0000262051)100:0.0000424420,SAMN08629531:0.0000603353)100:0.0006743055)100:0.0000506258,(((((((SAMN08379737:0.0002163866,(SAMN08379886:0.0001338747,SAMN08612960:0.0001210518)100:0.0000664870)100:0.0000585239,SAMN08709029:0.0000582453)98:0.0000087550,((SAMN08708178:0.0001177751,SAMN08708445:0.0000442169)100:0.0000387666,SAMN08708948:0.0001020866)95:0.0000390386)95:0.0000011887,SAMN08708780:0.0000549450)97:0.0000087377,SAMN08708565:0.0000717601)100:0.0005093081,SAMN08708716:0.0008069628)100:0.0001456332,SAMN08629488:0.0006803211)100:0.0001425505)100:0.0003630251,((SAMN08629034:0.0000522522,SAMN08629519:0.0000967946)100:0.0007215394,(SAMN08708851:0.0006272615,(((SAMN08732507:0.0001241122,((SAMN08795162:0.0002400904,SAMN08913183:0.0001301963)83:0.0000244733,SAMN08795245:0.0001799416)83:0.0000435098)83:0.0000701106,SAMN08912869:0.0001760195)83:0.0000699655,SAMN08912908:0.0002234726)100:0.0005744368)100:0.0002171706)100:0.0003991697)100:0.0013017371,(((((((((((SAMN08379959:0.0007442123,SAMN08795376:0.0007912177)100:0.0000228476,((((((SAMN08436006:0.0003534342,SAMN08892440:0.0003846994)100:0.0000645272,SAMN08892408:0.0004481303)100:0.0000010698,((SAMN08629012:0.0000939791,SAMN08629302:0.0000696109)100:0.0000304039,SAMN08892519:0.0001588970)100:0.0002010936)98:0.0000189209,(SAMN08892423:0.0002710187,SAMN08892457:0.0003001332)100:0.0001735533)98:0.0000183763,SAMN08795144:0.0004540818)100:0.0002245289,(SAMN08892417:0.0006886046,SAMN08892434:0.0006340533)100:0.0000676199)100:0.0000718710)100:0.0000785686,SAMN08629304:0.0008965286)81:0.0000038571,((((((((((((((((((((SAMN08436051:0.0001136177,SAMN08436274:0.0001103683)100:0.0002367147,SAMN08892433:0.0003170456)100:0.0000549903,((((((((SAMN08436219:0.0000337928,SAMN08629489:0.0000465809)100:0.0003920331,((SAMN08892470:0.0001310293,SAMN08892545:0.0001454987)100:0.0001070421,SAMN08892541:0.0003212738)100:0.0000856284)100:0.0000010698,(SAMN08892493:0.0002980547,SAMN08892526:0.0003035277)100:0.0000784637)100:0.0000129990,SAMN08892578:0.0005242545)100:0.0000040636,((SAMN08436270:0.0000629987,SAMN08629306:0.0000657238)100:0.0002051012,SAMN08912711:0.0005346733)100:0.0001114561)100:0.0000593696,(SAMN08892496:0.0003847956,SAMN08892586:0.0002465531)100:0.0001251559)100:0.0000169701,(SAMN08892462:0.0003111408,SAMN08892511:0.0002862908)100:0.0001137229)100:0.0000092273,((SAMN08892437:0.0002324870,SAMN08892547:0.0003170246)100:0.0000483284,SAMN08892464:0.0004016138)100:0.0000664148)100:0.0000145994)100:0.0000008981,(SAMN08892524:0.0002027916,SAMN08892566:0.0003884562)100:0.0000131070)70:0.0000008981,(SAMN08629139:0.0002663093,SAMN08629188:0.0003001332)100:0.0001944388)100:0.0000211549,((((SAMN08436079:0.0002800734,SAMN08892485:0.0002832211)100:0.0001422064,SAMN08629577:0.0003723105)100:0.0000086622,SAMN08892500:0.0002992413)100:0.0000137697,SAMN08629581:0.0003952569)100:0.0000567963)82:0.0000247351,(SAMN08892416:0.0003549134,SAMN08892518:0.0004865418)100:0.0001352564)66:0.0000009245,(((SAMN08629135:0.0004471626,((SAMN08892420:0.0003293034,SAMN08892556:0.0002138056)100:0.0001962552,(SAMN08892436:0.0003891249,SAMN08892557:0.0003680292)100:0.0000083579)100:0.0000458758)73:0.0000098266,((SAMN08629255:0.0002578982,SAMN08629563:0.0003436150)100:0.0000821048,((SAMN08892427:0.0004018081,SAMN08892523:0.0003381868)100:0.0000134891,SAMN08892521:0.0003412291)100:0.0000212483)100:0.0000258362)71:0.0000291182,(SAMN08629274:0.0004613677,SAMN08892418:0.0005020215)83:0.0000132694)71:0.0000050409)69:0.0000085947,SAMN08436293:0.0004904801)69:0.0000040111,((((SAMN08892410:0.0004301034,SAMN08892569:0.0003249061)98:0.0000083344,SAMN08892508:0.0003720463)98:0.0000038971,SAMN08892482:0.0003973713)100:0.0000439305,SAMN08892467:0.0005031082)100:0.0000383499)100:0.0000886415,SAMN08892483:0.0005258319)100:0.0000646046,SAMN08892550:0.0004803569)59:0.0000045434,((((SAMN08892425:0.0003755066,SAMN08892466:0.0004277196)100:0.0000037727,SAMN08892501:0.0003297303)100:0.0000896892,SAMN08892539:0.0004481303)100:0.0001567918,SAMN08892516:0.0006215356)83:0.0000045434)59:0.0000127885,SAMN08629187:0.0007434549)76:0.0000299991,SAMN08892487:0.0006594992)96:0.0000300774,SAMN08629138:0.0007613297)100:0.0000813226,SAMN08629160:0.0008034428)68:0.0000211282,((((((SAMN08436055:0.0002912598,(SAMN08629095:0.0002572945,SAMN08629517:0.0002944757)100:0.0000086301)100:0.0000355811,SAMN08629009:0.0003212738)100:0.0000528513,SAMN08629544:0.0005106538)100:0.0000577909,((SAMN08732307:0.0001481926,(SAMN08732313:0.0000826794,SAMN08794956:0.0001044776)100:0.0000378566)100:0.0000368080,(SAMN08794964:0.0000999293,SAMN08794968:0.0001490278)100:0.0001034444)100:0.0004725378)100:0.0001572087,SAMN08892409:0.0007249863)100:0.0000617753,SAMN08892431:0.0008354543)50:0.0000157430)51:0.0000166573,(((((((SAMN08436057:0.0004015290,SAMN08629253:0.0003485863)100:0.0004252101,((SAMN08629363:0.0006049091,((((((SAMN08732413:0.0001557011,SAMN08795104:0.0002283746)55:0.0000133367,(((((SAMN08732441:0.0001201066,SAMN08795120:0.0001262853)100:0.0000315418,SAMN08795057:0.0001289367)100:0.0000287913,SAMN08913116:0.0001396873)86:0.0000197161,((SAMN08912806:0.0001352564,(SAMN08912941:0.0001511847,SAMN08913293:0.0001711109)100:0.0000227800)100:0.0000609107,SAMN08913098:0.0001755386)86:0.0000083334)66:0.0000008783,((SAMN08912801:0.0002088170,SAMN08912901:0.0000674708)100:0.0000582576,(SAMN08912816:0.0001257655,SAMN08912994:0.0001968059)100:0.0000415335)100:0.0000979869)100:0.0000508077)55:0.0000008783,(SAMN08795278:0.0001907840,SAMN08912848:0.0002539419)56:0.0000198284)55:0.0000126855,(SAMN08732462:0.0001557444,((SAMN08795081:0.0001174562,SAMN08913003:0.0001472567)100:0.0000093703,SAMN08795188:0.0001977105)74:0.0000133955)57:0.0000044606)58:0.0000050586,(SAMN08732564:0.0001505765,SAMN08913111:0.0003175015)81:0.0000184423)100:0.0001077544,(SAMN08795050:0.0002124338,((SAMN08795134:0.0001261386,SAMN08913244:0.0001724640)100:0.0000145515,SAMN08795175:0.0002222103)100:0.0000850243)100:0.0001363601)100:0.0003271818)100:0.0002073499,SAMN08892533:0.0004694414)100:0.0000246313)100:0.0000050839,(((((((SAMN08436215:0.0000398813,SAMN08629513:0.0000639368)100:0.0000314590,SAMN08629449:0.0000875077)100:0.0002298106,SAMN08629111:0.0003622847)100:0.0002364277,SAMN08629220:0.0005263582)100:0.0000857984,(SAMN08629170:0.0003467580,(SAMN08629545:0.0003677854,SAMN08892576:0.0004776450)100:0.0000039105)100:0.0000941860)100:0.0000088262,(SAMN08892401:0.0002980179,SAMN08892573:0.0002732373)100:0.0002141994)100:0.0001006055,((((SAMN08629219:0.0005110185,(SAMN08795106:0.0001840904,SAMN08912724:0.0001128955)100:0.0005680064)100:0.0000055467,SAMN08892411:0.0006566609)100:0.0000157826,SAMN08629518:0.0005916184)100:0.0000084661,(((SAMN08629511:0.0001988369,SAMN08629512:0.0000135912)100:0.0003273493,SAMN08892484:0.0004692789)100:0.0001566988,SAMN08892522:0.0006520984)100:0.0000469768)100:0.0000521389)100:0.0000433631)100:0.0000041329,((((((SAMN08436138:0.0004481303,SAMN08629578:0.0004184393)100:0.0000009245,((SAMN08629093:0.0000505351,(SAMN08629382:0.0001055304,SAMN08629553:0.0001056670)100:0.0000042987)100:0.0003297303,SAMN08629524:0.0003541015)86:0.0000397884)100:0.0001309759,SAMN08612875:0.0005115666)100:0.0000304317,((SAMN08629229:0.0000129515,SAMN08629230:0.0000462800)100:0.0005235700,SAMN08629249:0.0005961567)86:0.0000299127)100:0.0000353114,SAMN08436239:0.0007899493)100:0.0001024985,(((SAMN08629090:0.0006146800,SAMN08892555:0.0005646687)100:0.0000211675,SAMN08892507:0.0006301176)100:0.0001605231,((SAMN08629161:0.0005759233,SAMN08892492:0.0006480130)100:0.0001123420,(((((SAMN08629232:0.0003424151,SAMN08892514:0.0002356794)100:0.0000347962,SAMN08629364:0.0004880256)100:0.0000908975,((SAMN08732299:0.0002431255,SAMN08912940:0.0001983758)64:0.0000201916,((((SAMN08732340:0.0000982434,((SAMN08794930:0.0001540445,SAMN08794952:0.0000662651)83:0.0000176062,SAMN08795124:0.0001082909)100:0.0000288246)83:0.0000450274,((SAMN08795289:0.0001188233,SAMN08912827:0.0001934431)57:0.0000096511,SAMN08913331:0.0001852767)59:0.0000052525)62:0.0000177311,SAMN08732499:0.0001521681)57:0.0000123225,(SAMN08794920:0.0001537036,SAMN08795379:0.0001174536)100:0.0000408943)100:0.0000627600)100:0.0004217610)100:0.0000127637,SAMN08892490:0.0005166415)100:0.0001849179,((((SAMN08794944:0.0006342254,(((SAMN08892403:0.0002475185,(SAMN08892486:0.0002411145,SAMN08892554:0.0001687659)100:0.0000633984)100:0.0000087960,SAMN08892476:0.0002188046)100:0.0000295965,SAMN08892430:0.0002493810)100:0.0002950633)62:0.0000039172,((((SAMN08892399:0.0003804709,SAMN08892405:0.0002520960)100:0.0001195428,SAMN08892469:0.0001294606)65:0.0000288559,(SAMN08892504:0.0003377042,(SAMN08892525:0.0003678239,SAMN08892572:0.0002747651)100:0.0000435483)100:0.0000796237)65:0.0000009377,(SAMN08892468:0.0004439014,SAMN08892579:0.0003397940)100:0.0000385805)100:0.0001479380)62:0.0000199012,(SAMN08892412:0.0005031082,(SAMN08892458:0.0002916771,SAMN08892515:0.0002470083)100:0.0001082158)62:0.0000086405)100:0.0000168398,(SAMN08892406:0.0005284839,SAMN08892553:0.0004269861)100:0.0000635694)100:0.0001436524)100:0.0000449876)100:0.0000268456)73:0.0000008981)91:0.0000467667)91:0.0000301229,(SAMN08629378:0.0003762423,(SAMN08629477:0.0003880760,SAMN08892562:0.0004861915)100:0.0000011887)100:0.0002454113)68:0.0000042264,(SAMN08629053:0.0006722960,SAMN08892561:0.0006801243)100:0.0000858278)50:0.0000008981,SAMN08629075:0.0007230597)50:0.0000123236)89:0.0000295870,(SAMN08629389:0.0008119046,SAMN08892460:0.0007017132)100:0.0000512380)70:0.0000213317)89:0.0000252834,((((((SAMN08436108:0.0000321781,SAMN08436156:0.0000439058)100:0.0000470676,SAMN08629076:0.0000859083)100:0.0006187557,SAMN08629295:0.0007653655)100:0.0000804833,(SAMN08629227:0.0003564003,SAMN08913357:0.0004481303)100:0.0003740787)100:0.0000659621,(SAMN08794932:0.0008556766,SAMN08892478:0.0006940658)100:0.0000899080)100:0.0000338118,SAMN08892491:0.0009997015)100:0.0000236775)89:0.0000526166,(SAMN08436083:0.0006060889,SAMN08892552:0.0005107417)100:0.0003292059)89:0.0000351828,(((((((((((((((SAMN08436151:0.0000709290,SAMN08629400:0.0000558522)100:0.0000892420,(SAMN08892453:0.0001521652,SAMN08892463:0.0001183480)96:0.0000011887)100:0.0000079217,(SAMN08892422:0.0000845324,(((SAMN08892426:0.0000380384,SAMN08892454:0.0001834058)93:0.0000068456,SAMN08892441:0.0000338118)92:0.0000059385,(SAMN08892443:0.0000380384,(SAMN08892461:0.0000246653,SAMN08892475:0.0000126793)99:0.0000039611)93:0.0000008981)100:0.0000681204)100:0.0000341447)96:0.0000027463,(SAMN08629543:0.0001123525,SAMN08629554:0.0001037817)100:0.0000707842)92:0.0000009570,(((SAMN08629094:0.0002000592,SAMN08892413:0.0001686102)100:0.0000155651,(SAMN08892395:0.0001980366,SAMN08892513:0.0001352564)100:0.0000129631)87:0.0000009245,SAMN08892535:0.0001418400)87:0.0000090333)100:0.0000829410,SAMN08892495:0.0002234455)100:0.0000092755,((((SAMN08436294:0.0000995423,SAMN08629481:0.0000780184)100:0.0000090637,SAMN08629217:0.0000991412)100:0.0001812615,SAMN08892536:0.0001648470)100:0.0000496030,(SAMN08892414:0.0000887593,SAMN08892421:0.0000380384)100:0.0001944388)96:0.0000044667)96:0.0000168068,((SAMN08892448:0.0001427941,(SAMN08892502:0.0002368927,SAMN08892575:0.0002316991)100:0.0000191570)100:0.0000010104,SAMN08892512:0.0001225751)100:0.0000833360)96:0.0000162850,((((SAMN08629215:0.0000306336,(SAMN08629392:0.0000529319,SAMN08629394:0.0000316843)100:0.0000291889)100:0.0001877005,SAMN08892432:0.0001653311)100:0.0000009377,SAMN08892497:0.0002497466)100:0.0000086301,(SAMN08892446:0.0001208075,SAMN08892498:0.0001183480)100:0.0000851497)100:0.0000257351)96:0.0001641873,(SAMN08892543:0.0002705372,SAMN08892558:0.0003001332)100:0.0000175794)96:0.0000010104,SAMN08629523:0.0002910844)96:0.0002185735,SAMN08912768:0.0006257655)96:0.0001166575,(SAMN08892450:0.0005227523,SAMN08892587:0.0004741855)100:0.0001063133)79:0.0000310211,SAMN08629432:0.0007325721)75:0.0000094582,(SAMN08629201:0.0006681049,SAMN08892544:0.0000629854)89:0.0000165134)64:0.0001844361)73:0.0000029937,SAMN08892435:0.0000180927)100:0.0000815856,(SAMN08892479:0.0010700376,SAMN08892560:0.0009297250)100:0.0000398659)100:0.0002937670,SAMN08629401:0.0012342680)100:0.0000419864,(((((SAMN08629590:0.0004156957,SAMN08892392:0.0003246936)100:0.0000212895,SAMN08892394:0.0004539676)100:0.0001192982,(SAMN08892429:0.0005834962,SAMN08892580:0.0004331013)100:0.0000696397)100:0.0000313466,(SAMN08892517:0.0004935147,SAMN08892570:0.0005187957)100:0.0000766429)100:0.0002120882,(SAMN08892465:0.0006075579,SAMN08892559:0.0005852174)100:0.0001218789)100:0.0005331912)100:0.0011616894)100:0.0002645141)100:0.0012786156);
